# Supplementary material for: Sustainable Electrochemical Strategy for Selective Double Bond Oxidation in the Presence of Aldehyde Groups with Mo─N─O Catalysts
Source: Adv Sci (Weinh). 2025 Jun 23;12(36):e06584. doi: 10.1002/advs.202506584 (PMC12463080; doi:10.1002/advs.202506584)
Supplement: Supplementary file 2 — Supporting Information [file ADVS-12-e06584-s002.zip]

Archive with 87 entries (70 files):
- in-situ ATR-FTIR/
- in-situ ATR-FTIR/-0.1.CSV
- in-situ ATR-FTIR/-0.2.CSV
- in-situ ATR-FTIR/-0.3.CSV
- in-situ ATR-FTIR/-0.4.CSV
- in-situ ATR-FTIR/-0.5.CSV
- in-situ ATR-FTIR/-0.6.CSV
- in-situ ATR-FTIR/-0.7.CSV
- in-situ ATR-FTIR/-0.8.CSV
- in-situ ATR-FTIR/-0.9.CSV
- in-situ ATR-FTIR/-1.CSV
- in-situ ATR-FTIR/0.CSV
- NMR/
- NMR/100 mA.csv
- NMR/10mA.csv
- NMR/13CNMR.zip
- NMR/2-butenal (standard sample).csv
- NMR/2-butenal.csv
- NMR/200 mA.csv
- NMR/4-pentenal (standard sample).csv
- NMR/4-pentenal.csv
- NMR/50 mA.csv
- NMR/cinnamic acid (standard sample).csv
- NMR/cinnamic acid.csv
- NMR/citral (standard sample).csv
- NMR/citral.csv
- NMR/α-methylstyrene ketone (standard sample).csv
- NMR/α-methylstyrene ketone.csv
- Raman/
- Raman/Mo-N 1.rs
- Raman/Mo-O 1.rs
- Raman/Mo-O-N 1.rs
- RRDE/
- RRDE/Mo-N-O-disk.txt
- RRDE/Mo-N-O-ring.txt
- XANES/
- XANES/Mo-foil
- XANES/Mo-N
- XANES/Mo-N-O
- XANES/Mo-O
- XPS/
- XPS/Mo-N/
- XPS/Mo-N/2310077293/
- XPS/Mo-N/2310077293/MO-N/
- XPS/Mo-N/2310077293/MO-N/C1s Scan.VGD
- XPS/Mo-N/2310077293/MO-N/MO-N.xls
- XPS/Mo-N/2310077293/MO-N/Mo3d Scan.VGD
- XPS/Mo-N/2310077293/MO-N/N1s Scan.VGD
- XPS/Mo-N/2310077293/MO-N/XPS Survey.VGD
- XPS/MoO3 and Mo-N-O/
- XPS/MoO3 and Mo-N-O/2310077293/
- XPS/MoO3 and Mo-N-O/2310077293/Mo-N-O/
- XPS/MoO3 and Mo-N-O/2310077293/Mo-N-O/C1s Scan.VGD
- XPS/MoO3 and Mo-N-O/2310077293/Mo-N-O/default.opa
- XPS/MoO3 and Mo-N-O/2310077293/Mo-N-O/MO-O-N.xls
- XPS/MoO3 and Mo-N-O/2310077293/Mo-N-O/Mo3d Scan.VGD
- XPS/MoO3 and Mo-N-O/2310077293/Mo-N-O/N1s Scan.VGD
- XPS/MoO3 and Mo-N-O/2310077293/Mo-N-O/O1s Scan.VGD
- XPS/MoO3 and Mo-N-O/2310077293/Mo-N-O/XPS Survey.VGD
- XPS/MoO3 and Mo-N-O/2310077293/MoO3/
- XPS/MoO3 and Mo-N-O/2310077293/MoO3/C1s Scan.VGD
- XPS/MoO3 and Mo-N-O/2310077293/MoO3/Mo3d Scan.VGD
- XPS/MoO3 and Mo-N-O/2310077293/MoO3/MOO3.xls
- XPS/MoO3 and Mo-N-O/2310077293/MoO3/O1s Scan.VGD
- XPS/MoO3 and Mo-N-O/2310077293/MoO3/XPS Survey.VGD
- XRD/
- XRD/Mo-N-O- After Reaction.raw
- XRD/Mo-N-O.raw
- XRD/Mo-N.raw
- XRD/Mo-O.raw
- Comparison of Faraday efficiency and product concentration of Mo-O, Mo-N and Mo-N-O catalysts at a current of -200 mA..opju
- concentrations and faradaic efficiencies of 2e- ORR at different operating currents for 1 h by a two-PEM electrolytic cell.opju
- long-term stability of the Mo-N-O catalyst.opju
- DEMS/
- DEMS/DEMS.opju
- EPR/
- EPR/g-value of Mo-N
- EPR/g-value of Mo-N-O
- EPR/Mo N
- EPR/Mo-N-O
- GC/
- GC/-10-L.txt
- GC/-100-L.txt
- GC/-200-L.txt
- GC/-50-L.txt
- GC/O2 After Reaction.txt
- GC/O2.txt
