# Supplementary material for: Sustainable Electrochemical Strategy for Selective Double Bond Oxidation in the Presence of Aldehyde Groups with Mo─N─O Catalysts
Source: Adv Sci (Weinh). 2025 Jun 23;12(36):e06584. doi: 10.1002/advs.202506584 (PMC12463080; doi:10.1002/advs.202506584)
Supplement: Supplementary file 2 — Supporting Information [file ADVS-12-e06584-s002.zip › in-situ ATR-FTIR/-0.1.CSV]

3.972642e+002	0.000000e+000
4.011212e+002	0.000000e+000
4.049781e+002	0.000000e+000
4.088350e+002	0.000000e+000
4.126920e+002	0.000000e+000
4.165489e+002	0.000000e+000
4.204058e+002	0.000000e+000
4.242628e+002	0.000000e+000
4.281197e+002	0.000000e+000
4.319766e+002	0.000000e+000
4.358336e+002	0.000000e+000
4.396905e+002	0.000000e+000
4.435474e+002	0.000000e+000
4.474044e+002	0.000000e+000
4.512613e+002	0.000000e+000
4.551182e+002	0.000000e+000
4.589752e+002	0.000000e+000
4.628321e+002	0.000000e+000
4.666890e+002	0.000000e+000
4.705460e+002	0.000000e+000
4.744029e+002	0.000000e+000
4.782598e+002	0.000000e+000
4.821168e+002	0.000000e+000
4.859737e+002	0.000000e+000
4.898306e+002	0.000000e+000
4.936876e+002	0.000000e+000
4.975445e+002	0.000000e+000
5.014014e+002	0.000000e+000
5.052584e+002	0.000000e+000
5.091153e+002	0.000000e+000
5.129722e+002	0.000000e+000
5.168292e+002	0.000000e+000
5.206861e+002	0.000000e+000
5.245430e+002	0.000000e+000
5.284000e+002	0.000000e+000
5.322569e+002	0.000000e+000
5.361138e+002	0.000000e+000
5.399708e+002	0.000000e+000
5.438277e+002	0.000000e+000
5.476846e+002	0.000000e+000
5.515416e+002	0.000000e+000
5.553985e+002	0.000000e+000
5.592554e+002	0.000000e+000
5.631124e+002	0.000000e+000
5.669693e+002	0.000000e+000
5.708262e+002	0.000000e+000
5.746832e+002	0.000000e+000
5.785401e+002	0.000000e+000
5.823970e+002	0.000000e+000
5.862539e+002	0.000000e+000
5.901108e+002	0.000000e+000
5.939678e+002	0.000000e+000
5.978247e+002	0.000000e+000
6.016816e+002	0.000000e+000
6.055386e+002	0.000000e+000
6.093955e+002	0.000000e+000
6.132524e+002	0.000000e+000
6.171094e+002	0.000000e+000
6.209663e+002	0.000000e+000
6.248232e+002	0.000000e+000
6.286802e+002	0.000000e+000
6.325371e+002	0.000000e+000
6.363940e+002	0.000000e+000
6.402510e+002	0.000000e+000
6.441079e+002	0.000000e+000
6.479648e+002	0.000000e+000
6.518218e+002	0.000000e+000
6.556787e+002	0.000000e+000
6.595356e+002	0.000000e+000
6.633926e+002	0.000000e+000
6.672495e+002	0.000000e+000
6.711064e+002	0.000000e+000
6.749634e+002	0.000000e+000
6.788203e+002	0.000000e+000
6.826772e+002	0.000000e+000
6.865342e+002	0.000000e+000
6.903911e+002	0.000000e+000
6.942480e+002	0.000000e+000
6.981050e+002	0.000000e+000
7.019619e+002	0.000000e+000
7.058188e+002	0.000000e+000
7.096758e+002	0.000000e+000
7.135327e+002	0.000000e+000
7.173896e+002	0.000000e+000
7.212466e+002	0.000000e+000
7.251035e+002	0.000000e+000
7.289604e+002	0.000000e+000
7.328174e+002	0.000000e+000
7.366743e+002	0.000000e+000
7.405313e+002	0.000000e+000
7.443882e+002	0.000000e+000
7.482451e+002	0.000000e+000
7.521021e+002	0.000000e+000
7.559590e+002	0.000000e+000
7.598159e+002	0.000000e+000
7.636729e+002	0.000000e+000
7.675298e+002	0.000000e+000
7.713867e+002	0.000000e+000
7.752437e+002	0.000000e+000
7.791006e+002	0.000000e+000
7.829575e+002	0.000000e+000
7.868145e+002	0.000000e+000
7.906714e+002	0.000000e+000
7.945283e+002	0.000000e+000
7.983853e+002	0.000000e+000
8.022422e+002	0.000000e+000
8.060991e+002	0.000000e+000
8.099561e+002	0.000000e+000
8.138130e+002	0.000000e+000
8.176699e+002	0.000000e+000
8.215269e+002	0.000000e+000
8.253838e+002	0.000000e+000
8.292407e+002	0.000000e+000
8.330977e+002	0.000000e+000
8.369546e+002	0.000000e+000
8.408115e+002	0.000000e+000
8.446685e+002	0.000000e+000
8.485254e+002	0.000000e+000
8.523823e+002	0.000000e+000
8.562393e+002	0.000000e+000
8.600962e+002	0.000000e+000
8.639531e+002	0.000000e+000
8.678101e+002	0.000000e+000
8.716670e+002	0.000000e+000
8.755239e+002	0.000000e+000
8.793809e+002	0.000000e+000
8.832378e+002	0.000000e+000
8.870947e+002	0.000000e+000
8.909517e+002	0.000000e+000
8.948086e+002	0.000000e+000
8.986655e+002	0.000000e+000
9.025225e+002	0.000000e+000
9.063794e+002	0.000000e+000
9.102363e+002	0.000000e+000
9.140933e+002	0.000000e+000
9.179502e+002	0.000000e+000
9.218071e+002	0.000000e+000
9.256641e+002	0.000000e+000
9.295210e+002	0.000000e+000
9.333779e+002	0.000000e+000
9.372349e+002	0.000000e+000
9.410918e+002	0.000000e+000
9.449487e+002	0.000000e+000
9.488057e+002	0.000000e+000
9.526626e+002	0.000000e+000
9.565195e+002	0.000000e+000
9.603765e+002	0.000000e+000
9.642334e+002	0.000000e+000
9.680903e+002	0.000000e+000
9.719473e+002	0.000000e+000
9.758042e+002	0.000000e+000
9.796611e+002	0.000000e+000
9.835181e+002	0.000000e+000
9.873750e+002	0.000000e+000
9.912319e+002	0.000000e+000
9.950889e+002	0.000000e+000
9.989458e+002	6.762552e-003
1.002803e+003	6.382596e-003
1.006660e+003	5.834088e-003
1.010517e+003	5.929204e-003
1.014374e+003	5.403846e-003
1.018230e+003	4.888472e-003
1.022087e+003	5.179395e-003
1.025944e+003	5.865422e-003
1.029801e+003	6.009758e-003
1.033658e+003	6.156462e-003
1.037515e+003	5.895750e-003
1.041372e+003	5.510712e-003
1.045229e+003	5.316594e-003
1.049086e+003	5.475512e-003
1.052943e+003	5.559171e-003
1.056800e+003	5.962190e-003
1.060657e+003	6.302644e-003
1.064514e+003	6.390834e-003
1.068371e+003	6.759994e-003
1.072228e+003	7.050120e-003
1.076084e+003	6.497641e-003
1.079941e+003	6.281331e-003
1.083798e+003	6.261901e-003
1.087655e+003	6.094798e-003
1.091512e+003	6.351226e-003
1.095369e+003	6.951796e-003
1.099226e+003	6.896246e-003
1.103083e+003	7.336058e-003
1.106940e+003	7.929523e-003
1.110797e+003	8.223605e-003
1.114654e+003	7.918826e-003
1.118511e+003	7.762149e-003
1.122368e+003	7.137720e-003
1.126225e+003	6.239917e-003
1.130082e+003	6.165368e-003
1.133938e+003	6.584828e-003
1.137795e+003	6.012312e-003
1.141652e+003	5.366843e-003
1.145509e+003	5.324745e-003
1.149366e+003	5.461487e-003
1.153223e+003	5.028629e-003
1.157080e+003	4.650120e-003
1.160937e+003	4.788157e-003
1.164794e+003	4.938470e-003
1.168651e+003	4.966689e-003
1.172508e+003	4.703407e-003
1.176365e+003	4.323373e-003
1.180222e+003	4.263139e-003
1.184079e+003	4.269162e-003
1.187936e+003	4.154037e-003
1.191792e+003	3.947417e-003
1.195649e+003	3.815362e-003
1.199506e+003	3.596809e-003
1.203363e+003	3.654344e-003
1.207220e+003	3.746042e-003
1.211077e+003	3.548200e-003
1.214934e+003	3.306910e-003
1.218791e+003	3.168909e-003
1.222648e+003	3.106566e-003
1.226505e+003	3.135467e-003
1.230362e+003	2.973833e-003
1.234219e+003	2.935335e-003
1.238076e+003	2.933734e-003
1.241933e+003	2.923359e-003
1.245790e+003	3.226354e-003
1.249646e+003	3.374024e-003
1.253503e+003	3.369482e-003
1.257360e+003	3.330549e-003
1.261217e+003	3.248119e-003
1.265074e+003	3.284675e-003
1.268931e+003	3.466431e-003
1.272788e+003	3.403343e-003
1.276645e+003	3.172514e-003
1.280502e+003	3.122518e-003
1.284359e+003	3.255697e-003
1.288216e+003	3.237103e-003
1.292073e+003	3.144711e-003
1.295930e+003	2.983041e-003
1.299787e+003	2.819429e-003
1.303644e+003	2.861285e-003
1.307500e+003	2.785180e-003
1.311357e+003	2.569910e-003
1.315214e+003	2.634577e-003
1.319071e+003	2.697252e-003
1.322928e+003	2.529515e-003
1.326785e+003	2.308276e-003
1.330642e+003	2.357512e-003
1.334499e+003	2.472495e-003
1.338356e+003	2.537547e-003
1.342213e+003	2.308676e-003
1.346070e+003	2.224642e-003
1.349927e+003	2.365275e-003
1.353784e+003	2.377968e-003
1.357641e+003	2.295719e-003
1.361498e+003	2.355047e-003
1.365354e+003	2.424546e-003
1.369211e+003	2.393227e-003
1.373068e+003	2.339490e-003
1.376925e+003	2.401556e-003
1.380782e+003	2.576710e-003
1.384639e+003	2.593642e-003
1.388496e+003	2.574010e-003
1.392353e+003	2.419548e-003
1.396210e+003	2.224175e-003
1.400067e+003	2.127404e-003
1.403924e+003	2.114086e-003
1.407781e+003	2.120712e-003
1.411638e+003	2.300082e-003
1.415495e+003	2.579576e-003
1.419352e+003	2.556645e-003
1.423208e+003	2.483792e-003
1.427065e+003	2.658546e-003
1.430922e+003	2.749967e-003
1.434779e+003	2.626743e-003
1.438636e+003	2.455501e-003
1.442493e+003	2.408220e-003
1.446350e+003	2.058086e-003
1.450207e+003	1.930465e-003
1.454064e+003	1.859415e-003
1.457921e+003	1.506099e-003
1.461778e+003	1.193237e-003
1.465635e+003	1.178984e-003
1.469492e+003	1.154997e-003
1.473349e+003	8.781108e-004
1.477206e+003	6.580765e-004
1.481063e+003	9.113796e-004
1.484919e+003	1.089587e-003
1.488776e+003	1.113338e-003
1.492633e+003	9.931015e-004
1.496490e+003	9.800502e-004
1.500347e+003	9.940313e-004
1.504204e+003	9.810796e-004
1.508061e+003	6.869810e-004
1.511918e+003	5.469234e-004
1.515775e+003	6.491832e-004
1.519632e+003	7.991990e-004
1.523489e+003	7.197373e-004
1.527346e+003	5.740288e-004
1.531203e+003	4.331121e-004
1.535060e+003	5.602934e-004
1.538917e+003	7.205670e-004
1.542773e+003	3.903950e-004
1.546630e+003	1.578130e-004
1.550487e+003	3.717905e-004
1.554344e+003	4.496296e-004
1.558201e+003	-6.560490e-006
1.562058e+003	-1.017096e-004
1.565915e+003	2.879308e-004
1.569772e+003	3.042771e-004
1.573629e+003	4.600446e-004
1.577486e+003	3.738134e-004
1.581343e+003	1.825738e-004
1.585200e+003	2.015680e-004
1.589057e+003	2.502672e-004
1.592914e+003	2.665126e-004
1.596771e+003	2.074355e-004
1.600627e+003	2.852452e-004
1.604484e+003	3.616761e-004
1.608341e+003	3.745430e-004
1.612198e+003	4.377887e-004
1.616055e+003	5.112276e-004
1.619912e+003	3.863490e-004
1.623769e+003	3.597859e-004
1.627626e+003	3.482458e-004
1.631483e+003	3.442002e-004
1.635340e+003	2.885276e-004
1.639197e+003	6.499796e-004
1.643054e+003	1.179615e-003
1.646911e+003	1.493132e-003
1.650768e+003	1.517703e-003
1.654625e+003	1.122639e-003
1.658481e+003	1.365677e-003
1.662338e+003	1.313795e-003
1.666195e+003	1.017644e-003
1.670052e+003	5.457954e-004
1.673909e+003	8.117916e-006
1.677766e+003	-9.303042e-005
1.681623e+003	-5.745062e-005
1.685480e+003	-4.861686e-004
1.689337e+003	-6.379909e-004
1.693194e+003	-6.311422e-004
1.697051e+003	-6.095035e-004
1.700908e+003	-9.463036e-004
1.704765e+003	-8.950546e-004
1.708622e+003	-1.001084e-003
1.712479e+003	-9.399226e-004
1.716335e+003	-8.740242e-004
1.720192e+003	-1.209760e-003
1.724049e+003	-1.173181e-003
1.727906e+003	-1.052750e-003
1.731763e+003	-1.133757e-003
1.735620e+003	-1.205762e-003
1.739477e+003	-1.047032e-003
1.743334e+003	-9.763559e-004
1.747191e+003	-9.059331e-004
1.751048e+003	-1.208835e-003
1.754905e+003	-1.372263e-003
1.758762e+003	-1.446077e-003
1.762619e+003	-1.427782e-003
1.766476e+003	-1.248649e-003
1.770333e+003	-1.254728e-003
1.774189e+003	-1.407834e-003
1.778046e+003	-1.351586e-003
1.781903e+003	-1.430127e-003
1.785760e+003	-1.472166e-003
1.789617e+003	-1.449776e-003
1.793474e+003	-1.534176e-003
1.797331e+003	-1.513177e-003
1.801188e+003	-1.595419e-003
1.805045e+003	-1.526846e-003
1.808902e+003	-1.401691e-003
1.812759e+003	-1.535464e-003
1.816616e+003	-1.643912e-003
1.820473e+003	-1.631104e-003
1.824330e+003	-1.618527e-003
1.828187e+003	-1.707119e-003
1.832043e+003	-1.784804e-003
1.835900e+003	-1.683718e-003
1.839757e+003	-1.642360e-003
1.843614e+003	-1.629090e-003
1.847471e+003	-1.668866e-003
1.851328e+003	-1.651273e-003
1.855185e+003	-1.650645e-003
1.859042e+003	-1.640710e-003
1.862899e+003	-1.639951e-003
1.866756e+003	-1.598258e-003
1.870613e+003	-1.755236e-003
1.874470e+003	-1.674642e-003
1.878326e+003	-1.586902e-003
1.882183e+003	-1.653022e-003
1.886040e+003	-1.731871e-003
1.889897e+003	-1.722796e-003
1.893754e+003	-1.695336e-003
1.897611e+003	-1.699198e-003
1.901468e+003	-1.715271e-003
1.905325e+003	-1.693455e-003
1.909182e+003	-1.710287e-003
1.913039e+003	-1.741541e-003
1.916896e+003	-1.749791e-003
1.920753e+003	-1.710683e-003
1.924610e+003	-1.758404e-003
1.928467e+003	-1.773749e-003
1.932323e+003	-1.707647e-003
1.936180e+003	-1.680055e-003
1.940037e+003	-1.630510e-003
1.943894e+003	-1.625591e-003
1.947751e+003	-1.681804e-003
1.951608e+003	-1.703951e-003
1.955465e+003	-1.701607e-003
1.959322e+003	-1.736459e-003
1.963179e+003	-1.712037e-003
1.967036e+003	-1.665730e-003
1.970893e+003	-1.713984e-003
1.974750e+003	-1.741574e-003
1.978607e+003	-1.740089e-003
1.982464e+003	-1.727515e-003
1.986321e+003	-1.686458e-003
1.990177e+003	-1.649622e-003
1.994034e+003	-1.662561e-003
1.997891e+003	-1.622092e-003
2.001748e+003	-1.667413e-003
2.005605e+003	-1.804734e-003
2.009462e+003	-1.895069e-003
2.013319e+003	-1.833143e-003
2.017176e+003	-1.714083e-003
2.021033e+003	-1.671605e-003
2.024890e+003	-1.681309e-003
2.028747e+003	-1.709759e-003
2.032604e+003	-1.647411e-003
2.036461e+003	-1.565046e-003
2.040318e+003	-1.540053e-003
2.044175e+003	-1.616117e-003
2.048031e+003	-1.620013e-003
2.051888e+003	-1.612222e-003
2.055745e+003	-1.643449e-003
2.059602e+003	-1.609383e-003
2.063459e+003	-1.569206e-003
2.067316e+003	-1.541308e-003
2.071173e+003	-1.533780e-003
2.075030e+003	-1.530577e-003
2.078887e+003	-1.554977e-003
2.082744e+003	-1.572673e-003
2.086601e+003	-1.549001e-003
2.090458e+003	-1.541572e-003
2.094315e+003	-1.560556e-003
2.098172e+003	-1.572838e-003
2.102029e+003	-1.583666e-003
2.105885e+003	-1.528035e-003
2.109742e+003	-1.494356e-003
2.113599e+003	-1.487587e-003
2.117456e+003	-1.540483e-003
2.121313e+003	-1.599380e-003
2.125170e+003	-1.563660e-003
2.129027e+003	-1.512615e-003
2.132884e+003	-1.482039e-003
2.136741e+003	-1.489931e-003
2.140598e+003	-1.479661e-003
2.144455e+003	-1.382436e-003
2.148312e+003	-1.362882e-003
2.152169e+003	-1.362453e-003
2.156026e+003	-1.316737e-003
2.159883e+003	-1.346928e-003
2.163740e+003	-1.377911e-003
2.167596e+003	-1.382403e-003
2.171453e+003	-1.374707e-003
2.175310e+003	-1.374542e-003
2.179167e+003	-1.414109e-003
2.183024e+003	-1.391948e-003
2.186881e+003	-1.339794e-003
2.190738e+003	-1.300120e-003
2.194595e+003	-1.263813e-003
2.198452e+003	-1.236689e-003
2.202309e+003	-1.161186e-003
2.206166e+003	-1.113697e-003
2.210023e+003	-1.226281e-003
2.213880e+003	-1.193371e-003
2.217737e+003	-1.125760e-003
2.221594e+003	-1.175329e-003
2.225450e+003	-1.213758e-003
2.229307e+003	-1.141457e-003
2.233164e+003	-1.085836e-003
2.237021e+003	-1.083158e-003
2.240878e+003	-9.831660e-004
2.244735e+003	-9.474277e-004
2.248592e+003	-9.885547e-004
2.252449e+003	-9.994970e-004
2.256306e+003	-9.520894e-004
2.260163e+003	-9.062968e-004
2.264020e+003	-9.204484e-004
2.267877e+003	-9.329133e-004
2.271734e+003	-8.984604e-004
2.275591e+003	-8.233289e-004
2.279448e+003	-8.898632e-004
2.283304e+003	-9.255733e-004
2.287161e+003	-8.047755e-004
2.291018e+003	-8.075536e-004
2.294875e+003	-8.386075e-004
2.298732e+003	-7.623412e-004
2.302589e+003	-7.037267e-004
2.306446e+003	-7.667402e-004
2.310303e+003	-7.738183e-004
2.314160e+003	-7.864859e-004
2.318017e+003	-8.254455e-004
2.321874e+003	-8.029235e-004
2.325731e+003	-8.115884e-004
2.329588e+003	-7.663764e-004
2.333445e+003	-8.053047e-004
2.337302e+003	-6.579741e-004
2.341158e+003	-6.144997e-004
2.345015e+003	-7.121621e-004
2.348872e+003	-7.117982e-004
2.352729e+003	-6.008676e-004
2.356586e+003	-5.947131e-004
2.360443e+003	-5.370026e-004
2.364300e+003	-5.064897e-004
2.368157e+003	-4.432066e-004
2.372014e+003	-3.670032e-004
2.375871e+003	-3.033687e-004
2.379728e+003	-2.289621e-004
2.383585e+003	-2.990974e-004
2.387442e+003	-4.358583e-004
2.391299e+003	-4.500252e-004
2.395156e+003	-4.448616e-004
2.399012e+003	-4.503893e-004
2.402869e+003	-3.811723e-004
2.406726e+003	-3.273734e-004
2.410583e+003	-4.185462e-004
2.414440e+003	-4.952371e-004
2.418297e+003	-4.400621e-004
2.422154e+003	-3.617393e-004
2.426011e+003	-2.945280e-004
2.429868e+003	-2.740314e-004
2.433725e+003	-2.936009e-004
2.437582e+003	-2.454870e-004
2.441439e+003	-1.385113e-004
2.445296e+003	-1.115149e-004
2.449153e+003	-8.799510e-005
2.453010e+003	-1.070098e-004
2.456866e+003	-2.484982e-005
2.460723e+003	-7.885830e-006
2.464580e+003	-5.672177e-005
2.468437e+003	-1.607366e-004
2.472294e+003	-1.637838e-004
2.476151e+003	-8.309222e-005
2.480008e+003	-4.360221e-005
2.483865e+003	2.137198e-005
2.487722e+003	3.197552e-005
2.491579e+003	6.372143e-005
2.495436e+003	1.655361e-004
2.499293e+003	2.213918e-004
2.503150e+003	1.729610e-004
2.507007e+003	1.424003e-004
2.510864e+003	2.122422e-004
2.514720e+003	1.998774e-004
2.518577e+003	2.269281e-004
2.522434e+003	2.800066e-004
2.526291e+003	3.017240e-004
2.530148e+003	3.565029e-004
2.534005e+003	3.516614e-004
2.537862e+003	3.895659e-004
2.541719e+003	4.184525e-004
2.545576e+003	4.019362e-004
2.549433e+003	3.861832e-004
2.553290e+003	4.386511e-004
2.557147e+003	4.562965e-004
2.561004e+003	4.277059e-004
2.564861e+003	3.610128e-004
2.568718e+003	4.335101e-004
2.572574e+003	4.600115e-004
2.576431e+003	4.389827e-004
2.580288e+003	4.647547e-004
2.584145e+003	4.911916e-004
2.588002e+003	5.936706e-004
2.591859e+003	6.588729e-004
2.595716e+003	6.992933e-004
2.599573e+003	7.150244e-004
2.603430e+003	6.626559e-004
2.607287e+003	6.265526e-004
2.611144e+003	6.255239e-004
2.615001e+003	5.900872e-004
2.618858e+003	6.241967e-004
2.622715e+003	6.598684e-004
2.626572e+003	7.053335e-004
2.630428e+003	8.136723e-004
2.634285e+003	8.915575e-004
2.638142e+003	8.782768e-004
2.641999e+003	8.657270e-004
2.645856e+003	7.983359e-004
2.649713e+003	7.496416e-004
2.653570e+003	8.506544e-004
2.657427e+003	9.005222e-004
2.661284e+003	8.609794e-004
2.665141e+003	8.132739e-004
2.668998e+003	7.872490e-004
2.672855e+003	8.823274e-004
2.676712e+003	1.000906e-003
2.680569e+003	1.072049e-003
2.684426e+003	1.150777e-003
2.688282e+003	1.181708e-003
2.692139e+003	1.063512e-003
2.695996e+003	9.857289e-004
2.699853e+003	1.020467e-003
2.703710e+003	1.036210e-003
2.707567e+003	1.113139e-003
2.711424e+003	1.141442e-003
2.715281e+003	1.128885e-003
2.719138e+003	1.081349e-003
2.722995e+003	1.066634e-003
2.726852e+003	1.012895e-003
2.730709e+003	1.090152e-003
2.734566e+003	1.271955e-003
2.738423e+003	1.347496e-003
2.742280e+003	1.277471e-003
2.746136e+003	1.191144e-003
2.749993e+003	1.095965e-003
2.753850e+003	1.189317e-003
2.757707e+003	1.282290e-003
2.761564e+003	1.326491e-003
2.765421e+003	1.342743e-003
2.769278e+003	1.334334e-003
2.773135e+003	1.438774e-003
2.776992e+003	1.473050e-003
2.780849e+003	1.383360e-003
2.784706e+003	1.383128e-003
2.788563e+003	1.414607e-003
2.792420e+003	1.409188e-003
2.796277e+003	1.413742e-003
2.800134e+003	1.345336e-003
2.803990e+003	1.269895e-003
2.807847e+003	1.279266e-003
2.811704e+003	1.314892e-003
2.815561e+003	1.353512e-003
2.819418e+003	1.436647e-003
2.823275e+003	1.516406e-003
2.827132e+003	1.535891e-003
2.830989e+003	1.598973e-003
2.834846e+003	1.699053e-003
2.838703e+003	1.686380e-003
2.842560e+003	1.698088e-003
2.846417e+003	1.675137e-003
2.850274e+003	1.537387e-003
2.854131e+003	1.564754e-003
2.857988e+003	1.708434e-003
2.861844e+003	1.745525e-003
2.865701e+003	1.727594e-003
2.869558e+003	1.725266e-003
2.873415e+003	1.745692e-003
2.877272e+003	1.739537e-003
2.881129e+003	1.625180e-003
2.884986e+003	1.548892e-003
2.888843e+003	1.608086e-003
2.892700e+003	1.700251e-003
2.896557e+003	1.711893e-003
2.900414e+003	1.786845e-003
2.904271e+003	1.791503e-003
2.908128e+003	1.637486e-003
2.911985e+003	1.701415e-003
2.915842e+003	1.774901e-003
2.919698e+003	1.768514e-003
2.923555e+003	1.756437e-003
2.927412e+003	1.781689e-003
2.931269e+003	1.847435e-003
2.935126e+003	1.851595e-003
2.938983e+003	1.653018e-003
2.942840e+003	1.668784e-003
2.946697e+003	1.803215e-003
2.950554e+003	1.757834e-003
2.954411e+003	1.773670e-003
2.958268e+003	1.827804e-003
2.962125e+003	1.780191e-003
2.965982e+003	1.764189e-003
2.969839e+003	1.812298e-003
2.973696e+003	1.770111e-003
2.977552e+003	1.741300e-003
2.981409e+003	1.879148e-003
2.985266e+003	2.118014e-003
2.989123e+003	2.168394e-003
2.992980e+003	2.010482e-003
2.996837e+003	1.919815e-003
3.000694e+003	1.902809e-003
3.004551e+003	2.026394e-003
3.008408e+003	2.060616e-003
3.012265e+003	1.986382e-003
3.016122e+003	1.908467e-003
3.019979e+003	1.939618e-003
3.023836e+003	1.953031e-003
3.027693e+003	1.922811e-003
3.031550e+003	1.897085e-003
3.035406e+003	1.978393e-003
3.039263e+003	2.046767e-003
3.043120e+003	2.032452e-003
3.046977e+003	2.049430e-003
3.050834e+003	1.979192e-003
3.054691e+003	1.979825e-003
3.058548e+003	1.979758e-003
3.062405e+003	1.933461e-003
3.066262e+003	2.049863e-003
3.070119e+003	1.968142e-003
3.073976e+003	1.739970e-003
3.077833e+003	1.735013e-003
3.081690e+003	1.853924e-003
3.085547e+003	1.886902e-003
3.089404e+003	2.000196e-003
3.093260e+003	2.045935e-003
3.097117e+003	2.079959e-003
3.100974e+003	2.044703e-003
3.104831e+003	2.034450e-003
3.108688e+003	2.006953e-003
3.112545e+003	2.022166e-003
3.116402e+003	2.096572e-003
3.120259e+003	2.015308e-003
3.124116e+003	1.947506e-003
3.127973e+003	2.117515e-003
3.131830e+003	2.152144e-003
3.135687e+003	1.885571e-003
3.139544e+003	1.883041e-003
3.143401e+003	2.035382e-003
3.147258e+003	2.005289e-003
3.151115e+003	1.949303e-003
3.154971e+003	2.045569e-003
3.158828e+003	2.149847e-003
3.162685e+003	2.048565e-003
3.166542e+003	1.987813e-003
3.170399e+003	2.089081e-003
3.174256e+003	2.193237e-003
3.178113e+003	2.086218e-003
3.181970e+003	1.941748e-003
3.185827e+003	2.040409e-003
3.189684e+003	2.011880e-003
3.193541e+003	2.036980e-003
3.197398e+003	2.010216e-003
3.201255e+003	1.890063e-003
3.205112e+003	1.821115e-003
3.208969e+003	1.941548e-003
3.212825e+003	2.126672e-003
3.216682e+003	2.073999e-003
3.220539e+003	1.961451e-003
3.224396e+003	2.011913e-003
3.228253e+003	2.148515e-003
3.232110e+003	2.083488e-003
3.235967e+003	2.029822e-003
3.239824e+003	2.014177e-003
3.243681e+003	2.019203e-003
3.247538e+003	1.986615e-003
3.251395e+003	1.886070e-003
3.255252e+003	1.870263e-003
3.259109e+003	1.930998e-003
3.262966e+003	1.873657e-003
3.266823e+003	1.765885e-003
3.270679e+003	1.863574e-003
3.274536e+003	1.854324e-003
3.278393e+003	1.670480e-003
3.282250e+003	1.639016e-003
3.286107e+003	1.779925e-003
3.289964e+003	1.899082e-003
3.293821e+003	1.896752e-003
3.297678e+003	1.917186e-003
3.301535e+003	1.761494e-003
3.305392e+003	1.569144e-003
3.309249e+003	1.561263e-003
3.313106e+003	1.718879e-003
3.316963e+003	1.736044e-003
3.320820e+003	1.708068e-003
3.324677e+003	1.612941e-003
3.328533e+003	1.483091e-003
3.332390e+003	1.626411e-003
3.336247e+003	1.655579e-003
3.340104e+003	1.467631e-003
3.343961e+003	1.475976e-003
3.347818e+003	1.610879e-003
3.351675e+003	1.829600e-003
3.355532e+003	1.823877e-003
3.359389e+003	1.571106e-003
3.363246e+003	1.518933e-003
3.367103e+003	1.561595e-003
3.370959e+003	1.569676e-003
3.374816e+003	1.502076e-003
3.378673e+003	1.440104e-003
3.382530e+003	1.601135e-003
3.386387e+003	1.845406e-003
3.390244e+003	1.799888e-003
3.394101e+003	1.663130e-003
3.397958e+003	1.576061e-003
3.401815e+003	1.585571e-003
3.405672e+003	1.537886e-003
3.409529e+003	1.387316e-003
3.413386e+003	1.399415e-003
3.417243e+003	1.519199e-003
3.421100e+003	1.585971e-003
3.424957e+003	1.480564e-003
3.428813e+003	1.434154e-003
3.432670e+003	1.429865e-003
3.436527e+003	1.472984e-003
3.440384e+003	1.524652e-003
3.444241e+003	1.576559e-003
3.448098e+003	1.403271e-003
3.451955e+003	1.255107e-003
3.455812e+003	1.280396e-003
3.459669e+003	1.282489e-003
3.463526e+003	1.151209e-003
3.467383e+003	1.127622e-003
3.471240e+003	1.085501e-003
3.475097e+003	1.198620e-003
3.478954e+003	1.369932e-003
3.482811e+003	1.540546e-003
3.486667e+003	1.498917e-003
3.490524e+003	1.224769e-003
3.494381e+003	1.084073e-003
3.498238e+003	1.251020e-003
3.502095e+003	1.425610e-003
3.505952e+003	1.380468e-003
3.509809e+003	1.337758e-003
3.513666e+003	1.331077e-003
3.517523e+003	1.219320e-003
3.521380e+003	1.296480e-003
3.525237e+003	1.468828e-003
3.529094e+003	1.370630e-003
3.532951e+003	1.165329e-003
3.536808e+003	1.265741e-003
3.540665e+003	1.352980e-003
3.544521e+003	1.267734e-003
3.548378e+003	1.212276e-003
3.552235e+003	1.420856e-003
3.556092e+003	1.295882e-003
3.559949e+003	1.385953e-003
3.563806e+003	1.664493e-003
3.567663e+003	1.317916e-003
3.571520e+003	1.171508e-003
3.575377e+003	1.397487e-003
3.579234e+003	1.512217e-003
3.583091e+003	1.521593e-003
3.586948e+003	1.167920e-003
3.590805e+003	1.197523e-003
3.594662e+003	1.652120e-003
3.598519e+003	1.745259e-003
3.602375e+003	1.526880e-003
3.606232e+003	1.307148e-003
3.610089e+003	1.323666e-003
3.613946e+003	1.683719e-003
3.617803e+003	1.298740e-003
3.621660e+003	1.055541e-003
3.625517e+003	1.327554e-003
3.629374e+003	9.923709e-004
3.633231e+003	9.185516e-004
3.637088e+003	1.137223e-003
3.640945e+003	1.432059e-003
3.644802e+003	1.698521e-003
3.648659e+003	1.657143e-003
3.652516e+003	1.260291e-003
3.656373e+003	1.304257e-003
3.660229e+003	9.921384e-004
3.664086e+003	9.343239e-004
3.667943e+003	1.038203e-003
3.671800e+003	1.333537e-003
3.675657e+003	1.326391e-003
3.679514e+003	1.307148e-003
3.683371e+003	1.606124e-003
3.687228e+003	1.638683e-003
3.691085e+003	1.549557e-003
3.694942e+003	1.633927e-003
3.698799e+003	1.514677e-003
3.702656e+003	1.271091e-003
3.706513e+003	1.333038e-003
3.710370e+003	1.163269e-003
3.714227e+003	1.286012e-003
3.718083e+003	1.817090e-003
3.721940e+003	1.667088e-003
3.725797e+003	1.108189e-003
3.729654e+003	1.215166e-003
3.733511e+003	1.465869e-003
3.737368e+003	1.656145e-003
3.741225e+003	1.672509e-003
3.745082e+003	1.526614e-003
3.748939e+003	1.836422e-003
3.752796e+003	1.394595e-003
3.756653e+003	1.592222e-003
3.760510e+003	1.458655e-003
3.764367e+003	1.680792e-003
3.768224e+003	1.410352e-003
3.772081e+003	1.194400e-003
3.775938e+003	1.281625e-003
3.779794e+003	1.396523e-003
3.783651e+003	1.292260e-003
3.787508e+003	1.073875e-003
3.791365e+003	1.068793e-003
3.795222e+003	1.496623e-003
3.799079e+003	1.723769e-003
3.802936e+003	1.303825e-003
3.806793e+003	9.606899e-004
3.810650e+003	1.336495e-003
3.814507e+003	1.397221e-003
3.818364e+003	1.388679e-003
3.822221e+003	1.413742e-003
3.826078e+003	1.617797e-003
3.829935e+003	1.478702e-003
3.833792e+003	1.466866e-003
3.837648e+003	1.763257e-003
3.841505e+003	1.706970e-003
3.845362e+003	1.666788e-003
3.849219e+003	1.768281e-003
3.853076e+003	1.063778e-003
3.856933e+003	8.484300e-004
3.860790e+003	1.737741e-003
3.864647e+003	2.020035e-003
3.868504e+003	1.696758e-003
3.872361e+003	1.331277e-003
3.876218e+003	1.498983e-003
3.880075e+003	1.443927e-003
3.883932e+003	1.234505e-003
3.887789e+003	1.320475e-003
3.891646e+003	1.242048e-003
3.895502e+003	1.039697e-003
3.899359e+003	1.453901e-003
3.903216e+003	1.696059e-003
3.907073e+003	1.361855e-003
3.910930e+003	1.310472e-003
3.914787e+003	1.350022e-003
3.918644e+003	1.355539e-003
3.922501e+003	1.437012e-003
3.926358e+003	1.508293e-003
3.930215e+003	1.520130e-003
3.934072e+003	1.256104e-003
3.937929e+003	1.184765e-003
3.941786e+003	1.180711e-003
3.945643e+003	1.350653e-003
3.949500e+003	1.386817e-003
3.953356e+003	1.152007e-003
3.957213e+003	1.165030e-003
3.961070e+003	1.297942e-003
3.964927e+003	1.298607e-003
3.968784e+003	1.119616e-003
3.972641e+003	9.474070e-004
3.976498e+003	1.214435e-003
3.980355e+003	1.293090e-003
3.984212e+003	1.289501e-003
3.988069e+003	1.287308e-003
3.991926e+003	1.035944e-003
3.995783e+003	1.024486e-003
3.999640e+003	1.169482e-003
4.003497e+003	0.000000e+000
