# Supplementary material for: Sustainable Electrochemical Strategy for Selective Double Bond Oxidation in the Presence of Aldehyde Groups with Mo─N─O Catalysts
Source: Adv Sci (Weinh). 2025 Jun 23;12(36):e06584. doi: 10.1002/advs.202506584 (PMC12463080; doi:10.1002/advs.202506584)
Supplement: Supplementary file 2 — Supporting Information [file ADVS-12-e06584-s002.zip › in-situ ATR-FTIR/-0.2.CSV]

3.972642e+002	0.000000e+000
4.011212e+002	0.000000e+000
4.049781e+002	0.000000e+000
4.088350e+002	0.000000e+000
4.126920e+002	0.000000e+000
4.165489e+002	0.000000e+000
4.204058e+002	0.000000e+000
4.242628e+002	0.000000e+000
4.281197e+002	0.000000e+000
4.319766e+002	0.000000e+000
4.358336e+002	0.000000e+000
4.396905e+002	0.000000e+000
4.435474e+002	0.000000e+000
4.474044e+002	0.000000e+000
4.512613e+002	0.000000e+000
4.551182e+002	0.000000e+000
4.589752e+002	0.000000e+000
4.628321e+002	0.000000e+000
4.666890e+002	0.000000e+000
4.705460e+002	0.000000e+000
4.744029e+002	0.000000e+000
4.782598e+002	0.000000e+000
4.821168e+002	0.000000e+000
4.859737e+002	0.000000e+000
4.898306e+002	0.000000e+000
4.936876e+002	0.000000e+000
4.975445e+002	0.000000e+000
5.014014e+002	0.000000e+000
5.052584e+002	0.000000e+000
5.091153e+002	0.000000e+000
5.129722e+002	0.000000e+000
5.168292e+002	0.000000e+000
5.206861e+002	0.000000e+000
5.245430e+002	0.000000e+000
5.284000e+002	0.000000e+000
5.322569e+002	0.000000e+000
5.361138e+002	0.000000e+000
5.399708e+002	0.000000e+000
5.438277e+002	0.000000e+000
5.476846e+002	0.000000e+000
5.515416e+002	0.000000e+000
5.553985e+002	0.000000e+000
5.592554e+002	0.000000e+000
5.631124e+002	0.000000e+000
5.669693e+002	0.000000e+000
5.708262e+002	0.000000e+000
5.746832e+002	0.000000e+000
5.785401e+002	0.000000e+000
5.823970e+002	0.000000e+000
5.862539e+002	0.000000e+000
5.901108e+002	0.000000e+000
5.939678e+002	0.000000e+000
5.978247e+002	0.000000e+000
6.016816e+002	0.000000e+000
6.055386e+002	0.000000e+000
6.093955e+002	0.000000e+000
6.132524e+002	0.000000e+000
6.171094e+002	0.000000e+000
6.209663e+002	0.000000e+000
6.248232e+002	0.000000e+000
6.286802e+002	0.000000e+000
6.325371e+002	0.000000e+000
6.363940e+002	0.000000e+000
6.402510e+002	0.000000e+000
6.441079e+002	0.000000e+000
6.479648e+002	0.000000e+000
6.518218e+002	0.000000e+000
6.556787e+002	0.000000e+000
6.595356e+002	0.000000e+000
6.633926e+002	0.000000e+000
6.672495e+002	0.000000e+000
6.711064e+002	0.000000e+000
6.749634e+002	0.000000e+000
6.788203e+002	0.000000e+000
6.826772e+002	0.000000e+000
6.865342e+002	0.000000e+000
6.903911e+002	0.000000e+000
6.942480e+002	0.000000e+000
6.981050e+002	0.000000e+000
7.019619e+002	0.000000e+000
7.058188e+002	0.000000e+000
7.096758e+002	0.000000e+000
7.135327e+002	0.000000e+000
7.173896e+002	0.000000e+000
7.212466e+002	0.000000e+000
7.251035e+002	0.000000e+000
7.289604e+002	0.000000e+000
7.328174e+002	0.000000e+000
7.366743e+002	0.000000e+000
7.405313e+002	0.000000e+000
7.443882e+002	0.000000e+000
7.482451e+002	0.000000e+000
7.521021e+002	0.000000e+000
7.559590e+002	0.000000e+000
7.598159e+002	0.000000e+000
7.636729e+002	0.000000e+000
7.675298e+002	0.000000e+000
7.713867e+002	0.000000e+000
7.752437e+002	0.000000e+000
7.791006e+002	0.000000e+000
7.829575e+002	0.000000e+000
7.868145e+002	0.000000e+000
7.906714e+002	0.000000e+000
7.945283e+002	0.000000e+000
7.983853e+002	0.000000e+000
8.022422e+002	0.000000e+000
8.060991e+002	0.000000e+000
8.099561e+002	0.000000e+000
8.138130e+002	0.000000e+000
8.176699e+002	0.000000e+000
8.215269e+002	0.000000e+000
8.253838e+002	0.000000e+000
8.292407e+002	0.000000e+000
8.330977e+002	0.000000e+000
8.369546e+002	0.000000e+000
8.408115e+002	0.000000e+000
8.446685e+002	0.000000e+000
8.485254e+002	0.000000e+000
8.523823e+002	0.000000e+000
8.562393e+002	0.000000e+000
8.600962e+002	0.000000e+000
8.639531e+002	0.000000e+000
8.678101e+002	0.000000e+000
8.716670e+002	0.000000e+000
8.755239e+002	0.000000e+000
8.793809e+002	0.000000e+000
8.832378e+002	0.000000e+000
8.870947e+002	0.000000e+000
8.909517e+002	0.000000e+000
8.948086e+002	0.000000e+000
8.986655e+002	0.000000e+000
9.025225e+002	0.000000e+000
9.063794e+002	0.000000e+000
9.102363e+002	0.000000e+000
9.140933e+002	0.000000e+000
9.179502e+002	0.000000e+000
9.218071e+002	0.000000e+000
9.256641e+002	0.000000e+000
9.295210e+002	0.000000e+000
9.333779e+002	0.000000e+000
9.372349e+002	0.000000e+000
9.410918e+002	0.000000e+000
9.449487e+002	0.000000e+000
9.488057e+002	0.000000e+000
9.526626e+002	0.000000e+000
9.565195e+002	0.000000e+000
9.603765e+002	0.000000e+000
9.642334e+002	0.000000e+000
9.680903e+002	0.000000e+000
9.719473e+002	0.000000e+000
9.758042e+002	0.000000e+000
9.796611e+002	0.000000e+000
9.835181e+002	0.000000e+000
9.873750e+002	0.000000e+000
9.912319e+002	0.000000e+000
9.950889e+002	0.000000e+000
9.989458e+002	1.168988e-002
1.002803e+003	1.141406e-002
1.006660e+003	1.075739e-002
1.010517e+003	1.075101e-002
1.014374e+003	1.057565e-002
1.018230e+003	1.025093e-002
1.022087e+003	1.050314e-002
1.025944e+003	1.092114e-002
1.029801e+003	1.088719e-002
1.033658e+003	1.090167e-002
1.037515e+003	1.088400e-002
1.041372e+003	1.051112e-002
1.045229e+003	1.006682e-002
1.049086e+003	1.034312e-002
1.052943e+003	1.057341e-002
1.056800e+003	1.076031e-002
1.060657e+003	1.112481e-002
1.064514e+003	1.138260e-002
1.068371e+003	1.115786e-002
1.072228e+003	1.125142e-002
1.076084e+003	1.150010e-002
1.079941e+003	1.145094e-002
1.083798e+003	1.114926e-002
1.087655e+003	1.089542e-002
1.091512e+003	1.155665e-002
1.095369e+003	1.256234e-002
1.099226e+003	1.183638e-002
1.103083e+003	1.209281e-002
1.106940e+003	1.299741e-002
1.110797e+003	1.281132e-002
1.114654e+003	1.223040e-002
1.118511e+003	1.236102e-002
1.122368e+003	1.200911e-002
1.126225e+003	1.157250e-002
1.130082e+003	1.088859e-002
1.133938e+003	1.051526e-002
1.137795e+003	1.028476e-002
1.141652e+003	1.004519e-002
1.145509e+003	9.505213e-003
1.149366e+003	9.251554e-003
1.153223e+003	8.819875e-003
1.157080e+003	8.575537e-003
1.160937e+003	9.033902e-003
1.164794e+003	8.849903e-003
1.168651e+003	8.563338e-003
1.172508e+003	8.331135e-003
1.176365e+003	8.007716e-003
1.180222e+003	7.807655e-003
1.184079e+003	7.578351e-003
1.187936e+003	7.402112e-003
1.191792e+003	7.149544e-003
1.195649e+003	6.986038e-003
1.199506e+003	6.909948e-003
1.203363e+003	6.812699e-003
1.207220e+003	6.758278e-003
1.211077e+003	6.654401e-003
1.214934e+003	6.384950e-003
1.218791e+003	6.197297e-003
1.222648e+003	6.171082e-003
1.226505e+003	6.141843e-003
1.230362e+003	6.004921e-003
1.234219e+003	5.953221e-003
1.238076e+003	5.962492e-003
1.241933e+003	6.017284e-003
1.245790e+003	6.240118e-003
1.249646e+003	6.471811e-003
1.253503e+003	6.501677e-003
1.257360e+003	6.340399e-003
1.261217e+003	6.225093e-003
1.265074e+003	6.222606e-003
1.268931e+003	6.260152e-003
1.272788e+003	6.206842e-003
1.276645e+003	6.112607e-003
1.280502e+003	5.953154e-003
1.284359e+003	5.829253e-003
1.288216e+003	5.815686e-003
1.292073e+003	5.727042e-003
1.295930e+003	5.506685e-003
1.299787e+003	5.261219e-003
1.303644e+003	5.287212e-003
1.307500e+003	5.174130e-003
1.311357e+003	4.983011e-003
1.315214e+003	5.059234e-003
1.319071e+003	5.116863e-003
1.322928e+003	4.872723e-003
1.326785e+003	4.617635e-003
1.330642e+003	4.583077e-003
1.334499e+003	4.544536e-003
1.338356e+003	4.611607e-003
1.342213e+003	4.416852e-003
1.346070e+003	4.214122e-003
1.349927e+003	4.292318e-003
1.353784e+003	4.340742e-003
1.357641e+003	4.252633e-003
1.361498e+003	4.336023e-003
1.365354e+003	4.408150e-003
1.369211e+003	4.314940e-003
1.373068e+003	4.302826e-003
1.376925e+003	4.436803e-003
1.380782e+003	4.728093e-003
1.384639e+003	4.960857e-003
1.388496e+003	4.877280e-003
1.392353e+003	4.592452e-003
1.396210e+003	4.383917e-003
1.400067e+003	4.032287e-003
1.403924e+003	3.796878e-003
1.407781e+003	3.877272e-003
1.411638e+003	4.173708e-003
1.415495e+003	4.358279e-003
1.419352e+003	4.350816e-003
1.423208e+003	4.438711e-003
1.427065e+003	4.722734e-003
1.430922e+003	4.833419e-003
1.434779e+003	4.719116e-003
1.438636e+003	4.346264e-003
1.442493e+003	4.069812e-003
1.446350e+003	3.662330e-003
1.450207e+003	3.605529e-003
1.454064e+003	3.484767e-003
1.457921e+003	2.617176e-003
1.461778e+003	2.301981e-003
1.465635e+003	2.265574e-003
1.469492e+003	2.162567e-003
1.473349e+003	1.863042e-003
1.477206e+003	1.694662e-003
1.481063e+003	1.990776e-003
1.484919e+003	2.231935e-003
1.488776e+003	2.296085e-003
1.492633e+003	2.126971e-003
1.496490e+003	2.056821e-003
1.500347e+003	1.937421e-003
1.504204e+003	1.747621e-003
1.508061e+003	1.428801e-003
1.511918e+003	1.357966e-003
1.515775e+003	1.537919e-003
1.519632e+003	1.623750e-003
1.523489e+003	1.437445e-003
1.527346e+003	1.201278e-003
1.531203e+003	8.853155e-004
1.535060e+003	8.832570e-004
1.538917e+003	1.097094e-003
1.542773e+003	9.003893e-004
1.546630e+003	5.726685e-004
1.550487e+003	7.331126e-004
1.554344e+003	7.620553e-004
1.558201e+003	1.346113e-004
1.562058e+003	7.697719e-005
1.565915e+003	5.365727e-004
1.569772e+003	5.417480e-004
1.573629e+003	7.549854e-004
1.577486e+003	6.408542e-004
1.581343e+003	3.231108e-004
1.585200e+003	3.533857e-004
1.589057e+003	4.745730e-004
1.592914e+003	5.432077e-004
1.596771e+003	5.035648e-004
1.600627e+003	5.697489e-004
1.604484e+003	6.649789e-004
1.608341e+003	7.551181e-004
1.612198e+003	8.989616e-004
1.616055e+003	1.054046e-003
1.619912e+003	9.939650e-004
1.623769e+003	9.227686e-004
1.627626e+003	9.360838e-004
1.631483e+003	1.041126e-003
1.635340e+003	1.164100e-003
1.639197e+003	1.634592e-003
1.643054e+003	2.200663e-003
1.646911e+003	2.604309e-003
1.650768e+003	2.859917e-003
1.654625e+003	2.807756e-003
1.658481e+003	3.049003e-003
1.662338e+003	2.807056e-003
1.666195e+003	2.263776e-003
1.670052e+003	1.586536e-003
1.673909e+003	7.183101e-004
1.677766e+003	3.498707e-004
1.681623e+003	2.151263e-004
1.685480e+003	-4.070928e-004
1.689337e+003	-6.536401e-004
1.693194e+003	-7.631350e-004
1.697051e+003	-8.585153e-004
1.700908e+003	-1.343790e-003
1.704765e+003	-1.396539e-003
1.708622e+003	-1.615754e-003
1.712479e+003	-1.418964e-003
1.716335e+003	-1.447729e-003
1.720192e+003	-1.985155e-003
1.724049e+003	-2.017675e-003
1.727906e+003	-1.976019e-003
1.731763e+003	-2.030306e-003
1.735620e+003	-2.207271e-003
1.739477e+003	-2.129234e-003
1.743334e+003	-1.957943e-003
1.747191e+003	-1.893618e-003
1.751048e+003	-2.297391e-003
1.754905e+003	-2.564608e-003
1.758762e+003	-2.655379e-003
1.762619e+003	-2.749850e-003
1.766476e+003	-2.598468e-003
1.770333e+003	-2.502975e-003
1.774189e+003	-2.707046e-003
1.778046e+003	-2.736779e-003
1.781903e+003	-2.836039e-003
1.785760e+003	-3.009813e-003
1.789617e+003	-3.055714e-003
1.793474e+003	-3.040085e-003
1.797331e+003	-2.933138e-003
1.801188e+003	-3.019652e-003
1.805045e+003	-3.000501e-003
1.808902e+003	-2.914641e-003
1.812759e+003	-3.036104e-003
1.816616e+003	-3.131907e-003
1.820473e+003	-3.146546e-003
1.824330e+003	-3.216574e-003
1.828187e+003	-3.179538e-003
1.832043e+003	-3.244858e-003
1.835900e+003	-3.240746e-003
1.839757e+003	-3.238708e-003
1.843614e+003	-3.264261e-003
1.847471e+003	-3.338807e-003
1.851328e+003	-3.303393e-003
1.855185e+003	-3.283400e-003
1.859042e+003	-3.360902e-003
1.862899e+003	-3.413077e-003
1.866756e+003	-3.308950e-003
1.870613e+003	-3.438817e-003
1.874470e+003	-3.352682e-003
1.878326e+003	-3.283564e-003
1.882183e+003	-3.412156e-003
1.886040e+003	-3.514352e-003
1.889897e+003	-3.484540e-003
1.893754e+003	-3.469946e-003
1.897611e+003	-3.521977e-003
1.901468e+003	-3.544457e-003
1.905325e+003	-3.487663e-003
1.909182e+003	-3.505543e-003
1.913039e+003	-3.540447e-003
1.916896e+003	-3.528912e-003
1.920753e+003	-3.473694e-003
1.924610e+003	-3.558063e-003
1.928467e+003	-3.621945e-003
1.932323e+003	-3.561283e-003
1.936180e+003	-3.557800e-003
1.940037e+003	-3.525034e-003
1.943894e+003	-3.489767e-003
1.947751e+003	-3.487038e-003
1.951608e+003	-3.536339e-003
1.955465e+003	-3.620335e-003
1.959322e+003	-3.642678e-003
1.963179e+003	-3.551556e-003
1.967036e+003	-3.508239e-003
1.970893e+003	-3.558424e-003
1.974750e+003	-3.566706e-003
1.978607e+003	-3.600948e-003
1.982464e+003	-3.627531e-003
1.986321e+003	-3.632525e-003
1.990177e+003	-3.579851e-003
1.994034e+003	-3.546297e-003
1.997891e+003	-3.515634e-003
2.001748e+003	-3.516324e-003
2.005605e+003	-3.549584e-003
2.009462e+003	-3.673990e-003
2.013319e+003	-3.680660e-003
2.017176e+003	-3.575874e-003
2.021033e+003	-3.526841e-003
2.024890e+003	-3.532330e-003
2.028747e+003	-3.527827e-003
2.032604e+003	-3.479840e-003
2.036461e+003	-3.423465e-003
2.040318e+003	-3.377176e-003
2.044175e+003	-3.443123e-003
2.048031e+003	-3.498740e-003
2.051888e+003	-3.474548e-003
2.055745e+003	-3.448843e-003
2.059602e+003	-3.403510e-003
2.063459e+003	-3.280835e-003
2.067316e+003	-3.209667e-003
2.071173e+003	-3.249593e-003
2.075030e+003	-3.312436e-003
2.078887e+003	-3.372540e-003
2.082744e+003	-3.360211e-003
2.086601e+003	-3.285768e-003
2.090458e+003	-3.269654e-003
2.094315e+003	-3.261728e-003
2.098172e+003	-3.258637e-003
2.102029e+003	-3.298198e-003
2.105885e+003	-3.294317e-003
2.109742e+003	-3.280933e-003
2.113599e+003	-3.212331e-003
2.117456e+003	-3.184176e-003
2.121313e+003	-3.213317e-003
2.125170e+003	-3.228315e-003
2.129027e+003	-3.162598e-003
2.132884e+003	-3.109801e-003
2.136741e+003	-3.136381e-003
2.140598e+003	-3.125164e-003
2.144455e+003	-3.016296e-003
2.148312e+003	-2.945611e-003
2.152169e+003	-2.951238e-003
2.156026e+003	-2.957688e-003
2.159883e+003	-2.937943e-003
2.163740e+003	-2.895420e-003
2.167596e+003	-2.842261e-003
2.171453e+003	-2.795943e-003
2.175310e+003	-2.778692e-003
2.179167e+003	-2.854407e-003
2.183024e+003	-2.853486e-003
2.186881e+003	-2.787647e-003
2.190738e+003	-2.729404e-003
2.194595e+003	-2.624718e-003
2.198452e+003	-2.538256e-003
2.202309e+003	-2.564872e-003
2.206166e+003	-2.558943e-003
2.210023e+003	-2.530779e-003
2.213880e+003	-2.485021e-003
2.217737e+003	-2.496485e-003
2.221594e+003	-2.574786e-003
2.225450e+003	-2.599654e-003
2.229307e+003	-2.483835e-003
2.233164e+003	-2.345179e-003
2.237021e+003	-2.354473e-003
2.240878e+003	-2.280714e-003
2.244735e+003	-2.163622e-003
2.248592e+003	-2.108560e-003
2.252449e+003	-2.012431e-003
2.256306e+003	-2.017378e-003
2.260163e+003	-2.074464e-003
2.264020e+003	-2.083433e-003
2.267877e+003	-1.961440e-003
2.271734e+003	-1.946201e-003
2.275591e+003	-1.963881e-003
2.279448e+003	-1.958207e-003
2.283304e+003	-1.868776e-003
2.287161e+003	-1.736327e-003
2.291018e+003	-1.728340e-003
2.294875e+003	-1.706195e-003
2.298732e+003	-1.575677e-003
2.302589e+003	-1.510568e-003
2.306446e+003	-1.479034e-003
2.310303e+003	-1.502710e-003
2.314160e+003	-1.604563e-003
2.318017e+003	-1.575215e-003
2.321874e+003	-1.560457e-003
2.325731e+003	-1.576172e-003
2.329588e+003	-1.442709e-003
2.333445e+003	-1.449017e-003
2.337302e+003	-1.434519e-003
2.341158e+003	-1.273725e-003
2.345015e+003	-1.394260e-003
2.348872e+003	-1.388216e-003
2.352729e+003	-1.277094e-003
2.356586e+003	-1.280134e-003
2.360443e+003	-1.188613e-003
2.364300e+003	-1.184053e-003
2.368157e+003	-1.046304e-003
2.372014e+003	-9.810503e-004
2.375871e+003	-9.460391e-004
2.379728e+003	-8.658895e-004
2.383585e+003	-8.881768e-004
2.387442e+003	-9.371454e-004
2.391299e+003	-9.520894e-004
2.395156e+003	-9.831330e-004
2.399012e+003	-9.190597e-004
2.402869e+003	-8.726023e-004
2.406726e+003	-8.720071e-004
2.410583e+003	-8.758099e-004
2.414440e+003	-8.644676e-004
2.418297e+003	-8.306045e-004
2.422154e+003	-7.521537e-004
2.426011e+003	-6.747473e-004
2.429868e+003	-6.206539e-004
2.433725e+003	-5.844224e-004
2.437582e+003	-5.359767e-004
2.441439e+003	-4.530704e-004
2.445296e+003	-3.883892e-004
2.449153e+003	-2.513483e-004
2.453010e+003	-2.449240e-004
2.456866e+003	-2.655213e-004
2.460723e+003	-2.144237e-004
2.464580e+003	-1.507337e-004
2.468437e+003	-1.681227e-004
2.472294e+003	-1.782577e-004
2.476151e+003	-7.076854e-005
2.480008e+003	-7.753296e-006
2.483865e+003	4.446816e-005
2.487722e+003	7.011729e-005
2.491579e+003	9.593364e-005
2.495436e+003	1.494271e-004
2.499293e+003	2.254362e-004
2.503150e+003	2.520907e-004
2.507007e+003	2.699275e-004
2.510864e+003	3.236413e-004
2.514720e+003	3.844587e-004
2.518577e+003	4.791837e-004
2.522434e+003	4.833963e-004
2.526291e+003	4.895994e-004
2.530148e+003	5.623504e-004
2.534005e+003	6.184230e-004
2.537862e+003	6.231017e-004
2.541719e+003	6.246280e-004
2.545576e+003	6.626559e-004
2.549433e+003	7.114069e-004
2.553290e+003	7.048356e-004
2.557147e+003	7.370954e-004
2.561004e+003	8.090580e-004
2.564861e+003	8.032488e-004
2.568718e+003	8.964050e-004
2.572574e+003	1.024519e-003
2.576431e+003	1.035081e-003
2.580288e+003	1.032623e-003
2.584145e+003	1.016283e-003
2.588002e+003	1.063811e-003
2.591859e+003	1.143635e-003
2.595716e+003	1.210216e-003
2.599573e+003	1.247896e-003
2.603430e+003	1.262285e-003
2.607287e+003	1.291462e-003
2.611144e+003	1.318581e-003
2.615001e+003	1.289601e-003
2.618858e+003	1.345369e-003
2.622715e+003	1.386817e-003
2.626572e+003	1.383925e-003
2.630428e+003	1.500413e-003
2.634285e+003	1.582479e-003
2.638142e+003	1.605492e-003
2.641999e+003	1.696991e-003
2.645856e+003	1.635324e-003
2.649713e+003	1.609449e-003
2.653570e+003	1.661699e-003
2.657427e+003	1.729557e-003
2.661284e+003	1.789307e-003
2.665141e+003	1.835224e-003
2.668998e+003	1.880213e-003
2.672855e+003	1.956792e-003
2.676712e+003	2.066908e-003
2.680569e+003	2.076696e-003
2.684426e+003	2.072634e-003
2.688282e+003	2.125706e-003
2.692139e+003	2.105495e-003
2.695996e+003	2.090446e-003
2.699853e+003	2.099203e-003
2.703710e+003	2.129036e-003
2.707567e+003	2.209388e-003
2.711424e+003	2.249654e-003
2.715281e+003	2.325665e-003
2.719138e+003	2.279730e-003
2.722995e+003	2.168694e-003
2.726852e+003	2.113586e-003
2.730709e+003	2.231169e-003
2.734566e+003	2.470130e-003
2.738423e+003	2.554845e-003
2.742280e+003	2.573443e-003
2.746136e+003	2.651711e-003
2.749993e+003	2.536514e-003
2.753850e+003	2.514618e-003
2.757707e+003	2.629843e-003
2.761564e+003	2.711589e-003
2.765421e+003	2.779811e-003
2.769278e+003	2.793250e-003
2.773135e+003	2.767606e-003
2.776992e+003	2.663380e-003
2.780849e+003	2.647111e-003
2.784706e+003	2.805422e-003
2.788563e+003	2.817328e-003
2.792420e+003	2.803721e-003
2.796277e+003	2.827066e-003
2.800134e+003	2.823064e-003
2.803990e+003	2.818262e-003
2.807847e+003	2.797752e-003
2.811704e+003	2.881497e-003
2.815561e+003	2.895306e-003
2.819418e+003	2.926428e-003
2.823275e+003	3.025246e-003
2.827132e+003	3.126256e-003
2.830989e+003	3.180524e-003
2.834846e+003	3.162601e-003
2.838703e+003	3.153790e-003
2.842560e+003	3.262975e-003
2.846417e+003	3.293656e-003
2.850274e+003	3.206226e-003
2.854131e+003	3.240174e-003
2.857988e+003	3.369583e-003
2.861844e+003	3.373590e-003
2.865701e+003	3.295024e-003
2.869558e+003	3.298263e-003
2.873415e+003	3.334522e-003
2.877272e+003	3.395295e-003
2.881129e+003	3.409321e-003
2.884986e+003	3.379534e-003
2.888843e+003	3.445323e-003
2.892700e+003	3.493719e-003
2.896557e+003	3.545929e-003
2.900414e+003	3.527556e-003
2.904271e+003	3.429759e-003
2.908128e+003	3.368481e-003
2.911985e+003	3.528057e-003
2.915842e+003	3.592165e-003
2.919698e+003	3.610340e-003
2.923555e+003	3.628883e-003
2.927412e+003	3.722447e-003
2.931269e+003	3.713190e-003
2.935126e+003	3.625575e-003
2.938983e+003	3.490212e-003
2.942840e+003	3.568645e-003
2.946697e+003	3.694643e-003
2.950554e+003	3.699455e-003
2.954411e+003	3.675362e-003
2.958268e+003	3.730969e-003
2.962125e+003	3.823987e-003
2.965982e+003	3.820911e-003
2.969839e+003	3.839229e-003
2.973696e+003	3.847821e-003
2.977552e+003	3.784678e-003
2.981409e+003	3.868981e-003
2.985266e+003	3.987910e-003
2.989123e+003	3.984232e-003
2.992980e+003	3.861894e-003
2.996837e+003	3.891514e-003
3.000694e+003	3.928559e-003
3.004551e+003	3.960190e-003
3.008408e+003	4.023859e-003
3.012265e+003	3.976407e-003
3.016122e+003	3.899906e-003
3.019979e+003	3.830271e-003
3.023836e+003	3.829201e-003
3.027693e+003	3.838594e-003
3.031550e+003	3.913146e-003
3.035406e+003	4.121522e-003
3.039263e+003	4.134869e-003
3.043120e+003	4.040648e-003
3.046977e+003	4.033825e-003
3.050834e+003	4.092756e-003
3.054691e+003	4.110283e-003
3.058548e+003	4.050246e-003
3.062405e+003	4.014763e-003
3.066262e+003	4.063925e-003
3.070119e+003	3.955141e-003
3.073976e+003	3.952065e-003
3.077833e+003	4.013191e-003
3.081690e+003	4.047236e-003
3.085547e+003	4.025833e-003
3.089404e+003	3.992157e-003
3.093260e+003	4.000417e-003
3.097117e+003	4.142998e-003
3.100974e+003	4.117408e-003
3.104831e+003	4.095466e-003
3.108688e+003	4.072220e-003
3.112545e+003	3.983697e-003
3.116402e+003	4.027672e-003
3.120259e+003	4.056333e-003
3.124116e+003	4.009747e-003
3.127973e+003	4.094529e-003
3.131830e+003	4.189632e-003
3.135687e+003	4.063624e-003
3.139544e+003	4.021920e-003
3.143401e+003	4.097372e-003
3.147258e+003	4.074829e-003
3.151115e+003	3.940596e-003
3.154971e+003	3.922708e-003
3.158828e+003	4.162936e-003
3.162685e+003	4.104865e-003
3.166542e+003	4.055497e-003
3.170399e+003	4.152699e-003
3.174256e+003	4.168321e-003
3.178113e+003	4.067203e-003
3.181970e+003	4.098242e-003
3.185827e+003	4.129216e-003
3.189684e+003	3.980152e-003
3.193541e+003	3.896061e-003
3.197398e+003	3.938656e-003
3.201255e+003	3.940362e-003
3.205112e+003	3.857615e-003
3.208969e+003	3.881719e-003
3.212825e+003	3.965439e-003
3.216682e+003	3.892451e-003
3.220539e+003	3.855977e-003
3.224396e+003	3.898435e-003
3.228253e+003	3.873395e-003
3.232110e+003	3.770707e-003
3.235967e+003	3.865237e-003
3.239824e+003	3.911808e-003
3.243681e+003	3.896462e-003
3.247538e+003	3.837224e-003
3.251395e+003	3.703031e-003
3.255252e+003	3.562064e-003
3.259109e+003	3.565271e-003
3.262966e+003	3.607600e-003
3.266823e+003	3.549203e-003
3.270679e+003	3.588891e-003
3.274536e+003	3.519472e-003
3.278393e+003	3.394861e-003
3.282250e+003	3.449497e-003
3.286107e+003	3.504408e-003
3.289964e+003	3.592232e-003
3.293821e+003	3.607099e-003
3.297678e+003	3.419507e-003
3.301535e+003	3.206025e-003
3.305392e+003	3.043564e-003
3.309249e+003	3.034121e-003
3.313106e+003	3.165705e-003
3.316963e+003	3.207194e-003
3.320820e+003	3.229692e-003
3.324677e+003	3.229058e-003
3.328533e+003	3.124086e-003
3.332390e+003	3.088345e-003
3.336247e+003	3.024579e-003
3.340104e+003	3.072961e-003
3.343961e+003	3.111104e-003
3.347818e+003	3.002491e-003
3.351675e+003	3.047101e-003
3.355532e+003	3.027782e-003
3.359389e+003	2.788114e-003
3.363246e+003	2.783479e-003
3.367103e+003	3.008730e-003
3.370959e+003	3.000156e-003
3.374816e+003	2.945243e-003
3.378673e+003	2.862319e-003
3.382530e+003	2.873759e-003
3.386387e+003	3.028583e-003
3.390244e+003	3.019974e-003
3.394101e+003	2.780011e-003
3.397958e+003	2.745132e-003
3.401815e+003	2.849511e-003
3.405672e+003	2.790749e-003
3.409529e+003	2.562611e-003
3.413386e+003	2.521650e-003
3.417243e+003	2.549012e-003
3.421100e+003	2.592942e-003
3.424957e+003	2.557978e-003
3.428813e+003	2.589142e-003
3.432670e+003	2.573710e-003
3.436527e+003	2.545313e-003
3.440384e+003	2.572343e-003
3.444241e+003	2.637710e-003
3.448098e+003	2.632577e-003
3.451955e+003	2.515085e-003
3.455812e+003	2.437608e-003
3.459669e+003	2.443905e-003
3.463526e+003	2.311374e-003
3.467383e+003	2.230170e-003
3.471240e+003	2.318003e-003
3.475097e+003	2.590542e-003
3.478954e+003	2.681849e-003
3.482811e+003	2.631443e-003
3.486667e+003	2.557111e-003
3.490524e+003	2.434775e-003
3.494381e+003	2.228305e-003
3.498238e+003	2.461066e-003
3.502095e+003	2.670647e-003
3.505952e+003	2.408986e-003
3.509809e+003	2.393593e-003
3.513666e+003	2.483192e-003
3.517523e+003	2.469263e-003
3.521380e+003	2.505087e-003
3.525237e+003	2.440240e-003
3.529094e+003	2.441839e-003
3.532951e+003	2.427978e-003
3.536808e+003	2.354114e-003
3.540665e+003	2.433576e-003
3.544521e+003	2.701620e-003
3.548378e+003	2.644111e-003
3.552235e+003	2.661879e-003
3.556092e+003	2.453635e-003
3.559949e+003	2.591642e-003
3.563806e+003	2.919823e-003
3.567663e+003	2.626043e-003
3.571520e+003	2.441873e-003
3.575377e+003	2.678615e-003
3.579234e+003	2.742598e-003
3.583091e+003	2.872925e-003
3.586948e+003	2.592009e-003
3.590805e+003	2.563944e-003
3.594662e+003	3.166873e-003
3.598519e+003	3.311384e-003
3.602375e+003	3.235567e-003
3.606232e+003	3.154357e-003
3.610089e+003	3.116444e-003
3.613946e+003	3.483932e-003
3.617803e+003	3.027315e-003
3.621660e+003	2.628176e-003
3.625517e+003	2.815427e-003
3.629374e+003	2.607342e-003
3.633231e+003	2.703653e-003
3.637088e+003	2.871958e-003
3.640945e+003	2.981172e-003
3.644802e+003	3.152755e-003
3.648659e+003	2.891437e-003
3.652516e+003	2.466364e-003
3.656373e+003	2.533715e-003
3.660229e+003	2.368107e-003
3.664086e+003	2.454102e-003
3.667943e+003	2.478127e-003
3.671800e+003	2.668580e-003
3.675657e+003	3.028516e-003
3.679514e+003	3.263943e-003
3.683371e+003	3.439144e-003
3.687228e+003	3.417837e-003
3.691085e+003	3.161499e-003
3.694942e+003	3.277697e-003
3.698799e+003	3.364273e-003
3.702656e+003	3.300400e-003
3.706513e+003	3.422278e-003
3.710370e+003	3.316860e-003
3.714227e+003	3.181559e-003
3.718083e+003	3.612946e-003
3.721940e+003	3.589793e-003
3.725797e+003	3.210832e-003
3.729654e+003	3.332485e-003
3.733511e+003	3.805535e-003
3.737368e+003	3.865371e-003
3.741225e+003	3.446859e-003
3.745082e+003	3.066955e-003
3.748939e+003	3.546196e-003
3.752796e+003	3.301034e-003
3.756653e+003	3.571919e-003
3.760510e+003	3.271888e-003
3.764367e+003	3.410857e-003
3.768224e+003	3.106699e-003
3.772081e+003	2.791983e-003
3.775938e+003	2.996686e-003
3.779794e+003	3.134966e-003
3.783651e+003	3.008664e-003
3.787508e+003	2.735362e-003
3.791365e+003	2.569744e-003
3.795222e+003	3.032086e-003
3.799079e+003	3.395863e-003
3.802936e+003	2.938070e-003
3.806793e+003	2.529682e-003
3.810650e+003	2.802988e-003
3.814507e+003	2.861351e-003
3.818364e+003	3.300733e-003
3.822221e+003	3.349014e-003
3.826078e+003	3.335958e-003
3.829935e+003	3.069491e-003
3.833792e+003	3.124620e-003
3.837648e+003	3.384609e-003
3.841505e+003	3.015971e-003
3.845362e+003	2.873759e-003
3.849219e+003	2.911384e-003
3.853076e+003	2.406920e-003
3.856933e+003	2.568810e-003
3.860790e+003	3.387515e-003
3.864647e+003	3.318429e-003
3.868504e+003	2.985576e-003
3.872361e+003	3.024779e-003
3.876218e+003	3.163535e-003
3.880075e+003	2.981606e-003
3.883932e+003	2.738630e-003
3.887789e+003	2.826666e-003
3.891646e+003	2.994150e-003
3.895502e+003	2.805022e-003
3.899359e+003	3.136368e-003
3.903216e+003	3.087177e-003
3.907073e+003	2.606176e-003
3.910930e+003	2.647678e-003
3.914787e+003	2.806222e-003
3.918644e+003	2.742831e-003
3.922501e+003	2.896807e-003
3.926358e+003	3.053207e-003
3.930215e+003	2.938471e-003
3.934072e+003	2.804789e-003
3.937929e+003	2.812992e-003
3.941786e+003	2.708588e-003
3.945643e+003	2.926295e-003
3.949500e+003	3.050638e-003
3.953356e+003	2.796018e-003
3.957213e+003	2.786580e-003
3.961070e+003	2.637310e-003
3.964927e+003	2.658045e-003
3.968784e+003	2.766806e-003
3.972641e+003	2.542413e-003
3.976498e+003	2.705221e-003
3.980355e+003	2.919590e-003
3.984212e+003	2.788314e-003
3.988069e+003	2.741864e-003
3.991926e+003	2.676982e-003
3.995783e+003	2.509019e-003
3.999640e+003	2.660346e-003
4.003497e+003	0.000000e+000
