# Supplementary material for: Sustainable Electrochemical Strategy for Selective Double Bond Oxidation in the Presence of Aldehyde Groups with Mo─N─O Catalysts
Source: Adv Sci (Weinh). 2025 Jun 23;12(36):e06584. doi: 10.1002/advs.202506584 (PMC12463080; doi:10.1002/advs.202506584)
Supplement: Supplementary file 2 — Supporting Information [file ADVS-12-e06584-s002.zip › in-situ ATR-FTIR/-0.3.CSV]

3.972642e+002	0.000000e+000
4.011212e+002	0.000000e+000
4.049781e+002	0.000000e+000
4.088350e+002	0.000000e+000
4.126920e+002	0.000000e+000
4.165489e+002	0.000000e+000
4.204058e+002	0.000000e+000
4.242628e+002	0.000000e+000
4.281197e+002	0.000000e+000
4.319766e+002	0.000000e+000
4.358336e+002	0.000000e+000
4.396905e+002	0.000000e+000
4.435474e+002	0.000000e+000
4.474044e+002	0.000000e+000
4.512613e+002	0.000000e+000
4.551182e+002	0.000000e+000
4.589752e+002	0.000000e+000
4.628321e+002	0.000000e+000
4.666890e+002	0.000000e+000
4.705460e+002	0.000000e+000
4.744029e+002	0.000000e+000
4.782598e+002	0.000000e+000
4.821168e+002	0.000000e+000
4.859737e+002	0.000000e+000
4.898306e+002	0.000000e+000
4.936876e+002	0.000000e+000
4.975445e+002	0.000000e+000
5.014014e+002	0.000000e+000
5.052584e+002	0.000000e+000
5.091153e+002	0.000000e+000
5.129722e+002	0.000000e+000
5.168292e+002	0.000000e+000
5.206861e+002	0.000000e+000
5.245430e+002	0.000000e+000
5.284000e+002	0.000000e+000
5.322569e+002	0.000000e+000
5.361138e+002	0.000000e+000
5.399708e+002	0.000000e+000
5.438277e+002	0.000000e+000
5.476846e+002	0.000000e+000
5.515416e+002	0.000000e+000
5.553985e+002	0.000000e+000
5.592554e+002	0.000000e+000
5.631124e+002	0.000000e+000
5.669693e+002	0.000000e+000
5.708262e+002	0.000000e+000
5.746832e+002	0.000000e+000
5.785401e+002	0.000000e+000
5.823970e+002	0.000000e+000
5.862539e+002	0.000000e+000
5.901108e+002	0.000000e+000
5.939678e+002	0.000000e+000
5.978247e+002	0.000000e+000
6.016816e+002	0.000000e+000
6.055386e+002	0.000000e+000
6.093955e+002	0.000000e+000
6.132524e+002	0.000000e+000
6.171094e+002	0.000000e+000
6.209663e+002	0.000000e+000
6.248232e+002	0.000000e+000
6.286802e+002	0.000000e+000
6.325371e+002	0.000000e+000
6.363940e+002	0.000000e+000
6.402510e+002	0.000000e+000
6.441079e+002	0.000000e+000
6.479648e+002	0.000000e+000
6.518218e+002	0.000000e+000
6.556787e+002	0.000000e+000
6.595356e+002	0.000000e+000
6.633926e+002	0.000000e+000
6.672495e+002	0.000000e+000
6.711064e+002	0.000000e+000
6.749634e+002	0.000000e+000
6.788203e+002	0.000000e+000
6.826772e+002	0.000000e+000
6.865342e+002	0.000000e+000
6.903911e+002	0.000000e+000
6.942480e+002	0.000000e+000
6.981050e+002	0.000000e+000
7.019619e+002	0.000000e+000
7.058188e+002	0.000000e+000
7.096758e+002	0.000000e+000
7.135327e+002	0.000000e+000
7.173896e+002	0.000000e+000
7.212466e+002	0.000000e+000
7.251035e+002	0.000000e+000
7.289604e+002	0.000000e+000
7.328174e+002	0.000000e+000
7.366743e+002	0.000000e+000
7.405313e+002	0.000000e+000
7.443882e+002	0.000000e+000
7.482451e+002	0.000000e+000
7.521021e+002	0.000000e+000
7.559590e+002	0.000000e+000
7.598159e+002	0.000000e+000
7.636729e+002	0.000000e+000
7.675298e+002	0.000000e+000
7.713867e+002	0.000000e+000
7.752437e+002	0.000000e+000
7.791006e+002	0.000000e+000
7.829575e+002	0.000000e+000
7.868145e+002	0.000000e+000
7.906714e+002	0.000000e+000
7.945283e+002	0.000000e+000
7.983853e+002	0.000000e+000
8.022422e+002	0.000000e+000
8.060991e+002	0.000000e+000
8.099561e+002	0.000000e+000
8.138130e+002	0.000000e+000
8.176699e+002	0.000000e+000
8.215269e+002	0.000000e+000
8.253838e+002	0.000000e+000
8.292407e+002	0.000000e+000
8.330977e+002	0.000000e+000
8.369546e+002	0.000000e+000
8.408115e+002	0.000000e+000
8.446685e+002	0.000000e+000
8.485254e+002	0.000000e+000
8.523823e+002	0.000000e+000
8.562393e+002	0.000000e+000
8.600962e+002	0.000000e+000
8.639531e+002	0.000000e+000
8.678101e+002	0.000000e+000
8.716670e+002	0.000000e+000
8.755239e+002	0.000000e+000
8.793809e+002	0.000000e+000
8.832378e+002	0.000000e+000
8.870947e+002	0.000000e+000
8.909517e+002	0.000000e+000
8.948086e+002	0.000000e+000
8.986655e+002	0.000000e+000
9.025225e+002	0.000000e+000
9.063794e+002	0.000000e+000
9.102363e+002	0.000000e+000
9.140933e+002	0.000000e+000
9.179502e+002	0.000000e+000
9.218071e+002	0.000000e+000
9.256641e+002	0.000000e+000
9.295210e+002	0.000000e+000
9.333779e+002	0.000000e+000
9.372349e+002	0.000000e+000
9.410918e+002	0.000000e+000
9.449487e+002	0.000000e+000
9.488057e+002	0.000000e+000
9.526626e+002	0.000000e+000
9.565195e+002	0.000000e+000
9.603765e+002	0.000000e+000
9.642334e+002	0.000000e+000
9.680903e+002	0.000000e+000
9.719473e+002	0.000000e+000
9.758042e+002	0.000000e+000
9.796611e+002	0.000000e+000
9.835181e+002	0.000000e+000
9.873750e+002	0.000000e+000
9.912319e+002	0.000000e+000
9.950889e+002	0.000000e+000
9.989458e+002	2.241220e-002
1.002803e+003	2.214852e-002
1.006660e+003	2.179611e-002
1.010517e+003	2.164194e-002
1.014374e+003	2.110837e-002
1.018230e+003	2.061412e-002
1.022087e+003	2.048781e-002
1.025944e+003	2.071990e-002
1.029801e+003	2.074357e-002
1.033658e+003	2.087117e-002
1.037515e+003	2.062194e-002
1.041372e+003	2.039227e-002
1.045229e+003	1.999326e-002
1.049086e+003	2.013696e-002
1.052943e+003	2.034674e-002
1.056800e+003	2.065902e-002
1.060657e+003	2.091985e-002
1.064514e+003	2.124798e-002
1.068371e+003	2.118636e-002
1.072228e+003	2.134782e-002
1.076084e+003	2.087479e-002
1.079941e+003	2.049514e-002
1.083798e+003	2.045023e-002
1.087655e+003	2.015646e-002
1.091512e+003	1.992506e-002
1.095369e+003	2.108573e-002
1.099226e+003	2.104343e-002
1.103083e+003	2.191824e-002
1.106940e+003	2.266483e-002
1.110797e+003	2.218530e-002
1.114654e+003	2.122805e-002
1.118511e+003	2.083071e-002
1.122368e+003	2.094321e-002
1.126225e+003	2.052651e-002
1.130082e+003	2.004902e-002
1.133938e+003	1.963834e-002
1.137795e+003	1.913257e-002
1.141652e+003	1.890915e-002
1.145509e+003	1.829124e-002
1.149366e+003	1.817741e-002
1.153223e+003	1.784986e-002
1.157080e+003	1.751531e-002
1.160937e+003	1.745160e-002
1.164794e+003	1.696542e-002
1.168651e+003	1.670644e-002
1.172508e+003	1.647277e-002
1.176365e+003	1.584718e-002
1.180222e+003	1.570747e-002
1.184079e+003	1.577639e-002
1.187936e+003	1.546386e-002
1.191792e+003	1.477739e-002
1.195649e+003	1.430095e-002
1.199506e+003	1.398578e-002
1.203363e+003	1.386484e-002
1.207220e+003	1.381808e-002
1.211077e+003	1.358086e-002
1.214934e+003	1.316197e-002
1.218791e+003	1.286306e-002
1.222648e+003	1.285920e-002
1.226505e+003	1.292644e-002
1.230362e+003	1.266542e-002
1.234219e+003	1.261145e-002
1.238076e+003	1.260654e-002
1.241933e+003	1.260129e-002
1.245790e+003	1.290012e-002
1.249646e+003	1.334763e-002
1.253503e+003	1.352917e-002
1.257360e+003	1.334664e-002
1.261217e+003	1.313263e-002
1.265074e+003	1.292740e-002
1.268931e+003	1.260726e-002
1.272788e+003	1.230634e-002
1.276645e+003	1.203374e-002
1.280502e+003	1.192246e-002
1.284359e+003	1.183525e-002
1.288216e+003	1.182276e-002
1.292073e+003	1.168226e-002
1.295930e+003	1.156750e-002
1.299787e+003	1.125459e-002
1.303644e+003	1.099100e-002
1.307500e+003	1.093327e-002
1.311357e+003	1.070356e-002
1.315214e+003	1.040644e-002
1.319071e+003	1.035805e-002
1.322928e+003	1.004380e-002
1.326785e+003	9.849847e-003
1.330642e+003	9.708802e-003
1.334499e+003	9.568244e-003
1.338356e+003	9.471516e-003
1.342213e+003	9.162104e-003
1.346070e+003	8.897214e-003
1.349927e+003	8.923019e-003
1.353784e+003	8.931035e-003
1.357641e+003	8.818049e-003
1.361498e+003	8.827550e-003
1.365354e+003	8.917472e-003
1.369211e+003	8.881962e-003
1.373068e+003	8.790086e-003
1.376925e+003	8.853487e-003
1.380782e+003	9.343662e-003
1.384639e+003	1.003783e-002
1.388496e+003	1.041285e-002
1.392353e+003	1.012868e-002
1.396210e+003	9.431321e-003
1.400067e+003	8.706106e-003
1.403924e+003	8.433082e-003
1.407781e+003	8.491836e-003
1.411638e+003	8.674466e-003
1.415495e+003	8.725679e-003
1.419352e+003	8.614200e-003
1.423208e+003	8.666083e-003
1.427065e+003	9.007075e-003
1.430922e+003	9.247763e-003
1.434779e+003	9.115880e-003
1.438636e+003	8.448859e-003
1.442493e+003	8.140985e-003
1.446350e+003	7.833598e-003
1.450207e+003	7.584217e-003
1.454064e+003	7.193807e-003
1.457921e+003	6.192659e-003
1.461778e+003	5.911502e-003
1.465635e+003	5.915667e-003
1.469492e+003	5.570918e-003
1.473349e+003	5.066710e-003
1.477206e+003	4.715532e-003
1.481063e+003	4.983916e-003
1.484919e+003	5.220942e-003
1.488776e+003	5.250085e-003
1.492633e+003	5.078041e-003
1.496490e+003	4.864647e-003
1.500347e+003	4.548554e-003
1.504204e+003	4.408953e-003
1.508061e+003	3.973297e-003
1.511918e+003	3.708344e-003
1.515775e+003	3.807541e-003
1.519632e+003	3.984399e-003
1.523489e+003	3.727359e-003
1.527346e+003	3.289249e-003
1.531203e+003	3.008397e-003
1.535060e+003	2.975301e-003
1.538917e+003	3.202788e-003
1.542773e+003	2.787781e-003
1.546630e+003	2.274967e-003
1.550487e+003	2.413184e-003
1.554344e+003	2.525283e-003
1.558201e+003	1.826905e-003
1.562058e+003	1.672509e-003
1.565915e+003	2.110390e-003
1.569772e+003	2.029623e-003
1.573629e+003	2.218280e-003
1.577486e+003	2.127737e-003
1.581343e+003	1.893824e-003
1.585200e+003	1.900979e-003
1.589057e+003	2.051061e-003
1.592914e+003	2.289956e-003
1.596771e+003	2.328197e-003
1.600627e+003	2.496989e-003
1.604484e+003	2.796885e-003
1.608341e+003	3.011066e-003
1.612198e+003	3.101126e-003
1.616055e+003	3.232663e-003
1.619912e+003	3.190738e-003
1.623769e+003	3.164169e-003
1.627626e+003	3.139839e-003
1.631483e+003	3.276095e-003
1.635340e+003	3.565071e-003
1.639197e+003	4.312029e-003
1.643054e+003	5.099127e-003
1.646911e+003	5.890342e-003
1.650768e+003	6.383269e-003
1.654625e+003	6.753129e-003
1.658481e+003	7.470233e-003
1.662338e+003	7.430054e-003
1.666195e+003	6.791495e-003
1.670052e+003	5.781468e-003
1.673909e+003	4.538811e-003
1.677766e+003	3.864535e-003
1.681623e+003	3.398702e-003
1.685480e+003	2.185311e-003
1.689337e+003	1.640945e-003
1.693194e+003	1.241749e-003
1.697051e+003	7.775231e-004
1.700908e+003	-5.211672e-005
1.704765e+003	-2.357510e-004
1.708622e+003	-6.924792e-004
1.712479e+003	-5.870695e-004
1.716335e+003	-8.051724e-004
1.720192e+003	-1.681606e-003
1.724049e+003	-1.819813e-003
1.727906e+003	-1.842481e-003
1.731763e+003	-1.910739e-003
1.735620e+003	-2.211227e-003
1.739477e+003	-2.320726e-003
1.743334e+003	-2.222567e-003
1.747191e+003	-2.198964e-003
1.751048e+003	-2.742343e-003
1.754905e+003	-3.070322e-003
1.758762e+003	-3.189373e-003
1.762619e+003	-3.360112e-003
1.766476e+003	-3.239168e-003
1.770333e+003	-3.269226e-003
1.774189e+003	-3.576663e-003
1.778046e+003	-3.642843e-003
1.781903e+003	-3.826016e-003
1.785760e+003	-4.021391e-003
1.789617e+003	-4.027957e-003
1.793474e+003	-4.063606e-003
1.797331e+003	-4.023393e-003
1.801188e+003	-4.195217e-003
1.805045e+003	-4.250638e-003
1.808902e+003	-4.229310e-003
1.812759e+003	-4.416796e-003
1.816616e+003	-4.583775e-003
1.820473e+003	-4.690809e-003
1.824330e+003	-4.803027e-003
1.828187e+003	-4.730796e-003
1.832043e+003	-4.844216e-003
1.835900e+003	-4.933856e-003
1.839757e+003	-4.949973e-003
1.843614e+003	-4.928385e-003
1.847471e+003	-5.083608e-003
1.851328e+003	-5.143140e-003
1.855185e+003	-5.178764e-003
1.859042e+003	-5.307811e-003
1.862899e+003	-5.386425e-003
1.866756e+003	-5.241688e-003
1.870613e+003	-5.445687e-003
1.874470e+003	-5.409889e-003
1.878326e+003	-5.351178e-003
1.882183e+003	-5.499707e-003
1.886040e+003	-5.575113e-003
1.889897e+003	-5.544428e-003
1.893754e+003	-5.544036e-003
1.897611e+003	-5.613939e-003
1.901468e+003	-5.733832e-003
1.905325e+003	-5.690765e-003
1.909182e+003	-5.684519e-003
1.913039e+003	-5.776732e-003
1.916896e+003	-5.870069e-003
1.920753e+003	-5.843721e-003
1.924610e+003	-5.937012e-003
1.928467e+003	-6.069624e-003
1.932323e+003	-6.094227e-003
1.936180e+003	-6.037831e-003
1.940037e+003	-5.938613e-003
1.943894e+003	-5.933188e-003
1.947751e+003	-5.978192e-003
1.951608e+003	-5.988291e-003
1.955465e+003	-6.045706e-003
1.959322e+003	-6.159207e-003
1.963179e+003	-6.140685e-003
1.967036e+003	-6.131602e-003
1.970893e+003	-6.221598e-003
1.974750e+003	-6.252202e-003
1.978607e+003	-6.285122e-003
1.982464e+003	-6.225844e-003
1.986321e+003	-6.212974e-003
1.990177e+003	-6.195761e-003
1.994034e+003	-6.226170e-003
1.997891e+003	-6.261412e-003
2.001748e+003	-6.302529e-003
2.005605e+003	-6.313860e-003
2.009462e+003	-6.368816e-003
2.013319e+003	-6.339821e-003
2.017176e+003	-6.251189e-003
2.021033e+003	-6.187954e-003
2.024890e+003	-6.196904e-003
2.028747e+003	-6.255370e-003
2.032604e+003	-6.245637e-003
2.036461e+003	-6.155908e-003
2.040318e+003	-6.153523e-003
2.044175e+003	-6.243187e-003
2.048031e+003	-6.214804e-003
2.051888e+003	-6.164793e-003
2.055745e+003	-6.178023e-003
2.059602e+003	-6.150452e-003
2.063459e+003	-6.135882e-003
2.067316e+003	-6.091646e-003
2.071173e+003	-6.081289e-003
2.075030e+003	-6.139116e-003
2.078887e+003	-6.156920e-003
2.082744e+003	-6.108113e-003
2.086601e+003	-6.083118e-003
2.090458e+003	-6.072336e-003
2.094315e+003	-6.051555e-003
2.098172e+003	-6.121899e-003
2.102029e+003	-6.165806e-003
2.105885e+003	-6.029662e-003
2.109742e+003	-5.999434e-003
2.113599e+003	-6.073480e-003
2.117456e+003	-6.073773e-003
2.121313e+003	-5.981624e-003
2.125170e+003	-5.925572e-003
2.129027e+003	-5.859086e-003
2.132884e+003	-5.818646e-003
2.136741e+003	-5.862322e-003
2.140598e+003	-5.855097e-003
2.144455e+003	-5.748383e-003
2.148312e+003	-5.653286e-003
2.152169e+003	-5.560425e-003
2.156026e+003	-5.545116e-003
2.159883e+003	-5.576552e-003
2.163740e+003	-5.575146e-003
2.167596e+003	-5.566509e-003
2.171453e+003	-5.512433e-003
2.175310e+003	-5.491527e-003
2.179167e+003	-5.466530e-003
2.183024e+003	-5.458448e-003
2.186881e+003	-5.441564e-003
2.190738e+003	-5.349935e-003
2.194595e+003	-5.247548e-003
2.198452e+003	-5.212257e-003
2.202309e+003	-5.184854e-003
2.206166e+003	-5.063074e-003
2.210023e+003	-5.037790e-003
2.213880e+003	-5.042670e-003
2.217737e+003	-4.999305e-003
2.221594e+003	-4.986170e-003
2.225450e+003	-5.035530e-003
2.229307e+003	-4.993835e-003
2.233164e+003	-4.900047e-003
2.237021e+003	-4.797423e-003
2.240878e+003	-4.669273e-003
2.244735e+003	-4.563283e-003
2.248592e+003	-4.514230e-003
2.252449e+003	-4.505770e-003
2.256306e+003	-4.489505e-003
2.260163e+003	-4.453562e-003
2.264020e+003	-4.420633e-003
2.267877e+003	-4.302707e-003
2.271734e+003	-4.227768e-003
2.275591e+003	-4.227210e-003
2.279448e+003	-4.264058e-003
2.283304e+003	-4.212444e-003
2.287161e+003	-4.025297e-003
2.291018e+003	-3.902108e-003
2.294875e+003	-3.894851e-003
2.298732e+003	-3.842175e-003
2.302589e+003	-3.725175e-003
2.306446e+003	-3.687034e-003
2.310303e+003	-3.672512e-003
2.314160e+003	-3.708191e-003
2.318017e+003	-3.627170e-003
2.321874e+003	-3.533940e-003
2.325731e+003	-3.554218e-003
2.329588e+003	-3.476159e-003
2.333445e+003	-3.505839e-003
2.337302e+003	-3.455549e-003
2.341158e+003	-3.418665e-003
2.345015e+003	-3.416627e-003
2.348872e+003	-3.270410e-003
2.352729e+003	-3.184242e-003
2.356586e+003	-3.031300e-003
2.360443e+003	-2.901213e-003
2.364300e+003	-2.891174e-003
2.368157e+003	-2.631963e-003
2.372014e+003	-2.597744e-003
2.375871e+003	-2.550642e-003
2.379728e+003	-2.396060e-003
2.383585e+003	-2.435337e-003
2.387442e+003	-2.503799e-003
2.391299e+003	-2.397806e-003
2.395156e+003	-2.334996e-003
2.399012e+003	-2.298907e-003
2.402869e+003	-2.277022e-003
2.406726e+003	-2.240071e-003
2.410583e+003	-2.205458e-003
2.414440e+003	-2.056986e-003
2.418297e+003	-1.936667e-003
2.422154e+003	-1.895993e-003
2.426011e+003	-1.833308e-003
2.429868e+003	-1.734974e-003
2.433725e+003	-1.625855e-003
2.437582e+003	-1.529224e-003
2.441439e+003	-1.399974e-003
2.445296e+003	-1.301574e-003
2.449153e+003	-1.232327e-003
2.453010e+003	-1.195618e-003
2.456866e+003	-1.132733e-003
2.460723e+003	-1.059658e-003
2.464580e+003	-1.022703e-003
2.468437e+003	-1.060947e-003
2.472294e+003	-1.087025e-003
2.476151e+003	-9.122816e-004
2.480008e+003	-7.438844e-004
2.483865e+003	-6.541694e-004
2.487722e+003	-6.214810e-004
2.491579e+003	-5.961029e-004
2.495436e+003	-4.597564e-004
2.499293e+003	-3.097921e-004
2.503150e+003	-2.377379e-004
2.507007e+003	-1.213862e-004
2.510864e+003	-6.165807e-005
2.514720e+003	-2.445223e-005
2.518577e+003	1.430964e-004
2.522434e+003	2.048166e-004
2.526291e+003	2.031923e-004
2.530148e+003	2.436035e-004
2.534005e+003	2.680377e-004
2.537862e+003	4.168274e-004
2.541719e+003	5.246298e-004
2.545576e+003	5.742942e-004
2.549433e+003	6.551894e-004
2.553290e+003	7.145266e-004
2.557147e+003	7.157546e-004
2.561004e+003	7.945517e-004
2.564861e+003	7.878796e-004
2.568718e+003	9.415296e-004
2.572574e+003	1.114567e-003
2.576431e+003	1.118520e-003
2.580288e+003	1.209817e-003
2.584145e+003	1.249358e-003
2.588002e+003	1.254409e-003
2.591859e+003	1.445789e-003
2.595716e+003	1.627974e-003
2.599573e+003	1.661034e-003
2.603430e+003	1.699219e-003
2.607287e+003	1.747555e-003
2.611144e+003	1.814028e-003
2.615001e+003	1.769811e-003
2.618858e+003	1.841113e-003
2.622715e+003	1.966245e-003
2.626572e+003	2.010781e-003
2.630428e+003	2.092045e-003
2.634285e+003	2.325199e-003
2.638142e+003	2.414184e-003
2.641999e+003	2.400057e-003
2.645856e+003	2.392028e-003
2.649713e+003	2.465564e-003
2.653570e+003	2.513452e-003
2.657427e+003	2.595676e-003
2.661284e+003	2.656045e-003
2.665141e+003	2.643344e-003
2.668998e+003	2.696519e-003
2.672855e+003	2.927329e-003
2.676712e+003	3.078835e-003
2.680569e+003	3.123252e-003
2.684426e+003	3.160098e-003
2.688282e+003	3.242444e-003
2.692139e+003	3.286311e-003
2.695996e+003	3.332085e-003
2.699853e+003	3.399436e-003
2.703710e+003	3.380402e-003
2.707567e+003	3.443118e-003
2.711424e+003	3.559325e-003
2.715281e+003	3.643050e-003
2.719138e+003	3.665905e-003
2.722995e+003	3.614249e-003
2.726852e+003	3.592332e-003
2.730709e+003	3.734411e-003
2.734566e+003	3.982660e-003
2.738423e+003	4.058942e-003
2.742280e+003	4.043791e-003
2.746136e+003	4.146443e-003
2.749993e+003	4.110785e-003
2.753850e+003	4.190402e-003
2.757707e+003	4.372771e-003
2.761564e+003	4.448452e-003
2.765421e+003	4.418225e-003
2.769278e+003	4.452636e-003
2.773135e+003	4.585152e-003
2.776992e+003	4.633174e-003
2.780849e+003	4.686090e-003
2.784706e+003	4.788190e-003
2.788563e+003	4.817002e-003
2.792420e+003	4.857242e-003
2.796277e+003	4.914676e-003
2.800134e+003	4.922451e-003
2.803990e+003	4.965315e-003
2.807847e+003	5.001915e-003
2.811704e+003	5.001714e-003
2.815561e+003	5.031847e-003
2.819418e+003	5.092791e-003
2.823275e+003	5.194718e-003
2.827132e+003	5.320719e-003
2.830989e+003	5.404584e-003
2.834846e+003	5.437899e-003
2.838703e+003	5.426492e-003
2.842560e+003	5.591962e-003
2.846417e+003	5.643921e-003
2.850274e+003	5.516820e-003
2.854131e+003	5.590216e-003
2.857988e+003	5.734562e-003
2.861844e+003	5.735838e-003
2.865701e+003	5.673830e-003
2.869558e+003	5.641403e-003
2.873415e+003	5.664095e-003
2.877272e+003	5.846547e-003
2.881129e+003	5.906531e-003
2.884986e+003	5.914760e-003
2.888843e+003	6.057501e-003
2.892700e+003	6.077291e-003
2.896557e+003	6.015840e-003
2.900414e+003	6.071949e-003
2.904271e+003	6.088413e-003
2.908128e+003	5.981875e-003
2.911985e+003	6.159756e-003
2.915842e+003	6.247312e-003
2.919698e+003	6.193465e-003
2.923555e+003	6.258976e-003
2.927412e+003	6.283280e-003
2.931269e+003	6.230774e-003
2.935126e+003	6.350654e-003
2.938983e+003	6.310175e-003
2.942840e+003	6.340769e-003
2.946697e+003	6.405259e-003
2.950554e+003	6.382831e-003
2.954411e+003	6.505780e-003
2.958268e+003	6.642525e-003
2.962125e+003	6.644375e-003
2.965982e+003	6.619849e-003
2.969839e+003	6.682900e-003
2.973696e+003	6.688890e-003
2.977552e+003	6.686366e-003
2.981409e+003	6.816402e-003
2.985266e+003	6.941089e-003
2.989123e+003	6.946678e-003
2.992980e+003	6.823604e-003
2.996837e+003	6.855413e-003
3.000694e+003	6.920048e-003
3.004551e+003	6.974085e-003
3.008408e+003	7.124551e-003
3.012265e+003	7.070562e-003
3.016122e+003	6.927017e-003
3.019979e+003	6.904965e-003
3.023836e+003	6.958328e-003
3.027693e+003	6.968429e-003
3.031550e+003	6.990416e-003
3.035406e+003	7.159784e-003
3.039263e+003	7.130647e-003
3.043120e+003	6.990854e-003
3.046977e+003	7.016209e-003
3.050834e+003	6.957049e-003
3.054691e+003	6.917287e-003
3.058548e+003	7.008431e-003
3.062405e+003	7.086727e-003
3.066262e+003	7.119196e-003
3.070119e+003	7.058943e-003
3.073976e+003	7.102860e-003
3.077833e+003	7.084168e-003
3.081690e+003	7.090567e-003
3.085547e+003	7.187170e-003
3.089404e+003	7.221533e-003
3.093260e+003	7.199500e-003
3.097117e+003	7.244947e-003
3.100974e+003	7.170731e-003
3.104831e+003	6.992301e-003
3.108688e+003	6.928464e-003
3.112545e+003	6.978361e-003
3.116402e+003	7.036784e-003
3.120259e+003	6.994961e-003
3.124116e+003	7.034258e-003
3.127973e+003	7.166857e-003
3.131830e+003	7.208191e-003
3.135687e+003	7.104275e-003
3.139544e+003	7.059886e-003
3.143401e+003	7.054397e-003
3.147258e+003	7.044193e-003
3.151115e+003	6.968968e-003
3.154971e+003	6.872682e-003
3.158828e+003	6.872480e-003
3.162685e+003	6.874500e-003
3.166542e+003	6.855380e-003
3.170399e+003	6.870124e-003
3.174256e+003	6.930956e-003
3.178113e+003	6.903417e-003
3.181970e+003	6.798193e-003
3.185827e+003	6.752490e-003
3.189684e+003	6.684448e-003
3.193541e+003	6.658506e-003
3.197398e+003	6.549372e-003
3.201255e+003	6.417332e-003
3.205112e+003	6.418542e-003
3.208969e+003	6.531713e-003
3.212825e+003	6.562626e-003
3.216682e+003	6.376746e-003
3.220539e+003	6.297803e-003
3.224396e+003	6.482338e-003
3.228253e+003	6.588057e-003
3.232110e+003	6.393995e-003
3.235967e+003	6.273128e-003
3.239824e+003	6.192289e-003
3.243681e+003	6.126150e-003
3.247538e+003	6.102594e-003
3.251395e+003	6.090295e-003
3.255252e+003	5.914458e-003
3.259109e+003	5.891753e-003
3.262966e+003	5.891652e-003
3.266823e+003	5.726874e-003
3.270679e+003	5.677624e-003
3.274536e+003	5.590484e-003
3.278393e+003	5.531652e-003
3.282250e+003	5.508128e-003
3.286107e+003	5.433302e-003
3.289964e+003	5.433168e-003
3.293821e+003	5.496652e-003
3.297678e+003	5.466553e-003
3.301535e+003	5.255686e-003
3.305392e+003	5.121121e-003
3.309249e+003	5.059066e-003
3.313106e+003	5.147172e-003
3.316963e+003	5.194584e-003
3.320820e+003	5.173359e-003
3.324677e+003	5.087293e-003
3.328533e+003	4.954389e-003
3.332390e+003	5.004562e-003
3.336247e+003	4.923188e-003
3.340104e+003	4.718446e-003
3.343961e+003	4.680162e-003
3.347818e+003	4.638365e-003
3.351675e+003	4.644192e-003
3.355532e+003	4.537237e-003
3.359389e+003	4.329966e-003
3.363246e+003	4.230483e-003
3.367103e+003	4.312564e-003
3.370959e+003	4.312029e-003
3.374816e+003	4.265415e-003
3.378673e+003	4.237877e-003
3.382530e+003	4.435497e-003
3.386387e+003	4.471718e-003
3.390244e+003	4.225966e-003
3.394101e+003	4.031919e-003
3.397958e+003	3.948487e-003
3.401815e+003	3.941332e-003
3.405672e+003	3.901644e-003
3.409529e+003	3.664535e-003
3.413386e+003	3.580171e-003
3.417243e+003	3.740026e-003
3.421100e+003	3.911942e-003
3.424957e+003	3.904252e-003
3.428813e+003	3.784444e-003
3.432670e+003	3.507815e-003
3.436527e+003	3.436472e-003
3.440384e+003	3.531097e-003
3.444241e+003	3.739758e-003
3.448098e+003	3.638172e-003
3.451955e+003	3.421343e-003
3.455812e+003	3.323304e-003
3.459669e+003	3.316492e-003
3.463526e+003	3.295191e-003
3.467383e+003	3.245081e-003
3.471240e+003	3.238772e-003
3.475097e+003	3.310549e-003
3.478954e+003	3.427989e-003
3.482811e+003	3.574792e-003
3.486667e+003	3.496324e-003
3.490524e+003	3.342336e-003
3.494381e+003	3.280268e-003
3.498238e+003	3.531732e-003
3.502095e+003	3.706907e-003
3.505952e+003	3.558957e-003
3.509809e+003	3.605696e-003
3.513666e+003	3.613347e-003
3.517523e+003	3.504608e-003
3.521380e+003	3.675829e-003
3.525237e+003	3.920167e-003
3.529094e+003	3.865605e-003
3.532951e+003	3.815663e-003
3.536808e+003	3.785848e-003
3.540665e+003	3.829903e-003
3.544521e+003	4.165578e-003
3.548378e+003	4.257585e-003
3.552235e+003	4.455348e-003
3.556092e+003	4.319792e-003
3.559949e+003	4.461307e-003
3.563806e+003	4.985357e-003
3.567663e+003	4.836401e-003
3.571520e+003	4.626878e-003
3.575377e+003	4.935252e-003
3.579234e+003	4.983178e-003
3.583091e+003	5.009221e-003
3.586948e+003	4.703607e-003
3.590805e+003	4.872253e-003
3.594662e+003	5.567360e-003
3.598519e+003	5.792952e-003
3.602375e+003	5.725329e-003
3.606232e+003	5.653152e-003
3.610089e+003	5.703876e-003
3.613946e+003	6.226673e-003
3.617803e+003	5.882584e-003
3.621660e+003	5.691354e-003
3.625517e+003	5.944487e-003
3.629374e+003	5.597500e-003
3.633231e+003	5.822805e-003
3.637088e+003	6.026725e-003
3.640945e+003	6.102594e-003
3.644802e+003	6.359396e-003
3.648659e+003	6.107970e-003
3.652516e+003	5.703138e-003
3.656373e+003	6.035292e-003
3.660229e+003	5.793960e-003
3.664086e+003	5.742150e-003
3.667943e+003	5.767299e-003
3.671800e+003	6.313839e-003
3.675657e+003	6.749663e-003
3.679514e+003	6.535077e-003
3.683371e+003	6.614365e-003
3.687228e+003	6.702147e-003
3.691085e+003	6.523506e-003
3.694942e+003	6.616652e-003
3.698799e+003	6.729067e-003
3.702656e+003	6.713756e-003
3.706513e+003	6.916479e-003
3.710370e+003	6.896112e-003
3.714227e+003	6.594045e-003
3.718083e+003	7.184947e-003
3.721940e+003	7.018027e-003
3.725797e+003	6.255245e-003
3.729654e+003	6.544091e-003
3.733511e+003	7.296161e-003
3.737368e+003	7.352841e-003
3.741225e+003	7.055205e-003
3.745082e+003	6.488997e-003
3.748939e+003	6.954389e-003
3.752796e+003	6.574668e-003
3.756653e+003	6.904730e-003
3.760510e+003	6.526264e-003
3.764367e+003	6.603936e-003
3.768224e+003	6.424696e-003
3.772081e+003	6.160798e-003
3.775938e+003	6.517788e-003
3.779794e+003	6.768643e-003
3.783651e+003	6.573289e-003
3.787508e+003	6.221967e-003
3.791365e+003	6.019266e-003
3.795222e+003	6.438282e-003
3.799079e+003	6.891836e-003
3.802936e+003	6.563399e-003
3.806793e+003	5.944218e-003
3.810650e+003	6.113010e-003
3.814507e+003	6.248085e-003
3.818364e+003	6.627889e-003
3.822221e+003	6.513819e-003
3.826078e+003	6.513180e-003
3.829935e+003	6.425907e-003
3.833792e+003	6.505074e-003
3.837648e+003	6.765749e-003
3.841505e+003	6.697302e-003
3.845362e+003	6.535615e-003
3.849219e+003	6.452373e-003
3.853076e+003	5.342053e-003
3.856933e+003	5.395962e-003
3.860790e+003	6.707497e-003
3.864647e+003	6.764773e-003
3.868504e+003	6.348200e-003
3.872361e+003	6.230908e-003
3.876218e+003	6.433608e-003
3.880075e+003	6.371265e-003
3.883932e+003	6.036031e-003
3.887789e+003	6.177837e-003
3.891646e+003	6.272355e-003
3.895502e+003	6.279179e-003
3.899359e+003	6.566091e-003
3.903216e+003	6.313469e-003
3.907073e+003	5.753297e-003
3.910930e+003	5.893701e-003
3.914787e+003	6.186508e-003
3.918644e+003	6.101854e-003
3.922501e+003	6.218438e-003
3.926358e+003	6.394735e-003
3.930215e+003	6.298475e-003
3.934072e+003	5.975963e-003
3.937929e+003	5.941464e-003
3.941786e+003	5.942304e-003
3.945643e+003	6.179114e-003
3.949500e+003	6.218774e-003
3.953356e+003	6.014596e-003
3.957213e+003	5.975157e-003
3.961070e+003	5.802287e-003
3.964927e+003	5.858335e-003
3.968784e+003	5.879192e-003
3.972641e+003	5.529203e-003
3.976498e+003	5.588807e-003
3.980355e+003	5.839260e-003
3.984212e+003	6.017049e-003
3.988069e+003	6.116808e-003
3.991926e+003	5.855044e-003
3.995783e+003	5.553365e-003
3.999640e+003	5.661477e-003
4.003497e+003	0.000000e+000
