# Supplementary material for: Sustainable Electrochemical Strategy for Selective Double Bond Oxidation in the Presence of Aldehyde Groups with Mo─N─O Catalysts
Source: Adv Sci (Weinh). 2025 Jun 23;12(36):e06584. doi: 10.1002/advs.202506584 (PMC12463080; doi:10.1002/advs.202506584)
Supplement: Supplementary file 2 — Supporting Information [file ADVS-12-e06584-s002.zip › in-situ ATR-FTIR/-0.4.CSV]

3.972642e+002	0.000000e+000
4.011212e+002	0.000000e+000
4.049781e+002	0.000000e+000
4.088350e+002	0.000000e+000
4.126920e+002	0.000000e+000
4.165489e+002	0.000000e+000
4.204058e+002	0.000000e+000
4.242628e+002	0.000000e+000
4.281197e+002	0.000000e+000
4.319766e+002	0.000000e+000
4.358336e+002	0.000000e+000
4.396905e+002	0.000000e+000
4.435474e+002	0.000000e+000
4.474044e+002	0.000000e+000
4.512613e+002	0.000000e+000
4.551182e+002	0.000000e+000
4.589752e+002	0.000000e+000
4.628321e+002	0.000000e+000
4.666890e+002	0.000000e+000
4.705460e+002	0.000000e+000
4.744029e+002	0.000000e+000
4.782598e+002	0.000000e+000
4.821168e+002	0.000000e+000
4.859737e+002	0.000000e+000
4.898306e+002	0.000000e+000
4.936876e+002	0.000000e+000
4.975445e+002	0.000000e+000
5.014014e+002	0.000000e+000
5.052584e+002	0.000000e+000
5.091153e+002	0.000000e+000
5.129722e+002	0.000000e+000
5.168292e+002	0.000000e+000
5.206861e+002	0.000000e+000
5.245430e+002	0.000000e+000
5.284000e+002	0.000000e+000
5.322569e+002	0.000000e+000
5.361138e+002	0.000000e+000
5.399708e+002	0.000000e+000
5.438277e+002	0.000000e+000
5.476846e+002	0.000000e+000
5.515416e+002	0.000000e+000
5.553985e+002	0.000000e+000
5.592554e+002	0.000000e+000
5.631124e+002	0.000000e+000
5.669693e+002	0.000000e+000
5.708262e+002	0.000000e+000
5.746832e+002	0.000000e+000
5.785401e+002	0.000000e+000
5.823970e+002	0.000000e+000
5.862539e+002	0.000000e+000
5.901108e+002	0.000000e+000
5.939678e+002	0.000000e+000
5.978247e+002	0.000000e+000
6.016816e+002	0.000000e+000
6.055386e+002	0.000000e+000
6.093955e+002	0.000000e+000
6.132524e+002	0.000000e+000
6.171094e+002	0.000000e+000
6.209663e+002	0.000000e+000
6.248232e+002	0.000000e+000
6.286802e+002	0.000000e+000
6.325371e+002	0.000000e+000
6.363940e+002	0.000000e+000
6.402510e+002	0.000000e+000
6.441079e+002	0.000000e+000
6.479648e+002	0.000000e+000
6.518218e+002	0.000000e+000
6.556787e+002	0.000000e+000
6.595356e+002	0.000000e+000
6.633926e+002	0.000000e+000
6.672495e+002	0.000000e+000
6.711064e+002	0.000000e+000
6.749634e+002	0.000000e+000
6.788203e+002	0.000000e+000
6.826772e+002	0.000000e+000
6.865342e+002	0.000000e+000
6.903911e+002	0.000000e+000
6.942480e+002	0.000000e+000
6.981050e+002	0.000000e+000
7.019619e+002	0.000000e+000
7.058188e+002	0.000000e+000
7.096758e+002	0.000000e+000
7.135327e+002	0.000000e+000
7.173896e+002	0.000000e+000
7.212466e+002	0.000000e+000
7.251035e+002	0.000000e+000
7.289604e+002	0.000000e+000
7.328174e+002	0.000000e+000
7.366743e+002	0.000000e+000
7.405313e+002	0.000000e+000
7.443882e+002	0.000000e+000
7.482451e+002	0.000000e+000
7.521021e+002	0.000000e+000
7.559590e+002	0.000000e+000
7.598159e+002	0.000000e+000
7.636729e+002	0.000000e+000
7.675298e+002	0.000000e+000
7.713867e+002	0.000000e+000
7.752437e+002	0.000000e+000
7.791006e+002	0.000000e+000
7.829575e+002	0.000000e+000
7.868145e+002	0.000000e+000
7.906714e+002	0.000000e+000
7.945283e+002	0.000000e+000
7.983853e+002	0.000000e+000
8.022422e+002	0.000000e+000
8.060991e+002	0.000000e+000
8.099561e+002	0.000000e+000
8.138130e+002	0.000000e+000
8.176699e+002	0.000000e+000
8.215269e+002	0.000000e+000
8.253838e+002	0.000000e+000
8.292407e+002	0.000000e+000
8.330977e+002	0.000000e+000
8.369546e+002	0.000000e+000
8.408115e+002	0.000000e+000
8.446685e+002	0.000000e+000
8.485254e+002	0.000000e+000
8.523823e+002	0.000000e+000
8.562393e+002	0.000000e+000
8.600962e+002	0.000000e+000
8.639531e+002	0.000000e+000
8.678101e+002	0.000000e+000
8.716670e+002	0.000000e+000
8.755239e+002	0.000000e+000
8.793809e+002	0.000000e+000
8.832378e+002	0.000000e+000
8.870947e+002	0.000000e+000
8.909517e+002	0.000000e+000
8.948086e+002	0.000000e+000
8.986655e+002	0.000000e+000
9.025225e+002	0.000000e+000
9.063794e+002	0.000000e+000
9.102363e+002	0.000000e+000
9.140933e+002	0.000000e+000
9.179502e+002	0.000000e+000
9.218071e+002	0.000000e+000
9.256641e+002	0.000000e+000
9.295210e+002	0.000000e+000
9.333779e+002	0.000000e+000
9.372349e+002	0.000000e+000
9.410918e+002	0.000000e+000
9.449487e+002	0.000000e+000
9.488057e+002	0.000000e+000
9.526626e+002	0.000000e+000
9.565195e+002	0.000000e+000
9.603765e+002	0.000000e+000
9.642334e+002	0.000000e+000
9.680903e+002	0.000000e+000
9.719473e+002	0.000000e+000
9.758042e+002	0.000000e+000
9.796611e+002	0.000000e+000
9.835181e+002	0.000000e+000
9.873750e+002	0.000000e+000
9.912319e+002	0.000000e+000
9.950889e+002	0.000000e+000
9.989458e+002	5.478715e-002
1.002803e+003	5.411914e-002
1.006660e+003	5.333342e-002
1.010517e+003	5.320404e-002
1.014374e+003	5.236872e-002
1.018230e+003	5.194746e-002
1.022087e+003	5.181387e-002
1.025944e+003	5.183694e-002
1.029801e+003	5.152382e-002
1.033658e+003	5.128515e-002
1.037515e+003	5.056372e-002
1.041372e+003	4.998849e-002
1.045229e+003	4.947461e-002
1.049086e+003	4.956522e-002
1.052943e+003	4.926820e-002
1.056800e+003	4.924931e-002
1.060657e+003	4.955742e-002
1.064514e+003	4.985211e-002
1.068371e+003	4.964612e-002
1.072228e+003	4.980670e-002
1.076084e+003	4.934285e-002
1.079941e+003	4.879562e-002
1.083798e+003	4.817548e-002
1.087655e+003	4.788641e-002
1.091512e+003	4.720521e-002
1.095369e+003	4.788138e-002
1.099226e+003	4.783650e-002
1.103083e+003	4.887938e-002
1.106940e+003	5.037842e-002
1.110797e+003	5.088956e-002
1.114654e+003	5.046635e-002
1.118511e+003	4.964255e-002
1.122368e+003	4.784416e-002
1.126225e+003	4.657933e-002
1.130082e+003	4.536746e-002
1.133938e+003	4.519903e-002
1.137795e+003	4.437396e-002
1.141652e+003	4.399620e-002
1.145509e+003	4.352324e-002
1.149366e+003	4.336215e-002
1.153223e+003	4.242615e-002
1.157080e+003	4.163055e-002
1.160937e+003	4.133574e-002
1.164794e+003	4.113192e-002
1.168651e+003	4.088401e-002
1.172508e+003	4.039817e-002
1.176365e+003	3.974690e-002
1.180222e+003	3.933107e-002
1.184079e+003	3.884931e-002
1.187936e+003	3.851156e-002
1.191792e+003	3.792967e-002
1.195649e+003	3.743976e-002
1.199506e+003	3.667096e-002
1.203363e+003	3.614173e-002
1.207220e+003	3.590180e-002
1.211077e+003	3.561858e-002
1.214934e+003	3.518102e-002
1.218791e+003	3.478805e-002
1.222648e+003	3.441108e-002
1.226505e+003	3.416661e-002
1.230362e+003	3.391548e-002
1.234219e+003	3.376543e-002
1.238076e+003	3.348894e-002
1.241933e+003	3.343729e-002
1.245790e+003	3.369062e-002
1.249646e+003	3.406500e-002
1.253503e+003	3.419074e-002
1.257360e+003	3.418339e-002
1.261217e+003	3.384831e-002
1.265074e+003	3.340670e-002
1.268931e+003	3.293869e-002
1.272788e+003	3.237186e-002
1.276645e+003	3.169434e-002
1.280502e+003	3.131982e-002
1.284359e+003	3.121663e-002
1.288216e+003	3.096382e-002
1.292073e+003	3.054429e-002
1.295930e+003	3.012626e-002
1.299787e+003	2.978269e-002
1.303644e+003	2.942032e-002
1.307500e+003	2.895311e-002
1.311357e+003	2.854122e-002
1.315214e+003	2.826039e-002
1.319071e+003	2.800759e-002
1.322928e+003	2.733549e-002
1.326785e+003	2.667201e-002
1.330642e+003	2.638852e-002
1.334499e+003	2.629593e-002
1.338356e+003	2.610552e-002
1.342213e+003	2.545235e-002
1.346070e+003	2.494938e-002
1.349927e+003	2.480602e-002
1.353784e+003	2.456174e-002
1.357641e+003	2.425506e-002
1.361498e+003	2.385228e-002
1.365354e+003	2.355355e-002
1.369211e+003	2.337354e-002
1.373068e+003	2.314153e-002
1.376925e+003	2.317180e-002
1.380782e+003	2.382788e-002
1.384639e+003	2.493370e-002
1.388496e+003	2.600817e-002
1.392353e+003	2.625530e-002
1.396210e+003	2.532834e-002
1.400067e+003	2.365066e-002
1.403924e+003	2.271447e-002
1.407781e+003	2.249670e-002
1.411638e+003	2.282101e-002
1.415495e+003	2.304110e-002
1.419352e+003	2.263188e-002
1.423208e+003	2.216065e-002
1.427065e+003	2.222900e-002
1.430922e+003	2.251757e-002
1.434779e+003	2.254776e-002
1.438636e+003	2.182517e-002
1.442493e+003	2.145371e-002
1.446350e+003	2.070072e-002
1.450207e+003	2.024009e-002
1.454064e+003	1.991319e-002
1.457921e+003	1.852661e-002
1.461778e+003	1.777329e-002
1.465635e+003	1.759708e-002
1.469492e+003	1.723780e-002
1.473349e+003	1.636173e-002
1.477206e+003	1.568074e-002
1.481063e+003	1.581185e-002
1.484919e+003	1.593007e-002
1.488776e+003	1.591227e-002
1.492633e+003	1.584477e-002
1.496490e+003	1.566254e-002
1.500347e+003	1.512850e-002
1.504204e+003	1.467449e-002
1.508061e+003	1.366004e-002
1.511918e+003	1.326516e-002
1.515775e+003	1.331579e-002
1.519632e+003	1.316426e-002
1.523489e+003	1.266535e-002
1.527346e+003	1.216429e-002
1.531203e+003	1.161494e-002
1.535060e+003	1.139137e-002
1.538917e+003	1.157921e-002
1.542773e+003	1.095709e-002
1.546630e+003	1.027896e-002
1.550487e+003	1.024998e-002
1.554344e+003	1.015215e-002
1.558201e+003	8.971489e-003
1.562058e+003	8.573543e-003
1.565915e+003	9.191614e-003
1.569772e+003	8.906244e-003
1.573629e+003	8.860081e-003
1.577486e+003	8.675074e-003
1.581343e+003	8.376869e-003
1.585200e+003	8.454332e-003
1.589057e+003	8.691604e-003
1.592914e+003	9.172967e-003
1.596771e+003	9.639517e-003
1.600627e+003	1.046719e-002
1.604484e+003	1.138028e-002
1.608341e+003	1.229625e-002
1.612198e+003	1.306252e-002
1.616055e+003	1.377440e-002
1.619912e+003	1.406151e-002
1.623769e+003	1.412196e-002
1.627626e+003	1.401829e-002
1.631483e+003	1.409054e-002
1.635340e+003	1.413370e-002
1.639197e+003	1.511660e-002
1.643054e+003	1.642339e-002
1.646911e+003	1.795027e-002
1.650768e+003	1.902327e-002
1.654625e+003	1.999399e-002
1.658481e+003	2.127443e-002
1.662338e+003	2.151905e-002
1.666195e+003	2.103550e-002
1.670052e+003	1.990692e-002
1.673909e+003	1.809647e-002
1.677766e+003	1.694751e-002
1.681623e+003	1.592100e-002
1.685480e+003	1.339523e-002
1.689337e+003	1.207070e-002
1.693194e+003	1.115021e-002
1.697051e+003	9.954185e-003
1.700908e+003	8.000966e-003
1.704765e+003	7.311055e-003
1.708622e+003	6.403948e-003
1.712479e+003	6.118790e-003
1.716335e+003	5.256423e-003
1.720192e+003	3.750186e-003
1.724049e+003	3.307377e-003
1.727906e+003	3.070325e-003
1.731763e+003	2.569010e-003
1.735620e+003	1.735645e-003
1.739477e+003	1.368602e-003
1.743334e+003	1.261321e-003
1.747191e+003	9.231339e-004
1.751048e+003	-1.330459e-004
1.754905e+003	-7.935968e-004
1.758762e+003	-1.091124e-003
1.762619e+003	-1.644176e-003
1.766476e+003	-1.769459e-003
1.770333e+003	-1.997260e-003
1.774189e+003	-2.586282e-003
1.778046e+003	-2.896078e-003
1.781903e+003	-3.335749e-003
1.785760e+003	-3.765712e-003
1.789617e+003	-3.902633e-003
1.793474e+003	-4.203519e-003
1.797331e+003	-4.301263e-003
1.801188e+003	-4.763013e-003
1.805045e+003	-5.077975e-003
1.808902e+003	-5.199227e-003
1.812759e+003	-5.512139e-003
1.816616e+003	-5.856340e-003
1.820473e+003	-6.074395e-003
1.824330e+003	-6.401467e-003
1.828187e+003	-6.572124e-003
1.832043e+003	-6.896930e-003
1.835900e+003	-7.018132e-003
1.839757e+003	-7.207513e-003
1.843614e+003	-7.412969e-003
1.847471e+003	-7.754561e-003
1.851328e+003	-7.912030e-003
1.855185e+003	-8.116340e-003
1.859042e+003	-8.363231e-003
1.862899e+003	-8.548324e-003
1.866756e+003	-8.511481e-003
1.870613e+003	-8.926776e-003
1.874470e+003	-8.991562e-003
1.878326e+003	-9.114128e-003
1.882183e+003	-9.452634e-003
1.886040e+003	-9.700289e-003
1.889897e+003	-9.841928e-003
1.893754e+003	-9.938088e-003
1.897611e+003	-1.005653e-002
1.901468e+003	-1.029812e-002
1.905325e+003	-1.037409e-002
1.909182e+003	-1.054516e-002
1.913039e+003	-1.075496e-002
1.916896e+003	-1.095351e-002
1.920753e+003	-1.104125e-002
1.924610e+003	-1.126247e-002
1.928467e+003	-1.145879e-002
1.932323e+003	-1.154591e-002
1.936180e+003	-1.164850e-002
1.940037e+003	-1.172849e-002
1.943894e+003	-1.178683e-002
1.947751e+003	-1.198046e-002
1.951608e+003	-1.210898e-002
1.955465e+003	-1.224688e-002
1.959322e+003	-1.240112e-002
1.963179e+003	-1.245666e-002
1.967036e+003	-1.249388e-002
1.970893e+003	-1.269324e-002
1.974750e+003	-1.280724e-002
1.978607e+003	-1.296222e-002
1.982464e+003	-1.302180e-002
1.986321e+003	-1.310228e-002
1.990177e+003	-1.320148e-002
1.994034e+003	-1.334272e-002
1.997891e+003	-1.335631e-002
2.001748e+003	-1.351851e-002
2.005605e+003	-1.370691e-002
2.009462e+003	-1.380751e-002
2.013319e+003	-1.380321e-002
2.017176e+003	-1.383207e-002
2.021033e+003	-1.392934e-002
2.024890e+003	-1.401279e-002
2.028747e+003	-1.406159e-002
2.032604e+003	-1.412221e-002
2.036461e+003	-1.415553e-002
2.040318e+003	-1.426033e-002
2.044175e+003	-1.442049e-002
2.048031e+003	-1.447315e-002
2.051888e+003	-1.445668e-002
2.055745e+003	-1.450590e-002
2.059602e+003	-1.456742e-002
2.063459e+003	-1.464627e-002
2.067316e+003	-1.465178e-002
2.071173e+003	-1.466219e-002
2.075030e+003	-1.469477e-002
2.078887e+003	-1.478019e-002
2.082744e+003	-1.484423e-002
2.086601e+003	-1.486040e-002
2.090458e+003	-1.492306e-002
2.094315e+003	-1.503782e-002
2.098172e+003	-1.509037e-002
2.102029e+003	-1.511933e-002
2.105885e+003	-1.515252e-002
2.109742e+003	-1.519785e-002
2.113599e+003	-1.519638e-002
2.117456e+003	-1.520627e-002
2.121313e+003	-1.519526e-002
2.125170e+003	-1.524236e-002
2.129027e+003	-1.531142e-002
2.132884e+003	-1.537616e-002
2.136741e+003	-1.537871e-002
2.140598e+003	-1.543615e-002
2.144455e+003	-1.540718e-002
2.148312e+003	-1.536701e-002
2.152169e+003	-1.530378e-002
2.156026e+003	-1.527304e-002
2.159883e+003	-1.533976e-002
2.163740e+003	-1.539704e-002
2.167596e+003	-1.532994e-002
2.171453e+003	-1.532863e-002
2.175310e+003	-1.537539e-002
2.179167e+003	-1.544072e-002
2.183024e+003	-1.540548e-002
2.186881e+003	-1.536570e-002
2.190738e+003	-1.531849e-002
2.194595e+003	-1.529744e-002
2.198452e+003	-1.531414e-002
2.202309e+003	-1.528340e-002
2.206166e+003	-1.521782e-002
2.210023e+003	-1.521196e-002
2.213880e+003	-1.518154e-002
2.217737e+003	-1.516211e-002
2.221594e+003	-1.518231e-002
2.225450e+003	-1.525269e-002
2.229307e+003	-1.517162e-002
2.233164e+003	-1.504643e-002
2.237021e+003	-1.497966e-002
2.240878e+003	-1.485605e-002
2.244735e+003	-1.482153e-002
2.248592e+003	-1.489165e-002
2.252449e+003	-1.488775e-002
2.256306e+003	-1.484529e-002
2.260163e+003	-1.481087e-002
2.264020e+003	-1.480376e-002
2.267877e+003	-1.476933e-002
2.271734e+003	-1.472318e-002
2.275591e+003	-1.460119e-002
2.279448e+003	-1.454990e-002
2.283304e+003	-1.449782e-002
2.287161e+003	-1.433160e-002
2.291018e+003	-1.426857e-002
2.294875e+003	-1.428210e-002
2.298732e+003	-1.426668e-002
2.302589e+003	-1.412048e-002
2.306446e+003	-1.400118e-002
2.310303e+003	-1.398754e-002
2.314160e+003	-1.390716e-002
2.318017e+003	-1.378485e-002
2.321874e+003	-1.376649e-002
2.325731e+003	-1.379609e-002
2.329588e+003	-1.363165e-002
2.333445e+003	-1.350104e-002
2.337302e+003	-1.335924e-002
2.341158e+003	-1.320232e-002
2.345015e+003	-1.317953e-002
2.348872e+003	-1.306486e-002
2.352729e+003	-1.291983e-002
2.356586e+003	-1.279299e-002
2.360443e+003	-1.269460e-002
2.364300e+003	-1.258588e-002
2.368157e+003	-1.243827e-002
2.372014e+003	-1.238824e-002
2.375871e+003	-1.224868e-002
2.379728e+003	-1.208082e-002
2.383585e+003	-1.205572e-002
2.387442e+003	-1.208266e-002
2.391299e+003	-1.213067e-002
2.395156e+003	-1.208472e-002
2.399012e+003	-1.197482e-002
2.402869e+003	-1.181147e-002
2.406726e+003	-1.160869e-002
2.410583e+003	-1.150293e-002
2.414440e+003	-1.148218e-002
2.418297e+003	-1.145178e-002
2.422154e+003	-1.127987e-002
2.426011e+003	-1.114409e-002
2.429868e+003	-1.099768e-002
2.433725e+003	-1.079947e-002
2.437582e+003	-1.071462e-002
2.441439e+003	-1.062484e-002
2.445296e+003	-1.058335e-002
2.449153e+003	-1.049419e-002
2.453010e+003	-1.034183e-002
2.456866e+003	-1.018576e-002
2.460723e+003	-1.005424e-002
2.464580e+003	-9.971994e-003
2.468437e+003	-9.912018e-003
2.472294e+003	-9.792982e-003
2.476151e+003	-9.621253e-003
2.480008e+003	-9.499155e-003
2.483865e+003	-9.342162e-003
2.487722e+003	-9.173629e-003
2.491579e+003	-9.057505e-003
2.495436e+003	-8.888375e-003
2.499293e+003	-8.695276e-003
2.503150e+003	-8.571227e-003
2.507007e+003	-8.365409e-003
2.510864e+003	-8.179100e-003
2.514720e+003	-8.120438e-003
2.518577e+003	-7.943849e-003
2.522434e+003	-7.782811e-003
2.526291e+003	-7.695287e-003
2.530148e+003	-7.567925e-003
2.534005e+003	-7.425086e-003
2.537862e+003	-7.236517e-003
2.541719e+003	-7.148948e-003
2.545576e+003	-7.069576e-003
2.549433e+003	-6.865948e-003
2.553290e+003	-6.655273e-003
2.557147e+003	-6.467218e-003
2.561004e+003	-6.363331e-003
2.564861e+003	-6.310889e-003
2.568718e+003	-6.087660e-003
2.572574e+003	-5.881870e-003
2.576431e+003	-5.846663e-003
2.580288e+003	-5.737723e-003
2.584145e+003	-5.522052e-003
2.588002e+003	-5.261919e-003
2.591859e+003	-5.071196e-003
2.595716e+003	-5.035301e-003
2.599573e+003	-4.909384e-003
2.603430e+003	-4.717358e-003
2.607287e+003	-4.546430e-003
2.611144e+003	-4.426865e-003
2.615001e+003	-4.363462e-003
2.618858e+003	-4.202469e-003
2.622715e+003	-3.993584e-003
2.626572e+003	-3.856954e-003
2.630428e+003	-3.730004e-003
2.634285e+003	-3.573673e-003
2.638142e+003	-3.390162e-003
2.641999e+003	-3.218316e-003
2.645856e+003	-3.165263e-003
2.649713e+003	-3.058971e-003
2.653570e+003	-2.896539e-003
2.657427e+003	-2.801111e-003
2.661284e+003	-2.646256e-003
2.665141e+003	-2.463869e-003
2.668998e+003	-2.303620e-003
2.672855e+003	-2.096656e-003
2.676712e+003	-1.929179e-003
2.680569e+003	-1.790710e-003
2.684426e+003	-1.606808e-003
2.688282e+003	-1.401229e-003
2.692139e+003	-1.229552e-003
2.695996e+003	-1.111681e-003
2.699853e+003	-1.045676e-003
2.703710e+003	-8.881768e-004
2.707567e+003	-6.895349e-004
2.711424e+003	-5.834297e-004
2.715281e+003	-4.743859e-004
2.719138e+003	-3.704793e-004
2.722995e+003	-2.439968e-004
2.726852e+003	-1.484483e-004
2.730709e+003	3.412940e-005
2.734566e+003	3.653902e-004
2.738423e+003	4.481039e-004
2.742280e+003	5.464921e-004
2.746136e+003	7.748345e-004
2.749993e+003	7.781207e-004
2.753850e+003	9.304389e-004
2.757707e+003	1.091514e-003
2.761564e+003	1.198653e-003
2.765421e+003	1.407692e-003
2.769278e+003	1.629271e-003
2.773135e+003	1.769246e-003
2.776992e+003	1.835856e-003
2.780849e+003	1.978460e-003
2.784706e+003	2.159270e-003
2.788563e+003	2.221178e-003
2.792420e+003	2.412151e-003
2.796277e+003	2.662546e-003
2.800134e+003	2.768507e-003
2.803990e+003	2.806956e-003
2.807847e+003	2.899476e-003
2.811704e+003	3.115276e-003
2.815561e+003	3.181859e-003
2.819418e+003	3.292654e-003
2.823275e+003	3.589525e-003
2.827132e+003	3.865973e-003
2.830989e+003	3.985703e-003
2.834846e+003	4.062654e-003
2.838703e+003	4.146142e-003
2.842560e+003	4.256280e-003
2.846417e+003	4.302524e-003
2.850274e+003	4.326753e-003
2.854131e+003	4.477174e-003
2.857988e+003	4.588903e-003
2.861844e+003	4.732682e-003
2.865701e+003	4.896815e-003
2.869558e+003	4.981637e-003
2.873415e+003	5.082801e-003
2.877272e+003	5.219802e-003
2.881129e+003	5.247804e-003
2.884986e+003	5.319579e-003
2.888843e+003	5.527054e-003
2.892700e+003	5.719051e-003
2.896557e+003	5.821966e-003
2.900414e+003	5.918052e-003
2.904271e+003	5.961182e-003
2.908128e+003	5.995178e-003
2.911985e+003	6.231379e-003
2.915842e+003	6.304695e-003
2.919698e+003	6.344366e-003
2.923555e+003	6.463807e-003
2.927412e+003	6.597207e-003
2.931269e+003	6.586174e-003
2.935126e+003	6.626779e-003
2.938983e+003	6.581565e-003
2.942840e+003	6.660659e-003
2.946697e+003	6.810276e-003
2.950554e+003	6.961796e-003
2.954411e+003	7.105117e-003
2.958268e+003	7.094541e-003
2.962125e+003	7.003076e-003
2.965982e+003	7.076725e-003
2.969839e+003	7.185755e-003
2.973696e+003	7.394024e-003
2.977552e+003	7.532363e-003
2.981409e+003	7.659246e-003
2.985266e+003	7.852930e-003
2.989123e+003	7.982877e-003
2.992980e+003	7.973292e-003
2.996837e+003	7.997457e-003
3.000694e+003	7.932223e-003
3.004551e+003	7.989458e-003
3.008408e+003	8.147568e-003
3.012265e+003	8.127953e-003
3.016122e+003	8.182310e-003
3.019979e+003	8.369235e-003
3.023836e+003	8.388219e-003
3.027693e+003	8.286722e-003
3.031550e+003	8.258049e-003
3.035406e+003	8.487917e-003
3.039263e+003	8.573172e-003
3.043120e+003	8.536370e-003
3.046977e+003	8.623630e-003
3.050834e+003	8.655977e-003
3.054691e+003	8.697993e-003
3.058548e+003	8.724665e-003
3.062405e+003	8.657903e-003
3.066262e+003	8.750461e-003
3.070119e+003	8.788666e-003
3.073976e+003	8.782073e-003
3.077833e+003	8.725646e-003
3.081690e+003	8.767196e-003
3.085547e+003	8.831270e-003
3.089404e+003	8.695863e-003
3.093260e+003	8.725376e-003
3.097117e+003	8.904012e-003
3.100974e+003	8.907292e-003
3.104831e+003	8.770746e-003
3.108688e+003	8.610179e-003
3.112545e+003	8.591658e-003
3.116402e+003	8.587670e-003
3.120259e+003	8.561749e-003
3.124116e+003	8.519644e-003
3.127973e+003	8.529748e-003
3.131830e+003	8.466732e-003
3.135687e+003	8.327588e-003
3.139544e+003	8.335593e-003
3.143401e+003	8.373593e-003
3.147258e+003	8.246061e-003
3.151115e+003	8.139094e-003
3.154971e+003	8.090448e-003
3.158828e+003	7.996579e-003
3.162685e+003	7.875906e-003
3.166542e+003	7.886062e-003
3.170399e+003	7.780735e-003
3.174256e+003	7.606708e-003
3.178113e+003	7.475525e-003
3.181970e+003	7.397360e-003
3.185827e+003	7.290399e-003
3.189684e+003	7.066419e-003
3.193541e+003	6.848984e-003
3.197398e+003	6.745894e-003
3.201255e+003	6.697167e-003
3.205112e+003	6.512205e-003
3.208969e+003	6.432128e-003
3.212825e+003	6.473526e-003
3.216682e+003	6.281230e-003
3.220539e+003	6.096646e-003
3.224396e+003	6.152396e-003
3.228253e+003	6.111902e-003
3.232110e+003	5.832409e-003
3.235967e+003	5.739901e-003
3.239824e+003	5.615993e-003
3.243681e+003	5.336216e-003
3.247538e+003	5.100032e-003
3.251395e+003	4.921446e-003
3.255252e+003	4.748493e-003
3.259109e+003	4.678822e-003
3.262966e+003	4.575643e-003
3.266823e+003	4.402760e-003
3.270679e+003	4.310456e-003
3.274536e+003	4.131323e-003
3.278393e+003	3.980554e-003
3.282250e+003	3.798583e-003
3.286107e+003	3.581908e-003
3.289964e+003	3.536943e-003
3.293821e+003	3.441816e-003
3.297678e+003	3.241443e-003
3.301535e+003	2.954383e-003
3.305392e+003	2.760704e-003
3.309249e+003	2.621009e-003
3.313106e+003	2.637577e-003
3.316963e+003	2.496089e-003
3.320820e+003	2.309242e-003
3.324677e+003	2.094442e-003
3.328533e+003	1.799023e-003
3.332390e+003	1.676201e-003
3.336247e+003	1.620956e-003
3.340104e+003	1.513613e-003
3.343961e+003	1.373388e-003
3.347818e+003	1.120281e-003
3.351675e+003	1.052153e-003
3.355532e+003	1.008212e-003
3.359389e+003	6.290412e-004
3.363246e+003	4.652191e-004
3.367103e+003	4.681712e-004
3.370959e+003	2.437361e-004
3.374816e+003	1.275679e-005
3.378673e+003	-2.536002e-004
3.382530e+003	-4.216247e-004
3.386387e+003	-5.466326e-004
3.390244e+003	-7.708747e-004
3.394101e+003	-9.138025e-004
3.397958e+003	-1.077705e-003
3.401815e+003	-1.280695e-003
3.405672e+003	-1.507299e-003
3.409529e+003	-1.784375e-003
3.413386e+003	-1.945871e-003
3.417243e+003	-1.978624e-003
3.421100e+003	-2.017411e-003
3.424957e+003	-2.095997e-003
3.428813e+003	-2.006528e-003
3.432670e+003	-2.224314e-003
3.436527e+003	-2.405286e-003
3.440384e+003	-2.507554e-003
3.444241e+003	-2.366567e-003
3.448098e+003	-2.408252e-003
3.451955e+003	-2.625837e-003
3.455812e+003	-2.781589e-003
3.459669e+003	-2.799136e-003
3.463526e+003	-2.895091e-003
3.467383e+003	-3.008168e-003
3.471240e+003	-3.074040e-003
3.475097e+003	-3.014914e-003
3.478954e+003	-2.873301e-003
3.482811e+003	-2.745669e-003
3.486667e+003	-2.834031e-003
3.490524e+003	-3.079567e-003
3.494381e+003	-3.209140e-003
3.498238e+003	-2.853584e-003
3.502095e+003	-2.528967e-003
3.505952e+003	-2.684819e-003
3.509809e+003	-2.678496e-003
3.513666e+003	-2.698913e-003
3.517523e+003	-2.699176e-003
3.521380e+003	-2.441531e-003
3.525237e+003	-2.054117e-003
3.529094e+003	-1.812257e-003
3.532951e+003	-1.835156e-003
3.536808e+003	-1.793416e-003
3.540665e+003	-1.599710e-003
3.544521e+003	-1.076350e-003
3.548378e+003	-7.003855e-004
3.552235e+003	-3.731609e-004
3.556092e+003	-3.047925e-004
3.559949e+003	2.762269e-004
3.563806e+003	1.048898e-003
3.567663e+003	1.098423e-003
3.571520e+003	1.137389e-003
3.575377e+003	1.688309e-003
3.579234e+003	1.865238e-003
3.583091e+003	2.144020e-003
3.586948e+003	2.166563e-003
3.590805e+003	2.545113e-003
3.594662e+003	3.593969e-003
3.598519e+003	3.999113e-003
3.602375e+003	3.979049e-003
3.606232e+003	4.164575e-003
3.610089e+003	4.698148e-003
3.613946e+003	5.682760e-003
3.617803e+003	5.477458e-003
3.621660e+003	5.144858e-003
3.625517e+003	5.366709e-003
3.629374e+003	5.138723e-003
3.633231e+003	5.655904e-003
3.637088e+003	6.119463e-003
3.640945e+003	6.428698e-003
3.644802e+003	6.902407e-003
3.648659e+003	6.982907e-003
3.652516e+003	6.780254e-003
3.656373e+003	7.170967e-003
3.660229e+003	7.030925e-003
3.664086e+003	7.266679e-003
3.667943e+003	7.734692e-003
3.671800e+003	8.331844e-003
3.675657e+003	8.478287e-003
3.679514e+003	8.474300e-003
3.683371e+003	9.041006e-003
3.687228e+003	9.178584e-003
3.691085e+003	8.893765e-003
3.694942e+003	9.112294e-003
3.698799e+003	9.197266e-003
3.702656e+003	8.954137e-003
3.706513e+003	9.439922e-003
3.710370e+003	9.598697e-003
3.714227e+003	9.358051e-003
3.718083e+003	1.003410e-002
3.721940e+003	9.996464e-003
3.725797e+003	9.414560e-003
3.729654e+003	9.698197e-003
3.733511e+003	1.031998e-002
3.737368e+003	1.032490e-002
3.741225e+003	1.012787e-002
3.745082e+003	9.776743e-003
3.748939e+003	1.037817e-002
3.752796e+003	1.002274e-002
3.756653e+003	1.048338e-002
3.760510e+003	1.016864e-002
3.764367e+003	1.038458e-002
3.768224e+003	1.013133e-002
3.772081e+003	9.756885e-003
3.775938e+003	9.987513e-003
3.779794e+003	1.018407e-002
3.783651e+003	1.007686e-002
3.787508e+003	9.864184e-003
3.791365e+003	9.743466e-003
3.795222e+003	1.023071e-002
3.799079e+003	1.069504e-002
3.802936e+003	1.023411e-002
3.806793e+003	9.464235e-003
3.810650e+003	9.694199e-003
3.814507e+003	9.929166e-003
3.818364e+003	1.016799e-002
3.822221e+003	1.019035e-002
3.826078e+003	1.045939e-002
3.829935e+003	1.032279e-002
3.833792e+003	1.041869e-002
3.837648e+003	1.078239e-002
3.841505e+003	1.035957e-002
3.845362e+003	1.019401e-002
3.849219e+003	1.019940e-002
3.853076e+003	8.691672e-003
3.856933e+003	8.887338e-003
3.860790e+003	1.067127e-002
3.864647e+003	1.106482e-002
3.868504e+003	1.075295e-002
3.872361e+003	1.016976e-002
3.876218e+003	1.009545e-002
3.880075e+003	1.002006e-002
3.883932e+003	9.739197e-003
3.887789e+003	9.726083e-003
3.891646e+003	9.838290e-003
3.895502e+003	9.942693e-003
3.899359e+003	1.029962e-002
3.903216e+003	9.931438e-003
3.907073e+003	9.309707e-003
3.910930e+003	9.532613e-003
3.914787e+003	9.958932e-003
3.918644e+003	9.877200e-003
3.922501e+003	9.913539e-003
3.926358e+003	1.003997e-002
3.930215e+003	1.010138e-002
3.934072e+003	9.750955e-003
3.937929e+003	9.673396e-003
3.941786e+003	9.764578e-003
3.945643e+003	1.014361e-002
3.949500e+003	1.004309e-002
3.953356e+003	9.691387e-003
3.957213e+003	9.515441e-003
3.961070e+003	9.349925e-003
3.964927e+003	9.354292e-003
3.968784e+003	9.252840e-003
3.972641e+003	9.080523e-003
3.976498e+003	9.241772e-003
3.980355e+003	9.454720e-003
3.984212e+003	9.350704e-003
3.988069e+003	9.350569e-003
3.991926e+003	9.313668e-003
3.995783e+003	9.137807e-003
3.999640e+003	9.043712e-003
4.003497e+003	0.000000e+000
