# Supplementary material for: Sustainable Electrochemical Strategy for Selective Double Bond Oxidation in the Presence of Aldehyde Groups with Mo─N─O Catalysts
Source: Adv Sci (Weinh). 2025 Jun 23;12(36):e06584. doi: 10.1002/advs.202506584 (PMC12463080; doi:10.1002/advs.202506584)
Supplement: Supplementary file 2 — Supporting Information [file ADVS-12-e06584-s002.zip › in-situ ATR-FTIR/-0.5.CSV]

3.972642e+002	0.000000e+000
4.011212e+002	0.000000e+000
4.049781e+002	0.000000e+000
4.088350e+002	0.000000e+000
4.126920e+002	0.000000e+000
4.165489e+002	0.000000e+000
4.204058e+002	0.000000e+000
4.242628e+002	0.000000e+000
4.281197e+002	0.000000e+000
4.319766e+002	0.000000e+000
4.358336e+002	0.000000e+000
4.396905e+002	0.000000e+000
4.435474e+002	0.000000e+000
4.474044e+002	0.000000e+000
4.512613e+002	0.000000e+000
4.551182e+002	0.000000e+000
4.589752e+002	0.000000e+000
4.628321e+002	0.000000e+000
4.666890e+002	0.000000e+000
4.705460e+002	0.000000e+000
4.744029e+002	0.000000e+000
4.782598e+002	0.000000e+000
4.821168e+002	0.000000e+000
4.859737e+002	0.000000e+000
4.898306e+002	0.000000e+000
4.936876e+002	0.000000e+000
4.975445e+002	0.000000e+000
5.014014e+002	0.000000e+000
5.052584e+002	0.000000e+000
5.091153e+002	0.000000e+000
5.129722e+002	0.000000e+000
5.168292e+002	0.000000e+000
5.206861e+002	0.000000e+000
5.245430e+002	0.000000e+000
5.284000e+002	0.000000e+000
5.322569e+002	0.000000e+000
5.361138e+002	0.000000e+000
5.399708e+002	0.000000e+000
5.438277e+002	0.000000e+000
5.476846e+002	0.000000e+000
5.515416e+002	0.000000e+000
5.553985e+002	0.000000e+000
5.592554e+002	0.000000e+000
5.631124e+002	0.000000e+000
5.669693e+002	0.000000e+000
5.708262e+002	0.000000e+000
5.746832e+002	0.000000e+000
5.785401e+002	0.000000e+000
5.823970e+002	0.000000e+000
5.862539e+002	0.000000e+000
5.901108e+002	0.000000e+000
5.939678e+002	0.000000e+000
5.978247e+002	0.000000e+000
6.016816e+002	0.000000e+000
6.055386e+002	0.000000e+000
6.093955e+002	0.000000e+000
6.132524e+002	0.000000e+000
6.171094e+002	0.000000e+000
6.209663e+002	0.000000e+000
6.248232e+002	0.000000e+000
6.286802e+002	0.000000e+000
6.325371e+002	0.000000e+000
6.363940e+002	0.000000e+000
6.402510e+002	0.000000e+000
6.441079e+002	0.000000e+000
6.479648e+002	0.000000e+000
6.518218e+002	0.000000e+000
6.556787e+002	0.000000e+000
6.595356e+002	0.000000e+000
6.633926e+002	0.000000e+000
6.672495e+002	0.000000e+000
6.711064e+002	0.000000e+000
6.749634e+002	0.000000e+000
6.788203e+002	0.000000e+000
6.826772e+002	0.000000e+000
6.865342e+002	0.000000e+000
6.903911e+002	0.000000e+000
6.942480e+002	0.000000e+000
6.981050e+002	0.000000e+000
7.019619e+002	0.000000e+000
7.058188e+002	0.000000e+000
7.096758e+002	0.000000e+000
7.135327e+002	0.000000e+000
7.173896e+002	0.000000e+000
7.212466e+002	0.000000e+000
7.251035e+002	0.000000e+000
7.289604e+002	0.000000e+000
7.328174e+002	0.000000e+000
7.366743e+002	0.000000e+000
7.405313e+002	0.000000e+000
7.443882e+002	0.000000e+000
7.482451e+002	0.000000e+000
7.521021e+002	0.000000e+000
7.559590e+002	0.000000e+000
7.598159e+002	0.000000e+000
7.636729e+002	0.000000e+000
7.675298e+002	0.000000e+000
7.713867e+002	0.000000e+000
7.752437e+002	0.000000e+000
7.791006e+002	0.000000e+000
7.829575e+002	0.000000e+000
7.868145e+002	0.000000e+000
7.906714e+002	0.000000e+000
7.945283e+002	0.000000e+000
7.983853e+002	0.000000e+000
8.022422e+002	0.000000e+000
8.060991e+002	0.000000e+000
8.099561e+002	0.000000e+000
8.138130e+002	0.000000e+000
8.176699e+002	0.000000e+000
8.215269e+002	0.000000e+000
8.253838e+002	0.000000e+000
8.292407e+002	0.000000e+000
8.330977e+002	0.000000e+000
8.369546e+002	0.000000e+000
8.408115e+002	0.000000e+000
8.446685e+002	0.000000e+000
8.485254e+002	0.000000e+000
8.523823e+002	0.000000e+000
8.562393e+002	0.000000e+000
8.600962e+002	0.000000e+000
8.639531e+002	0.000000e+000
8.678101e+002	0.000000e+000
8.716670e+002	0.000000e+000
8.755239e+002	0.000000e+000
8.793809e+002	0.000000e+000
8.832378e+002	0.000000e+000
8.870947e+002	0.000000e+000
8.909517e+002	0.000000e+000
8.948086e+002	0.000000e+000
8.986655e+002	0.000000e+000
9.025225e+002	0.000000e+000
9.063794e+002	0.000000e+000
9.102363e+002	0.000000e+000
9.140933e+002	0.000000e+000
9.179502e+002	0.000000e+000
9.218071e+002	0.000000e+000
9.256641e+002	0.000000e+000
9.295210e+002	0.000000e+000
9.333779e+002	0.000000e+000
9.372349e+002	0.000000e+000
9.410918e+002	0.000000e+000
9.449487e+002	0.000000e+000
9.488057e+002	0.000000e+000
9.526626e+002	0.000000e+000
9.565195e+002	0.000000e+000
9.603765e+002	0.000000e+000
9.642334e+002	0.000000e+000
9.680903e+002	0.000000e+000
9.719473e+002	0.000000e+000
9.758042e+002	0.000000e+000
9.796611e+002	0.000000e+000
9.835181e+002	0.000000e+000
9.873750e+002	0.000000e+000
9.912319e+002	0.000000e+000
9.950889e+002	0.000000e+000
9.989458e+002	8.997518e-002
1.002803e+003	8.903795e-002
1.006660e+003	8.795218e-002
1.010517e+003	8.740817e-002
1.014374e+003	8.631285e-002
1.018230e+003	8.582267e-002
1.022087e+003	8.593416e-002
1.025944e+003	8.626337e-002
1.029801e+003	8.577177e-002
1.033658e+003	8.497956e-002
1.037515e+003	8.409461e-002
1.041372e+003	8.394034e-002
1.045229e+003	8.303316e-002
1.049086e+003	8.239976e-002
1.052943e+003	8.184929e-002
1.056800e+003	8.215192e-002
1.060657e+003	8.221991e-002
1.064514e+003	8.207610e-002
1.068371e+003	8.131083e-002
1.072228e+003	8.152037e-002
1.076084e+003	8.080962e-002
1.079941e+003	8.003742e-002
1.083798e+003	7.889704e-002
1.087655e+003	7.843104e-002
1.091512e+003	7.809272e-002
1.095369e+003	7.806610e-002
1.099226e+003	7.690525e-002
1.103083e+003	7.816871e-002
1.106940e+003	7.988919e-002
1.110797e+003	8.058754e-002
1.114654e+003	7.913130e-002
1.118511e+003	7.845581e-002
1.122368e+003	7.673133e-002
1.126225e+003	7.546960e-002
1.130082e+003	7.466935e-002
1.133938e+003	7.404787e-002
1.137795e+003	7.185681e-002
1.141652e+003	7.122962e-002
1.145509e+003	7.097777e-002
1.149366e+003	7.084506e-002
1.153223e+003	7.044310e-002
1.157080e+003	6.978258e-002
1.160937e+003	6.904835e-002
1.164794e+003	6.875817e-002
1.168651e+003	6.807985e-002
1.172508e+003	6.737155e-002
1.176365e+003	6.636073e-002
1.180222e+003	6.590833e-002
1.184079e+003	6.572029e-002
1.187936e+003	6.533872e-002
1.191792e+003	6.443475e-002
1.195649e+003	6.379922e-002
1.199506e+003	6.316565e-002
1.203363e+003	6.253301e-002
1.207220e+003	6.214777e-002
1.211077e+003	6.195680e-002
1.214934e+003	6.126170e-002
1.218791e+003	6.081058e-002
1.222648e+003	6.036464e-002
1.226505e+003	5.994480e-002
1.230362e+003	5.942069e-002
1.234219e+003	5.915167e-002
1.238076e+003	5.868745e-002
1.241933e+003	5.840141e-002
1.245790e+003	5.838648e-002
1.249646e+003	5.846377e-002
1.253503e+003	5.843841e-002
1.257360e+003	5.833691e-002
1.261217e+003	5.788559e-002
1.265074e+003	5.728818e-002
1.268931e+003	5.683323e-002
1.272788e+003	5.661111e-002
1.276645e+003	5.609078e-002
1.280502e+003	5.549048e-002
1.284359e+003	5.492993e-002
1.288216e+003	5.431949e-002
1.292073e+003	5.374748e-002
1.295930e+003	5.340603e-002
1.299787e+003	5.281434e-002
1.303644e+003	5.232380e-002
1.307500e+003	5.169009e-002
1.311357e+003	5.120372e-002
1.315214e+003	5.087015e-002
1.319071e+003	5.045865e-002
1.322928e+003	4.960028e-002
1.326785e+003	4.893772e-002
1.330642e+003	4.848935e-002
1.334499e+003	4.836974e-002
1.338356e+003	4.793821e-002
1.342213e+003	4.711055e-002
1.346070e+003	4.677494e-002
1.349927e+003	4.658213e-002
1.353784e+003	4.601329e-002
1.357641e+003	4.554931e-002
1.361498e+003	4.488782e-002
1.365354e+003	4.425257e-002
1.369211e+003	4.381642e-002
1.373068e+003	4.309807e-002
1.376925e+003	4.275326e-002
1.380782e+003	4.317440e-002
1.384639e+003	4.384051e-002
1.388496e+003	4.490943e-002
1.392353e+003	4.548580e-002
1.396210e+003	4.496300e-002
1.400067e+003	4.336076e-002
1.403924e+003	4.218375e-002
1.407781e+003	4.144602e-002
1.411638e+003	4.155058e-002
1.415495e+003	4.178421e-002
1.419352e+003	4.137925e-002
1.423208e+003	4.068550e-002
1.427065e+003	4.051477e-002
1.430922e+003	4.061757e-002
1.434779e+003	4.038184e-002
1.438636e+003	3.976829e-002
1.442493e+003	3.939267e-002
1.446350e+003	3.821021e-002
1.450207e+003	3.726950e-002
1.454064e+003	3.672991e-002
1.457921e+003	3.513841e-002
1.461778e+003	3.452433e-002
1.465635e+003	3.423394e-002
1.469492e+003	3.378309e-002
1.473349e+003	3.274860e-002
1.477206e+003	3.187280e-002
1.481063e+003	3.202055e-002
1.484919e+003	3.187701e-002
1.488776e+003	3.140933e-002
1.492633e+003	3.119025e-002
1.496490e+003	3.113166e-002
1.500347e+003	3.058613e-002
1.504204e+003	3.010410e-002
1.508061e+003	2.890261e-002
1.511918e+003	2.834919e-002
1.515775e+003	2.819391e-002
1.519632e+003	2.797797e-002
1.523489e+003	2.726517e-002
1.527346e+003	2.652146e-002
1.531203e+003	2.584089e-002
1.535060e+003	2.539259e-002
1.538917e+003	2.536596e-002
1.542773e+003	2.440339e-002
1.546630e+003	2.368485e-002
1.550487e+003	2.343582e-002
1.554344e+003	2.312598e-002
1.558201e+003	2.154649e-002
1.562058e+003	2.091286e-002
1.565915e+003	2.136996e-002
1.569772e+003	2.082587e-002
1.573629e+003	2.068192e-002
1.577486e+003	2.028758e-002
1.581343e+003	1.984261e-002
1.585200e+003	1.977245e-002
1.589057e+003	1.981192e-002
1.592914e+003	2.018909e-002
1.596771e+003	2.082021e-002
1.600627e+003	2.205634e-002
1.604484e+003	2.345498e-002
1.608341e+003	2.507159e-002
1.612198e+003	2.664781e-002
1.616055e+003	2.844035e-002
1.619912e+003	2.976151e-002
1.623769e+003	3.049438e-002
1.627626e+003	3.087857e-002
1.631483e+003	3.140071e-002
1.635340e+003	3.150982e-002
1.639197e+003	3.219526e-002
1.643054e+003	3.329199e-002
1.646911e+003	3.464058e-002
1.650768e+003	3.572282e-002
1.654625e+003	3.663148e-002
1.658481e+003	3.807845e-002
1.662338e+003	3.844342e-002
1.666195e+003	3.810482e-002
1.670052e+003	3.736461e-002
1.673909e+003	3.587858e-002
1.677766e+003	3.497598e-002
1.681623e+003	3.394654e-002
1.685480e+003	3.135590e-002
1.689337e+003	3.014388e-002
1.693194e+003	2.917237e-002
1.697051e+003	2.755154e-002
1.700908e+003	2.488404e-002
1.704765e+003	2.374357e-002
1.708622e+003	2.235359e-002
1.712479e+003	2.175594e-002
1.716335e+003	2.033886e-002
1.720192e+003	1.827081e-002
1.724049e+003	1.744749e-002
1.727906e+003	1.682105e-002
1.731763e+003	1.591265e-002
1.735620e+003	1.464879e-002
1.739477e+003	1.398742e-002
1.743334e+003	1.361710e-002
1.747191e+003	1.300557e-002
1.751048e+003	1.147189e-002
1.754905e+003	1.047989e-002
1.758762e+003	9.947304e-003
1.762619e+003	9.176318e-003
1.766476e+003	8.874116e-003
1.770333e+003	8.300399e-003
1.774189e+003	7.365613e-003
1.778046e+003	6.894832e-003
1.781903e+003	6.226304e-003
1.785760e+003	5.493196e-003
1.789617e+003	5.138186e-003
1.793474e+003	4.555820e-003
1.797331e+003	4.221382e-003
1.801188e+003	3.533803e-003
1.805045e+003	3.183461e-003
1.808902e+003	2.900710e-003
1.812759e+003	2.262843e-003
1.816616e+003	1.649958e-003
1.820473e+003	1.231315e-003
1.824330e+003	7.400494e-004
1.828187e+003	3.758363e-004
1.832043e+003	-1.697788e-004
1.835900e+003	-4.438355e-004
1.839757e+003	-7.709739e-004
1.843614e+003	-1.156758e-003
1.847471e+003	-1.766027e-003
1.851328e+003	-2.077893e-003
1.855185e+003	-2.479519e-003
1.859042e+003	-2.899534e-003
1.862899e+003	-3.180986e-003
1.866756e+003	-3.315264e-003
1.870613e+003	-3.998279e-003
1.874470e+003	-4.201517e-003
1.878326e+003	-4.460515e-003
1.882183e+003	-4.953904e-003
1.886040e+003	-5.379389e-003
1.889897e+003	-5.652894e-003
1.893754e+003	-6.002081e-003
1.897611e+003	-6.316244e-003
1.901468e+003	-6.620814e-003
1.905325e+003	-6.738537e-003
1.909182e+003	-7.081866e-003
1.913039e+003	-7.493255e-003
1.916896e+003	-7.863419e-003
1.920753e+003	-8.027290e-003
1.924610e+003	-8.371811e-003
1.928467e+003	-8.785034e-003
1.932323e+003	-9.143263e-003
1.936180e+003	-9.340378e-003
1.940037e+003	-9.484567e-003
1.943894e+003	-9.740239e-003
1.947751e+003	-1.008379e-002
1.951608e+003	-1.030563e-002
1.955465e+003	-1.058701e-002
1.959322e+003	-1.087163e-002
1.963179e+003	-1.109985e-002
1.967036e+003	-1.127929e-002
1.970893e+003	-1.159618e-002
1.974750e+003	-1.184900e-002
1.978607e+003	-1.206680e-002
1.982464e+003	-1.221682e-002
1.986321e+003	-1.243496e-002
1.990177e+003	-1.261288e-002
1.994034e+003	-1.289213e-002
1.997891e+003	-1.309540e-002
2.001748e+003	-1.338825e-002
2.005605e+003	-1.365092e-002
2.009462e+003	-1.394654e-002
2.013319e+003	-1.408709e-002
2.017176e+003	-1.417455e-002
2.021033e+003	-1.434035e-002
2.024890e+003	-1.457223e-002
2.028747e+003	-1.479386e-002
2.032604e+003	-1.498472e-002
2.036461e+003	-1.505501e-002
2.040318e+003	-1.524105e-002
2.044175e+003	-1.549952e-002
2.048031e+003	-1.569269e-002
2.051888e+003	-1.583370e-002
2.055745e+003	-1.603952e-002
2.059602e+003	-1.611963e-002
2.063459e+003	-1.618390e-002
2.067316e+003	-1.630955e-002
2.071173e+003	-1.649311e-002
2.075030e+003	-1.671998e-002
2.078887e+003	-1.697220e-002
2.082744e+003	-1.709177e-002
2.086601e+003	-1.727108e-002
2.090458e+003	-1.743535e-002
2.094315e+003	-1.759772e-002
2.098172e+003	-1.774584e-002
2.102029e+003	-1.787623e-002
2.105885e+003	-1.797501e-002
2.109742e+003	-1.816972e-002
2.113599e+003	-1.835090e-002
2.117456e+003	-1.847829e-002
2.121313e+003	-1.857068e-002
2.125170e+003	-1.874094e-002
2.129027e+003	-1.883051e-002
2.132884e+003	-1.895839e-002
2.136741e+003	-1.905211e-002
2.140598e+003	-1.921942e-002
2.144455e+003	-1.932468e-002
2.148312e+003	-1.939174e-002
2.152169e+003	-1.943486e-002
2.156026e+003	-1.953757e-002
2.159883e+003	-1.970891e-002
2.163740e+003	-1.983108e-002
2.167596e+003	-1.997632e-002
2.171453e+003	-2.011528e-002
2.175310e+003	-2.017519e-002
2.179167e+003	-2.025499e-002
2.183024e+003	-2.029221e-002
2.186881e+003	-2.039674e-002
2.190738e+003	-2.049331e-002
2.194595e+003	-2.060717e-002
2.198452e+003	-2.072925e-002
2.202309e+003	-2.078216e-002
2.206166e+003	-2.082928e-002
2.210023e+003	-2.095259e-002
2.213880e+003	-2.098376e-002
2.217737e+003	-2.101154e-002
2.221594e+003	-2.112404e-002
2.225450e+003	-2.127068e-002
2.229307e+003	-2.131765e-002
2.233164e+003	-2.127547e-002
2.237021e+003	-2.133333e-002
2.240878e+003	-2.133655e-002
2.244735e+003	-2.131099e-002
2.248592e+003	-2.136424e-002
2.252449e+003	-2.142171e-002
2.256306e+003	-2.149885e-002
2.260163e+003	-2.154009e-002
2.264020e+003	-2.165829e-002
2.267877e+003	-2.172608e-002
2.271734e+003	-2.169870e-002
2.275591e+003	-2.170216e-002
2.279448e+003	-2.178017e-002
2.283304e+003	-2.178420e-002
2.287161e+003	-2.167257e-002
2.291018e+003	-2.163159e-002
2.294875e+003	-2.165066e-002
2.298732e+003	-2.163695e-002
2.302589e+003	-2.154943e-002
2.306446e+003	-2.149172e-002
2.310303e+003	-2.152335e-002
2.314160e+003	-2.169138e-002
2.318017e+003	-2.169173e-002
2.321874e+003	-2.167868e-002
2.325731e+003	-2.180620e-002
2.329588e+003	-2.168609e-002
2.333445e+003	-2.164149e-002
2.337302e+003	-2.157985e-002
2.341158e+003	-2.147334e-002
2.345015e+003	-2.156270e-002
2.348872e+003	-2.149794e-002
2.352729e+003	-2.143275e-002
2.356586e+003	-2.137677e-002
2.360443e+003	-2.132674e-002
2.364300e+003	-2.127897e-002
2.368157e+003	-2.118801e-002
2.372014e+003	-2.114114e-002
2.375871e+003	-2.114988e-002
2.379728e+003	-2.110220e-002
2.383585e+003	-2.113016e-002
2.387442e+003	-2.118371e-002
2.391299e+003	-2.112501e-002
2.395156e+003	-2.104213e-002
2.399012e+003	-2.092323e-002
2.402869e+003	-2.087877e-002
2.406726e+003	-2.083355e-002
2.410583e+003	-2.078469e-002
2.414440e+003	-2.073241e-002
2.418297e+003	-2.061068e-002
2.422154e+003	-2.051546e-002
2.426011e+003	-2.050209e-002
2.429868e+003	-2.045892e-002
2.433725e+003	-2.030264e-002
2.437582e+003	-2.014040e-002
2.441439e+003	-1.999357e-002
2.445296e+003	-1.995705e-002
2.449153e+003	-1.987498e-002
2.453010e+003	-1.984032e-002
2.456866e+003	-1.976406e-002
2.460723e+003	-1.962135e-002
2.464580e+003	-1.950447e-002
2.468437e+003	-1.948495e-002
2.472294e+003	-1.939906e-002
2.476151e+003	-1.922852e-002
2.480008e+003	-1.907551e-002
2.483865e+003	-1.889882e-002
2.487722e+003	-1.877086e-002
2.491579e+003	-1.864947e-002
2.495436e+003	-1.851442e-002
2.499293e+003	-1.836053e-002
2.503150e+003	-1.831320e-002
2.507007e+003	-1.823641e-002
2.510864e+003	-1.796214e-002
2.514720e+003	-1.773028e-002
2.518577e+003	-1.760879e-002
2.522434e+003	-1.756424e-002
2.526291e+003	-1.742994e-002
2.530148e+003	-1.727174e-002
2.534005e+003	-1.715439e-002
2.537862e+003	-1.701680e-002
2.541719e+003	-1.687988e-002
2.545576e+003	-1.676245e-002
2.549433e+003	-1.663475e-002
2.553290e+003	-1.644535e-002
2.557147e+003	-1.632158e-002
2.561004e+003	-1.626663e-002
2.564861e+003	-1.618753e-002
2.568718e+003	-1.595722e-002
2.572574e+003	-1.579964e-002
2.576431e+003	-1.567163e-002
2.580288e+003	-1.550477e-002
2.584145e+003	-1.531724e-002
2.588002e+003	-1.509466e-002
2.591859e+003	-1.487590e-002
2.595716e+003	-1.469067e-002
2.599573e+003	-1.457591e-002
2.603430e+003	-1.448065e-002
2.607287e+003	-1.427476e-002
2.611144e+003	-1.404378e-002
2.615001e+003	-1.390992e-002
2.618858e+003	-1.373526e-002
2.622715e+003	-1.360516e-002
2.626572e+003	-1.353576e-002
2.630428e+003	-1.329237e-002
2.634285e+003	-1.305225e-002
2.638142e+003	-1.292230e-002
2.641999e+003	-1.275058e-002
2.645856e+003	-1.256232e-002
2.649713e+003	-1.233877e-002
2.653570e+003	-1.219231e-002
2.657427e+003	-1.209371e-002
2.661284e+003	-1.191931e-002
2.665141e+003	-1.170056e-002
2.668998e+003	-1.155665e-002
2.672855e+003	-1.130547e-002
2.676712e+003	-1.106713e-002
2.680569e+003	-1.096401e-002
2.684426e+003	-1.079436e-002
2.688282e+003	-1.049798e-002
2.692139e+003	-1.035636e-002
2.695996e+003	-1.018890e-002
2.699853e+003	-9.985982e-003
2.703710e+003	-9.861881e-003
2.707567e+003	-9.715161e-003
2.711424e+003	-9.447089e-003
2.715281e+003	-9.177100e-003
2.719138e+003	-9.038944e-003
2.722995e+003	-8.914604e-003
2.726852e+003	-8.825262e-003
2.730709e+003	-8.645940e-003
2.734566e+003	-8.323349e-003
2.738423e+003	-8.070289e-003
2.742280e+003	-7.919221e-003
2.746136e+003	-7.663418e-003
2.749993e+003	-7.560794e-003
2.753850e+003	-7.422090e-003
2.757707e+003	-7.156183e-003
2.761564e+003	-6.920475e-003
2.765421e+003	-6.801269e-003
2.769278e+003	-6.546307e-003
2.773135e+003	-6.287996e-003
2.776992e+003	-6.115104e-003
2.780849e+003	-5.853202e-003
2.784706e+003	-5.642199e-003
2.788563e+003	-5.556434e-003
2.792420e+003	-5.380076e-003
2.796277e+003	-5.144024e-003
2.800134e+003	-4.963535e-003
2.803990e+003	-4.853259e-003
2.807847e+003	-4.724438e-003
2.811704e+003	-4.475436e-003
2.815561e+003	-4.269242e-003
2.819418e+003	-4.060521e-003
2.823275e+003	-3.808478e-003
2.827132e+003	-3.532231e-003
2.830989e+003	-3.275277e-003
2.834846e+003	-3.025279e-003
2.838703e+003	-2.876033e-003
2.842560e+003	-2.614277e-003
2.846417e+003	-2.408219e-003
2.850274e+003	-2.309619e-003
2.854131e+003	-2.140609e-003
2.857988e+003	-1.957580e-003
2.861844e+003	-1.774409e-003
2.865701e+003	-1.556363e-003
2.869558e+003	-1.339959e-003
2.873415e+003	-1.181674e-003
2.877272e+003	-1.024951e-003
2.881129e+003	-9.514943e-004
2.884986e+003	-9.376082e-004
2.888843e+003	-6.497692e-004
2.892700e+003	-2.691307e-004
2.896557e+003	-5.943840e-005
2.900414e+003	4.078992e-005
2.904271e+003	1.471732e-004
2.908128e+003	3.328264e-004
2.911985e+003	6.502451e-004
2.915842e+003	8.153653e-004
2.919698e+003	9.184189e-004
2.923555e+003	1.095267e-003
2.927412e+003	1.282788e-003
2.931269e+003	1.440836e-003
2.935126e+003	1.419759e-003
2.938983e+003	1.316254e-003
2.942840e+003	1.500081e-003
2.946697e+003	1.772772e-003
2.950554e+003	2.030588e-003
2.954411e+003	2.286292e-003
2.958268e+003	2.378601e-003
2.962125e+003	2.376769e-003
2.965982e+003	2.423113e-003
2.969839e+003	2.537481e-003
2.973696e+003	2.639444e-003
2.977552e+003	2.831235e-003
2.981409e+003	3.104697e-003
2.985266e+003	3.247184e-003
2.989123e+003	3.339631e-003
2.992980e+003	3.520441e-003
2.996837e+003	3.644387e-003
3.000694e+003	3.614416e-003
3.004551e+003	3.763087e-003
3.008408e+003	4.051517e-003
3.012265e+003	4.184982e-003
3.016122e+003	4.225598e-003
3.019979e+003	4.229813e-003
3.023836e+003	4.387899e-003
3.027693e+003	4.493679e-003
3.031550e+003	4.512629e-003
3.035406e+003	4.749297e-003
3.039263e+003	4.867093e-003
3.043120e+003	4.974129e-003
3.046977e+003	5.011065e-003
3.050834e+003	5.005401e-003
3.054691e+003	5.111230e-003
3.058548e+003	5.125479e-003
3.062405e+003	5.195624e-003
3.066262e+003	5.307973e-003
3.070119e+003	5.245557e-003
3.073976e+003	5.212625e-003
3.077833e+003	5.239152e-003
3.081690e+003	5.379288e-003
3.085547e+003	5.470076e-003
3.089404e+003	5.469774e-003
3.093260e+003	5.456688e-003
3.097117e+003	5.560782e-003
3.100974e+003	5.517222e-003
3.104831e+003	5.338095e-003
3.108688e+003	5.241097e-003
3.112545e+003	5.280470e-003
3.116402e+003	5.316761e-003
3.120259e+003	5.210882e-003
3.124116e+003	5.109788e-003
3.127973e+003	5.212558e-003
3.131830e+003	5.277317e-003
3.135687e+003	5.096881e-003
3.139544e+003	4.995915e-003
3.143401e+003	4.866691e-003
3.147258e+003	4.747957e-003
3.151115e+003	4.604139e-003
3.154971e+003	4.517483e-003
3.158828e+003	4.474228e-003
3.162685e+003	4.298609e-003
3.166542e+003	4.098142e-003
3.170399e+003	3.975471e-003
3.174256e+003	3.704334e-003
3.178113e+003	3.293121e-003
3.181970e+003	3.153356e-003
3.185827e+003	3.054509e-003
3.189684e+003	2.794050e-003
3.193541e+003	2.554478e-003
3.197398e+003	2.409053e-003
3.201255e+003	2.244325e-003
3.205112e+003	1.968907e-003
3.208969e+003	1.629504e-003
3.212825e+003	1.508858e-003
3.216682e+003	1.327754e-003
3.220539e+003	1.116494e-003
3.224396e+003	9.695563e-004
3.228253e+003	7.206334e-004
3.232110e+003	4.419015e-004
3.235967e+003	2.559365e-004
3.239824e+003	4.446816e-005
3.243681e+003	-2.899917e-004
3.247538e+003	-6.633668e-004
3.251395e+003	-9.217048e-004
3.255252e+003	-1.202227e-003
3.259109e+003	-1.449578e-003
3.262966e+003	-1.587331e-003
3.266823e+003	-1.866796e-003
3.270679e+003	-2.024634e-003
3.274536e+003	-2.367523e-003
3.278393e+003	-2.673688e-003
3.282250e+003	-2.914115e-003
3.286107e+003	-3.121183e-003
3.289964e+003	-3.280473e-003
3.293821e+003	-3.548204e-003
3.297678e+003	-3.933762e-003
3.301535e+003	-4.351292e-003
3.305392e+003	-4.647966e-003
3.309249e+003	-4.829241e-003
3.313106e+003	-4.994686e-003
3.316963e+003	-5.292983e-003
3.320820e+003	-5.549205e-003
3.324677e+003	-5.843754e-003
3.328533e+003	-6.253802e-003
3.332390e+003	-6.567261e-003
3.336247e+003	-6.964888e-003
3.340104e+003	-7.278942e-003
3.343961e+003	-7.446453e-003
3.347818e+003	-7.649908e-003
3.351675e+003	-7.877444e-003
3.355532e+003	-8.261423e-003
3.359389e+003	-8.793053e-003
3.363246e+003	-9.219920e-003
3.367103e+003	-9.507551e-003
3.370959e+003	-9.817116e-003
3.374816e+003	-1.026472e-002
3.378673e+003	-1.068462e-002
3.382530e+003	-1.094699e-002
3.386387e+003	-1.112659e-002
3.390244e+003	-1.144201e-002
3.394101e+003	-1.184896e-002
3.397958e+003	-1.221057e-002
3.401815e+003	-1.254014e-002
3.405672e+003	-1.303782e-002
3.409529e+003	-1.347239e-002
3.413386e+003	-1.360291e-002
3.417243e+003	-1.376078e-002
3.421100e+003	-1.391580e-002
3.424957e+003	-1.414838e-002
3.428813e+003	-1.447328e-002
3.432670e+003	-1.480955e-002
3.436527e+003	-1.502707e-002
3.440384e+003	-1.518656e-002
3.444241e+003	-1.528254e-002
3.448098e+003	-1.558213e-002
3.451955e+003	-1.594080e-002
3.455812e+003	-1.612282e-002
3.459669e+003	-1.626152e-002
3.463526e+003	-1.658398e-002
3.467383e+003	-1.676034e-002
3.471240e+003	-1.696219e-002
3.475097e+003	-1.706373e-002
3.478954e+003	-1.700409e-002
3.482811e+003	-1.695696e-002
3.486667e+003	-1.714550e-002
3.490524e+003	-1.734803e-002
3.494381e+003	-1.756825e-002
3.498238e+003	-1.744366e-002
3.502095e+003	-1.737140e-002
3.505952e+003	-1.751746e-002
3.509809e+003	-1.749818e-002
3.513666e+003	-1.743319e-002
3.517523e+003	-1.745301e-002
3.521380e+003	-1.703700e-002
3.525237e+003	-1.655984e-002
3.529094e+003	-1.653190e-002
3.532951e+003	-1.665159e-002
3.536808e+003	-1.650083e-002
3.540665e+003	-1.598721e-002
3.544521e+003	-1.528890e-002
3.548378e+003	-1.499330e-002
3.552235e+003	-1.457053e-002
3.556092e+003	-1.452615e-002
3.559949e+003	-1.390777e-002
3.563806e+003	-1.288811e-002
3.567663e+003	-1.262811e-002
3.571520e+003	-1.254870e-002
3.575377e+003	-1.200057e-002
3.579234e+003	-1.177993e-002
3.583091e+003	-1.135564e-002
3.586948e+003	-1.101176e-002
3.590805e+003	-1.038315e-002
3.594662e+003	-9.177295e-003
3.598519e+003	-8.594487e-003
3.602375e+003	-8.703493e-003
3.606232e+003	-8.586008e-003
3.610089e+003	-7.980579e-003
3.613946e+003	-6.840507e-003
3.617803e+003	-6.688587e-003
3.621660e+003	-6.735568e-003
3.625517e+003	-6.404503e-003
3.629374e+003	-6.350596e-003
3.633231e+003	-5.851698e-003
3.637088e+003	-5.359098e-003
3.640945e+003	-4.878652e-003
3.644802e+003	-4.336759e-003
3.648659e+003	-3.949030e-003
3.652516e+003	-3.966038e-003
3.656373e+003	-3.467317e-003
3.660229e+003	-3.337886e-003
3.664086e+003	-3.081705e-003
3.667943e+003	-2.666542e-003
3.671800e+003	-1.630642e-003
3.675657e+003	-7.945890e-004
3.679514e+003	-6.585034e-004
3.683371e+003	-1.413268e-004
3.687228e+003	1.044510e-004
3.691085e+003	1.083287e-004
3.694942e+003	4.762315e-004
3.698799e+003	7.453599e-004
3.702656e+003	7.690921e-004
3.706513e+003	1.531668e-003
3.710370e+003	1.771874e-003
3.714227e+003	1.650890e-003
3.718083e+003	2.616642e-003
3.721940e+003	2.850412e-003
3.725797e+003	2.473928e-003
3.729654e+003	2.804989e-003
3.733511e+003	3.529961e-003
3.737368e+003	3.929361e-003
3.741225e+003	3.537745e-003
3.745082e+003	2.809791e-003
3.748939e+003	3.656616e-003
3.752796e+003	3.580839e-003
3.756653e+003	4.136776e-003
3.760510e+003	3.806772e-003
3.764367e+003	4.191204e-003
3.768224e+003	4.058674e-003
3.772081e+003	3.742198e-003
3.775938e+003	4.045899e-003
3.779794e+003	4.240755e-003
3.783651e+003	4.245238e-003
3.787508e+003	4.038808e-003
3.791365e+003	3.939994e-003
3.795222e+003	4.794087e-003
3.799079e+003	5.243780e-003
3.802936e+003	4.711010e-003
3.806793e+003	4.234598e-003
3.810650e+003	4.543130e-003
3.814507e+003	4.579259e-003
3.818364e+003	5.109420e-003
3.822221e+003	5.234222e-003
3.826078e+003	5.529270e-003
3.829935e+003	5.249448e-003
3.833792e+003	5.208467e-003
3.837648e+003	5.865724e-003
3.841505e+003	5.491551e-003
3.845362e+003	5.194383e-003
3.849219e+003	5.016227e-003
3.853076e+003	3.837859e-003
3.856933e+003	4.228274e-003
3.860790e+003	6.091908e-003
3.864647e+003	6.253968e-003
3.868504e+003	5.622942e-003
3.872361e+003	5.203974e-003
3.876218e+003	5.421225e-003
3.880075e+003	5.482994e-003
3.883932e+003	5.316527e-003
3.887789e+003	5.382308e-003
3.891646e+003	5.586994e-003
3.895502e+003	5.541552e-003
3.899359e+003	5.833148e-003
3.903216e+003	5.398243e-003
3.907073e+003	4.883914e-003
3.910930e+003	5.100334e-003
3.914787e+003	5.215208e-003
3.918644e+003	5.239755e-003
3.922501e+003	5.692361e-003
3.926358e+003	5.947443e-003
3.930215e+003	5.802455e-003
3.934072e+003	5.479606e-003
3.937929e+003	5.484438e-003
3.941786e+003	5.547257e-003
3.945643e+003	6.002032e-003
3.949500e+003	6.038148e-003
3.953356e+003	5.460983e-003
3.957213e+003	5.267524e-003
3.961070e+003	5.294289e-003
3.964927e+003	5.216683e-003
3.968784e+003	5.219500e-003
3.972641e+003	5.201995e-003
3.976498e+003	5.331990e-003
3.980355e+003	5.385830e-003
3.984212e+003	5.369761e-003
3.988069e+003	5.309181e-003
3.991926e+003	5.112571e-003
3.995783e+003	4.924529e-003
3.999640e+003	5.017367e-003
4.003497e+003	0.000000e+000
