# Supplementary material for: Sustainable Electrochemical Strategy for Selective Double Bond Oxidation in the Presence of Aldehyde Groups with Mo─N─O Catalysts
Source: Adv Sci (Weinh). 2025 Jun 23;12(36):e06584. doi: 10.1002/advs.202506584 (PMC12463080; doi:10.1002/advs.202506584)
Supplement: Supplementary file 2 — Supporting Information [file ADVS-12-e06584-s002.zip › in-situ ATR-FTIR/-0.6.CSV]

3.972642e+002	0.000000e+000
4.011212e+002	0.000000e+000
4.049781e+002	0.000000e+000
4.088350e+002	0.000000e+000
4.126920e+002	0.000000e+000
4.165489e+002	0.000000e+000
4.204058e+002	0.000000e+000
4.242628e+002	0.000000e+000
4.281197e+002	0.000000e+000
4.319766e+002	0.000000e+000
4.358336e+002	0.000000e+000
4.396905e+002	0.000000e+000
4.435474e+002	0.000000e+000
4.474044e+002	0.000000e+000
4.512613e+002	0.000000e+000
4.551182e+002	0.000000e+000
4.589752e+002	0.000000e+000
4.628321e+002	0.000000e+000
4.666890e+002	0.000000e+000
4.705460e+002	0.000000e+000
4.744029e+002	0.000000e+000
4.782598e+002	0.000000e+000
4.821168e+002	0.000000e+000
4.859737e+002	0.000000e+000
4.898306e+002	0.000000e+000
4.936876e+002	0.000000e+000
4.975445e+002	0.000000e+000
5.014014e+002	0.000000e+000
5.052584e+002	0.000000e+000
5.091153e+002	0.000000e+000
5.129722e+002	0.000000e+000
5.168292e+002	0.000000e+000
5.206861e+002	0.000000e+000
5.245430e+002	0.000000e+000
5.284000e+002	0.000000e+000
5.322569e+002	0.000000e+000
5.361138e+002	0.000000e+000
5.399708e+002	0.000000e+000
5.438277e+002	0.000000e+000
5.476846e+002	0.000000e+000
5.515416e+002	0.000000e+000
5.553985e+002	0.000000e+000
5.592554e+002	0.000000e+000
5.631124e+002	0.000000e+000
5.669693e+002	0.000000e+000
5.708262e+002	0.000000e+000
5.746832e+002	0.000000e+000
5.785401e+002	0.000000e+000
5.823970e+002	0.000000e+000
5.862539e+002	0.000000e+000
5.901108e+002	0.000000e+000
5.939678e+002	0.000000e+000
5.978247e+002	0.000000e+000
6.016816e+002	0.000000e+000
6.055386e+002	0.000000e+000
6.093955e+002	0.000000e+000
6.132524e+002	0.000000e+000
6.171094e+002	0.000000e+000
6.209663e+002	0.000000e+000
6.248232e+002	0.000000e+000
6.286802e+002	0.000000e+000
6.325371e+002	0.000000e+000
6.363940e+002	0.000000e+000
6.402510e+002	0.000000e+000
6.441079e+002	0.000000e+000
6.479648e+002	0.000000e+000
6.518218e+002	0.000000e+000
6.556787e+002	0.000000e+000
6.595356e+002	0.000000e+000
6.633926e+002	0.000000e+000
6.672495e+002	0.000000e+000
6.711064e+002	0.000000e+000
6.749634e+002	0.000000e+000
6.788203e+002	0.000000e+000
6.826772e+002	0.000000e+000
6.865342e+002	0.000000e+000
6.903911e+002	0.000000e+000
6.942480e+002	0.000000e+000
6.981050e+002	0.000000e+000
7.019619e+002	0.000000e+000
7.058188e+002	0.000000e+000
7.096758e+002	0.000000e+000
7.135327e+002	0.000000e+000
7.173896e+002	0.000000e+000
7.212466e+002	0.000000e+000
7.251035e+002	0.000000e+000
7.289604e+002	0.000000e+000
7.328174e+002	0.000000e+000
7.366743e+002	0.000000e+000
7.405313e+002	0.000000e+000
7.443882e+002	0.000000e+000
7.482451e+002	0.000000e+000
7.521021e+002	0.000000e+000
7.559590e+002	0.000000e+000
7.598159e+002	0.000000e+000
7.636729e+002	0.000000e+000
7.675298e+002	0.000000e+000
7.713867e+002	0.000000e+000
7.752437e+002	0.000000e+000
7.791006e+002	0.000000e+000
7.829575e+002	0.000000e+000
7.868145e+002	0.000000e+000
7.906714e+002	0.000000e+000
7.945283e+002	0.000000e+000
7.983853e+002	0.000000e+000
8.022422e+002	0.000000e+000
8.060991e+002	0.000000e+000
8.099561e+002	0.000000e+000
8.138130e+002	0.000000e+000
8.176699e+002	0.000000e+000
8.215269e+002	0.000000e+000
8.253838e+002	0.000000e+000
8.292407e+002	0.000000e+000
8.330977e+002	0.000000e+000
8.369546e+002	0.000000e+000
8.408115e+002	0.000000e+000
8.446685e+002	0.000000e+000
8.485254e+002	0.000000e+000
8.523823e+002	0.000000e+000
8.562393e+002	0.000000e+000
8.600962e+002	0.000000e+000
8.639531e+002	0.000000e+000
8.678101e+002	0.000000e+000
8.716670e+002	0.000000e+000
8.755239e+002	0.000000e+000
8.793809e+002	0.000000e+000
8.832378e+002	0.000000e+000
8.870947e+002	0.000000e+000
8.909517e+002	0.000000e+000
8.948086e+002	0.000000e+000
8.986655e+002	0.000000e+000
9.025225e+002	0.000000e+000
9.063794e+002	0.000000e+000
9.102363e+002	0.000000e+000
9.140933e+002	0.000000e+000
9.179502e+002	0.000000e+000
9.218071e+002	0.000000e+000
9.256641e+002	0.000000e+000
9.295210e+002	0.000000e+000
9.333779e+002	0.000000e+000
9.372349e+002	0.000000e+000
9.410918e+002	0.000000e+000
9.449487e+002	0.000000e+000
9.488057e+002	0.000000e+000
9.526626e+002	0.000000e+000
9.565195e+002	0.000000e+000
9.603765e+002	0.000000e+000
9.642334e+002	0.000000e+000
9.680903e+002	0.000000e+000
9.719473e+002	0.000000e+000
9.758042e+002	0.000000e+000
9.796611e+002	0.000000e+000
9.835181e+002	0.000000e+000
9.873750e+002	0.000000e+000
9.912319e+002	0.000000e+000
9.950889e+002	0.000000e+000
9.989458e+002	5.790940e-002
1.002803e+003	5.795616e-002
1.006660e+003	5.714140e-002
1.010517e+003	5.681839e-002
1.014374e+003	5.591414e-002
1.018230e+003	5.532884e-002
1.022087e+003	5.480545e-002
1.025944e+003	5.506608e-002
1.029801e+003	5.453087e-002
1.033658e+003	5.411854e-002
1.037515e+003	5.343009e-002
1.041372e+003	5.301551e-002
1.045229e+003	5.207976e-002
1.049086e+003	5.159176e-002
1.052943e+003	5.093561e-002
1.056800e+003	5.081175e-002
1.060657e+003	5.080024e-002
1.064514e+003	5.107949e-002
1.068371e+003	5.101240e-002
1.072228e+003	5.134959e-002
1.076084e+003	5.067831e-002
1.079941e+003	5.007106e-002
1.083798e+003	4.924018e-002
1.087655e+003	4.878313e-002
1.091512e+003	4.835485e-002
1.095369e+003	4.825590e-002
1.099226e+003	4.681638e-002
1.103083e+003	4.720532e-002
1.106940e+003	4.798117e-002
1.110797e+003	4.833259e-002
1.114654e+003	4.746223e-002
1.118511e+003	4.751679e-002
1.122368e+003	4.716557e-002
1.126225e+003	4.680919e-002
1.130082e+003	4.536569e-002
1.133938e+003	4.485123e-002
1.137795e+003	4.340934e-002
1.141652e+003	4.267360e-002
1.145509e+003	4.238776e-002
1.149366e+003	4.239905e-002
1.153223e+003	4.184510e-002
1.157080e+003	4.124292e-002
1.160937e+003	4.072535e-002
1.164794e+003	4.070421e-002
1.168651e+003	4.064027e-002
1.172508e+003	4.053157e-002
1.176365e+003	3.969066e-002
1.180222e+003	3.923720e-002
1.184079e+003	3.888559e-002
1.187936e+003	3.870813e-002
1.191792e+003	3.819899e-002
1.195649e+003	3.781041e-002
1.199506e+003	3.734662e-002
1.203363e+003	3.725903e-002
1.207220e+003	3.700722e-002
1.211077e+003	3.652367e-002
1.214934e+003	3.594747e-002
1.218791e+003	3.574736e-002
1.222648e+003	3.540517e-002
1.226505e+003	3.502860e-002
1.230362e+003	3.446954e-002
1.234219e+003	3.402856e-002
1.238076e+003	3.359084e-002
1.241933e+003	3.337424e-002
1.245790e+003	3.306213e-002
1.249646e+003	3.268451e-002
1.253503e+003	3.206693e-002
1.257360e+003	3.160781e-002
1.261217e+003	3.136683e-002
1.265074e+003	3.174787e-002
1.268931e+003	3.196345e-002
1.272788e+003	3.197625e-002
1.276645e+003	3.162548e-002
1.280502e+003	3.138065e-002
1.284359e+003	3.118481e-002
1.288216e+003	3.103983e-002
1.292073e+003	3.058254e-002
1.295930e+003	3.024973e-002
1.299787e+003	2.979298e-002
1.303644e+003	2.936416e-002
1.307500e+003	2.886812e-002
1.311357e+003	2.863772e-002
1.315214e+003	2.842991e-002
1.319071e+003	2.829105e-002
1.322928e+003	2.770207e-002
1.326785e+003	2.731468e-002
1.330642e+003	2.711614e-002
1.334499e+003	2.718389e-002
1.338356e+003	2.684768e-002
1.342213e+003	2.632082e-002
1.346070e+003	2.591380e-002
1.349927e+003	2.575978e-002
1.353784e+003	2.539776e-002
1.357641e+003	2.483005e-002
1.361498e+003	2.416698e-002
1.365354e+003	2.389117e-002
1.369211e+003	2.341221e-002
1.373068e+003	2.278577e-002
1.376925e+003	2.203751e-002
1.380782e+003	2.168304e-002
1.384639e+003	2.140414e-002
1.388496e+003	2.128473e-002
1.392353e+003	2.120804e-002
1.396210e+003	2.136028e-002
1.400067e+003	2.086307e-002
1.403924e+003	2.034105e-002
1.407781e+003	1.988978e-002
1.411638e+003	1.976631e-002
1.415495e+003	1.938202e-002
1.419352e+003	1.914310e-002
1.423208e+003	1.888309e-002
1.427065e+003	1.863818e-002
1.430922e+003	1.823943e-002
1.434779e+003	1.786885e-002
1.438636e+003	1.713483e-002
1.442493e+003	1.677945e-002
1.446350e+003	1.580883e-002
1.450207e+003	1.511969e-002
1.454064e+003	1.468197e-002
1.457921e+003	1.391721e-002
1.461778e+003	1.327732e-002
1.465635e+003	1.325638e-002
1.469492e+003	1.282098e-002
1.473349e+003	1.214933e-002
1.477206e+003	1.143393e-002
1.481063e+003	1.131539e-002
1.484919e+003	1.089892e-002
1.488776e+003	1.033748e-002
1.492633e+003	9.975816e-003
1.496490e+003	9.931743e-003
1.500347e+003	9.518150e-003
1.504204e+003	9.012386e-003
1.508061e+003	8.145306e-003
1.511918e+003	7.840042e-003
1.515775e+003	7.621781e-003
1.519632e+003	7.586072e-003
1.523489e+003	7.024223e-003
1.527346e+003	6.294273e-003
1.531203e+003	5.555345e-003
1.535060e+003	5.284159e-003
1.538917e+003	5.226911e-003
1.542773e+003	4.650488e-003
1.546630e+003	3.675529e-003
1.550487e+003	3.433133e-003
1.554344e+003	2.924694e-003
1.558201e+003	1.611578e-003
1.562058e+003	1.462079e-003
1.565915e+003	1.533663e-003
1.569772e+003	8.389353e-004
1.573629e+003	9.733420e-004
1.577486e+003	6.151382e-004
1.581343e+003	-3.106199e-004
1.585200e+003	-7.961435e-004
1.589057e+003	-1.156890e-003
1.592914e+003	-1.512252e-003
1.596771e+003	-1.837366e-003
1.600627e+003	-1.929542e-003
1.604484e+003	-1.975326e-003
1.608341e+003	-2.016290e-003
1.612198e+003	-1.855150e-003
1.616055e+003	-1.422168e-003
1.619912e+003	-1.322881e-003
1.623769e+003	-1.481610e-003
1.627626e+003	-1.472133e-003
1.631483e+003	-1.709825e-003
1.635340e+003	-2.243170e-003
1.639197e+003	-2.502152e-003
1.643054e+003	-2.741619e-003
1.646911e+003	-3.182499e-003
1.650768e+003	-3.434971e-003
1.654625e+003	-3.463306e-003
1.658481e+003	-3.165690e-003
1.662338e+003	-3.028997e-003
1.666195e+003	-2.987240e-003
1.670052e+003	-2.791828e-003
1.673909e+003	-2.688770e-003
1.677766e+003	-2.466538e-003
1.681623e+003	-2.428944e-003
1.685480e+003	-2.632589e-003
1.689337e+003	-3.128256e-003
1.693194e+003	-3.750109e-003
1.697051e+003	-4.532757e-003
1.700908e+003	-5.758618e-003
1.704765e+003	-6.282314e-003
1.708622e+003	-7.080334e-003
1.712479e+003	-7.432350e-003
1.716335e+003	-8.060174e-003
1.720192e+003	-9.249049e-003
1.724049e+003	-9.836519e-003
1.727906e+003	-1.031792e-002
1.731763e+003	-1.078977e-002
1.735620e+003	-1.140776e-002
1.739477e+003	-1.198771e-002
1.743334e+003	-1.228920e-002
1.747191e+003	-1.278192e-002
1.751048e+003	-1.378395e-002
1.754905e+003	-1.452683e-002
1.758762e+003	-1.505878e-002
1.762619e+003	-1.560527e-002
1.766476e+003	-1.587248e-002
1.770333e+003	-1.631476e-002
1.774189e+003	-1.687730e-002
1.778046e+003	-1.733017e-002
1.781903e+003	-1.790685e-002
1.785760e+003	-1.851159e-002
1.789617e+003	-1.896756e-002
1.793474e+003	-1.937342e-002
1.797331e+003	-1.965067e-002
1.801188e+003	-2.031169e-002
1.805045e+003	-2.069027e-002
1.808902e+003	-2.097261e-002
1.812759e+003	-2.139320e-002
1.816616e+003	-2.189779e-002
1.820473e+003	-2.238420e-002
1.824330e+003	-2.295698e-002
1.828187e+003	-2.324665e-002
1.832043e+003	-2.359635e-002
1.835900e+003	-2.389638e-002
1.839757e+003	-2.433843e-002
1.843614e+003	-2.473374e-002
1.847471e+003	-2.516799e-002
1.851328e+003	-2.552659e-002
1.855185e+003	-2.595125e-002
1.859042e+003	-2.637815e-002
1.862899e+003	-2.673786e-002
1.866756e+003	-2.695895e-002
1.870613e+003	-2.748399e-002
1.874470e+003	-2.768887e-002
1.878326e+003	-2.803194e-002
1.882183e+003	-2.849755e-002
1.886040e+003	-2.893633e-002
1.889897e+003	-2.924825e-002
1.893754e+003	-2.955350e-002
1.897611e+003	-2.991224e-002
1.901468e+003	-3.033010e-002
1.905325e+003	-3.056104e-002
1.909182e+003	-3.085522e-002
1.913039e+003	-3.121902e-002
1.916896e+003	-3.161471e-002
1.920753e+003	-3.186597e-002
1.924610e+003	-3.227672e-002
1.928467e+003	-3.265203e-002
1.932323e+003	-3.288260e-002
1.936180e+003	-3.312707e-002
1.940037e+003	-3.344937e-002
1.943894e+003	-3.372692e-002
1.947751e+003	-3.412796e-002
1.951608e+003	-3.445496e-002
1.955465e+003	-3.477264e-002
1.959322e+003	-3.508773e-002
1.963179e+003	-3.533570e-002
1.967036e+003	-3.554846e-002
1.970893e+003	-3.590023e-002
1.974750e+003	-3.622389e-002
1.978607e+003	-3.656644e-002
1.982464e+003	-3.684919e-002
1.986321e+003	-3.706196e-002
1.990177e+003	-3.720061e-002
1.994034e+003	-3.752452e-002
1.997891e+003	-3.781718e-002
2.001748e+003	-3.818679e-002
2.005605e+003	-3.850906e-002
2.009462e+003	-3.882084e-002
2.013319e+003	-3.900979e-002
2.017176e+003	-3.923740e-002
2.021033e+003	-3.946849e-002
2.024890e+003	-3.969859e-002
2.028747e+003	-3.987445e-002
2.032604e+003	-4.011747e-002
2.036461e+003	-4.031253e-002
2.040318e+003	-4.053270e-002
2.044175e+003	-4.082159e-002
2.048031e+003	-4.106255e-002
2.051888e+003	-4.130800e-002
2.055745e+003	-4.161718e-002
2.059602e+003	-4.182331e-002
2.063459e+003	-4.200905e-002
2.067316e+003	-4.220146e-002
2.071173e+003	-4.248498e-002
2.075030e+003	-4.270690e-002
2.078887e+003	-4.288834e-002
2.082744e+003	-4.306106e-002
2.086601e+003	-4.329082e-002
2.090458e+003	-4.348733e-002
2.094315e+003	-4.375407e-002
2.098172e+003	-4.399942e-002
2.102029e+003	-4.422991e-002
2.105885e+003	-4.437159e-002
2.109742e+003	-4.458819e-002
2.113599e+003	-4.475395e-002
2.117456e+003	-4.493804e-002
2.121313e+003	-4.511711e-002
2.125170e+003	-4.530032e-002
2.129027e+003	-4.545487e-002
2.132884e+003	-4.562386e-002
2.136741e+003	-4.576153e-002
2.140598e+003	-4.596727e-002
2.144455e+003	-4.609625e-002
2.148312e+003	-4.621748e-002
2.152169e+003	-4.638734e-002
2.156026e+003	-4.655611e-002
2.159883e+003	-4.671072e-002
2.163740e+003	-4.693415e-002
2.167596e+003	-4.709537e-002
2.171453e+003	-4.724500e-002
2.175310e+003	-4.741095e-002
2.179167e+003	-4.759239e-002
2.183024e+003	-4.769242e-002
2.186881e+003	-4.777059e-002
2.190738e+003	-4.785099e-002
2.194595e+003	-4.796102e-002
2.198452e+003	-4.810068e-002
2.202309e+003	-4.823268e-002
2.206166e+003	-4.836617e-002
2.210023e+003	-4.852707e-002
2.213880e+003	-4.858399e-002
2.217737e+003	-4.866949e-002
2.221594e+003	-4.884179e-002
2.225450e+003	-4.903992e-002
2.229307e+003	-4.909002e-002
2.233164e+003	-4.910376e-002
2.237021e+003	-4.913879e-002
2.240878e+003	-4.919486e-002
2.244735e+003	-4.933439e-002
2.248592e+003	-4.945445e-002
2.252449e+003	-4.949667e-002
2.256306e+003	-4.958613e-002
2.260163e+003	-4.966262e-002
2.264020e+003	-4.979101e-002
2.267877e+003	-4.985033e-002
2.271734e+003	-4.994781e-002
2.275591e+003	-4.996405e-002
2.279448e+003	-5.005666e-002
2.283304e+003	-5.014310e-002
2.287161e+003	-5.012220e-002
2.291018e+003	-5.009897e-002
2.294875e+003	-5.015025e-002
2.298732e+003	-5.018204e-002
2.302589e+003	-5.017227e-002
2.306446e+003	-5.020329e-002
2.310303e+003	-5.026451e-002
2.314160e+003	-5.044376e-002
2.318017e+003	-5.050860e-002
2.321874e+003	-5.043656e-002
2.325731e+003	-5.056272e-002
2.329588e+003	-5.059926e-002
2.333445e+003	-5.057045e-002
2.337302e+003	-5.058484e-002
2.341158e+003	-5.058136e-002
2.345015e+003	-5.069176e-002
2.348872e+003	-5.061123e-002
2.352729e+003	-5.060200e-002
2.356586e+003	-5.056354e-002
2.360443e+003	-5.051836e-002
2.364300e+003	-5.057962e-002
2.368157e+003	-5.042470e-002
2.372014e+003	-5.046665e-002
2.375871e+003	-5.049606e-002
2.379728e+003	-5.049352e-002
2.383585e+003	-5.059472e-002
2.387442e+003	-5.069477e-002
2.391299e+003	-5.071157e-002
2.395156e+003	-5.069618e-002
2.399012e+003	-5.066463e-002
2.402869e+003	-5.064317e-002
2.406726e+003	-5.063202e-002
2.410583e+003	-5.062040e-002
2.414440e+003	-5.054848e-002
2.418297e+003	-5.048819e-002
2.422154e+003	-5.049860e-002
2.426011e+003	-5.048411e-002
2.429868e+003	-5.041550e-002
2.433725e+003	-5.033377e-002
2.437582e+003	-5.022729e-002
2.441439e+003	-5.011184e-002
2.445296e+003	-5.003551e-002
2.449153e+003	-5.001219e-002
2.453010e+003	-5.008028e-002
2.456866e+003	-5.004033e-002
2.460723e+003	-4.985231e-002
2.464580e+003	-4.978741e-002
2.468437e+003	-4.987719e-002
2.472294e+003	-4.988873e-002
2.476151e+003	-4.971499e-002
2.480008e+003	-4.955541e-002
2.483865e+003	-4.944724e-002
2.487722e+003	-4.934498e-002
2.491579e+003	-4.924705e-002
2.495436e+003	-4.919140e-002
2.499293e+003	-4.912482e-002
2.503150e+003	-4.906528e-002
2.507007e+003	-4.891844e-002
2.510864e+003	-4.879207e-002
2.514720e+003	-4.869712e-002
2.518577e+003	-4.857753e-002
2.522434e+003	-4.855270e-002
2.526291e+003	-4.850900e-002
2.530148e+003	-4.835716e-002
2.534005e+003	-4.828350e-002
2.537862e+003	-4.817779e-002
2.541719e+003	-4.807170e-002
2.545576e+003	-4.801201e-002
2.549433e+003	-4.788328e-002
2.553290e+003	-4.776688e-002
2.557147e+003	-4.772831e-002
2.561004e+003	-4.767188e-002
2.564861e+003	-4.759889e-002
2.568718e+003	-4.739485e-002
2.572574e+003	-4.718800e-002
2.576431e+003	-4.717590e-002
2.580288e+003	-4.717804e-002
2.584145e+003	-4.702482e-002
2.588002e+003	-4.677519e-002
2.591859e+003	-4.664897e-002
2.595716e+003	-4.650830e-002
2.599573e+003	-4.629883e-002
2.603430e+003	-4.627027e-002
2.607287e+003	-4.613937e-002
2.611144e+003	-4.590822e-002
2.615001e+003	-4.587659e-002
2.618858e+003	-4.575267e-002
2.622715e+003	-4.553361e-002
2.626572e+003	-4.545206e-002
2.630428e+003	-4.529360e-002
2.634285e+003	-4.506628e-002
2.638142e+003	-4.497574e-002
2.641999e+003	-4.481230e-002
2.645856e+003	-4.468185e-002
2.649713e+003	-4.457308e-002
2.653570e+003	-4.446001e-002
2.657427e+003	-4.432441e-002
2.661284e+003	-4.421028e-002
2.665141e+003	-4.408080e-002
2.668998e+003	-4.390617e-002
2.672855e+003	-4.366620e-002
2.676712e+003	-4.347510e-002
2.680569e+003	-4.333121e-002
2.684426e+003	-4.321604e-002
2.688282e+003	-4.312248e-002
2.692139e+003	-4.300203e-002
2.695996e+003	-4.286906e-002
2.699853e+003	-4.273744e-002
2.703710e+003	-4.254599e-002
2.707567e+003	-4.228455e-002
2.711424e+003	-4.212403e-002
2.715281e+003	-4.199687e-002
2.719138e+003	-4.192473e-002
2.722995e+003	-4.187696e-002
2.726852e+003	-4.174738e-002
2.730709e+003	-4.150400e-002
2.734566e+003	-4.117657e-002
2.738423e+003	-4.091774e-002
2.742280e+003	-4.074751e-002
2.746136e+003	-4.059813e-002
2.749993e+003	-4.056916e-002
2.753850e+003	-4.043970e-002
2.757707e+003	-4.021683e-002
2.761564e+003	-4.007684e-002
2.765421e+003	-3.993989e-002
2.769278e+003	-3.971089e-002
2.773135e+003	-3.957099e-002
2.776992e+003	-3.941578e-002
2.780849e+003	-3.916362e-002
2.784706e+003	-3.893355e-002
2.788563e+003	-3.878717e-002
2.792420e+003	-3.866983e-002
2.796277e+003	-3.849468e-002
2.800134e+003	-3.832657e-002
2.803990e+003	-3.820812e-002
2.807847e+003	-3.812018e-002
2.811704e+003	-3.804706e-002
2.815561e+003	-3.791636e-002
2.819418e+003	-3.762192e-002
2.823275e+003	-3.730461e-002
2.827132e+003	-3.704051e-002
2.830989e+003	-3.683975e-002
2.834846e+003	-3.668549e-002
2.838703e+003	-3.654427e-002
2.842560e+003	-3.634754e-002
2.846417e+003	-3.604843e-002
2.850274e+003	-3.593205e-002
2.854131e+003	-3.593214e-002
2.857988e+003	-3.580553e-002
2.861844e+003	-3.560756e-002
2.865701e+003	-3.542443e-002
2.869558e+003	-3.520877e-002
2.873415e+003	-3.505255e-002
2.877272e+003	-3.492697e-002
2.881129e+003	-3.494195e-002
2.884986e+003	-3.489991e-002
2.888843e+003	-3.458961e-002
2.892700e+003	-3.431923e-002
2.896557e+003	-3.422707e-002
2.900414e+003	-3.403627e-002
2.904271e+003	-3.383271e-002
2.908128e+003	-3.367335e-002
2.911985e+003	-3.341164e-002
2.915842e+003	-3.322070e-002
2.919698e+003	-3.313328e-002
2.923555e+003	-3.308722e-002
2.927412e+003	-3.300029e-002
2.931269e+003	-3.281974e-002
2.935126e+003	-3.266460e-002
2.938983e+003	-3.275218e-002
2.942840e+003	-3.266528e-002
2.946697e+003	-3.242804e-002
2.950554e+003	-3.226556e-002
2.954411e+003	-3.212585e-002
2.958268e+003	-3.205725e-002
2.962125e+003	-3.195124e-002
2.965982e+003	-3.175015e-002
2.969839e+003	-3.159434e-002
2.973696e+003	-3.156766e-002
2.977552e+003	-3.146089e-002
2.981409e+003	-3.125414e-002
2.985266e+003	-3.104560e-002
2.989123e+003	-3.082241e-002
2.992980e+003	-3.074250e-002
2.996837e+003	-3.065920e-002
3.000694e+003	-3.062672e-002
3.004551e+003	-3.050579e-002
3.008408e+003	-3.039860e-002
3.012265e+003	-3.034978e-002
3.016122e+003	-3.023653e-002
3.019979e+003	-3.010974e-002
3.023836e+003	-3.004070e-002
3.027693e+003	-2.996602e-002
3.031550e+003	-2.993983e-002
3.035406e+003	-2.969491e-002
3.039263e+003	-2.951762e-002
3.043120e+003	-2.951611e-002
3.046977e+003	-2.948534e-002
3.050834e+003	-2.952094e-002
3.054691e+003	-2.950654e-002
3.058548e+003	-2.936972e-002
3.062405e+003	-2.930741e-002
3.066262e+003	-2.930372e-002
3.070119e+003	-2.940161e-002
3.073976e+003	-2.941004e-002
3.077833e+003	-2.929118e-002
3.081690e+003	-2.915153e-002
3.085547e+003	-2.908516e-002
3.089404e+003	-2.910381e-002
3.093260e+003	-2.922672e-002
3.097117e+003	-2.919280e-002
3.100974e+003	-2.925364e-002
3.104831e+003	-2.939056e-002
3.108688e+003	-2.943803e-002
3.112545e+003	-2.938139e-002
3.116402e+003	-2.928790e-002
3.120259e+003	-2.942827e-002
3.124116e+003	-2.955068e-002
3.127973e+003	-2.943416e-002
3.131830e+003	-2.951181e-002
3.135687e+003	-2.980156e-002
3.139544e+003	-2.994165e-002
3.143401e+003	-3.002694e-002
3.147258e+003	-3.019397e-002
3.151115e+003	-3.037774e-002
3.154971e+003	-3.043987e-002
3.158828e+003	-3.046758e-002
3.162685e+003	-3.068520e-002
3.166542e+003	-3.090490e-002
3.170399e+003	-3.110500e-002
3.174256e+003	-3.126086e-002
3.178113e+003	-3.148644e-002
3.181970e+003	-3.168230e-002
3.185827e+003	-3.186249e-002
3.189684e+003	-3.216311e-002
3.193541e+003	-3.247090e-002
3.197398e+003	-3.274490e-002
3.201255e+003	-3.295613e-002
3.205112e+003	-3.315418e-002
3.208969e+003	-3.339016e-002
3.212825e+003	-3.348244e-002
3.216682e+003	-3.371680e-002
3.220539e+003	-3.401884e-002
3.224396e+003	-3.411859e-002
3.228253e+003	-3.433564e-002
3.232110e+003	-3.461825e-002
3.235967e+003	-3.480763e-002
3.239824e+003	-3.504347e-002
3.243681e+003	-3.537238e-002
3.247538e+003	-3.568386e-002
3.251395e+003	-3.590633e-002
3.255252e+003	-3.613210e-002
3.259109e+003	-3.621585e-002
3.262966e+003	-3.636793e-002
3.266823e+003	-3.681978e-002
3.270679e+003	-3.714370e-002
3.274536e+003	-3.744437e-002
3.278393e+003	-3.762073e-002
3.282250e+003	-3.787266e-002
3.286107e+003	-3.811587e-002
3.289964e+003	-3.820236e-002
3.293821e+003	-3.839324e-002
3.297678e+003	-3.878375e-002
3.301535e+003	-3.926522e-002
3.305392e+003	-3.964200e-002
3.309249e+003	-3.985278e-002
3.313106e+003	-4.000746e-002
3.316963e+003	-4.033956e-002
3.320820e+003	-4.061282e-002
3.324677e+003	-4.083957e-002
3.328533e+003	-4.122385e-002
3.332390e+003	-4.154526e-002
3.336247e+003	-4.190701e-002
3.340104e+003	-4.233481e-002
3.343961e+003	-4.260403e-002
3.347818e+003	-4.292028e-002
3.351675e+003	-4.315398e-002
3.355532e+003	-4.351290e-002
3.359389e+003	-4.415174e-002
3.363246e+003	-4.450921e-002
3.367103e+003	-4.458487e-002
3.370959e+003	-4.492594e-002
3.374816e+003	-4.550294e-002
3.378673e+003	-4.596372e-002
3.382530e+003	-4.623172e-002
3.386387e+003	-4.652179e-002
3.390244e+003	-4.693359e-002
3.394101e+003	-4.736312e-002
3.397958e+003	-4.777818e-002
3.401815e+003	-4.826953e-002
3.405672e+003	-4.865127e-002
3.409529e+003	-4.896681e-002
3.413386e+003	-4.939753e-002
3.417243e+003	-4.977001e-002
3.421100e+003	-4.992645e-002
3.424957e+003	-5.014939e-002
3.428813e+003	-5.045222e-002
3.432670e+003	-5.081775e-002
3.436527e+003	-5.104937e-002
3.440384e+003	-5.127547e-002
3.444241e+003	-5.146508e-002
3.448098e+003	-5.171911e-002
3.451955e+003	-5.215731e-002
3.455812e+003	-5.259721e-002
3.459669e+003	-5.281913e-002
3.463526e+003	-5.306560e-002
3.467383e+003	-5.330059e-002
3.471240e+003	-5.349843e-002
3.475097e+003	-5.353244e-002
3.478954e+003	-5.354301e-002
3.482811e+003	-5.360293e-002
3.486667e+003	-5.383225e-002
3.490524e+003	-5.406314e-002
3.494381e+003	-5.433487e-002
3.498238e+003	-5.439641e-002
3.502095e+003	-5.411000e-002
3.505952e+003	-5.396828e-002
3.509809e+003	-5.405679e-002
3.513666e+003	-5.405664e-002
3.517523e+003	-5.407124e-002
3.521380e+003	-5.376568e-002
3.525237e+003	-5.339190e-002
3.529094e+003	-5.322579e-002
3.532951e+003	-5.327981e-002
3.536808e+003	-5.295574e-002
3.540665e+003	-5.258091e-002
3.544521e+003	-5.185269e-002
3.548378e+003	-5.121740e-002
3.552235e+003	-5.079839e-002
3.556092e+003	-5.080552e-002
3.559949e+003	-5.020433e-002
3.563806e+003	-4.914580e-002
3.567663e+003	-4.831181e-002
3.571520e+003	-4.826230e-002
3.575377e+003	-4.791072e-002
3.579234e+003	-4.749115e-002
3.583091e+003	-4.702509e-002
3.586948e+003	-4.626925e-002
3.590805e+003	-4.528599e-002
3.594662e+003	-4.410525e-002
3.598519e+003	-4.338983e-002
3.602375e+003	-4.341715e-002
3.606232e+003	-4.350864e-002
3.610089e+003	-4.300170e-002
3.613946e+003	-4.188421e-002
3.617803e+003	-4.129116e-002
3.621660e+003	-4.087133e-002
3.625517e+003	-4.069260e-002
3.629374e+003	-4.017176e-002
3.633231e+003	-3.954594e-002
3.637088e+003	-3.938065e-002
3.640945e+003	-3.954158e-002
3.644802e+003	-3.980109e-002
3.648659e+003	-3.882278e-002
3.652516e+003	-3.839206e-002
3.656373e+003	-3.802010e-002
3.660229e+003	-3.790318e-002
3.664086e+003	-3.783783e-002
3.667943e+003	-3.756846e-002
3.671800e+003	-3.638460e-002
3.675657e+003	-3.482258e-002
3.679514e+003	-3.417369e-002
3.683371e+003	-3.395526e-002
3.687228e+003	-3.361570e-002
3.691085e+003	-3.229121e-002
3.694942e+003	-3.150138e-002
3.698799e+003	-3.133892e-002
3.702656e+003	-3.127847e-002
3.706513e+003	-3.115195e-002
3.710370e+003	-3.104739e-002
3.714227e+003	-3.076460e-002
3.718083e+003	-2.983899e-002
3.721940e+003	-2.911949e-002
3.725797e+003	-2.910254e-002
3.729654e+003	-2.918140e-002
3.733511e+003	-2.863731e-002
3.737368e+003	-2.829553e-002
3.741225e+003	-2.952954e-002
3.745082e+003	-3.038874e-002
3.748939e+003	-2.956192e-002
3.752796e+003	-2.935476e-002
3.756653e+003	-2.896618e-002
3.760510e+003	-2.928285e-002
3.764367e+003	-2.911082e-002
3.768224e+003	-2.910995e-002
3.772081e+003	-2.922123e-002
3.775938e+003	-2.896280e-002
3.779794e+003	-2.851166e-002
3.783651e+003	-2.836972e-002
3.787508e+003	-2.874974e-002
3.791365e+003	-2.893887e-002
3.795222e+003	-2.848377e-002
3.799079e+003	-2.803555e-002
3.802936e+003	-2.812354e-002
3.806793e+003	-2.846211e-002
3.810650e+003	-2.840339e-002
3.814507e+003	-2.858665e-002
3.818364e+003	-2.790447e-002
3.822221e+003	-2.739353e-002
3.826078e+003	-2.721696e-002
3.829935e+003	-2.766186e-002
3.833792e+003	-2.784043e-002
3.837648e+003	-2.698283e-002
3.841505e+003	-2.666162e-002
3.845362e+003	-2.722449e-002
3.849219e+003	-2.808416e-002
3.853076e+003	-2.879077e-002
3.856933e+003	-2.813987e-002
3.860790e+003	-2.693749e-002
3.864647e+003	-2.671795e-002
3.868504e+003	-2.684026e-002
3.872361e+003	-2.685135e-002
3.876218e+003	-2.690722e-002
3.880075e+003	-2.706774e-002
3.883932e+003	-2.710276e-002
3.887789e+003	-2.685452e-002
3.891646e+003	-2.651800e-002
3.895502e+003	-2.678926e-002
3.899359e+003	-2.660110e-002
3.903216e+003	-2.608622e-002
3.907073e+003	-2.653116e-002
3.910930e+003	-2.665451e-002
3.914787e+003	-2.658951e-002
3.918644e+003	-2.639548e-002
3.922501e+003	-2.624033e-002
3.926358e+003	-2.616144e-002
3.930215e+003	-2.615018e-002
3.934072e+003	-2.624049e-002
3.937929e+003	-2.638716e-002
3.941786e+003	-2.626603e-002
3.945643e+003	-2.576778e-002
3.949500e+003	-2.580456e-002
3.953356e+003	-2.625590e-002
3.957213e+003	-2.641313e-002
3.961070e+003	-2.638067e-002
3.964927e+003	-2.634949e-002
3.968784e+003	-2.622196e-002
3.972641e+003	-2.610195e-002
3.976498e+003	-2.598006e-002
3.980355e+003	-2.596130e-002
3.984212e+003	-2.595206e-002
3.988069e+003	-2.603311e-002
3.991926e+003	-2.627645e-002
3.995783e+003	-2.610039e-002
3.999640e+003	-2.597510e-002
4.003497e+003	0.000000e+000
