# Supplementary material for: Sustainable Electrochemical Strategy for Selective Double Bond Oxidation in the Presence of Aldehyde Groups with Mo─N─O Catalysts
Source: Adv Sci (Weinh). 2025 Jun 23;12(36):e06584. doi: 10.1002/advs.202506584 (PMC12463080; doi:10.1002/advs.202506584)
Supplement: Supplementary file 2 — Supporting Information [file ADVS-12-e06584-s002.zip › in-situ ATR-FTIR/-0.7.CSV]

3.972642e+002	0.000000e+000
4.011212e+002	0.000000e+000
4.049781e+002	0.000000e+000
4.088350e+002	0.000000e+000
4.126920e+002	0.000000e+000
4.165489e+002	0.000000e+000
4.204058e+002	0.000000e+000
4.242628e+002	0.000000e+000
4.281197e+002	0.000000e+000
4.319766e+002	0.000000e+000
4.358336e+002	0.000000e+000
4.396905e+002	0.000000e+000
4.435474e+002	0.000000e+000
4.474044e+002	0.000000e+000
4.512613e+002	0.000000e+000
4.551182e+002	0.000000e+000
4.589752e+002	0.000000e+000
4.628321e+002	0.000000e+000
4.666890e+002	0.000000e+000
4.705460e+002	0.000000e+000
4.744029e+002	0.000000e+000
4.782598e+002	0.000000e+000
4.821168e+002	0.000000e+000
4.859737e+002	0.000000e+000
4.898306e+002	0.000000e+000
4.936876e+002	0.000000e+000
4.975445e+002	0.000000e+000
5.014014e+002	0.000000e+000
5.052584e+002	0.000000e+000
5.091153e+002	0.000000e+000
5.129722e+002	0.000000e+000
5.168292e+002	0.000000e+000
5.206861e+002	0.000000e+000
5.245430e+002	0.000000e+000
5.284000e+002	0.000000e+000
5.322569e+002	0.000000e+000
5.361138e+002	0.000000e+000
5.399708e+002	0.000000e+000
5.438277e+002	0.000000e+000
5.476846e+002	0.000000e+000
5.515416e+002	0.000000e+000
5.553985e+002	0.000000e+000
5.592554e+002	0.000000e+000
5.631124e+002	0.000000e+000
5.669693e+002	0.000000e+000
5.708262e+002	0.000000e+000
5.746832e+002	0.000000e+000
5.785401e+002	0.000000e+000
5.823970e+002	0.000000e+000
5.862539e+002	0.000000e+000
5.901108e+002	0.000000e+000
5.939678e+002	0.000000e+000
5.978247e+002	0.000000e+000
6.016816e+002	0.000000e+000
6.055386e+002	0.000000e+000
6.093955e+002	0.000000e+000
6.132524e+002	0.000000e+000
6.171094e+002	0.000000e+000
6.209663e+002	0.000000e+000
6.248232e+002	0.000000e+000
6.286802e+002	0.000000e+000
6.325371e+002	0.000000e+000
6.363940e+002	0.000000e+000
6.402510e+002	0.000000e+000
6.441079e+002	0.000000e+000
6.479648e+002	0.000000e+000
6.518218e+002	0.000000e+000
6.556787e+002	0.000000e+000
6.595356e+002	0.000000e+000
6.633926e+002	0.000000e+000
6.672495e+002	0.000000e+000
6.711064e+002	0.000000e+000
6.749634e+002	0.000000e+000
6.788203e+002	0.000000e+000
6.826772e+002	0.000000e+000
6.865342e+002	0.000000e+000
6.903911e+002	0.000000e+000
6.942480e+002	0.000000e+000
6.981050e+002	0.000000e+000
7.019619e+002	0.000000e+000
7.058188e+002	0.000000e+000
7.096758e+002	0.000000e+000
7.135327e+002	0.000000e+000
7.173896e+002	0.000000e+000
7.212466e+002	0.000000e+000
7.251035e+002	0.000000e+000
7.289604e+002	0.000000e+000
7.328174e+002	0.000000e+000
7.366743e+002	0.000000e+000
7.405313e+002	0.000000e+000
7.443882e+002	0.000000e+000
7.482451e+002	0.000000e+000
7.521021e+002	0.000000e+000
7.559590e+002	0.000000e+000
7.598159e+002	0.000000e+000
7.636729e+002	0.000000e+000
7.675298e+002	0.000000e+000
7.713867e+002	0.000000e+000
7.752437e+002	0.000000e+000
7.791006e+002	0.000000e+000
7.829575e+002	0.000000e+000
7.868145e+002	0.000000e+000
7.906714e+002	0.000000e+000
7.945283e+002	0.000000e+000
7.983853e+002	0.000000e+000
8.022422e+002	0.000000e+000
8.060991e+002	0.000000e+000
8.099561e+002	0.000000e+000
8.138130e+002	0.000000e+000
8.176699e+002	0.000000e+000
8.215269e+002	0.000000e+000
8.253838e+002	0.000000e+000
8.292407e+002	0.000000e+000
8.330977e+002	0.000000e+000
8.369546e+002	0.000000e+000
8.408115e+002	0.000000e+000
8.446685e+002	0.000000e+000
8.485254e+002	0.000000e+000
8.523823e+002	0.000000e+000
8.562393e+002	0.000000e+000
8.600962e+002	0.000000e+000
8.639531e+002	0.000000e+000
8.678101e+002	0.000000e+000
8.716670e+002	0.000000e+000
8.755239e+002	0.000000e+000
8.793809e+002	0.000000e+000
8.832378e+002	0.000000e+000
8.870947e+002	0.000000e+000
8.909517e+002	0.000000e+000
8.948086e+002	0.000000e+000
8.986655e+002	0.000000e+000
9.025225e+002	0.000000e+000
9.063794e+002	0.000000e+000
9.102363e+002	0.000000e+000
9.140933e+002	0.000000e+000
9.179502e+002	0.000000e+000
9.218071e+002	0.000000e+000
9.256641e+002	0.000000e+000
9.295210e+002	0.000000e+000
9.333779e+002	0.000000e+000
9.372349e+002	0.000000e+000
9.410918e+002	0.000000e+000
9.449487e+002	0.000000e+000
9.488057e+002	0.000000e+000
9.526626e+002	0.000000e+000
9.565195e+002	0.000000e+000
9.603765e+002	0.000000e+000
9.642334e+002	0.000000e+000
9.680903e+002	0.000000e+000
9.719473e+002	0.000000e+000
9.758042e+002	0.000000e+000
9.796611e+002	0.000000e+000
9.835181e+002	0.000000e+000
9.873750e+002	0.000000e+000
9.912319e+002	0.000000e+000
9.950889e+002	0.000000e+000
9.989458e+002	-2.526863e-002
1.002803e+003	-2.507490e-002
1.006660e+003	-2.560188e-002
1.010517e+003	-2.564926e-002
1.014374e+003	-2.589213e-002
1.018230e+003	-2.588817e-002
1.022087e+003	-2.613580e-002
1.025944e+003	-2.603448e-002
1.029801e+003	-2.616868e-002
1.033658e+003	-2.590028e-002
1.037515e+003	-2.584758e-002
1.041372e+003	-2.582891e-002
1.045229e+003	-2.644780e-002
1.049086e+003	-2.646529e-002
1.052943e+003	-2.692314e-002
1.056800e+003	-2.688168e-002
1.060657e+003	-2.686187e-002
1.064514e+003	-2.649696e-002
1.068371e+003	-2.638819e-002
1.072228e+003	-2.611215e-002
1.076084e+003	-2.637952e-002
1.079941e+003	-2.621217e-002
1.083798e+003	-2.652985e-002
1.087655e+003	-2.712358e-002
1.091512e+003	-2.773432e-002
1.095369e+003	-2.749453e-002
1.099226e+003	-2.853614e-002
1.103083e+003	-2.826038e-002
1.106940e+003	-2.779372e-002
1.110797e+003	-2.746259e-002
1.114654e+003	-2.813838e-002
1.118511e+003	-2.787349e-002
1.122368e+003	-2.792287e-002
1.126225e+003	-2.824821e-002
1.130082e+003	-2.923583e-002
1.133938e+003	-2.975206e-002
1.137795e+003	-3.110300e-002
1.141652e+003	-3.170764e-002
1.145509e+003	-3.222375e-002
1.149366e+003	-3.256522e-002
1.153223e+003	-3.323418e-002
1.157080e+003	-3.353005e-002
1.160937e+003	-3.372394e-002
1.164794e+003	-3.358470e-002
1.168651e+003	-3.355127e-002
1.172508e+003	-3.356560e-002
1.176365e+003	-3.398241e-002
1.180222e+003	-3.400904e-002
1.184079e+003	-3.400803e-002
1.187936e+003	-3.401639e-002
1.191792e+003	-3.464961e-002
1.195649e+003	-3.501911e-002
1.199506e+003	-3.537587e-002
1.203363e+003	-3.549307e-002
1.207220e+003	-3.584260e-002
1.211077e+003	-3.628366e-002
1.214934e+003	-3.681150e-002
1.218791e+003	-3.716317e-002
1.222648e+003	-3.755640e-002
1.226505e+003	-3.786274e-002
1.230362e+003	-3.836166e-002
1.234219e+003	-3.869871e-002
1.238076e+003	-3.919644e-002
1.241933e+003	-3.948822e-002
1.245790e+003	-3.969242e-002
1.249646e+003	-4.005203e-002
1.253503e+003	-4.079339e-002
1.257360e+003	-4.134431e-002
1.261217e+003	-4.137558e-002
1.265074e+003	-4.067601e-002
1.268931e+003	-4.011421e-002
1.272788e+003	-3.989848e-002
1.276645e+003	-4.002910e-002
1.280502e+003	-4.001901e-002
1.284359e+003	-4.019885e-002
1.288216e+003	-4.031848e-002
1.292073e+003	-4.065266e-002
1.295930e+003	-4.076591e-002
1.299787e+003	-4.104201e-002
1.303644e+003	-4.124488e-002
1.307500e+003	-4.177817e-002
1.311357e+003	-4.204707e-002
1.315214e+003	-4.224345e-002
1.319071e+003	-4.223828e-002
1.322928e+003	-4.266588e-002
1.326785e+003	-4.300803e-002
1.330642e+003	-4.320548e-002
1.334499e+003	-4.331511e-002
1.338356e+003	-4.348517e-002
1.342213e+003	-4.366757e-002
1.346070e+003	-4.394283e-002
1.349927e+003	-4.399565e-002
1.353784e+003	-4.442555e-002
1.357641e+003	-4.504355e-002
1.361498e+003	-4.555897e-002
1.365354e+003	-4.547418e-002
1.369211e+003	-4.595055e-002
1.373068e+003	-4.660894e-002
1.376925e+003	-4.723814e-002
1.380782e+003	-4.752747e-002
1.384639e+003	-4.795476e-002
1.388496e+003	-4.823004e-002
1.392353e+003	-4.879494e-002
1.396210e+003	-4.877875e-002
1.400067e+003	-4.886509e-002
1.403924e+003	-4.908505e-002
1.407781e+003	-4.934309e-002
1.411638e+003	-4.943739e-002
1.415495e+003	-4.999521e-002
1.419352e+003	-4.991053e-002
1.423208e+003	-5.020450e-002
1.427065e+003	-5.066867e-002
1.430922e+003	-5.120379e-002
1.434779e+003	-5.151252e-002
1.438636e+003	-5.170593e-002
1.442493e+003	-5.204998e-002
1.446350e+003	-5.322037e-002
1.450207e+003	-5.374656e-002
1.454064e+003	-5.427560e-002
1.457921e+003	-5.434651e-002
1.461778e+003	-5.500844e-002
1.465635e+003	-5.535698e-002
1.469492e+003	-5.603736e-002
1.473349e+003	-5.634717e-002
1.477206e+003	-5.681529e-002
1.481063e+003	-5.700697e-002
1.484919e+003	-5.768037e-002
1.488776e+003	-5.811850e-002
1.492633e+003	-5.824850e-002
1.496490e+003	-5.830822e-002
1.500347e+003	-5.880132e-002
1.504204e+003	-5.991483e-002
1.508061e+003	-5.992476e-002
1.511918e+003	-6.034100e-002
1.515775e+003	-6.103545e-002
1.519632e+003	-6.067346e-002
1.523489e+003	-6.051853e-002
1.527346e+003	-6.126763e-002
1.531203e+003	-6.221072e-002
1.535060e+003	-6.265324e-002
1.538917e+003	-6.272367e-002
1.542773e+003	-6.211321e-002
1.546630e+003	-6.310685e-002
1.550487e+003	-6.372070e-002
1.554344e+003	-6.447684e-002
1.558201e+003	-6.524652e-002
1.562058e+003	-6.477859e-002
1.565915e+003	-6.517010e-002
1.569772e+003	-6.564371e-002
1.573629e+003	-6.552086e-002
1.577486e+003	-6.544369e-002
1.581343e+003	-6.626810e-002
1.585200e+003	-6.687710e-002
1.589057e+003	-6.719286e-002
1.592914e+003	-6.753090e-002
1.596771e+003	-6.791393e-002
1.600627e+003	-6.819668e-002
1.604484e+003	-6.848872e-002
1.608341e+003	-6.887620e-002
1.612198e+003	-6.931898e-002
1.616055e+003	-6.932802e-002
1.619912e+003	-6.970352e-002
1.623769e+003	-7.038289e-002
1.627626e+003	-7.054800e-002
1.631483e+003	-7.130596e-002
1.635340e+003	-7.177760e-002
1.639197e+003	-7.154678e-002
1.643054e+003	-7.235335e-002
1.646911e+003	-7.317537e-002
1.650768e+003	-7.341064e-002
1.654625e+003	-7.305432e-002
1.658481e+003	-7.351732e-002
1.662338e+003	-7.421572e-002
1.666195e+003	-7.479520e-002
1.670052e+003	-7.508665e-002
1.673909e+003	-7.507347e-002
1.677766e+003	-7.526779e-002
1.681623e+003	-7.574937e-002
1.685480e+003	-7.545309e-002
1.689337e+003	-7.597449e-002
1.693194e+003	-7.706993e-002
1.697051e+003	-7.771477e-002
1.700908e+003	-7.845265e-002
1.704765e+003	-7.896273e-002
1.708622e+003	-7.978144e-002
1.712479e+003	-8.055166e-002
1.716335e+003	-8.076690e-002
1.720192e+003	-8.119985e-002
1.724049e+003	-8.204933e-002
1.727906e+003	-8.289777e-002
1.731763e+003	-8.331552e-002
1.735620e+003	-8.319651e-002
1.739477e+003	-8.386540e-002
1.743334e+003	-8.426987e-002
1.747191e+003	-8.480881e-002
1.751048e+003	-8.528447e-002
1.754905e+003	-8.596283e-002
1.758762e+003	-8.656579e-002
1.762619e+003	-8.699229e-002
1.766476e+003	-8.744909e-002
1.770333e+003	-8.780362e-002
1.774189e+003	-8.776025e-002
1.778046e+003	-8.835967e-002
1.781903e+003	-8.892906e-002
1.785760e+003	-8.950710e-002
1.789617e+003	-9.018873e-002
1.793474e+003	-9.022871e-002
1.797331e+003	-9.047868e-002
1.801188e+003	-9.104799e-002
1.805045e+003	-9.128468e-002
1.808902e+003	-9.163342e-002
1.812759e+003	-9.197530e-002
1.816616e+003	-9.256363e-002
1.820473e+003	-9.310902e-002
1.824330e+003	-9.385307e-002
1.828187e+003	-9.400216e-002
1.832043e+003	-9.411775e-002
1.835900e+003	-9.443102e-002
1.839757e+003	-9.512559e-002
1.843614e+003	-9.542514e-002
1.847471e+003	-9.552854e-002
1.851328e+003	-9.593034e-002
1.855185e+003	-9.645231e-002
1.859042e+003	-9.688123e-002
1.862899e+003	-9.744322e-002
1.866756e+003	-9.780371e-002
1.870613e+003	-9.795396e-002
1.874470e+003	-9.815150e-002
1.878326e+003	-9.852953e-002
1.882183e+003	-9.902176e-002
1.886040e+003	-9.960092e-002
1.889897e+003	-9.992569e-002
1.893754e+003	-1.001809e-001
1.897611e+003	-1.005158e-001
1.901468e+003	-1.009690e-001
1.905325e+003	-1.012948e-001
1.909182e+003	-1.015700e-001
1.913039e+003	-1.020134e-001
1.916896e+003	-1.025286e-001
1.920753e+003	-1.026157e-001
1.924610e+003	-1.028949e-001
1.928467e+003	-1.033014e-001
1.932323e+003	-1.037081e-001
1.936180e+003	-1.040647e-001
1.940037e+003	-1.044651e-001
1.943894e+003	-1.045588e-001
1.947751e+003	-1.048559e-001
1.951608e+003	-1.052518e-001
1.955465e+003	-1.056112e-001
1.959322e+003	-1.059313e-001
1.963179e+003	-1.062573e-001
1.967036e+003	-1.064741e-001
1.970893e+003	-1.068432e-001
1.974750e+003	-1.071937e-001
1.978607e+003	-1.075242e-001
1.982464e+003	-1.078306e-001
1.986321e+003	-1.082098e-001
1.990177e+003	-1.084927e-001
1.994034e+003	-1.087055e-001
1.997891e+003	-1.089634e-001
2.001748e+003	-1.093323e-001
2.005605e+003	-1.096720e-001
2.009462e+003	-1.100202e-001
2.013319e+003	-1.103281e-001
2.017176e+003	-1.105031e-001
2.021033e+003	-1.106796e-001
2.024890e+003	-1.109854e-001
2.028747e+003	-1.112558e-001
2.032604e+003	-1.115817e-001
2.036461e+003	-1.118486e-001
2.040318e+003	-1.121049e-001
2.044175e+003	-1.123702e-001
2.048031e+003	-1.126874e-001
2.051888e+003	-1.129201e-001
2.055745e+003	-1.132479e-001
2.059602e+003	-1.134687e-001
2.063459e+003	-1.136589e-001
2.067316e+003	-1.138388e-001
2.071173e+003	-1.141571e-001
2.075030e+003	-1.144012e-001
2.078887e+003	-1.146728e-001
2.082744e+003	-1.149178e-001
2.086601e+003	-1.151898e-001
2.090458e+003	-1.153928e-001
2.094315e+003	-1.156632e-001
2.098172e+003	-1.159492e-001
2.102029e+003	-1.162613e-001
2.105885e+003	-1.164545e-001
2.109742e+003	-1.166430e-001
2.113599e+003	-1.168327e-001
2.117456e+003	-1.170753e-001
2.121313e+003	-1.172927e-001
2.125170e+003	-1.175531e-001
2.129027e+003	-1.176981e-001
2.132884e+003	-1.178969e-001
2.136741e+003	-1.181003e-001
2.140598e+003	-1.183521e-001
2.144455e+003	-1.184795e-001
2.148312e+003	-1.186580e-001
2.152169e+003	-1.188429e-001
2.156026e+003	-1.189750e-001
2.159883e+003	-1.191886e-001
2.163740e+003	-1.195202e-001
2.167596e+003	-1.196955e-001
2.171453e+003	-1.198545e-001
2.175310e+003	-1.200597e-001
2.179167e+003	-1.202969e-001
2.183024e+003	-1.204029e-001
2.186881e+003	-1.205917e-001
2.190738e+003	-1.207320e-001
2.194595e+003	-1.208474e-001
2.198452e+003	-1.209912e-001
2.202309e+003	-1.211375e-001
2.206166e+003	-1.212786e-001
2.210023e+003	-1.214950e-001
2.213880e+003	-1.216301e-001
2.217737e+003	-1.218125e-001
2.221594e+003	-1.220492e-001
2.225450e+003	-1.222575e-001
2.229307e+003	-1.222844e-001
2.233164e+003	-1.223102e-001
2.237021e+003	-1.223824e-001
2.240878e+003	-1.224848e-001
2.244735e+003	-1.226614e-001
2.248592e+003	-1.228110e-001
2.252449e+003	-1.228761e-001
2.256306e+003	-1.229634e-001
2.260163e+003	-1.230907e-001
2.264020e+003	-1.233149e-001
2.267877e+003	-1.234029e-001
2.271734e+003	-1.235002e-001
2.275591e+003	-1.235869e-001
2.279448e+003	-1.237135e-001
2.283304e+003	-1.238630e-001
2.287161e+003	-1.238973e-001
2.291018e+003	-1.238906e-001
2.294875e+003	-1.239520e-001
2.298732e+003	-1.240136e-001
2.302589e+003	-1.240601e-001
2.306446e+003	-1.241147e-001
2.310303e+003	-1.242314e-001
2.314160e+003	-1.243797e-001
2.318017e+003	-1.244332e-001
2.321874e+003	-1.243993e-001
2.325731e+003	-1.244958e-001
2.329588e+003	-1.245606e-001
2.333445e+003	-1.246584e-001
2.337302e+003	-1.247182e-001
2.341158e+003	-1.247614e-001
2.345015e+003	-1.249040e-001
2.348872e+003	-1.248993e-001
2.352729e+003	-1.249338e-001
2.356586e+003	-1.249580e-001
2.360443e+003	-1.249587e-001
2.364300e+003	-1.250564e-001
2.368157e+003	-1.249884e-001
2.372014e+003	-1.250093e-001
2.375871e+003	-1.251002e-001
2.379728e+003	-1.251084e-001
2.383585e+003	-1.252120e-001
2.387442e+003	-1.253758e-001
2.391299e+003	-1.254798e-001
2.395156e+003	-1.255241e-001
2.399012e+003	-1.255109e-001
2.402869e+003	-1.254890e-001
2.406726e+003	-1.254608e-001
2.410583e+003	-1.254789e-001
2.414440e+003	-1.254688e-001
2.418297e+003	-1.254553e-001
2.422154e+003	-1.254910e-001
2.426011e+003	-1.254863e-001
2.429868e+003	-1.254871e-001
2.433725e+003	-1.254628e-001
2.437582e+003	-1.254344e-001
2.441439e+003	-1.253197e-001
2.445296e+003	-1.252511e-001
2.449153e+003	-1.252276e-001
2.453010e+003	-1.252747e-001
2.456866e+003	-1.252420e-001
2.460723e+003	-1.251819e-001
2.464580e+003	-1.251894e-001
2.468437e+003	-1.252578e-001
2.472294e+003	-1.252539e-001
2.476151e+003	-1.251111e-001
2.480008e+003	-1.250359e-001
2.483865e+003	-1.249483e-001
2.487722e+003	-1.248376e-001
2.491579e+003	-1.247508e-001
2.495436e+003	-1.246854e-001
2.499293e+003	-1.246881e-001
2.503150e+003	-1.247059e-001
2.507007e+003	-1.246213e-001
2.510864e+003	-1.244821e-001
2.514720e+003	-1.244379e-001
2.518577e+003	-1.243486e-001
2.522434e+003	-1.242476e-001
2.526291e+003	-1.242933e-001
2.530148e+003	-1.242687e-001
2.534005e+003	-1.241166e-001
2.537862e+003	-1.239762e-001
2.541719e+003	-1.238992e-001
2.545576e+003	-1.238500e-001
2.549433e+003	-1.237387e-001
2.553290e+003	-1.236870e-001
2.557147e+003	-1.235858e-001
2.561004e+003	-1.234809e-001
2.564861e+003	-1.234543e-001
2.568718e+003	-1.233573e-001
2.572574e+003	-1.232781e-001
2.576431e+003	-1.232122e-001
2.580288e+003	-1.231018e-001
2.584145e+003	-1.230048e-001
2.588002e+003	-1.228477e-001
2.591859e+003	-1.227103e-001
2.595716e+003	-1.225848e-001
2.599573e+003	-1.225308e-001
2.603430e+003	-1.225029e-001
2.607287e+003	-1.223211e-001
2.611144e+003	-1.221652e-001
2.615001e+003	-1.221873e-001
2.618858e+003	-1.220892e-001
2.622715e+003	-1.218722e-001
2.626572e+003	-1.217219e-001
2.630428e+003	-1.215782e-001
2.634285e+003	-1.214477e-001
2.638142e+003	-1.213289e-001
2.641999e+003	-1.211604e-001
2.645856e+003	-1.210742e-001
2.649713e+003	-1.209657e-001
2.653570e+003	-1.208087e-001
2.657427e+003	-1.206713e-001
2.661284e+003	-1.205753e-001
2.665141e+003	-1.204770e-001
2.668998e+003	-1.203713e-001
2.672855e+003	-1.201838e-001
2.676712e+003	-1.199913e-001
2.680569e+003	-1.198395e-001
2.684426e+003	-1.196740e-001
2.688282e+003	-1.194530e-001
2.692139e+003	-1.193543e-001
2.695996e+003	-1.192791e-001
2.699853e+003	-1.191223e-001
2.703710e+003	-1.189312e-001
2.707567e+003	-1.187623e-001
2.711424e+003	-1.186279e-001
2.715281e+003	-1.184473e-001
2.719138e+003	-1.183213e-001
2.722995e+003	-1.182298e-001
2.726852e+003	-1.181537e-001
2.730709e+003	-1.179557e-001
2.734566e+003	-1.176956e-001
2.738423e+003	-1.175276e-001
2.742280e+003	-1.174049e-001
2.746136e+003	-1.172151e-001
2.749993e+003	-1.170885e-001
2.753850e+003	-1.168947e-001
2.757707e+003	-1.166954e-001
2.761564e+003	-1.165102e-001
2.765421e+003	-1.163474e-001
2.769278e+003	-1.162151e-001
2.773135e+003	-1.160131e-001
2.776992e+003	-1.158275e-001
2.780849e+003	-1.157169e-001
2.784706e+003	-1.155892e-001
2.788563e+003	-1.154261e-001
2.792420e+003	-1.151914e-001
2.796277e+003	-1.149686e-001
2.800134e+003	-1.148387e-001
2.803990e+003	-1.146819e-001
2.807847e+003	-1.145444e-001
2.811704e+003	-1.143343e-001
2.815561e+003	-1.141526e-001
2.819418e+003	-1.140189e-001
2.823275e+003	-1.137945e-001
2.827132e+003	-1.134809e-001
2.830989e+003	-1.132327e-001
2.834846e+003	-1.130065e-001
2.838703e+003	-1.128836e-001
2.842560e+003	-1.127250e-001
2.846417e+003	-1.124661e-001
2.850274e+003	-1.123601e-001
2.854131e+003	-1.121815e-001
2.857988e+003	-1.119386e-001
2.861844e+003	-1.117093e-001
2.865701e+003	-1.115056e-001
2.869558e+003	-1.113987e-001
2.873415e+003	-1.112453e-001
2.877272e+003	-1.110182e-001
2.881129e+003	-1.108690e-001
2.884986e+003	-1.106761e-001
2.888843e+003	-1.104547e-001
2.892700e+003	-1.102537e-001
2.896557e+003	-1.100041e-001
2.900414e+003	-1.098009e-001
2.904271e+003	-1.096435e-001
2.908128e+003	-1.094819e-001
2.911985e+003	-1.091738e-001
2.915842e+003	-1.088975e-001
2.919698e+003	-1.086605e-001
2.923555e+003	-1.084373e-001
2.927412e+003	-1.083071e-001
2.931269e+003	-1.082086e-001
2.935126e+003	-1.080980e-001
2.938983e+003	-1.080681e-001
2.942840e+003	-1.078799e-001
2.946697e+003	-1.075671e-001
2.950554e+003	-1.074648e-001
2.954411e+003	-1.073269e-001
2.958268e+003	-1.071208e-001
2.962125e+003	-1.069754e-001
2.965982e+003	-1.067702e-001
2.969839e+003	-1.065524e-001
2.973696e+003	-1.064169e-001
2.977552e+003	-1.062045e-001
2.981409e+003	-1.059174e-001
2.985266e+003	-1.057002e-001
2.989123e+003	-1.054612e-001
2.992980e+003	-1.052734e-001
2.996837e+003	-1.051228e-001
3.000694e+003	-1.050097e-001
3.004551e+003	-1.048339e-001
3.008408e+003	-1.046141e-001
3.012265e+003	-1.043975e-001
3.016122e+003	-1.042501e-001
3.019979e+003	-1.041249e-001
3.023836e+003	-1.039325e-001
3.027693e+003	-1.037410e-001
3.031550e+003	-1.035812e-001
3.035406e+003	-1.032638e-001
3.039263e+003	-1.030244e-001
3.043120e+003	-1.028326e-001
3.046977e+003	-1.026947e-001
3.050834e+003	-1.026274e-001
3.054691e+003	-1.024634e-001
3.058548e+003	-1.023066e-001
3.062405e+003	-1.022221e-001
3.066262e+003	-1.019130e-001
3.070119e+003	-1.017283e-001
3.073976e+003	-1.016810e-001
3.077833e+003	-1.015965e-001
3.081690e+003	-1.013456e-001
3.085547e+003	-1.010917e-001
3.089404e+003	-1.010604e-001
3.093260e+003	-1.010202e-001
3.097117e+003	-1.007974e-001
3.100974e+003	-1.006085e-001
3.104831e+003	-1.005082e-001
3.108688e+003	-1.004159e-001
3.112545e+003	-1.002610e-001
3.116402e+003	-1.000484e-001
3.120259e+003	-1.000110e-001
3.124116e+003	-9.996078e-002
3.127973e+003	-9.967072e-002
3.131830e+003	-9.954828e-002
3.135687e+003	-9.957560e-002
3.139544e+003	-9.951074e-002
3.143401e+003	-9.935080e-002
3.147258e+003	-9.922826e-002
3.151115e+003	-9.919746e-002
3.154971e+003	-9.917988e-002
3.158828e+003	-9.907839e-002
3.162685e+003	-9.903380e-002
3.166542e+003	-9.899423e-002
3.170399e+003	-9.895784e-002
3.174256e+003	-9.889545e-002
3.178113e+003	-9.888634e-002
3.181970e+003	-9.890600e-002
3.185827e+003	-9.883539e-002
3.189684e+003	-9.883501e-002
3.193541e+003	-9.890758e-002
3.197398e+003	-9.890827e-002
3.201255e+003	-9.889521e-002
3.205112e+003	-9.887958e-002
3.208969e+003	-9.896697e-002
3.212825e+003	-9.891843e-002
3.216682e+003	-9.892682e-002
3.220539e+003	-9.890336e-002
3.224396e+003	-9.878070e-002
3.228253e+003	-9.872213e-002
3.232110e+003	-9.878643e-002
3.235967e+003	-9.879221e-002
3.239824e+003	-9.875832e-002
3.243681e+003	-9.875888e-002
3.247538e+003	-9.885483e-002
3.251395e+003	-9.896043e-002
3.255252e+003	-9.894803e-002
3.259109e+003	-9.882343e-002
3.262966e+003	-9.875803e-002
3.266823e+003	-9.889808e-002
3.270679e+003	-9.902902e-002
3.274536e+003	-9.913597e-002
3.278393e+003	-9.926517e-002
3.282250e+003	-9.936287e-002
3.286107e+003	-9.936924e-002
3.289964e+003	-9.924547e-002
3.293821e+003	-9.914427e-002
3.297678e+003	-9.921046e-002
3.301535e+003	-9.946604e-002
3.305392e+003	-9.966625e-002
3.309249e+003	-9.967744e-002
3.313106e+003	-9.956206e-002
3.316963e+003	-9.957323e-002
3.320820e+003	-9.966764e-002
3.324677e+003	-9.974670e-002
3.328533e+003	-1.000072e-001
3.332390e+003	-1.000871e-001
3.336247e+003	-1.000664e-001
3.340104e+003	-1.002471e-001
3.343961e+003	-1.004314e-001
3.347818e+003	-1.005057e-001
3.351675e+003	-1.005198e-001
3.355532e+003	-1.006527e-001
3.359389e+003	-1.009626e-001
3.363246e+003	-1.010892e-001
3.367103e+003	-1.010155e-001
3.370959e+003	-1.010457e-001
3.374816e+003	-1.011525e-001
3.378673e+003	-1.014456e-001
3.382530e+003	-1.016154e-001
3.386387e+003	-1.016274e-001
3.390244e+003	-1.017563e-001
3.394101e+003	-1.019578e-001
3.397958e+003	-1.021354e-001
3.401815e+003	-1.023242e-001
3.405672e+003	-1.026199e-001
3.409529e+003	-1.028212e-001
3.413386e+003	-1.028726e-001
3.417243e+003	-1.030264e-001
3.421100e+003	-1.030097e-001
3.424957e+003	-1.029788e-001
3.428813e+003	-1.031655e-001
3.432670e+003	-1.034467e-001
3.436527e+003	-1.036367e-001
3.440384e+003	-1.036182e-001
3.444241e+003	-1.034987e-001
3.448098e+003	-1.036077e-001
3.451955e+003	-1.040284e-001
3.455812e+003	-1.042780e-001
3.459669e+003	-1.043333e-001
3.463526e+003	-1.044823e-001
3.467383e+003	-1.046502e-001
3.471240e+003	-1.047702e-001
3.475097e+003	-1.046677e-001
3.478954e+003	-1.045864e-001
3.482811e+003	-1.045753e-001
3.486667e+003	-1.046894e-001
3.490524e+003	-1.048546e-001
3.494381e+003	-1.050434e-001
3.498238e+003	-1.049722e-001
3.502095e+003	-1.047300e-001
3.505952e+003	-1.046917e-001
3.509809e+003	-1.045990e-001
3.513666e+003	-1.045426e-001
3.517523e+003	-1.047175e-001
3.521380e+003	-1.045575e-001
3.525237e+003	-1.040452e-001
3.529094e+003	-1.036955e-001
3.532951e+003	-1.038699e-001
3.536808e+003	-1.038563e-001
3.540665e+003	-1.039550e-001
3.544521e+003	-1.034307e-001
3.548378e+003	-1.028155e-001
3.552235e+003	-1.025268e-001
3.556092e+003	-1.025343e-001
3.559949e+003	-1.022914e-001
3.563806e+003	-1.016543e-001
3.567663e+003	-1.006522e-001
3.571520e+003	-1.005534e-001
3.575377e+003	-1.003278e-001
3.579234e+003	-1.001174e-001
3.583091e+003	-1.001442e-001
3.586948e+003	-9.918053e-002
3.590805e+003	-9.791736e-002
3.594662e+003	-9.679999e-002
3.598519e+003	-9.612580e-002
3.602375e+003	-9.660979e-002
3.606232e+003	-9.749257e-002
3.610089e+003	-9.767158e-002
3.613946e+003	-9.689978e-002
3.617803e+003	-9.582999e-002
3.621660e+003	-9.498952e-002
3.625517e+003	-9.534629e-002
3.629374e+003	-9.459742e-002
3.633231e+003	-9.422732e-002
3.637088e+003	-9.492145e-002
3.640945e+003	-9.572522e-002
3.644802e+003	-9.699952e-002
3.648659e+003	-9.571975e-002
3.652516e+003	-9.505860e-002
3.656373e+003	-9.511367e-002
3.660229e+003	-9.519389e-002
3.664086e+003	-9.593116e-002
3.667943e+003	-9.628983e-002
3.671800e+003	-9.480837e-002
3.675657e+003	-9.253163e-002
3.679514e+003	-9.157618e-002
3.683371e+003	-9.206993e-002
3.687228e+003	-9.195812e-002
3.691085e+003	-8.956113e-002
3.694942e+003	-8.887744e-002
3.698799e+003	-8.894011e-002
3.702656e+003	-8.845422e-002
3.706513e+003	-8.881760e-002
3.710370e+003	-8.906650e-002
3.714227e+003	-8.901141e-002
3.718083e+003	-8.822125e-002
3.721940e+003	-8.669479e-002
3.725797e+003	-8.605130e-002
3.729654e+003	-8.681163e-002
3.733511e+003	-8.668890e-002
3.737368e+003	-8.605796e-002
3.741225e+003	-8.858610e-002
3.745082e+003	-8.985775e-002
3.748939e+003	-8.840962e-002
3.752796e+003	-8.800667e-002
3.756653e+003	-8.822677e-002
3.760510e+003	-8.840803e-002
3.764367e+003	-8.845430e-002
3.768224e+003	-8.816440e-002
3.772081e+003	-8.806132e-002
3.775938e+003	-8.822180e-002
3.779794e+003	-8.779763e-002
3.783651e+003	-8.745061e-002
3.787508e+003	-8.758539e-002
3.791365e+003	-8.798743e-002
3.795222e+003	-8.803270e-002
3.799079e+003	-8.723783e-002
3.802936e+003	-8.667582e-002
3.806793e+003	-8.691637e-002
3.810650e+003	-8.743142e-002
3.814507e+003	-8.808318e-002
3.818364e+003	-8.699247e-002
3.822221e+003	-8.565176e-002
3.826078e+003	-8.555689e-002
3.829935e+003	-8.637558e-002
3.833792e+003	-8.682783e-002
3.837648e+003	-8.560608e-002
3.841505e+003	-8.478158e-002
3.845362e+003	-8.548252e-002
3.849219e+003	-8.716066e-002
3.853076e+003	-8.680878e-002
3.856933e+003	-8.546467e-002
3.860790e+003	-8.493607e-002
3.864647e+003	-8.466364e-002
3.868504e+003	-8.482254e-002
3.872361e+003	-8.439227e-002
3.876218e+003	-8.487749e-002
3.880075e+003	-8.526269e-002
3.883932e+003	-8.478878e-002
3.887789e+003	-8.460374e-002
3.891646e+003	-8.413940e-002
3.895502e+003	-8.467744e-002
3.899359e+003	-8.497894e-002
3.903216e+003	-8.351800e-002
3.907073e+003	-8.352962e-002
3.910930e+003	-8.398271e-002
3.914787e+003	-8.401103e-002
3.918644e+003	-8.361867e-002
3.922501e+003	-8.338971e-002
3.926358e+003	-8.305211e-002
3.930215e+003	-8.276182e-002
3.934072e+003	-8.263873e-002
3.937929e+003	-8.315128e-002
3.941786e+003	-8.316687e-002
3.945643e+003	-8.263896e-002
3.949500e+003	-8.222735e-002
3.953356e+003	-8.241214e-002
3.957213e+003	-8.262241e-002
3.961070e+003	-8.250085e-002
3.964927e+003	-8.233841e-002
3.968784e+003	-8.237404e-002
3.972641e+003	-8.242102e-002
3.976498e+003	-8.200778e-002
3.980355e+003	-8.183453e-002
3.984212e+003	-8.174069e-002
3.988069e+003	-8.166191e-002
3.991926e+003	-8.182984e-002
3.995783e+003	-8.200053e-002
3.999640e+003	-8.195173e-002
4.003497e+003	0.000000e+000
