# Supplementary material for: Sustainable Electrochemical Strategy for Selective Double Bond Oxidation in the Presence of Aldehyde Groups with Mo─N─O Catalysts
Source: Adv Sci (Weinh). 2025 Jun 23;12(36):e06584. doi: 10.1002/advs.202506584 (PMC12463080; doi:10.1002/advs.202506584)
Supplement: Supplementary file 2 — Supporting Information [file ADVS-12-e06584-s002.zip › in-situ ATR-FTIR/-0.8.CSV]

3.972642e+002	0.000000e+000
4.011212e+002	0.000000e+000
4.049781e+002	0.000000e+000
4.088350e+002	0.000000e+000
4.126920e+002	0.000000e+000
4.165489e+002	0.000000e+000
4.204058e+002	0.000000e+000
4.242628e+002	0.000000e+000
4.281197e+002	0.000000e+000
4.319766e+002	0.000000e+000
4.358336e+002	0.000000e+000
4.396905e+002	0.000000e+000
4.435474e+002	0.000000e+000
4.474044e+002	0.000000e+000
4.512613e+002	0.000000e+000
4.551182e+002	0.000000e+000
4.589752e+002	0.000000e+000
4.628321e+002	0.000000e+000
4.666890e+002	0.000000e+000
4.705460e+002	0.000000e+000
4.744029e+002	0.000000e+000
4.782598e+002	0.000000e+000
4.821168e+002	0.000000e+000
4.859737e+002	0.000000e+000
4.898306e+002	0.000000e+000
4.936876e+002	0.000000e+000
4.975445e+002	0.000000e+000
5.014014e+002	0.000000e+000
5.052584e+002	0.000000e+000
5.091153e+002	0.000000e+000
5.129722e+002	0.000000e+000
5.168292e+002	0.000000e+000
5.206861e+002	0.000000e+000
5.245430e+002	0.000000e+000
5.284000e+002	0.000000e+000
5.322569e+002	0.000000e+000
5.361138e+002	0.000000e+000
5.399708e+002	0.000000e+000
5.438277e+002	0.000000e+000
5.476846e+002	0.000000e+000
5.515416e+002	0.000000e+000
5.553985e+002	0.000000e+000
5.592554e+002	0.000000e+000
5.631124e+002	0.000000e+000
5.669693e+002	0.000000e+000
5.708262e+002	0.000000e+000
5.746832e+002	0.000000e+000
5.785401e+002	0.000000e+000
5.823970e+002	0.000000e+000
5.862539e+002	0.000000e+000
5.901108e+002	0.000000e+000
5.939678e+002	0.000000e+000
5.978247e+002	0.000000e+000
6.016816e+002	0.000000e+000
6.055386e+002	0.000000e+000
6.093955e+002	0.000000e+000
6.132524e+002	0.000000e+000
6.171094e+002	0.000000e+000
6.209663e+002	0.000000e+000
6.248232e+002	0.000000e+000
6.286802e+002	0.000000e+000
6.325371e+002	0.000000e+000
6.363940e+002	0.000000e+000
6.402510e+002	0.000000e+000
6.441079e+002	0.000000e+000
6.479648e+002	0.000000e+000
6.518218e+002	0.000000e+000
6.556787e+002	0.000000e+000
6.595356e+002	0.000000e+000
6.633926e+002	0.000000e+000
6.672495e+002	0.000000e+000
6.711064e+002	0.000000e+000
6.749634e+002	0.000000e+000
6.788203e+002	0.000000e+000
6.826772e+002	0.000000e+000
6.865342e+002	0.000000e+000
6.903911e+002	0.000000e+000
6.942480e+002	0.000000e+000
6.981050e+002	0.000000e+000
7.019619e+002	0.000000e+000
7.058188e+002	0.000000e+000
7.096758e+002	0.000000e+000
7.135327e+002	0.000000e+000
7.173896e+002	0.000000e+000
7.212466e+002	0.000000e+000
7.251035e+002	0.000000e+000
7.289604e+002	0.000000e+000
7.328174e+002	0.000000e+000
7.366743e+002	0.000000e+000
7.405313e+002	0.000000e+000
7.443882e+002	0.000000e+000
7.482451e+002	0.000000e+000
7.521021e+002	0.000000e+000
7.559590e+002	0.000000e+000
7.598159e+002	0.000000e+000
7.636729e+002	0.000000e+000
7.675298e+002	0.000000e+000
7.713867e+002	0.000000e+000
7.752437e+002	0.000000e+000
7.791006e+002	0.000000e+000
7.829575e+002	0.000000e+000
7.868145e+002	0.000000e+000
7.906714e+002	0.000000e+000
7.945283e+002	0.000000e+000
7.983853e+002	0.000000e+000
8.022422e+002	0.000000e+000
8.060991e+002	0.000000e+000
8.099561e+002	0.000000e+000
8.138130e+002	0.000000e+000
8.176699e+002	0.000000e+000
8.215269e+002	0.000000e+000
8.253838e+002	0.000000e+000
8.292407e+002	0.000000e+000
8.330977e+002	0.000000e+000
8.369546e+002	0.000000e+000
8.408115e+002	0.000000e+000
8.446685e+002	0.000000e+000
8.485254e+002	0.000000e+000
8.523823e+002	0.000000e+000
8.562393e+002	0.000000e+000
8.600962e+002	0.000000e+000
8.639531e+002	0.000000e+000
8.678101e+002	0.000000e+000
8.716670e+002	0.000000e+000
8.755239e+002	0.000000e+000
8.793809e+002	0.000000e+000
8.832378e+002	0.000000e+000
8.870947e+002	0.000000e+000
8.909517e+002	0.000000e+000
8.948086e+002	0.000000e+000
8.986655e+002	0.000000e+000
9.025225e+002	0.000000e+000
9.063794e+002	0.000000e+000
9.102363e+002	0.000000e+000
9.140933e+002	0.000000e+000
9.179502e+002	0.000000e+000
9.218071e+002	0.000000e+000
9.256641e+002	0.000000e+000
9.295210e+002	0.000000e+000
9.333779e+002	0.000000e+000
9.372349e+002	0.000000e+000
9.410918e+002	0.000000e+000
9.449487e+002	0.000000e+000
9.488057e+002	0.000000e+000
9.526626e+002	0.000000e+000
9.565195e+002	0.000000e+000
9.603765e+002	0.000000e+000
9.642334e+002	0.000000e+000
9.680903e+002	0.000000e+000
9.719473e+002	0.000000e+000
9.758042e+002	0.000000e+000
9.796611e+002	0.000000e+000
9.835181e+002	0.000000e+000
9.873750e+002	0.000000e+000
9.912319e+002	0.000000e+000
9.950889e+002	0.000000e+000
9.989458e+002	-1.071297e-001
1.002803e+003	-1.067101e-001
1.006660e+003	-1.066699e-001
1.010517e+003	-1.062522e-001
1.014374e+003	-1.064343e-001
1.018230e+003	-1.062666e-001
1.022087e+003	-1.060320e-001
1.025944e+003	-1.053861e-001
1.029801e+003	-1.051727e-001
1.033658e+003	-1.048752e-001
1.037515e+003	-1.052232e-001
1.041372e+003	-1.052317e-001
1.045229e+003	-1.054025e-001
1.049086e+003	-1.053471e-001
1.052943e+003	-1.058982e-001
1.056800e+003	-1.058470e-001
1.060657e+003	-1.056412e-001
1.064514e+003	-1.053996e-001
1.068371e+003	-1.051835e-001
1.072228e+003	-1.045962e-001
1.076084e+003	-1.046181e-001
1.079941e+003	-1.044297e-001
1.083798e+003	-1.051313e-001
1.087655e+003	-1.052346e-001
1.091512e+003	-1.051386e-001
1.095369e+003	-1.047656e-001
1.099226e+003	-1.052526e-001
1.103083e+003	-1.043471e-001
1.106940e+003	-1.041240e-001
1.110797e+003	-1.043422e-001
1.114654e+003	-1.052170e-001
1.118511e+003	-1.054726e-001
1.122368e+003	-1.065458e-001
1.126225e+003	-1.071749e-001
1.130082e+003	-1.078678e-001
1.133938e+003	-1.086202e-001
1.137795e+003	-1.098222e-001
1.141652e+003	-1.101794e-001
1.145509e+003	-1.107726e-001
1.149366e+003	-1.108962e-001
1.153223e+003	-1.117247e-001
1.157080e+003	-1.123382e-001
1.160937e+003	-1.127803e-001
1.164794e+003	-1.129608e-001
1.168651e+003	-1.130787e-001
1.172508e+003	-1.130563e-001
1.176365e+003	-1.133571e-001
1.180222e+003	-1.133838e-001
1.184079e+003	-1.134545e-001
1.187936e+003	-1.136092e-001
1.191792e+003	-1.142553e-001
1.195649e+003	-1.145035e-001
1.199506e+003	-1.148849e-001
1.203363e+003	-1.152815e-001
1.207220e+003	-1.158507e-001
1.211077e+003	-1.162584e-001
1.214934e+003	-1.168396e-001
1.218791e+003	-1.172820e-001
1.222648e+003	-1.175495e-001
1.226505e+003	-1.177962e-001
1.230362e+003	-1.182005e-001
1.234219e+003	-1.184359e-001
1.238076e+003	-1.188056e-001
1.241933e+003	-1.190170e-001
1.245790e+003	-1.190602e-001
1.249646e+003	-1.190505e-001
1.253503e+003	-1.192197e-001
1.257360e+003	-1.193073e-001
1.261217e+003	-1.191467e-001
1.265074e+003	-1.189196e-001
1.268931e+003	-1.189787e-001
1.272788e+003	-1.188795e-001
1.276645e+003	-1.190493e-001
1.280502e+003	-1.192581e-001
1.284359e+003	-1.194361e-001
1.288216e+003	-1.195572e-001
1.292073e+003	-1.197827e-001
1.295930e+003	-1.199105e-001
1.299787e+003	-1.203918e-001
1.303644e+003	-1.207525e-001
1.307500e+003	-1.212003e-001
1.311357e+003	-1.215124e-001
1.315214e+003	-1.216888e-001
1.319071e+003	-1.218318e-001
1.322928e+003	-1.224518e-001
1.326785e+003	-1.228539e-001
1.330642e+003	-1.231034e-001
1.334499e+003	-1.233063e-001
1.338356e+003	-1.235125e-001
1.342213e+003	-1.237637e-001
1.346070e+003	-1.240746e-001
1.349927e+003	-1.241590e-001
1.353784e+003	-1.244286e-001
1.357641e+003	-1.249565e-001
1.361498e+003	-1.255856e-001
1.365354e+003	-1.255619e-001
1.369211e+003	-1.258163e-001
1.373068e+003	-1.262201e-001
1.376925e+003	-1.265013e-001
1.380782e+003	-1.265921e-001
1.384639e+003	-1.266351e-001
1.388496e+003	-1.263190e-001
1.392353e+003	-1.267411e-001
1.396210e+003	-1.271959e-001
1.400067e+003	-1.278495e-001
1.403924e+003	-1.282654e-001
1.407781e+003	-1.286371e-001
1.411638e+003	-1.287170e-001
1.415495e+003	-1.290526e-001
1.419352e+003	-1.289623e-001
1.423208e+003	-1.292771e-001
1.427065e+003	-1.298437e-001
1.430922e+003	-1.302669e-001
1.434779e+003	-1.305654e-001
1.438636e+003	-1.307990e-001
1.442493e+003	-1.311630e-001
1.446350e+003	-1.324941e-001
1.450207e+003	-1.333312e-001
1.454064e+003	-1.339887e-001
1.457921e+003	-1.343015e-001
1.461778e+003	-1.348162e-001
1.465635e+003	-1.351164e-001
1.469492e+003	-1.356958e-001
1.473349e+003	-1.360568e-001
1.477206e+003	-1.365448e-001
1.481063e+003	-1.366000e-001
1.484919e+003	-1.371440e-001
1.488776e+003	-1.374798e-001
1.492633e+003	-1.375122e-001
1.496490e+003	-1.375959e-001
1.500347e+003	-1.380592e-001
1.504204e+003	-1.391906e-001
1.508061e+003	-1.391947e-001
1.511918e+003	-1.396354e-001
1.515775e+003	-1.401859e-001
1.519632e+003	-1.398833e-001
1.523489e+003	-1.397021e-001
1.527346e+003	-1.404247e-001
1.531203e+003	-1.413077e-001
1.535060e+003	-1.416639e-001
1.538917e+003	-1.416764e-001
1.542773e+003	-1.410689e-001
1.546630e+003	-1.419587e-001
1.550487e+003	-1.424452e-001
1.554344e+003	-1.430701e-001
1.558201e+003	-1.438202e-001
1.562058e+003	-1.431626e-001
1.565915e+003	-1.432671e-001
1.569772e+003	-1.435848e-001
1.573629e+003	-1.433701e-001
1.577486e+003	-1.431174e-001
1.581343e+003	-1.437389e-001
1.585200e+003	-1.440290e-001
1.589057e+003	-1.440427e-001
1.592914e+003	-1.439408e-001
1.596771e+003	-1.439179e-001
1.600627e+003	-1.437163e-001
1.604484e+003	-1.434518e-001
1.608341e+003	-1.431402e-001
1.612198e+003	-1.430205e-001
1.616055e+003	-1.424588e-001
1.619912e+003	-1.422659e-001
1.623769e+003	-1.424438e-001
1.627626e+003	-1.422931e-001
1.631483e+003	-1.425897e-001
1.635340e+003	-1.424864e-001
1.639197e+003	-1.416318e-001
1.643054e+003	-1.418316e-001
1.646911e+003	-1.417593e-001
1.650768e+003	-1.413846e-001
1.654625e+003	-1.409342e-001
1.658481e+003	-1.413713e-001
1.662338e+003	-1.426910e-001
1.666195e+003	-1.442712e-001
1.670052e+003	-1.460038e-001
1.673909e+003	-1.477141e-001
1.677766e+003	-1.490905e-001
1.681623e+003	-1.503845e-001
1.685480e+003	-1.515856e-001
1.689337e+003	-1.528683e-001
1.693194e+003	-1.545653e-001
1.697051e+003	-1.558927e-001
1.700908e+003	-1.574401e-001
1.704765e+003	-1.582008e-001
1.708622e+003	-1.595242e-001
1.712479e+003	-1.605770e-001
1.716335e+003	-1.611632e-001
1.720192e+003	-1.620275e-001
1.724049e+003	-1.630855e-001
1.727906e+003	-1.640193e-001
1.731763e+003	-1.646320e-001
1.735620e+003	-1.647772e-001
1.739477e+003	-1.656046e-001
1.743334e+003	-1.660670e-001
1.747191e+003	-1.666575e-001
1.751048e+003	-1.672572e-001
1.754905e+003	-1.680480e-001
1.758762e+003	-1.686658e-001
1.762619e+003	-1.691903e-001
1.766476e+003	-1.697226e-001
1.770333e+003	-1.701793e-001
1.774189e+003	-1.702198e-001
1.778046e+003	-1.708414e-001
1.781903e+003	-1.714722e-001
1.785760e+003	-1.721407e-001
1.789617e+003	-1.727395e-001
1.793474e+003	-1.728446e-001
1.797331e+003	-1.730958e-001
1.801188e+003	-1.737731e-001
1.805045e+003	-1.740647e-001
1.808902e+003	-1.744225e-001
1.812759e+003	-1.747665e-001
1.816616e+003	-1.753394e-001
1.820473e+003	-1.758700e-001
1.824330e+003	-1.765981e-001
1.828187e+003	-1.767530e-001
1.832043e+003	-1.770143e-001
1.835900e+003	-1.773494e-001
1.839757e+003	-1.780208e-001
1.843614e+003	-1.783174e-001
1.847471e+003	-1.784724e-001
1.851328e+003	-1.789047e-001
1.855185e+003	-1.794487e-001
1.859042e+003	-1.798997e-001
1.862899e+003	-1.804769e-001
1.866756e+003	-1.807929e-001
1.870613e+003	-1.810563e-001
1.874470e+003	-1.812959e-001
1.878326e+003	-1.817300e-001
1.882183e+003	-1.822258e-001
1.886040e+003	-1.827657e-001
1.889897e+003	-1.830913e-001
1.893754e+003	-1.833996e-001
1.897611e+003	-1.837739e-001
1.901468e+003	-1.841963e-001
1.905325e+003	-1.844465e-001
1.909182e+003	-1.848030e-001
1.913039e+003	-1.852951e-001
1.916896e+003	-1.858175e-001
1.920753e+003	-1.859297e-001
1.924610e+003	-1.862498e-001
1.928467e+003	-1.866631e-001
1.932323e+003	-1.870451e-001
1.936180e+003	-1.873893e-001
1.940037e+003	-1.877747e-001
1.943894e+003	-1.879399e-001
1.947751e+003	-1.882990e-001
1.951608e+003	-1.886531e-001
1.955465e+003	-1.890477e-001
1.959322e+003	-1.893800e-001
1.963179e+003	-1.897099e-001
1.967036e+003	-1.899331e-001
1.970893e+003	-1.903017e-001
1.974750e+003	-1.906665e-001
1.978607e+003	-1.910366e-001
1.982464e+003	-1.913300e-001
1.986321e+003	-1.916241e-001
1.990177e+003	-1.918676e-001
1.994034e+003	-1.921783e-001
1.997891e+003	-1.925040e-001
2.001748e+003	-1.928770e-001
2.005605e+003	-1.931909e-001
2.009462e+003	-1.935662e-001
2.013319e+003	-1.938936e-001
2.017176e+003	-1.940782e-001
2.021033e+003	-1.942755e-001
2.024890e+003	-1.946218e-001
2.028747e+003	-1.948851e-001
2.032604e+003	-1.951752e-001
2.036461e+003	-1.954296e-001
2.040318e+003	-1.957304e-001
2.044175e+003	-1.960393e-001
2.048031e+003	-1.963096e-001
2.051888e+003	-1.965066e-001
2.055745e+003	-1.968253e-001
2.059602e+003	-1.971056e-001
2.063459e+003	-1.973045e-001
2.067316e+003	-1.974599e-001
2.071173e+003	-1.977992e-001
2.075030e+003	-1.981333e-001
2.078887e+003	-1.984048e-001
2.082744e+003	-1.986021e-001
2.086601e+003	-1.988764e-001
2.090458e+003	-1.991066e-001
2.094315e+003	-1.993714e-001
2.098172e+003	-1.996249e-001
2.102029e+003	-1.999488e-001
2.105885e+003	-2.001695e-001
2.109742e+003	-2.004436e-001
2.113599e+003	-2.006727e-001
2.117456e+003	-2.009655e-001
2.121313e+003	-2.011638e-001
2.125170e+003	-2.013937e-001
2.129027e+003	-2.016158e-001
2.132884e+003	-2.018236e-001
2.136741e+003	-2.020525e-001
2.140598e+003	-2.023859e-001
2.144455e+003	-2.025442e-001
2.148312e+003	-2.026923e-001
2.152169e+003	-2.028655e-001
2.156026e+003	-2.031196e-001
2.159883e+003	-2.033982e-001
2.163740e+003	-2.036492e-001
2.167596e+003	-2.038544e-001
2.171453e+003	-2.040804e-001
2.175310e+003	-2.043051e-001
2.179167e+003	-2.045998e-001
2.183024e+003	-2.047836e-001
2.186881e+003	-2.049795e-001
2.190738e+003	-2.051131e-001
2.194595e+003	-2.052918e-001
2.198452e+003	-2.054930e-001
2.202309e+003	-2.056950e-001
2.206166e+003	-2.058584e-001
2.210023e+003	-2.060952e-001
2.213880e+003	-2.062572e-001
2.217737e+003	-2.063854e-001
2.221594e+003	-2.066244e-001
2.225450e+003	-2.069262e-001
2.229307e+003	-2.070348e-001
2.233164e+003	-2.071216e-001
2.237021e+003	-2.072636e-001
2.240878e+003	-2.073975e-001
2.244735e+003	-2.075769e-001
2.248592e+003	-2.077324e-001
2.252449e+003	-2.078668e-001
2.256306e+003	-2.080515e-001
2.260163e+003	-2.082230e-001
2.264020e+003	-2.084553e-001
2.267877e+003	-2.085900e-001
2.271734e+003	-2.087184e-001
2.275591e+003	-2.088630e-001
2.279448e+003	-2.090972e-001
2.283304e+003	-2.092113e-001
2.287161e+003	-2.091794e-001
2.291018e+003	-2.092560e-001
2.294875e+003	-2.093977e-001
2.298732e+003	-2.094891e-001
2.302589e+003	-2.095579e-001
2.306446e+003	-2.096354e-001
2.310303e+003	-2.097986e-001
2.314160e+003	-2.099842e-001
2.318017e+003	-2.100689e-001
2.321874e+003	-2.101258e-001
2.325731e+003	-2.102760e-001
2.329588e+003	-2.103201e-001
2.333445e+003	-2.104681e-001
2.337302e+003	-2.104664e-001
2.341158e+003	-2.105068e-001
2.345015e+003	-2.107154e-001
2.348872e+003	-2.107922e-001
2.352729e+003	-2.108483e-001
2.356586e+003	-2.109468e-001
2.360443e+003	-2.109956e-001
2.364300e+003	-2.110773e-001
2.368157e+003	-2.111008e-001
2.372014e+003	-2.111788e-001
2.375871e+003	-2.112422e-001
2.379728e+003	-2.113084e-001
2.383585e+003	-2.114767e-001
2.387442e+003	-2.116386e-001
2.391299e+003	-2.117014e-001
2.395156e+003	-2.117841e-001
2.399012e+003	-2.117766e-001
2.402869e+003	-2.117874e-001
2.406726e+003	-2.118374e-001
2.410583e+003	-2.118909e-001
2.414440e+003	-2.118939e-001
2.418297e+003	-2.119214e-001
2.422154e+003	-2.119558e-001
2.426011e+003	-2.119916e-001
2.429868e+003	-2.120050e-001
2.433725e+003	-2.119798e-001
2.437582e+003	-2.119423e-001
2.441439e+003	-2.118981e-001
2.445296e+003	-2.119212e-001
2.449153e+003	-2.119245e-001
2.453010e+003	-2.119740e-001
2.456866e+003	-2.119828e-001
2.460723e+003	-2.119903e-001
2.464580e+003	-2.120167e-001
2.468437e+003	-2.120212e-001
2.472294e+003	-2.120026e-001
2.476151e+003	-2.119315e-001
2.480008e+003	-2.118908e-001
2.483865e+003	-2.118474e-001
2.487722e+003	-2.117791e-001
2.491579e+003	-2.117626e-001
2.495436e+003	-2.117613e-001
2.499293e+003	-2.116662e-001
2.503150e+003	-2.116211e-001
2.507007e+003	-2.115477e-001
2.510864e+003	-2.114522e-001
2.514720e+003	-2.113924e-001
2.518577e+003	-2.113188e-001
2.522434e+003	-2.113375e-001
2.526291e+003	-2.113748e-001
2.530148e+003	-2.113200e-001
2.534005e+003	-2.112747e-001
2.537862e+003	-2.112117e-001
2.541719e+003	-2.111397e-001
2.545576e+003	-2.111443e-001
2.549433e+003	-2.110765e-001
2.553290e+003	-2.109983e-001
2.557147e+003	-2.109894e-001
2.561004e+003	-2.109329e-001
2.564861e+003	-2.108501e-001
2.568718e+003	-2.107414e-001
2.572574e+003	-2.106942e-001
2.576431e+003	-2.106517e-001
2.580288e+003	-2.105583e-001
2.584145e+003	-2.104766e-001
2.588002e+003	-2.103130e-001
2.591859e+003	-2.101844e-001
2.595716e+003	-2.100788e-001
2.599573e+003	-2.099621e-001
2.603430e+003	-2.099120e-001
2.607287e+003	-2.098417e-001
2.611144e+003	-2.097363e-001
2.615001e+003	-2.097127e-001
2.618858e+003	-2.096189e-001
2.622715e+003	-2.094470e-001
2.626572e+003	-2.093405e-001
2.630428e+003	-2.091926e-001
2.634285e+003	-2.090196e-001
2.638142e+003	-2.089327e-001
2.641999e+003	-2.088439e-001
2.645856e+003	-2.088163e-001
2.649713e+003	-2.087680e-001
2.653570e+003	-2.086188e-001
2.657427e+003	-2.084527e-001
2.661284e+003	-2.083222e-001
2.665141e+003	-2.081904e-001
2.668998e+003	-2.081161e-001
2.672855e+003	-2.079494e-001
2.676712e+003	-2.076992e-001
2.680569e+003	-2.075676e-001
2.684426e+003	-2.075135e-001
2.688282e+003	-2.073563e-001
2.692139e+003	-2.072553e-001
2.695996e+003	-2.071719e-001
2.699853e+003	-2.070614e-001
2.703710e+003	-2.069023e-001
2.707567e+003	-2.066878e-001
2.711424e+003	-2.065166e-001
2.715281e+003	-2.063773e-001
2.719138e+003	-2.062811e-001
2.722995e+003	-2.061941e-001
2.726852e+003	-2.061002e-001
2.730709e+003	-2.059264e-001
2.734566e+003	-2.056835e-001
2.738423e+003	-2.055381e-001
2.742280e+003	-2.053495e-001
2.746136e+003	-2.051053e-001
2.749993e+003	-2.050687e-001
2.753850e+003	-2.049212e-001
2.757707e+003	-2.046828e-001
2.761564e+003	-2.045100e-001
2.765421e+003	-2.043525e-001
2.769278e+003	-2.041980e-001
2.773135e+003	-2.040244e-001
2.776992e+003	-2.038615e-001
2.780849e+003	-2.036985e-001
2.784706e+003	-2.035385e-001
2.788563e+003	-2.034027e-001
2.792420e+003	-2.031862e-001
2.796277e+003	-2.029615e-001
2.800134e+003	-2.028736e-001
2.803990e+003	-2.027666e-001
2.807847e+003	-2.026019e-001
2.811704e+003	-2.023458e-001
2.815561e+003	-2.021728e-001
2.819418e+003	-2.019243e-001
2.823275e+003	-2.016422e-001
2.827132e+003	-2.014191e-001
2.830989e+003	-2.012030e-001
2.834846e+003	-2.009941e-001
2.838703e+003	-2.008439e-001
2.842560e+003	-2.005867e-001
2.846417e+003	-2.002652e-001
2.850274e+003	-2.000600e-001
2.854131e+003	-1.998996e-001
2.857988e+003	-1.997003e-001
2.861844e+003	-1.994936e-001
2.865701e+003	-1.993329e-001
2.869558e+003	-1.991331e-001
2.873415e+003	-1.989386e-001
2.877272e+003	-1.986838e-001
2.881129e+003	-1.985181e-001
2.884986e+003	-1.983433e-001
2.888843e+003	-1.980491e-001
2.892700e+003	-1.977520e-001
2.896557e+003	-1.974919e-001
2.900414e+003	-1.972546e-001
2.904271e+003	-1.970776e-001
2.908128e+003	-1.969047e-001
2.911985e+003	-1.965176e-001
2.915842e+003	-1.961766e-001
2.919698e+003	-1.959376e-001
2.923555e+003	-1.956936e-001
2.927412e+003	-1.953987e-001
2.931269e+003	-1.951563e-001
2.935126e+003	-1.950066e-001
2.938983e+003	-1.948976e-001
2.942840e+003	-1.946348e-001
2.946697e+003	-1.944542e-001
2.950554e+003	-1.942966e-001
2.954411e+003	-1.940764e-001
2.958268e+003	-1.938125e-001
2.962125e+003	-1.935682e-001
2.965982e+003	-1.933468e-001
2.969839e+003	-1.931516e-001
2.973696e+003	-1.928701e-001
2.977552e+003	-1.925965e-001
2.981409e+003	-1.923850e-001
2.985266e+003	-1.921546e-001
2.989123e+003	-1.918636e-001
2.992980e+003	-1.916953e-001
2.996837e+003	-1.914658e-001
3.000694e+003	-1.913180e-001
3.004551e+003	-1.910916e-001
3.008408e+003	-1.907555e-001
3.012265e+003	-1.904938e-001
3.016122e+003	-1.902467e-001
3.019979e+003	-1.899341e-001
3.023836e+003	-1.896686e-001
3.027693e+003	-1.894434e-001
3.031550e+003	-1.891758e-001
3.035406e+003	-1.886743e-001
3.039263e+003	-1.883737e-001
3.043120e+003	-1.881792e-001
3.046977e+003	-1.879698e-001
3.050834e+003	-1.876872e-001
3.054691e+003	-1.873953e-001
3.058548e+003	-1.871265e-001
3.062405e+003	-1.869061e-001
3.066262e+003	-1.864146e-001
3.070119e+003	-1.861154e-001
3.073976e+003	-1.858723e-001
3.077833e+003	-1.856005e-001
3.081690e+003	-1.851520e-001
3.085547e+003	-1.846845e-001
3.089404e+003	-1.844839e-001
3.093260e+003	-1.843700e-001
3.097117e+003	-1.839282e-001
3.100974e+003	-1.836112e-001
3.104831e+003	-1.833435e-001
3.108688e+003	-1.830527e-001
3.112545e+003	-1.826950e-001
3.116402e+003	-1.822823e-001
3.120259e+003	-1.819141e-001
3.124116e+003	-1.815643e-001
3.127973e+003	-1.811509e-001
3.131830e+003	-1.808399e-001
3.135687e+003	-1.804951e-001
3.139544e+003	-1.801006e-001
3.143401e+003	-1.797001e-001
3.147258e+003	-1.794094e-001
3.151115e+003	-1.790294e-001
3.154971e+003	-1.786522e-001
3.158828e+003	-1.782492e-001
3.162685e+003	-1.779612e-001
3.166542e+003	-1.776260e-001
3.170399e+003	-1.772762e-001
3.174256e+003	-1.769102e-001
3.178113e+003	-1.765955e-001
3.181970e+003	-1.761804e-001
3.185827e+003	-1.757779e-001
3.189684e+003	-1.754531e-001
3.193541e+003	-1.751969e-001
3.197398e+003	-1.748614e-001
3.201255e+003	-1.744838e-001
3.205112e+003	-1.741568e-001
3.208969e+003	-1.739334e-001
3.212825e+003	-1.735236e-001
3.216682e+003	-1.731827e-001
3.220539e+003	-1.728946e-001
3.224396e+003	-1.724611e-001
3.228253e+003	-1.720016e-001
3.232110e+003	-1.718269e-001
3.235967e+003	-1.715638e-001
3.239824e+003	-1.711628e-001
3.243681e+003	-1.708609e-001
3.247538e+003	-1.706863e-001
3.251395e+003	-1.704994e-001
3.255252e+003	-1.702701e-001
3.259109e+003	-1.697939e-001
3.262966e+003	-1.694969e-001
3.266823e+003	-1.692474e-001
3.270679e+003	-1.689487e-001
3.274536e+003	-1.687874e-001
3.278393e+003	-1.686391e-001
3.282250e+003	-1.684097e-001
3.286107e+003	-1.681716e-001
3.289964e+003	-1.678202e-001
3.293821e+003	-1.674919e-001
3.297678e+003	-1.672226e-001
3.301535e+003	-1.671079e-001
3.305392e+003	-1.670424e-001
3.309249e+003	-1.668399e-001
3.313106e+003	-1.664770e-001
3.316963e+003	-1.662143e-001
3.320820e+003	-1.659450e-001
3.324677e+003	-1.657705e-001
3.328533e+003	-1.657216e-001
3.332390e+003	-1.654747e-001
3.336247e+003	-1.651382e-001
3.340104e+003	-1.650118e-001
3.343961e+003	-1.647765e-001
3.347818e+003	-1.645050e-001
3.351675e+003	-1.642037e-001
3.355532e+003	-1.640152e-001
3.359389e+003	-1.639457e-001
3.363246e+003	-1.638007e-001
3.367103e+003	-1.633576e-001
3.370959e+003	-1.631172e-001
3.374816e+003	-1.630029e-001
3.378673e+003	-1.629523e-001
3.382530e+003	-1.627031e-001
3.386387e+003	-1.623345e-001
3.390244e+003	-1.621729e-001
3.394101e+003	-1.622099e-001
3.397958e+003	-1.620108e-001
3.401815e+003	-1.618375e-001
3.405672e+003	-1.617010e-001
3.409529e+003	-1.617173e-001
3.413386e+003	-1.615604e-001
3.417243e+003	-1.613638e-001
3.421100e+003	-1.611114e-001
3.424957e+003	-1.610192e-001
3.428813e+003	-1.608774e-001
3.432670e+003	-1.608153e-001
3.436527e+003	-1.608667e-001
3.440384e+003	-1.607544e-001
3.444241e+003	-1.604517e-001
3.448098e+003	-1.604344e-001
3.451955e+003	-1.607398e-001
3.455812e+003	-1.608936e-001
3.459669e+003	-1.608254e-001
3.463526e+003	-1.608084e-001
3.467383e+003	-1.608290e-001
3.471240e+003	-1.607911e-001
3.475097e+003	-1.607023e-001
3.478954e+003	-1.606692e-001
3.482811e+003	-1.605241e-001
3.486667e+003	-1.605527e-001
3.490524e+003	-1.607868e-001
3.494381e+003	-1.609999e-001
3.498238e+003	-1.608666e-001
3.502095e+003	-1.605884e-001
3.505952e+003	-1.606170e-001
3.509809e+003	-1.607311e-001
3.513666e+003	-1.609023e-001
3.517523e+003	-1.611233e-001
3.521380e+003	-1.610658e-001
3.525237e+003	-1.608218e-001
3.529094e+003	-1.608545e-001
3.532951e+003	-1.613201e-001
3.536808e+003	-1.614403e-001
3.540665e+003	-1.616058e-001
3.544521e+003	-1.612931e-001
3.548378e+003	-1.610855e-001
3.552235e+003	-1.611117e-001
3.556092e+003	-1.615355e-001
3.559949e+003	-1.616824e-001
3.563806e+003	-1.613744e-001
3.567663e+003	-1.609157e-001
3.571520e+003	-1.611696e-001
3.575377e+003	-1.613203e-001
3.579234e+003	-1.613593e-001
3.583091e+003	-1.616291e-001
3.586948e+003	-1.612328e-001
3.590805e+003	-1.604837e-001
3.594662e+003	-1.597151e-001
3.598519e+003	-1.593171e-001
3.602375e+003	-1.600408e-001
3.606232e+003	-1.613641e-001
3.610089e+003	-1.619550e-001
3.613946e+003	-1.615665e-001
3.617803e+003	-1.609181e-001
3.621660e+003	-1.605122e-001
3.625517e+003	-1.612369e-001
3.629374e+003	-1.611215e-001
3.633231e+003	-1.612944e-001
3.637088e+003	-1.623722e-001
3.640945e+003	-1.635517e-001
3.644802e+003	-1.651999e-001
3.648659e+003	-1.645370e-001
3.652516e+003	-1.644412e-001
3.656373e+003	-1.648107e-001
3.660229e+003	-1.652613e-001
3.664086e+003	-1.663248e-001
3.667943e+003	-1.670410e-001
3.671800e+003	-1.660489e-001
3.675657e+003	-1.643370e-001
3.679514e+003	-1.638775e-001
3.683371e+003	-1.645229e-001
3.687228e+003	-1.645283e-001
3.691085e+003	-1.624710e-001
3.694942e+003	-1.619564e-001
3.698799e+003	-1.622004e-001
3.702656e+003	-1.617619e-001
3.706513e+003	-1.621527e-001
3.710370e+003	-1.623784e-001
3.714227e+003	-1.624561e-001
3.718083e+003	-1.616193e-001
3.721940e+003	-1.600441e-001
3.725797e+003	-1.594945e-001
3.729654e+003	-1.603132e-001
3.733511e+003	-1.601047e-001
3.737368e+003	-1.595214e-001
3.741225e+003	-1.623354e-001
3.745082e+003	-1.639933e-001
3.748939e+003	-1.625309e-001
3.752796e+003	-1.619962e-001
3.756653e+003	-1.620799e-001
3.760510e+003	-1.622185e-001
3.764367e+003	-1.622812e-001
3.768224e+003	-1.620808e-001
3.772081e+003	-1.619681e-001
3.775938e+003	-1.623040e-001
3.779794e+003	-1.617556e-001
3.783651e+003	-1.610374e-001
3.787508e+003	-1.611680e-001
3.791365e+003	-1.616752e-001
3.795222e+003	-1.614972e-001
3.799079e+003	-1.606298e-001
3.802936e+003	-1.601951e-001
3.806793e+003	-1.603241e-001
3.810650e+003	-1.608022e-001
3.814507e+003	-1.614377e-001
3.818364e+003	-1.602204e-001
3.822221e+003	-1.590505e-001
3.826078e+003	-1.590453e-001
3.829935e+003	-1.597926e-001
3.833792e+003	-1.601453e-001
3.837648e+003	-1.588443e-001
3.841505e+003	-1.580729e-001
3.845362e+003	-1.588091e-001
3.849219e+003	-1.605985e-001
3.853076e+003	-1.600193e-001
3.856933e+003	-1.586301e-001
3.860790e+003	-1.580893e-001
3.864647e+003	-1.577527e-001
3.868504e+003	-1.578450e-001
3.872361e+003	-1.572296e-001
3.876218e+003	-1.575518e-001
3.880075e+003	-1.577457e-001
3.883932e+003	-1.573128e-001
3.887789e+003	-1.571538e-001
3.891646e+003	-1.567405e-001
3.895502e+003	-1.571680e-001
3.899359e+003	-1.571882e-001
3.903216e+003	-1.555123e-001
3.907073e+003	-1.555400e-001
3.910930e+003	-1.561019e-001
3.914787e+003	-1.561820e-001
3.918644e+003	-1.556328e-001
3.922501e+003	-1.552306e-001
3.926358e+003	-1.549102e-001
3.930215e+003	-1.547357e-001
3.934072e+003	-1.547445e-001
3.937929e+003	-1.550118e-001
3.941786e+003	-1.547891e-001
3.945643e+003	-1.542526e-001
3.949500e+003	-1.539408e-001
3.953356e+003	-1.540812e-001
3.957213e+003	-1.540671e-001
3.961070e+003	-1.538138e-001
3.964927e+003	-1.537194e-001
3.968784e+003	-1.536886e-001
3.972641e+003	-1.535788e-001
3.976498e+003	-1.532332e-001
3.980355e+003	-1.529222e-001
3.984212e+003	-1.527618e-001
3.988069e+003	-1.526771e-001
3.991926e+003	-1.527135e-001
3.995783e+003	-1.526357e-001
3.999640e+003	-1.524941e-001
4.003497e+003	0.000000e+000
