# Supplementary material for: Sustainable Electrochemical Strategy for Selective Double Bond Oxidation in the Presence of Aldehyde Groups with Mo─N─O Catalysts
Source: Adv Sci (Weinh). 2025 Jun 23;12(36):e06584. doi: 10.1002/advs.202506584 (PMC12463080; doi:10.1002/advs.202506584)
Supplement: Supplementary file 2 — Supporting Information [file ADVS-12-e06584-s002.zip › in-situ ATR-FTIR/-0.9.CSV]

3.972642e+002	0.000000e+000
4.011212e+002	0.000000e+000
4.049781e+002	0.000000e+000
4.088350e+002	0.000000e+000
4.126920e+002	0.000000e+000
4.165489e+002	0.000000e+000
4.204058e+002	0.000000e+000
4.242628e+002	0.000000e+000
4.281197e+002	0.000000e+000
4.319766e+002	0.000000e+000
4.358336e+002	0.000000e+000
4.396905e+002	0.000000e+000
4.435474e+002	0.000000e+000
4.474044e+002	0.000000e+000
4.512613e+002	0.000000e+000
4.551182e+002	0.000000e+000
4.589752e+002	0.000000e+000
4.628321e+002	0.000000e+000
4.666890e+002	0.000000e+000
4.705460e+002	0.000000e+000
4.744029e+002	0.000000e+000
4.782598e+002	0.000000e+000
4.821168e+002	0.000000e+000
4.859737e+002	0.000000e+000
4.898306e+002	0.000000e+000
4.936876e+002	0.000000e+000
4.975445e+002	0.000000e+000
5.014014e+002	0.000000e+000
5.052584e+002	0.000000e+000
5.091153e+002	0.000000e+000
5.129722e+002	0.000000e+000
5.168292e+002	0.000000e+000
5.206861e+002	0.000000e+000
5.245430e+002	0.000000e+000
5.284000e+002	0.000000e+000
5.322569e+002	0.000000e+000
5.361138e+002	0.000000e+000
5.399708e+002	0.000000e+000
5.438277e+002	0.000000e+000
5.476846e+002	0.000000e+000
5.515416e+002	0.000000e+000
5.553985e+002	0.000000e+000
5.592554e+002	0.000000e+000
5.631124e+002	0.000000e+000
5.669693e+002	0.000000e+000
5.708262e+002	0.000000e+000
5.746832e+002	0.000000e+000
5.785401e+002	0.000000e+000
5.823970e+002	0.000000e+000
5.862539e+002	0.000000e+000
5.901108e+002	0.000000e+000
5.939678e+002	0.000000e+000
5.978247e+002	0.000000e+000
6.016816e+002	0.000000e+000
6.055386e+002	0.000000e+000
6.093955e+002	0.000000e+000
6.132524e+002	0.000000e+000
6.171094e+002	0.000000e+000
6.209663e+002	0.000000e+000
6.248232e+002	0.000000e+000
6.286802e+002	0.000000e+000
6.325371e+002	0.000000e+000
6.363940e+002	0.000000e+000
6.402510e+002	0.000000e+000
6.441079e+002	0.000000e+000
6.479648e+002	0.000000e+000
6.518218e+002	0.000000e+000
6.556787e+002	0.000000e+000
6.595356e+002	0.000000e+000
6.633926e+002	0.000000e+000
6.672495e+002	0.000000e+000
6.711064e+002	0.000000e+000
6.749634e+002	0.000000e+000
6.788203e+002	0.000000e+000
6.826772e+002	0.000000e+000
6.865342e+002	0.000000e+000
6.903911e+002	0.000000e+000
6.942480e+002	0.000000e+000
6.981050e+002	0.000000e+000
7.019619e+002	0.000000e+000
7.058188e+002	0.000000e+000
7.096758e+002	0.000000e+000
7.135327e+002	0.000000e+000
7.173896e+002	0.000000e+000
7.212466e+002	0.000000e+000
7.251035e+002	0.000000e+000
7.289604e+002	0.000000e+000
7.328174e+002	0.000000e+000
7.366743e+002	0.000000e+000
7.405313e+002	0.000000e+000
7.443882e+002	0.000000e+000
7.482451e+002	0.000000e+000
7.521021e+002	0.000000e+000
7.559590e+002	0.000000e+000
7.598159e+002	0.000000e+000
7.636729e+002	0.000000e+000
7.675298e+002	0.000000e+000
7.713867e+002	0.000000e+000
7.752437e+002	0.000000e+000
7.791006e+002	0.000000e+000
7.829575e+002	0.000000e+000
7.868145e+002	0.000000e+000
7.906714e+002	0.000000e+000
7.945283e+002	0.000000e+000
7.983853e+002	0.000000e+000
8.022422e+002	0.000000e+000
8.060991e+002	0.000000e+000
8.099561e+002	0.000000e+000
8.138130e+002	0.000000e+000
8.176699e+002	0.000000e+000
8.215269e+002	0.000000e+000
8.253838e+002	0.000000e+000
8.292407e+002	0.000000e+000
8.330977e+002	0.000000e+000
8.369546e+002	0.000000e+000
8.408115e+002	0.000000e+000
8.446685e+002	0.000000e+000
8.485254e+002	0.000000e+000
8.523823e+002	0.000000e+000
8.562393e+002	0.000000e+000
8.600962e+002	0.000000e+000
8.639531e+002	0.000000e+000
8.678101e+002	0.000000e+000
8.716670e+002	0.000000e+000
8.755239e+002	0.000000e+000
8.793809e+002	0.000000e+000
8.832378e+002	0.000000e+000
8.870947e+002	0.000000e+000
8.909517e+002	0.000000e+000
8.948086e+002	0.000000e+000
8.986655e+002	0.000000e+000
9.025225e+002	0.000000e+000
9.063794e+002	0.000000e+000
9.102363e+002	0.000000e+000
9.140933e+002	0.000000e+000
9.179502e+002	0.000000e+000
9.218071e+002	0.000000e+000
9.256641e+002	0.000000e+000
9.295210e+002	0.000000e+000
9.333779e+002	0.000000e+000
9.372349e+002	0.000000e+000
9.410918e+002	0.000000e+000
9.449487e+002	0.000000e+000
9.488057e+002	0.000000e+000
9.526626e+002	0.000000e+000
9.565195e+002	0.000000e+000
9.603765e+002	0.000000e+000
9.642334e+002	0.000000e+000
9.680903e+002	0.000000e+000
9.719473e+002	0.000000e+000
9.758042e+002	0.000000e+000
9.796611e+002	0.000000e+000
9.835181e+002	0.000000e+000
9.873750e+002	0.000000e+000
9.912319e+002	0.000000e+000
9.950889e+002	0.000000e+000
9.989458e+002	-1.226327e-001
1.002803e+003	-1.223599e-001
1.006660e+003	-1.225812e-001
1.010517e+003	-1.220173e-001
1.014374e+003	-1.216752e-001
1.018230e+003	-1.216001e-001
1.022087e+003	-1.214019e-001
1.025944e+003	-1.209508e-001
1.029801e+003	-1.207713e-001
1.033658e+003	-1.203663e-001
1.037515e+003	-1.206392e-001
1.041372e+003	-1.208094e-001
1.045229e+003	-1.211994e-001
1.049086e+003	-1.212040e-001
1.052943e+003	-1.215034e-001
1.056800e+003	-1.214956e-001
1.060657e+003	-1.213148e-001
1.064514e+003	-1.208092e-001
1.068371e+003	-1.208286e-001
1.072228e+003	-1.205257e-001
1.076084e+003	-1.205314e-001
1.079941e+003	-1.204475e-001
1.083798e+003	-1.205953e-001
1.087655e+003	-1.207385e-001
1.091512e+003	-1.210681e-001
1.095369e+003	-1.207715e-001
1.099226e+003	-1.213235e-001
1.103083e+003	-1.203913e-001
1.106940e+003	-1.196344e-001
1.110797e+003	-1.193776e-001
1.114654e+003	-1.204901e-001
1.118511e+003	-1.213070e-001
1.122368e+003	-1.223131e-001
1.126225e+003	-1.226259e-001
1.130082e+003	-1.240795e-001
1.133938e+003	-1.249610e-001
1.137795e+003	-1.259128e-001
1.141652e+003	-1.264222e-001
1.145509e+003	-1.271678e-001
1.149366e+003	-1.275769e-001
1.153223e+003	-1.284677e-001
1.157080e+003	-1.287088e-001
1.160937e+003	-1.288251e-001
1.164794e+003	-1.289805e-001
1.168651e+003	-1.292663e-001
1.172508e+003	-1.295191e-001
1.176365e+003	-1.298236e-001
1.180222e+003	-1.299607e-001
1.184079e+003	-1.302113e-001
1.187936e+003	-1.303970e-001
1.191792e+003	-1.309620e-001
1.195649e+003	-1.313645e-001
1.199506e+003	-1.318659e-001
1.203363e+003	-1.322720e-001
1.207220e+003	-1.327355e-001
1.211077e+003	-1.331362e-001
1.214934e+003	-1.336899e-001
1.218791e+003	-1.339891e-001
1.222648e+003	-1.341702e-001
1.226505e+003	-1.342975e-001
1.230362e+003	-1.346280e-001
1.234219e+003	-1.348060e-001
1.238076e+003	-1.350567e-001
1.241933e+003	-1.352042e-001
1.245790e+003	-1.351856e-001
1.249646e+003	-1.350466e-001
1.253503e+003	-1.351716e-001
1.257360e+003	-1.352156e-001
1.261217e+003	-1.351375e-001
1.265074e+003	-1.349915e-001
1.268931e+003	-1.351058e-001
1.272788e+003	-1.350321e-001
1.276645e+003	-1.351835e-001
1.280502e+003	-1.352348e-001
1.284359e+003	-1.353005e-001
1.288216e+003	-1.354714e-001
1.292073e+003	-1.359322e-001
1.295930e+003	-1.362400e-001
1.299787e+003	-1.365414e-001
1.303644e+003	-1.368288e-001
1.307500e+003	-1.373337e-001
1.311357e+003	-1.376897e-001
1.315214e+003	-1.378714e-001
1.319071e+003	-1.380356e-001
1.322928e+003	-1.386481e-001
1.326785e+003	-1.392124e-001
1.330642e+003	-1.396103e-001
1.334499e+003	-1.397455e-001
1.338356e+003	-1.398138e-001
1.342213e+003	-1.401519e-001
1.346070e+003	-1.405661e-001
1.349927e+003	-1.407319e-001
1.353784e+003	-1.409907e-001
1.357641e+003	-1.414153e-001
1.361498e+003	-1.419238e-001
1.365354e+003	-1.419949e-001
1.369211e+003	-1.423451e-001
1.373068e+003	-1.427671e-001
1.376925e+003	-1.429716e-001
1.380782e+003	-1.428995e-001
1.384639e+003	-1.428604e-001
1.388496e+003	-1.423881e-001
1.392353e+003	-1.425520e-001
1.396210e+003	-1.433095e-001
1.400067e+003	-1.443081e-001
1.403924e+003	-1.448104e-001
1.407781e+003	-1.450625e-001
1.411638e+003	-1.450916e-001
1.415495e+003	-1.453969e-001
1.419352e+003	-1.453168e-001
1.423208e+003	-1.456374e-001
1.427065e+003	-1.462083e-001
1.430922e+003	-1.466506e-001
1.434779e+003	-1.469598e-001
1.438636e+003	-1.471061e-001
1.442493e+003	-1.474761e-001
1.446350e+003	-1.487069e-001
1.450207e+003	-1.494942e-001
1.454064e+003	-1.502499e-001
1.457921e+003	-1.507330e-001
1.461778e+003	-1.513882e-001
1.465635e+003	-1.517093e-001
1.469492e+003	-1.522157e-001
1.473349e+003	-1.526897e-001
1.477206e+003	-1.531798e-001
1.481063e+003	-1.532117e-001
1.484919e+003	-1.536727e-001
1.488776e+003	-1.539814e-001
1.492633e+003	-1.540723e-001
1.496490e+003	-1.540865e-001
1.500347e+003	-1.545217e-001
1.504204e+003	-1.556739e-001
1.508061e+003	-1.558505e-001
1.511918e+003	-1.562583e-001
1.515775e+003	-1.567720e-001
1.519632e+003	-1.563451e-001
1.523489e+003	-1.561228e-001
1.527346e+003	-1.568370e-001
1.531203e+003	-1.576537e-001
1.535060e+003	-1.580195e-001
1.538917e+003	-1.579688e-001
1.542773e+003	-1.574286e-001
1.546630e+003	-1.583354e-001
1.550487e+003	-1.587703e-001
1.554344e+003	-1.593265e-001
1.558201e+003	-1.602519e-001
1.562058e+003	-1.597071e-001
1.565915e+003	-1.596933e-001
1.569772e+003	-1.599335e-001
1.573629e+003	-1.596187e-001
1.577486e+003	-1.593873e-001
1.581343e+003	-1.599934e-001
1.585200e+003	-1.602183e-001
1.589057e+003	-1.601903e-001
1.592914e+003	-1.599889e-001
1.596771e+003	-1.598628e-001
1.600627e+003	-1.595499e-001
1.604484e+003	-1.591807e-001
1.608341e+003	-1.587542e-001
1.612198e+003	-1.585019e-001
1.616055e+003	-1.577763e-001
1.619912e+003	-1.575105e-001
1.623769e+003	-1.575126e-001
1.627626e+003	-1.571820e-001
1.631483e+003	-1.572166e-001
1.635340e+003	-1.568943e-001
1.639197e+003	-1.557578e-001
1.643054e+003	-1.556424e-001
1.646911e+003	-1.551766e-001
1.650768e+003	-1.546874e-001
1.654625e+003	-1.543523e-001
1.658481e+003	-1.546966e-001
1.662338e+003	-1.561195e-001
1.666195e+003	-1.579622e-001
1.670052e+003	-1.600518e-001
1.673909e+003	-1.622010e-001
1.677766e+003	-1.639562e-001
1.681623e+003	-1.655034e-001
1.685480e+003	-1.670797e-001
1.689337e+003	-1.685249e-001
1.693194e+003	-1.702872e-001
1.697051e+003	-1.717727e-001
1.700908e+003	-1.737749e-001
1.704765e+003	-1.746819e-001
1.708622e+003	-1.760446e-001
1.712479e+003	-1.769929e-001
1.716335e+003	-1.777805e-001
1.720192e+003	-1.789251e-001
1.724049e+003	-1.799636e-001
1.727906e+003	-1.809153e-001
1.731763e+003	-1.816637e-001
1.735620e+003	-1.819823e-001
1.739477e+003	-1.827594e-001
1.743334e+003	-1.831697e-001
1.747191e+003	-1.838270e-001
1.751048e+003	-1.846603e-001
1.754905e+003	-1.855330e-001
1.758762e+003	-1.861039e-001
1.762619e+003	-1.866642e-001
1.766476e+003	-1.871999e-001
1.770333e+003	-1.876832e-001
1.774189e+003	-1.877876e-001
1.778046e+003	-1.884514e-001
1.781903e+003	-1.890842e-001
1.785760e+003	-1.897497e-001
1.789617e+003	-1.903051e-001
1.793474e+003	-1.904486e-001
1.797331e+003	-1.906932e-001
1.801188e+003	-1.913412e-001
1.805045e+003	-1.916561e-001
1.808902e+003	-1.920677e-001
1.812759e+003	-1.924744e-001
1.816616e+003	-1.930732e-001
1.820473e+003	-1.936215e-001
1.824330e+003	-1.943447e-001
1.828187e+003	-1.945193e-001
1.832043e+003	-1.947985e-001
1.835900e+003	-1.951187e-001
1.839757e+003	-1.957867e-001
1.843614e+003	-1.961239e-001
1.847471e+003	-1.963489e-001
1.851328e+003	-1.967596e-001
1.855185e+003	-1.972682e-001
1.859042e+003	-1.977335e-001
1.862899e+003	-1.983017e-001
1.866756e+003	-1.986082e-001
1.870613e+003	-1.989834e-001
1.874470e+003	-1.992394e-001
1.878326e+003	-1.996228e-001
1.882183e+003	-2.001168e-001
1.886040e+003	-2.006861e-001
1.889897e+003	-2.010211e-001
1.893754e+003	-2.013225e-001
1.897611e+003	-2.017168e-001
1.901468e+003	-2.021982e-001
1.905325e+003	-2.024834e-001
1.909182e+003	-2.028388e-001
1.913039e+003	-2.032711e-001
1.916896e+003	-2.037755e-001
1.920753e+003	-2.039216e-001
1.924610e+003	-2.042636e-001
1.928467e+003	-2.046894e-001
1.932323e+003	-2.050729e-001
1.936180e+003	-2.053585e-001
1.940037e+003	-2.057508e-001
1.943894e+003	-2.059583e-001
1.947751e+003	-2.063685e-001
1.951608e+003	-2.067413e-001
1.955465e+003	-2.071058e-001
1.959322e+003	-2.074293e-001
1.963179e+003	-2.077581e-001
1.967036e+003	-2.079964e-001
1.970893e+003	-2.083889e-001
1.974750e+003	-2.087339e-001
1.978607e+003	-2.090977e-001
1.982464e+003	-2.093937e-001
1.986321e+003	-2.097164e-001
1.990177e+003	-2.099682e-001
1.994034e+003	-2.102944e-001
1.997891e+003	-2.106172e-001
2.001748e+003	-2.109860e-001
2.005605e+003	-2.113207e-001
2.009462e+003	-2.116902e-001
2.013319e+003	-2.119948e-001
2.017176e+003	-2.122011e-001
2.021033e+003	-2.124027e-001
2.024890e+003	-2.127437e-001
2.028747e+003	-2.130541e-001
2.032604e+003	-2.133639e-001
2.036461e+003	-2.135751e-001
2.040318e+003	-2.138280e-001
2.044175e+003	-2.141743e-001
2.048031e+003	-2.144894e-001
2.051888e+003	-2.147022e-001
2.055745e+003	-2.150171e-001
2.059602e+003	-2.152728e-001
2.063459e+003	-2.155222e-001
2.067316e+003	-2.157334e-001
2.071173e+003	-2.160648e-001
2.075030e+003	-2.163404e-001
2.078887e+003	-2.166092e-001
2.082744e+003	-2.168373e-001
2.086601e+003	-2.171223e-001
2.090458e+003	-2.173541e-001
2.094315e+003	-2.176514e-001
2.098172e+003	-2.179186e-001
2.102029e+003	-2.182282e-001
2.105885e+003	-2.184629e-001
2.109742e+003	-2.187255e-001
2.113599e+003	-2.189762e-001
2.117456e+003	-2.192339e-001
2.121313e+003	-2.194798e-001
2.125170e+003	-2.197618e-001
2.129027e+003	-2.200117e-001
2.132884e+003	-2.202424e-001
2.136741e+003	-2.204301e-001
2.140598e+003	-2.207055e-001
2.144455e+003	-2.209278e-001
2.148312e+003	-2.211256e-001
2.152169e+003	-2.213170e-001
2.156026e+003	-2.215533e-001
2.159883e+003	-2.217995e-001
2.163740e+003	-2.220842e-001
2.167596e+003	-2.223512e-001
2.171453e+003	-2.226120e-001
2.175310e+003	-2.228443e-001
2.179167e+003	-2.230982e-001
2.183024e+003	-2.232809e-001
2.186881e+003	-2.235252e-001
2.190738e+003	-2.236911e-001
2.194595e+003	-2.238620e-001
2.198452e+003	-2.240881e-001
2.202309e+003	-2.242915e-001
2.206166e+003	-2.244524e-001
2.210023e+003	-2.247133e-001
2.213880e+003	-2.249037e-001
2.217737e+003	-2.250806e-001
2.221594e+003	-2.253180e-001
2.225450e+003	-2.255874e-001
2.229307e+003	-2.257294e-001
2.233164e+003	-2.258431e-001
2.237021e+003	-2.259972e-001
2.240878e+003	-2.261215e-001
2.244735e+003	-2.262976e-001
2.248592e+003	-2.264829e-001
2.252449e+003	-2.266552e-001
2.256306e+003	-2.268392e-001
2.260163e+003	-2.270276e-001
2.264020e+003	-2.272262e-001
2.267877e+003	-2.273203e-001
2.271734e+003	-2.275234e-001
2.275591e+003	-2.277425e-001
2.279448e+003	-2.279331e-001
2.283304e+003	-2.280388e-001
2.287161e+003	-2.280675e-001
2.291018e+003	-2.281468e-001
2.294875e+003	-2.282575e-001
2.298732e+003	-2.283486e-001
2.302589e+003	-2.284215e-001
2.306446e+003	-2.285217e-001
2.310303e+003	-2.287184e-001
2.314160e+003	-2.289339e-001
2.318017e+003	-2.290433e-001
2.321874e+003	-2.291448e-001
2.325731e+003	-2.293259e-001
2.329588e+003	-2.293732e-001
2.333445e+003	-2.294135e-001
2.337302e+003	-2.294379e-001
2.341158e+003	-2.294912e-001
2.345015e+003	-2.296834e-001
2.348872e+003	-2.297700e-001
2.352729e+003	-2.298304e-001
2.356586e+003	-2.299483e-001
2.360443e+003	-2.300104e-001
2.364300e+003	-2.301382e-001
2.368157e+003	-2.301590e-001
2.372014e+003	-2.302371e-001
2.375871e+003	-2.303662e-001
2.379728e+003	-2.304462e-001
2.383585e+003	-2.305972e-001
2.387442e+003	-2.307884e-001
2.391299e+003	-2.308872e-001
2.395156e+003	-2.309746e-001
2.399012e+003	-2.309845e-001
2.402869e+003	-2.309709e-001
2.406726e+003	-2.310072e-001
2.410583e+003	-2.310809e-001
2.414440e+003	-2.311238e-001
2.418297e+003	-2.311650e-001
2.422154e+003	-2.311820e-001
2.426011e+003	-2.312285e-001
2.429868e+003	-2.312797e-001
2.433725e+003	-2.312912e-001
2.437582e+003	-2.312834e-001
2.441439e+003	-2.312469e-001
2.445296e+003	-2.312593e-001
2.449153e+003	-2.312561e-001
2.453010e+003	-2.313543e-001
2.456866e+003	-2.313815e-001
2.460723e+003	-2.313679e-001
2.464580e+003	-2.313833e-001
2.468437e+003	-2.314201e-001
2.472294e+003	-2.314434e-001
2.476151e+003	-2.313993e-001
2.480008e+003	-2.313723e-001
2.483865e+003	-2.312976e-001
2.487722e+003	-2.312291e-001
2.491579e+003	-2.312205e-001
2.495436e+003	-2.311932e-001
2.499293e+003	-2.311355e-001
2.503150e+003	-2.311881e-001
2.507007e+003	-2.311908e-001
2.510864e+003	-2.310625e-001
2.514720e+003	-2.309528e-001
2.518577e+003	-2.308395e-001
2.522434e+003	-2.308732e-001
2.526291e+003	-2.309589e-001
2.530148e+003	-2.309025e-001
2.534005e+003	-2.308501e-001
2.537862e+003	-2.308093e-001
2.541719e+003	-2.307941e-001
2.545576e+003	-2.307649e-001
2.549433e+003	-2.306488e-001
2.553290e+003	-2.305684e-001
2.557147e+003	-2.305955e-001
2.561004e+003	-2.306079e-001
2.564861e+003	-2.305717e-001
2.568718e+003	-2.304313e-001
2.572574e+003	-2.303313e-001
2.576431e+003	-2.303220e-001
2.580288e+003	-2.302873e-001
2.584145e+003	-2.301992e-001
2.588002e+003	-2.300506e-001
2.591859e+003	-2.299453e-001
2.595716e+003	-2.298353e-001
2.599573e+003	-2.297256e-001
2.603430e+003	-2.296743e-001
2.607287e+003	-2.295724e-001
2.611144e+003	-2.294620e-001
2.615001e+003	-2.294729e-001
2.618858e+003	-2.293831e-001
2.622715e+003	-2.292166e-001
2.626572e+003	-2.291421e-001
2.630428e+003	-2.290251e-001
2.634285e+003	-2.288914e-001
2.638142e+003	-2.288048e-001
2.641999e+003	-2.287140e-001
2.645856e+003	-2.286742e-001
2.649713e+003	-2.285756e-001
2.653570e+003	-2.284579e-001
2.657427e+003	-2.283459e-001
2.661284e+003	-2.282249e-001
2.665141e+003	-2.280982e-001
2.668998e+003	-2.279896e-001
2.672855e+003	-2.278400e-001
2.676712e+003	-2.276605e-001
2.680569e+003	-2.275301e-001
2.684426e+003	-2.274275e-001
2.688282e+003	-2.272317e-001
2.692139e+003	-2.271432e-001
2.695996e+003	-2.270903e-001
2.699853e+003	-2.269808e-001
2.703710e+003	-2.268014e-001
2.707567e+003	-2.265776e-001
2.711424e+003	-2.264411e-001
2.715281e+003	-2.263151e-001
2.719138e+003	-2.262373e-001
2.722995e+003	-2.261945e-001
2.726852e+003	-2.260996e-001
2.730709e+003	-2.258912e-001
2.734566e+003	-2.256600e-001
2.738423e+003	-2.255193e-001
2.742280e+003	-2.253311e-001
2.746136e+003	-2.251401e-001
2.749993e+003	-2.251405e-001
2.753850e+003	-2.249598e-001
2.757707e+003	-2.247110e-001
2.761564e+003	-2.245312e-001
2.765421e+003	-2.243764e-001
2.769278e+003	-2.242366e-001
2.773135e+003	-2.240475e-001
2.776992e+003	-2.239062e-001
2.780849e+003	-2.237756e-001
2.784706e+003	-2.235787e-001
2.788563e+003	-2.233983e-001
2.792420e+003	-2.231954e-001
2.796277e+003	-2.230024e-001
2.800134e+003	-2.228484e-001
2.803990e+003	-2.226925e-001
2.807847e+003	-2.225396e-001
2.811704e+003	-2.223478e-001
2.815561e+003	-2.221702e-001
2.819418e+003	-2.219795e-001
2.823275e+003	-2.216967e-001
2.827132e+003	-2.214315e-001
2.830989e+003	-2.212626e-001
2.834846e+003	-2.210904e-001
2.838703e+003	-2.209508e-001
2.842560e+003	-2.206565e-001
2.846417e+003	-2.203619e-001
2.850274e+003	-2.201961e-001
2.854131e+003	-2.199833e-001
2.857988e+003	-2.197659e-001
2.861844e+003	-2.195311e-001
2.865701e+003	-2.193321e-001
2.869558e+003	-2.191577e-001
2.873415e+003	-2.189800e-001
2.877272e+003	-2.187415e-001
2.881129e+003	-2.185607e-001
2.884986e+003	-2.183692e-001
2.888843e+003	-2.180969e-001
2.892700e+003	-2.178672e-001
2.896557e+003	-2.176356e-001
2.900414e+003	-2.173471e-001
2.904271e+003	-2.171068e-001
2.908128e+003	-2.169283e-001
2.911985e+003	-2.165203e-001
2.915842e+003	-2.162326e-001
2.919698e+003	-2.159468e-001
2.923555e+003	-2.156108e-001
2.927412e+003	-2.153285e-001
2.931269e+003	-2.150511e-001
2.935126e+003	-2.148597e-001
2.938983e+003	-2.148463e-001
2.942840e+003	-2.146225e-001
2.946697e+003	-2.143496e-001
2.950554e+003	-2.142175e-001
2.954411e+003	-2.140390e-001
2.958268e+003	-2.137341e-001
2.962125e+003	-2.134693e-001
2.965982e+003	-2.132306e-001
2.969839e+003	-2.130098e-001
2.973696e+003	-2.127967e-001
2.977552e+003	-2.125811e-001
2.981409e+003	-2.122423e-001
2.985266e+003	-2.119146e-001
2.989123e+003	-2.116741e-001
2.992980e+003	-2.115433e-001
2.996837e+003	-2.112818e-001
3.000694e+003	-2.111275e-001
3.004551e+003	-2.108651e-001
3.008408e+003	-2.104526e-001
3.012265e+003	-2.102214e-001
3.016122e+003	-2.099984e-001
3.019979e+003	-2.096977e-001
3.023836e+003	-2.093565e-001
3.027693e+003	-2.091019e-001
3.031550e+003	-2.088651e-001
3.035406e+003	-2.084013e-001
3.039263e+003	-2.080941e-001
3.043120e+003	-2.078054e-001
3.046977e+003	-2.074790e-001
3.050834e+003	-2.072314e-001
3.054691e+003	-2.070023e-001
3.058548e+003	-2.066388e-001
3.062405e+003	-2.063495e-001
3.066262e+003	-2.059320e-001
3.070119e+003	-2.056137e-001
3.073976e+003	-2.053210e-001
3.077833e+003	-2.050068e-001
3.081690e+003	-2.045701e-001
3.085547e+003	-2.042121e-001
3.089404e+003	-2.038964e-001
3.093260e+003	-2.035812e-001
3.097117e+003	-2.031065e-001
3.100974e+003	-2.028071e-001
3.104831e+003	-2.024421e-001
3.108688e+003	-2.020289e-001
3.112545e+003	-2.016978e-001
3.116402e+003	-2.013338e-001
3.120259e+003	-2.010184e-001
3.124116e+003	-2.006225e-001
3.127973e+003	-2.000227e-001
3.131830e+003	-1.995322e-001
3.135687e+003	-1.991338e-001
3.139544e+003	-1.987713e-001
3.143401e+003	-1.983116e-001
3.147258e+003	-1.978874e-001
3.151115e+003	-1.975466e-001
3.154971e+003	-1.971969e-001
3.158828e+003	-1.966645e-001
3.162685e+003	-1.962668e-001
3.166542e+003	-1.959125e-001
3.170399e+003	-1.954298e-001
3.174256e+003	-1.949323e-001
3.178113e+003	-1.945933e-001
3.181970e+003	-1.942268e-001
3.185827e+003	-1.937580e-001
3.189684e+003	-1.932666e-001
3.193541e+003	-1.929442e-001
3.197398e+003	-1.925298e-001
3.201255e+003	-1.921134e-001
3.205112e+003	-1.917415e-001
3.208969e+003	-1.913649e-001
3.212825e+003	-1.908509e-001
3.216682e+003	-1.904958e-001
3.220539e+003	-1.900740e-001
3.224396e+003	-1.895702e-001
3.228253e+003	-1.891464e-001
3.232110e+003	-1.888249e-001
3.235967e+003	-1.884230e-001
3.239824e+003	-1.880843e-001
3.243681e+003	-1.877025e-001
3.247538e+003	-1.873775e-001
3.251395e+003	-1.871688e-001
3.255252e+003	-1.868637e-001
3.259109e+003	-1.864245e-001
3.262966e+003	-1.860279e-001
3.266823e+003	-1.856976e-001
3.270679e+003	-1.854006e-001
3.274536e+003	-1.852450e-001
3.278393e+003	-1.850429e-001
3.282250e+003	-1.847499e-001
3.286107e+003	-1.844570e-001
3.289964e+003	-1.840063e-001
3.293821e+003	-1.835859e-001
3.297678e+003	-1.833500e-001
3.301535e+003	-1.831740e-001
3.305392e+003	-1.829810e-001
3.309249e+003	-1.828247e-001
3.313106e+003	-1.824827e-001
3.316963e+003	-1.821363e-001
3.320820e+003	-1.817721e-001
3.324677e+003	-1.814215e-001
3.328533e+003	-1.812254e-001
3.332390e+003	-1.810470e-001
3.336247e+003	-1.807357e-001
3.340104e+003	-1.804999e-001
3.343961e+003	-1.802030e-001
3.347818e+003	-1.798584e-001
3.351675e+003	-1.795125e-001
3.355532e+003	-1.793042e-001
3.359389e+003	-1.791854e-001
3.363246e+003	-1.789516e-001
3.367103e+003	-1.784619e-001
3.370959e+003	-1.781675e-001
3.374816e+003	-1.780114e-001
3.378673e+003	-1.778982e-001
3.382530e+003	-1.775402e-001
3.386387e+003	-1.771001e-001
3.390244e+003	-1.769356e-001
3.394101e+003	-1.769465e-001
3.397958e+003	-1.766495e-001
3.401815e+003	-1.763934e-001
3.405672e+003	-1.762863e-001
3.409529e+003	-1.762463e-001
3.413386e+003	-1.761128e-001
3.417243e+003	-1.759293e-001
3.421100e+003	-1.756926e-001
3.424957e+003	-1.755615e-001
3.428813e+003	-1.754645e-001
3.432670e+003	-1.754653e-001
3.436527e+003	-1.753987e-001
3.440384e+003	-1.752688e-001
3.444241e+003	-1.750275e-001
3.448098e+003	-1.749398e-001
3.451955e+003	-1.751740e-001
3.455812e+003	-1.753137e-001
3.459669e+003	-1.753099e-001
3.463526e+003	-1.753271e-001
3.467383e+003	-1.754188e-001
3.471240e+003	-1.755167e-001
3.475097e+003	-1.754472e-001
3.478954e+003	-1.752707e-001
3.482811e+003	-1.751328e-001
3.486667e+003	-1.752783e-001
3.490524e+003	-1.755949e-001
3.494381e+003	-1.757956e-001
3.498238e+003	-1.756489e-001
3.502095e+003	-1.754264e-001
3.505952e+003	-1.756138e-001
3.509809e+003	-1.757513e-001
3.513666e+003	-1.759214e-001
3.517523e+003	-1.762354e-001
3.521380e+003	-1.761872e-001
3.525237e+003	-1.759635e-001
3.529094e+003	-1.761577e-001
3.532951e+003	-1.767239e-001
3.536808e+003	-1.769301e-001
3.540665e+003	-1.770818e-001
3.544521e+003	-1.768224e-001
3.548378e+003	-1.768067e-001
3.552235e+003	-1.769889e-001
3.556092e+003	-1.774999e-001
3.559949e+003	-1.777007e-001
3.563806e+003	-1.774803e-001
3.567663e+003	-1.772419e-001
3.571520e+003	-1.777010e-001
3.575377e+003	-1.779129e-001
3.579234e+003	-1.781482e-001
3.583091e+003	-1.784701e-001
3.586948e+003	-1.782057e-001
3.590805e+003	-1.777162e-001
3.594662e+003	-1.770498e-001
3.598519e+003	-1.768456e-001
3.602375e+003	-1.777305e-001
3.606232e+003	-1.790117e-001
3.610089e+003	-1.795249e-001
3.613946e+003	-1.791843e-001
3.617803e+003	-1.787875e-001
3.621660e+003	-1.786681e-001
3.625517e+003	-1.794766e-001
3.629374e+003	-1.796383e-001
3.633231e+003	-1.799277e-001
3.637088e+003	-1.809658e-001
3.640945e+003	-1.821962e-001
3.644802e+003	-1.838233e-001
3.648659e+003	-1.833013e-001
3.652516e+003	-1.835204e-001
3.656373e+003	-1.840475e-001
3.660229e+003	-1.846179e-001
3.664086e+003	-1.856294e-001
3.667943e+003	-1.862891e-001
3.671800e+003	-1.854516e-001
3.675657e+003	-1.842795e-001
3.679514e+003	-1.838880e-001
3.683371e+003	-1.845238e-001
3.687228e+003	-1.846768e-001
3.691085e+003	-1.828306e-001
3.694942e+003	-1.823277e-001
3.698799e+003	-1.825351e-001
3.702656e+003	-1.822612e-001
3.706513e+003	-1.827028e-001
3.710370e+003	-1.828364e-001
3.714227e+003	-1.829826e-001
3.718083e+003	-1.822207e-001
3.721940e+003	-1.806955e-001
3.725797e+003	-1.801278e-001
3.729654e+003	-1.809261e-001
3.733511e+003	-1.805486e-001
3.737368e+003	-1.800521e-001
3.741225e+003	-1.825311e-001
3.745082e+003	-1.840101e-001
3.748939e+003	-1.827334e-001
3.752796e+003	-1.822898e-001
3.756653e+003	-1.822299e-001
3.760510e+003	-1.825217e-001
3.764367e+003	-1.824845e-001
3.768224e+003	-1.821807e-001
3.772081e+003	-1.822736e-001
3.775938e+003	-1.824562e-001
3.779794e+003	-1.817597e-001
3.783651e+003	-1.812232e-001
3.787508e+003	-1.814365e-001
3.791365e+003	-1.817933e-001
3.795222e+003	-1.816625e-001
3.799079e+003	-1.809462e-001
3.802936e+003	-1.805475e-001
3.806793e+003	-1.808301e-001
3.810650e+003	-1.810816e-001
3.814507e+003	-1.814864e-001
3.818364e+003	-1.803432e-001
3.822221e+003	-1.792627e-001
3.826078e+003	-1.792114e-001
3.829935e+003	-1.799522e-001
3.833792e+003	-1.803280e-001
3.837648e+003	-1.790605e-001
3.841505e+003	-1.782389e-001
3.845362e+003	-1.788907e-001
3.849219e+003	-1.804369e-001
3.853076e+003	-1.802165e-001
3.856933e+003	-1.790804e-001
3.860790e+003	-1.781956e-001
3.864647e+003	-1.777647e-001
3.868504e+003	-1.779683e-001
3.872361e+003	-1.775748e-001
3.876218e+003	-1.777953e-001
3.880075e+003	-1.779353e-001
3.883932e+003	-1.776817e-001
3.887789e+003	-1.776451e-001
3.891646e+003	-1.770916e-001
3.895502e+003	-1.772250e-001
3.899359e+003	-1.771973e-001
3.903216e+003	-1.759165e-001
3.907073e+003	-1.760696e-001
3.910930e+003	-1.765001e-001
3.914787e+003	-1.764665e-001
3.918644e+003	-1.758549e-001
3.922501e+003	-1.752985e-001
3.926358e+003	-1.750719e-001
3.930215e+003	-1.749775e-001
3.934072e+003	-1.749501e-001
3.937929e+003	-1.752450e-001
3.941786e+003	-1.749855e-001
3.945643e+003	-1.744053e-001
3.949500e+003	-1.741664e-001
3.953356e+003	-1.742977e-001
3.957213e+003	-1.742732e-001
3.961070e+003	-1.740473e-001
3.964927e+003	-1.739044e-001
3.968784e+003	-1.739298e-001
3.972641e+003	-1.737936e-001
3.976498e+003	-1.734394e-001
3.980355e+003	-1.732906e-001
3.984212e+003	-1.732394e-001
3.988069e+003	-1.730766e-001
3.991926e+003	-1.730091e-001
3.995783e+003	-1.729746e-001
3.999640e+003	-1.728954e-001
4.003497e+003	0.000000e+000
