# Supplementary material for: Sustainable Electrochemical Strategy for Selective Double Bond Oxidation in the Presence of Aldehyde Groups with Mo─N─O Catalysts
Source: Adv Sci (Weinh). 2025 Jun 23;12(36):e06584. doi: 10.1002/advs.202506584 (PMC12463080; doi:10.1002/advs.202506584)
Supplement: Supplementary file 2 — Supporting Information [file ADVS-12-e06584-s002.zip › in-situ ATR-FTIR/-1.CSV]

3.972642e+002	0.000000e+000
4.011212e+002	0.000000e+000
4.049781e+002	0.000000e+000
4.088350e+002	0.000000e+000
4.126920e+002	0.000000e+000
4.165489e+002	0.000000e+000
4.204058e+002	0.000000e+000
4.242628e+002	0.000000e+000
4.281197e+002	0.000000e+000
4.319766e+002	0.000000e+000
4.358336e+002	0.000000e+000
4.396905e+002	0.000000e+000
4.435474e+002	0.000000e+000
4.474044e+002	0.000000e+000
4.512613e+002	0.000000e+000
4.551182e+002	0.000000e+000
4.589752e+002	0.000000e+000
4.628321e+002	0.000000e+000
4.666890e+002	0.000000e+000
4.705460e+002	0.000000e+000
4.744029e+002	0.000000e+000
4.782598e+002	0.000000e+000
4.821168e+002	0.000000e+000
4.859737e+002	0.000000e+000
4.898306e+002	0.000000e+000
4.936876e+002	0.000000e+000
4.975445e+002	0.000000e+000
5.014014e+002	0.000000e+000
5.052584e+002	0.000000e+000
5.091153e+002	0.000000e+000
5.129722e+002	0.000000e+000
5.168292e+002	0.000000e+000
5.206861e+002	0.000000e+000
5.245430e+002	0.000000e+000
5.284000e+002	0.000000e+000
5.322569e+002	0.000000e+000
5.361138e+002	0.000000e+000
5.399708e+002	0.000000e+000
5.438277e+002	0.000000e+000
5.476846e+002	0.000000e+000
5.515416e+002	0.000000e+000
5.553985e+002	0.000000e+000
5.592554e+002	0.000000e+000
5.631124e+002	0.000000e+000
5.669693e+002	0.000000e+000
5.708262e+002	0.000000e+000
5.746832e+002	0.000000e+000
5.785401e+002	0.000000e+000
5.823970e+002	0.000000e+000
5.862539e+002	0.000000e+000
5.901108e+002	0.000000e+000
5.939678e+002	0.000000e+000
5.978247e+002	0.000000e+000
6.016816e+002	0.000000e+000
6.055386e+002	0.000000e+000
6.093955e+002	0.000000e+000
6.132524e+002	0.000000e+000
6.171094e+002	0.000000e+000
6.209663e+002	0.000000e+000
6.248232e+002	0.000000e+000
6.286802e+002	0.000000e+000
6.325371e+002	0.000000e+000
6.363940e+002	0.000000e+000
6.402510e+002	0.000000e+000
6.441079e+002	0.000000e+000
6.479648e+002	0.000000e+000
6.518218e+002	0.000000e+000
6.556787e+002	0.000000e+000
6.595356e+002	0.000000e+000
6.633926e+002	0.000000e+000
6.672495e+002	0.000000e+000
6.711064e+002	0.000000e+000
6.749634e+002	0.000000e+000
6.788203e+002	0.000000e+000
6.826772e+002	0.000000e+000
6.865342e+002	0.000000e+000
6.903911e+002	0.000000e+000
6.942480e+002	0.000000e+000
6.981050e+002	0.000000e+000
7.019619e+002	0.000000e+000
7.058188e+002	0.000000e+000
7.096758e+002	0.000000e+000
7.135327e+002	0.000000e+000
7.173896e+002	0.000000e+000
7.212466e+002	0.000000e+000
7.251035e+002	0.000000e+000
7.289604e+002	0.000000e+000
7.328174e+002	0.000000e+000
7.366743e+002	0.000000e+000
7.405313e+002	0.000000e+000
7.443882e+002	0.000000e+000
7.482451e+002	0.000000e+000
7.521021e+002	0.000000e+000
7.559590e+002	0.000000e+000
7.598159e+002	0.000000e+000
7.636729e+002	0.000000e+000
7.675298e+002	0.000000e+000
7.713867e+002	0.000000e+000
7.752437e+002	0.000000e+000
7.791006e+002	0.000000e+000
7.829575e+002	0.000000e+000
7.868145e+002	0.000000e+000
7.906714e+002	0.000000e+000
7.945283e+002	0.000000e+000
7.983853e+002	0.000000e+000
8.022422e+002	0.000000e+000
8.060991e+002	0.000000e+000
8.099561e+002	0.000000e+000
8.138130e+002	0.000000e+000
8.176699e+002	0.000000e+000
8.215269e+002	0.000000e+000
8.253838e+002	0.000000e+000
8.292407e+002	0.000000e+000
8.330977e+002	0.000000e+000
8.369546e+002	0.000000e+000
8.408115e+002	0.000000e+000
8.446685e+002	0.000000e+000
8.485254e+002	0.000000e+000
8.523823e+002	0.000000e+000
8.562393e+002	0.000000e+000
8.600962e+002	0.000000e+000
8.639531e+002	0.000000e+000
8.678101e+002	0.000000e+000
8.716670e+002	0.000000e+000
8.755239e+002	0.000000e+000
8.793809e+002	0.000000e+000
8.832378e+002	0.000000e+000
8.870947e+002	0.000000e+000
8.909517e+002	0.000000e+000
8.948086e+002	0.000000e+000
8.986655e+002	0.000000e+000
9.025225e+002	0.000000e+000
9.063794e+002	0.000000e+000
9.102363e+002	0.000000e+000
9.140933e+002	0.000000e+000
9.179502e+002	0.000000e+000
9.218071e+002	0.000000e+000
9.256641e+002	0.000000e+000
9.295210e+002	0.000000e+000
9.333779e+002	0.000000e+000
9.372349e+002	0.000000e+000
9.410918e+002	0.000000e+000
9.449487e+002	0.000000e+000
9.488057e+002	0.000000e+000
9.526626e+002	0.000000e+000
9.565195e+002	0.000000e+000
9.603765e+002	0.000000e+000
9.642334e+002	0.000000e+000
9.680903e+002	0.000000e+000
9.719473e+002	0.000000e+000
9.758042e+002	0.000000e+000
9.796611e+002	0.000000e+000
9.835181e+002	0.000000e+000
9.873750e+002	0.000000e+000
9.912319e+002	0.000000e+000
9.950889e+002	0.000000e+000
9.989458e+002	-1.274051e-001
1.002803e+003	-1.268157e-001
1.006660e+003	-1.267533e-001
1.010517e+003	-1.263031e-001
1.014374e+003	-1.263453e-001
1.018230e+003	-1.259799e-001
1.022087e+003	-1.256530e-001
1.025944e+003	-1.251473e-001
1.029801e+003	-1.251424e-001
1.033658e+003	-1.249187e-001
1.037515e+003	-1.253330e-001
1.041372e+003	-1.255205e-001
1.045229e+003	-1.259072e-001
1.049086e+003	-1.259815e-001
1.052943e+003	-1.264150e-001
1.056800e+003	-1.264910e-001
1.060657e+003	-1.262612e-001
1.064514e+003	-1.258022e-001
1.068371e+003	-1.259004e-001
1.072228e+003	-1.252941e-001
1.076084e+003	-1.253048e-001
1.079941e+003	-1.253956e-001
1.083798e+003	-1.256081e-001
1.087655e+003	-1.255089e-001
1.091512e+003	-1.253653e-001
1.095369e+003	-1.248323e-001
1.099226e+003	-1.258630e-001
1.103083e+003	-1.252528e-001
1.106940e+003	-1.245923e-001
1.110797e+003	-1.246516e-001
1.114654e+003	-1.255002e-001
1.118511e+003	-1.262782e-001
1.122368e+003	-1.277482e-001
1.126225e+003	-1.285644e-001
1.130082e+003	-1.296209e-001
1.133938e+003	-1.303113e-001
1.137795e+003	-1.314645e-001
1.141652e+003	-1.321520e-001
1.145509e+003	-1.328919e-001
1.149366e+003	-1.329657e-001
1.153223e+003	-1.336008e-001
1.157080e+003	-1.340677e-001
1.160937e+003	-1.346211e-001
1.164794e+003	-1.348894e-001
1.168651e+003	-1.351063e-001
1.172508e+003	-1.351894e-001
1.176365e+003	-1.355345e-001
1.180222e+003	-1.355717e-001
1.184079e+003	-1.358178e-001
1.187936e+003	-1.361859e-001
1.191792e+003	-1.369814e-001
1.195649e+003	-1.375623e-001
1.199506e+003	-1.380850e-001
1.203363e+003	-1.382881e-001
1.207220e+003	-1.386542e-001
1.211077e+003	-1.391020e-001
1.214934e+003	-1.396073e-001
1.218791e+003	-1.397911e-001
1.222648e+003	-1.398156e-001
1.226505e+003	-1.397604e-001
1.230362e+003	-1.399160e-001
1.234219e+003	-1.399673e-001
1.238076e+003	-1.401026e-001
1.241933e+003	-1.401377e-001
1.245790e+003	-1.400390e-001
1.249646e+003	-1.400139e-001
1.253503e+003	-1.402305e-001
1.257360e+003	-1.402435e-001
1.261217e+003	-1.400372e-001
1.265074e+003	-1.399420e-001
1.268931e+003	-1.400476e-001
1.272788e+003	-1.400033e-001
1.276645e+003	-1.401188e-001
1.280502e+003	-1.402044e-001
1.284359e+003	-1.402215e-001
1.288216e+003	-1.403908e-001
1.292073e+003	-1.407711e-001
1.295930e+003	-1.409913e-001
1.299787e+003	-1.414918e-001
1.303644e+003	-1.418651e-001
1.307500e+003	-1.422408e-001
1.311357e+003	-1.425287e-001
1.315214e+003	-1.428143e-001
1.319071e+003	-1.430785e-001
1.322928e+003	-1.436764e-001
1.326785e+003	-1.441628e-001
1.330642e+003	-1.445397e-001
1.334499e+003	-1.446018e-001
1.338356e+003	-1.446489e-001
1.342213e+003	-1.450857e-001
1.346070e+003	-1.454189e-001
1.349927e+003	-1.454663e-001
1.353784e+003	-1.457785e-001
1.357641e+003	-1.463403e-001
1.361498e+003	-1.468887e-001
1.365354e+003	-1.468879e-001
1.369211e+003	-1.472047e-001
1.373068e+003	-1.476649e-001
1.376925e+003	-1.479020e-001
1.380782e+003	-1.478664e-001
1.384639e+003	-1.477180e-001
1.388496e+003	-1.471993e-001
1.392353e+003	-1.474204e-001
1.396210e+003	-1.480480e-001
1.400067e+003	-1.490952e-001
1.403924e+003	-1.497073e-001
1.407781e+003	-1.500509e-001
1.411638e+003	-1.500722e-001
1.415495e+003	-1.503446e-001
1.419352e+003	-1.502087e-001
1.423208e+003	-1.505348e-001
1.427065e+003	-1.511783e-001
1.430922e+003	-1.515423e-001
1.434779e+003	-1.518361e-001
1.438636e+003	-1.520341e-001
1.442493e+003	-1.523867e-001
1.446350e+003	-1.537245e-001
1.450207e+003	-1.545298e-001
1.454064e+003	-1.552036e-001
1.457921e+003	-1.557119e-001
1.461778e+003	-1.564607e-001
1.465635e+003	-1.567484e-001
1.469492e+003	-1.572653e-001
1.473349e+003	-1.577914e-001
1.477206e+003	-1.582871e-001
1.481063e+003	-1.583072e-001
1.484919e+003	-1.587606e-001
1.488776e+003	-1.590510e-001
1.492633e+003	-1.590491e-001
1.496490e+003	-1.590271e-001
1.500347e+003	-1.594568e-001
1.504204e+003	-1.606074e-001
1.508061e+003	-1.608129e-001
1.511918e+003	-1.612273e-001
1.515775e+003	-1.617652e-001
1.519632e+003	-1.614179e-001
1.523489e+003	-1.612083e-001
1.527346e+003	-1.619330e-001
1.531203e+003	-1.627622e-001
1.535060e+003	-1.630557e-001
1.538917e+003	-1.628430e-001
1.542773e+003	-1.623624e-001
1.546630e+003	-1.633904e-001
1.550487e+003	-1.637770e-001
1.554344e+003	-1.643470e-001
1.558201e+003	-1.653347e-001
1.562058e+003	-1.647888e-001
1.565915e+003	-1.647326e-001
1.569772e+003	-1.650438e-001
1.573629e+003	-1.646841e-001
1.577486e+003	-1.644465e-001
1.581343e+003	-1.650425e-001
1.585200e+003	-1.652244e-001
1.589057e+003	-1.651901e-001
1.592914e+003	-1.649536e-001
1.596771e+003	-1.647920e-001
1.600627e+003	-1.644931e-001
1.604484e+003	-1.641486e-001
1.608341e+003	-1.637566e-001
1.612198e+003	-1.635067e-001
1.616055e+003	-1.627935e-001
1.619912e+003	-1.624073e-001
1.623769e+003	-1.622782e-001
1.627626e+003	-1.618301e-001
1.631483e+003	-1.617915e-001
1.635340e+003	-1.614667e-001
1.639197e+003	-1.602344e-001
1.643054e+003	-1.600456e-001
1.646911e+003	-1.594955e-001
1.650768e+003	-1.588567e-001
1.654625e+003	-1.586585e-001
1.658481e+003	-1.589466e-001
1.662338e+003	-1.603824e-001
1.666195e+003	-1.623249e-001
1.670052e+003	-1.644893e-001
1.673909e+003	-1.667120e-001
1.677766e+003	-1.684897e-001
1.681623e+003	-1.701657e-001
1.685480e+003	-1.718671e-001
1.689337e+003	-1.732645e-001
1.693194e+003	-1.750721e-001
1.697051e+003	-1.766953e-001
1.700908e+003	-1.788716e-001
1.704765e+003	-1.797828e-001
1.708622e+003	-1.811694e-001
1.712479e+003	-1.821215e-001
1.716335e+003	-1.829940e-001
1.720192e+003	-1.841787e-001
1.724049e+003	-1.851891e-001
1.727906e+003	-1.860984e-001
1.731763e+003	-1.868340e-001
1.735620e+003	-1.872321e-001
1.739477e+003	-1.880307e-001
1.743334e+003	-1.884043e-001
1.747191e+003	-1.890258e-001
1.751048e+003	-1.900131e-001
1.754905e+003	-1.909321e-001
1.758762e+003	-1.914989e-001
1.762619e+003	-1.920948e-001
1.766476e+003	-1.925516e-001
1.770333e+003	-1.930207e-001
1.774189e+003	-1.931974e-001
1.778046e+003	-1.937896e-001
1.781903e+003	-1.944761e-001
1.785760e+003	-1.951786e-001
1.789617e+003	-1.957316e-001
1.793474e+003	-1.959227e-001
1.797331e+003	-1.962157e-001
1.801188e+003	-1.969340e-001
1.805045e+003	-1.972135e-001
1.808902e+003	-1.975595e-001
1.812759e+003	-1.979589e-001
1.816616e+003	-1.985365e-001
1.820473e+003	-1.990685e-001
1.824330e+003	-1.998069e-001
1.828187e+003	-2.000465e-001
1.832043e+003	-2.003878e-001
1.835900e+003	-2.006499e-001
1.839757e+003	-2.012689e-001
1.843614e+003	-2.016429e-001
1.847471e+003	-2.019249e-001
1.851328e+003	-2.023382e-001
1.855185e+003	-2.028667e-001
1.859042e+003	-2.032778e-001
1.862899e+003	-2.038045e-001
1.866756e+003	-2.041287e-001
1.870613e+003	-2.045447e-001
1.874470e+003	-2.048123e-001
1.878326e+003	-2.052366e-001
1.882183e+003	-2.057149e-001
1.886040e+003	-2.062534e-001
1.889897e+003	-2.065816e-001
1.893754e+003	-2.069286e-001
1.897611e+003	-2.073214e-001
1.901468e+003	-2.077749e-001
1.905325e+003	-2.080455e-001
1.909182e+003	-2.083602e-001
1.913039e+003	-2.088117e-001
1.916896e+003	-2.093893e-001
1.920753e+003	-2.095987e-001
1.924610e+003	-2.099613e-001
1.928467e+003	-2.103745e-001
1.932323e+003	-2.107279e-001
1.936180e+003	-2.110362e-001
1.940037e+003	-2.113981e-001
1.943894e+003	-2.116128e-001
1.947751e+003	-2.120305e-001
1.951608e+003	-2.124050e-001
1.955465e+003	-2.127932e-001
1.959322e+003	-2.131518e-001
1.963179e+003	-2.134808e-001
1.967036e+003	-2.136983e-001
1.970893e+003	-2.140813e-001
1.974750e+003	-2.144156e-001
1.978607e+003	-2.147681e-001
1.982464e+003	-2.150502e-001
1.986321e+003	-2.153609e-001
1.990177e+003	-2.156077e-001
1.994034e+003	-2.159675e-001
1.997891e+003	-2.162847e-001
2.001748e+003	-2.166446e-001
2.005605e+003	-2.170038e-001
2.009462e+003	-2.174129e-001
2.013319e+003	-2.176793e-001
2.017176e+003	-2.178663e-001
2.021033e+003	-2.181138e-001
2.024890e+003	-2.184662e-001
2.028747e+003	-2.187475e-001
2.032604e+003	-2.190263e-001
2.036461e+003	-2.192354e-001
2.040318e+003	-2.195205e-001
2.044175e+003	-2.198596e-001
2.048031e+003	-2.201904e-001
2.051888e+003	-2.204113e-001
2.055745e+003	-2.206787e-001
2.059602e+003	-2.209442e-001
2.063459e+003	-2.211899e-001
2.067316e+003	-2.213479e-001
2.071173e+003	-2.216585e-001
2.075030e+003	-2.219890e-001
2.078887e+003	-2.223528e-001
2.082744e+003	-2.225666e-001
2.086601e+003	-2.227950e-001
2.090458e+003	-2.230310e-001
2.094315e+003	-2.233443e-001
2.098172e+003	-2.236432e-001
2.102029e+003	-2.239627e-001
2.105885e+003	-2.241936e-001
2.109742e+003	-2.244698e-001
2.113599e+003	-2.247159e-001
2.117456e+003	-2.250354e-001
2.121313e+003	-2.252569e-001
2.125170e+003	-2.254792e-001
2.129027e+003	-2.256979e-001
2.132884e+003	-2.259542e-001
2.136741e+003	-2.262333e-001
2.140598e+003	-2.265708e-001
2.144455e+003	-2.267082e-001
2.148312e+003	-2.268718e-001
2.152169e+003	-2.270836e-001
2.156026e+003	-2.273352e-001
2.159883e+003	-2.276055e-001
2.163740e+003	-2.278947e-001
2.167596e+003	-2.281436e-001
2.171453e+003	-2.283977e-001
2.175310e+003	-2.286157e-001
2.179167e+003	-2.288778e-001
2.183024e+003	-2.290870e-001
2.186881e+003	-2.293130e-001
2.190738e+003	-2.294810e-001
2.194595e+003	-2.296888e-001
2.198452e+003	-2.299097e-001
2.202309e+003	-2.301178e-001
2.206166e+003	-2.303020e-001
2.210023e+003	-2.305455e-001
2.213880e+003	-2.306879e-001
2.217737e+003	-2.309048e-001
2.221594e+003	-2.312082e-001
2.225450e+003	-2.314972e-001
2.229307e+003	-2.316251e-001
2.233164e+003	-2.317545e-001
2.237021e+003	-2.319092e-001
2.240878e+003	-2.320215e-001
2.244735e+003	-2.321824e-001
2.248592e+003	-2.323769e-001
2.252449e+003	-2.325849e-001
2.256306e+003	-2.327868e-001
2.260163e+003	-2.329306e-001
2.264020e+003	-2.331669e-001
2.267877e+003	-2.333799e-001
2.271734e+003	-2.335603e-001
2.275591e+003	-2.337047e-001
2.279448e+003	-2.339157e-001
2.283304e+003	-2.340520e-001
2.287161e+003	-2.340517e-001
2.291018e+003	-2.341285e-001
2.294875e+003	-2.342665e-001
2.298732e+003	-2.343949e-001
2.302589e+003	-2.344702e-001
2.306446e+003	-2.345301e-001
2.310303e+003	-2.346934e-001
2.314160e+003	-2.348684e-001
2.318017e+003	-2.349543e-001
2.321874e+003	-2.349996e-001
2.325731e+003	-2.351715e-001
2.329588e+003	-2.352936e-001
2.333445e+003	-2.355015e-001
2.337302e+003	-2.355786e-001
2.341158e+003	-2.356260e-001
2.345015e+003	-2.358684e-001
2.348872e+003	-2.359253e-001
2.352729e+003	-2.360059e-001
2.356586e+003	-2.360612e-001
2.360443e+003	-2.361197e-001
2.364300e+003	-2.361805e-001
2.368157e+003	-2.361992e-001
2.372014e+003	-2.363040e-001
2.375871e+003	-2.363613e-001
2.379728e+003	-2.364071e-001
2.383585e+003	-2.366032e-001
2.387442e+003	-2.367948e-001
2.391299e+003	-2.368484e-001
2.395156e+003	-2.368996e-001
2.399012e+003	-2.369256e-001
2.402869e+003	-2.369368e-001
2.406726e+003	-2.369811e-001
2.410583e+003	-2.371381e-001
2.414440e+003	-2.372297e-001
2.418297e+003	-2.372490e-001
2.422154e+003	-2.372572e-001
2.426011e+003	-2.372699e-001
2.429868e+003	-2.372826e-001
2.433725e+003	-2.372714e-001
2.437582e+003	-2.373270e-001
2.441439e+003	-2.373221e-001
2.445296e+003	-2.373365e-001
2.449153e+003	-2.373131e-001
2.453010e+003	-2.374300e-001
2.456866e+003	-2.374668e-001
2.460723e+003	-2.373916e-001
2.464580e+003	-2.374222e-001
2.468437e+003	-2.374919e-001
2.472294e+003	-2.374905e-001
2.476151e+003	-2.374040e-001
2.480008e+003	-2.373877e-001
2.483865e+003	-2.373308e-001
2.487722e+003	-2.372685e-001
2.491579e+003	-2.372711e-001
2.495436e+003	-2.372284e-001
2.499293e+003	-2.371700e-001
2.503150e+003	-2.372055e-001
2.507007e+003	-2.371789e-001
2.510864e+003	-2.370578e-001
2.514720e+003	-2.369982e-001
2.518577e+003	-2.370094e-001
2.522434e+003	-2.370512e-001
2.526291e+003	-2.370506e-001
2.530148e+003	-2.370293e-001
2.534005e+003	-2.369723e-001
2.537862e+003	-2.368881e-001
2.541719e+003	-2.368321e-001
2.545576e+003	-2.368265e-001
2.549433e+003	-2.367931e-001
2.553290e+003	-2.367031e-001
2.557147e+003	-2.366736e-001
2.561004e+003	-2.366569e-001
2.564861e+003	-2.366715e-001
2.568718e+003	-2.365234e-001
2.572574e+003	-2.364202e-001
2.576431e+003	-2.364135e-001
2.580288e+003	-2.363801e-001
2.584145e+003	-2.362683e-001
2.588002e+003	-2.361121e-001
2.591859e+003	-2.359912e-001
2.595716e+003	-2.358935e-001
2.599573e+003	-2.357811e-001
2.603430e+003	-2.357826e-001
2.607287e+003	-2.356954e-001
2.611144e+003	-2.355328e-001
2.615001e+003	-2.355113e-001
2.618858e+003	-2.354088e-001
2.622715e+003	-2.353042e-001
2.626572e+003	-2.352707e-001
2.630428e+003	-2.351629e-001
2.634285e+003	-2.350051e-001
2.638142e+003	-2.348865e-001
2.641999e+003	-2.347889e-001
2.645856e+003	-2.347647e-001
2.649713e+003	-2.346956e-001
2.653570e+003	-2.345483e-001
2.657427e+003	-2.343944e-001
2.661284e+003	-2.342860e-001
2.665141e+003	-2.341873e-001
2.668998e+003	-2.341076e-001
2.672855e+003	-2.339344e-001
2.676712e+003	-2.337545e-001
2.680569e+003	-2.336469e-001
2.684426e+003	-2.335442e-001
2.688282e+003	-2.334046e-001
2.692139e+003	-2.333335e-001
2.695996e+003	-2.332561e-001
2.699853e+003	-2.331167e-001
2.703710e+003	-2.329267e-001
2.707567e+003	-2.327347e-001
2.711424e+003	-2.326094e-001
2.715281e+003	-2.324887e-001
2.719138e+003	-2.323712e-001
2.722995e+003	-2.322514e-001
2.726852e+003	-2.321927e-001
2.730709e+003	-2.319927e-001
2.734566e+003	-2.317367e-001
2.738423e+003	-2.316087e-001
2.742280e+003	-2.314491e-001
2.746136e+003	-2.312251e-001
2.749993e+003	-2.312157e-001
2.753850e+003	-2.310995e-001
2.757707e+003	-2.308335e-001
2.761564e+003	-2.306358e-001
2.765421e+003	-2.304720e-001
2.769278e+003	-2.303081e-001
2.773135e+003	-2.301368e-001
2.776992e+003	-2.300531e-001
2.780849e+003	-2.298854e-001
2.784706e+003	-2.296677e-001
2.788563e+003	-2.295295e-001
2.792420e+003	-2.293596e-001
2.796277e+003	-2.291455e-001
2.800134e+003	-2.289645e-001
2.803990e+003	-2.287923e-001
2.807847e+003	-2.286877e-001
2.811704e+003	-2.285366e-001
2.815561e+003	-2.283789e-001
2.819418e+003	-2.281427e-001
2.823275e+003	-2.278759e-001
2.827132e+003	-2.276285e-001
2.830989e+003	-2.274103e-001
2.834846e+003	-2.271599e-001
2.838703e+003	-2.269681e-001
2.842560e+003	-2.267148e-001
2.846417e+003	-2.264449e-001
2.850274e+003	-2.262881e-001
2.854131e+003	-2.261198e-001
2.857988e+003	-2.258884e-001
2.861844e+003	-2.256854e-001
2.865701e+003	-2.254809e-001
2.869558e+003	-2.252913e-001
2.873415e+003	-2.251102e-001
2.877272e+003	-2.249025e-001
2.881129e+003	-2.247081e-001
2.884986e+003	-2.245024e-001
2.888843e+003	-2.241954e-001
2.892700e+003	-2.239327e-001
2.896557e+003	-2.236838e-001
2.900414e+003	-2.234105e-001
2.904271e+003	-2.231758e-001
2.908128e+003	-2.229922e-001
2.911985e+003	-2.226400e-001
2.915842e+003	-2.223112e-001
2.919698e+003	-2.220051e-001
2.923555e+003	-2.217502e-001
2.927412e+003	-2.214699e-001
2.931269e+003	-2.211660e-001
2.935126e+003	-2.209477e-001
2.938983e+003	-2.208681e-001
2.942840e+003	-2.206470e-001
2.946697e+003	-2.204577e-001
2.950554e+003	-2.202381e-001
2.954411e+003	-2.199908e-001
2.958268e+003	-2.197294e-001
2.962125e+003	-2.195088e-001
2.965982e+003	-2.192246e-001
2.969839e+003	-2.189792e-001
2.973696e+003	-2.187692e-001
2.977552e+003	-2.185763e-001
2.981409e+003	-2.182833e-001
2.985266e+003	-2.179972e-001
2.989123e+003	-2.177249e-001
2.992980e+003	-2.175313e-001
2.996837e+003	-2.172923e-001
3.000694e+003	-2.171660e-001
3.004551e+003	-2.169121e-001
3.008408e+003	-2.165483e-001
3.012265e+003	-2.163048e-001
3.016122e+003	-2.160351e-001
3.019979e+003	-2.156995e-001
3.023836e+003	-2.154025e-001
3.027693e+003	-2.151830e-001
3.031550e+003	-2.149047e-001
3.035406e+003	-2.143910e-001
3.039263e+003	-2.140720e-001
3.043120e+003	-2.138194e-001
3.046977e+003	-2.135381e-001
3.050834e+003	-2.132340e-001
3.054691e+003	-2.129553e-001
3.058548e+003	-2.126515e-001
3.062405e+003	-2.123584e-001
3.066262e+003	-2.118561e-001
3.070119e+003	-2.115287e-001
3.073976e+003	-2.112761e-001
3.077833e+003	-2.109006e-001
3.081690e+003	-2.104266e-001
3.085547e+003	-2.099886e-001
3.089404e+003	-2.096757e-001
3.093260e+003	-2.094624e-001
3.097117e+003	-2.089793e-001
3.100974e+003	-2.085934e-001
3.104831e+003	-2.083274e-001
3.108688e+003	-2.079733e-001
3.112545e+003	-2.075034e-001
3.116402e+003	-2.070927e-001
3.120259e+003	-2.067631e-001
3.124116e+003	-2.063540e-001
3.127973e+003	-2.057433e-001
3.131830e+003	-2.053042e-001
3.135687e+003	-2.049671e-001
3.139544e+003	-2.044816e-001
3.143401e+003	-2.040603e-001
3.147258e+003	-2.037287e-001
3.151115e+003	-2.032791e-001
3.154971e+003	-2.028321e-001
3.158828e+003	-2.023025e-001
3.162685e+003	-2.018640e-001
3.166542e+003	-2.013967e-001
3.170399e+003	-2.009548e-001
3.174256e+003	-2.005721e-001
3.178113e+003	-2.001948e-001
3.181970e+003	-1.996585e-001
3.185827e+003	-1.991808e-001
3.189684e+003	-1.987569e-001
3.193541e+003	-1.984642e-001
3.197398e+003	-1.980530e-001
3.201255e+003	-1.975908e-001
3.205112e+003	-1.971956e-001
3.208969e+003	-1.967725e-001
3.212825e+003	-1.962219e-001
3.216682e+003	-1.958546e-001
3.220539e+003	-1.954339e-001
3.224396e+003	-1.949032e-001
3.228253e+003	-1.943003e-001
3.232110e+003	-1.939691e-001
3.235967e+003	-1.936898e-001
3.239824e+003	-1.933304e-001
3.243681e+003	-1.929277e-001
3.247538e+003	-1.925755e-001
3.251395e+003	-1.923423e-001
3.255252e+003	-1.920976e-001
3.259109e+003	-1.915893e-001
3.262966e+003	-1.911312e-001
3.266823e+003	-1.908431e-001
3.270679e+003	-1.905396e-001
3.274536e+003	-1.902778e-001
3.278393e+003	-1.900209e-001
3.282250e+003	-1.897652e-001
3.286107e+003	-1.895351e-001
3.289964e+003	-1.890985e-001
3.293821e+003	-1.886576e-001
3.297678e+003	-1.884214e-001
3.301535e+003	-1.882444e-001
3.305392e+003	-1.880580e-001
3.309249e+003	-1.878216e-001
3.313106e+003	-1.873542e-001
3.316963e+003	-1.870199e-001
3.320820e+003	-1.866545e-001
3.324677e+003	-1.863634e-001
3.328533e+003	-1.862345e-001
3.332390e+003	-1.859238e-001
3.336247e+003	-1.855930e-001
3.340104e+003	-1.853748e-001
3.343961e+003	-1.850625e-001
3.347818e+003	-1.846848e-001
3.351675e+003	-1.843276e-001
3.355532e+003	-1.842166e-001
3.359389e+003	-1.841219e-001
3.363246e+003	-1.838090e-001
3.367103e+003	-1.832753e-001
3.370959e+003	-1.829895e-001
3.374816e+003	-1.827032e-001
3.378673e+003	-1.825976e-001
3.382530e+003	-1.824052e-001
3.386387e+003	-1.819986e-001
3.390244e+003	-1.818043e-001
3.394101e+003	-1.818081e-001
3.397958e+003	-1.815218e-001
3.401815e+003	-1.812803e-001
3.405672e+003	-1.811683e-001
3.409529e+003	-1.810555e-001
3.413386e+003	-1.808265e-001
3.417243e+003	-1.805773e-001
3.421100e+003	-1.802680e-001
3.424957e+003	-1.801656e-001
3.428813e+003	-1.801315e-001
3.432670e+003	-1.801640e-001
3.436527e+003	-1.801771e-001
3.440384e+003	-1.800247e-001
3.444241e+003	-1.797617e-001
3.448098e+003	-1.796894e-001
3.451955e+003	-1.799519e-001
3.455812e+003	-1.801542e-001
3.459669e+003	-1.801241e-001
3.463526e+003	-1.801061e-001
3.467383e+003	-1.802035e-001
3.471240e+003	-1.803144e-001
3.475097e+003	-1.802652e-001
3.478954e+003	-1.800822e-001
3.482811e+003	-1.799557e-001
3.486667e+003	-1.801142e-001
3.490524e+003	-1.803949e-001
3.494381e+003	-1.806491e-001
3.498238e+003	-1.805409e-001
3.502095e+003	-1.802599e-001
3.505952e+003	-1.803485e-001
3.509809e+003	-1.805052e-001
3.513666e+003	-1.807224e-001
3.517523e+003	-1.810402e-001
3.521380e+003	-1.809866e-001
3.525237e+003	-1.807531e-001
3.529094e+003	-1.810269e-001
3.532951e+003	-1.816114e-001
3.536808e+003	-1.818597e-001
3.540665e+003	-1.820837e-001
3.544521e+003	-1.818242e-001
3.548378e+003	-1.818128e-001
3.552235e+003	-1.820116e-001
3.556092e+003	-1.825554e-001
3.559949e+003	-1.827754e-001
3.563806e+003	-1.825033e-001
3.567663e+003	-1.823390e-001
3.571520e+003	-1.829133e-001
3.575377e+003	-1.831858e-001
3.579234e+003	-1.834628e-001
3.583091e+003	-1.837303e-001
3.586948e+003	-1.834854e-001
3.590805e+003	-1.831107e-001
3.594662e+003	-1.824207e-001
3.598519e+003	-1.821557e-001
3.602375e+003	-1.830940e-001
3.606232e+003	-1.846288e-001
3.610089e+003	-1.852601e-001
3.613946e+003	-1.848742e-001
3.617803e+003	-1.846092e-001
3.621660e+003	-1.845818e-001
3.625517e+003	-1.853883e-001
3.629374e+003	-1.856577e-001
3.633231e+003	-1.859513e-001
3.637088e+003	-1.869205e-001
3.640945e+003	-1.880234e-001
3.644802e+003	-1.894626e-001
3.648659e+003	-1.890624e-001
3.652516e+003	-1.895701e-001
3.656373e+003	-1.899935e-001
3.660229e+003	-1.905276e-001
3.664086e+003	-1.915879e-001
3.667943e+003	-1.924520e-001
3.671800e+003	-1.917654e-001
3.675657e+003	-1.906093e-001
3.679514e+003	-1.901963e-001
3.683371e+003	-1.907486e-001
3.687228e+003	-1.910366e-001
3.691085e+003	-1.893776e-001
3.694942e+003	-1.887516e-001
3.698799e+003	-1.888841e-001
3.702656e+003	-1.887289e-001
3.706513e+003	-1.890778e-001
3.710370e+003	-1.891064e-001
3.714227e+003	-1.893426e-001
3.718083e+003	-1.885104e-001
3.721940e+003	-1.870141e-001
3.725797e+003	-1.865381e-001
3.729654e+003	-1.872303e-001
3.733511e+003	-1.866946e-001
3.737368e+003	-1.862359e-001
3.741225e+003	-1.888850e-001
3.745082e+003	-1.903423e-001
3.748939e+003	-1.888634e-001
3.752796e+003	-1.886299e-001
3.756653e+003	-1.886532e-001
3.760510e+003	-1.888713e-001
3.764367e+003	-1.889376e-001
3.768224e+003	-1.887460e-001
3.772081e+003	-1.887248e-001
3.775938e+003	-1.888617e-001
3.779794e+003	-1.882896e-001
3.783651e+003	-1.876454e-001
3.787508e+003	-1.878082e-001
3.791365e+003	-1.882106e-001
3.795222e+003	-1.878309e-001
3.799079e+003	-1.870236e-001
3.802936e+003	-1.867232e-001
3.806793e+003	-1.870033e-001
3.810650e+003	-1.872858e-001
3.814507e+003	-1.878574e-001
3.818364e+003	-1.867615e-001
3.822221e+003	-1.854900e-001
3.826078e+003	-1.853562e-001
3.829935e+003	-1.861867e-001
3.833792e+003	-1.865736e-001
3.837648e+003	-1.852284e-001
3.841505e+003	-1.843654e-001
3.845362e+003	-1.850307e-001
3.849219e+003	-1.865236e-001
3.853076e+003	-1.863926e-001
3.856933e+003	-1.853696e-001
3.860790e+003	-1.844482e-001
3.864647e+003	-1.839495e-001
3.868504e+003	-1.840870e-001
3.872361e+003	-1.837142e-001
3.876218e+003	-1.840760e-001
3.880075e+003	-1.841888e-001
3.883932e+003	-1.837713e-001
3.887789e+003	-1.836183e-001
3.891646e+003	-1.831845e-001
3.895502e+003	-1.834299e-001
3.899359e+003	-1.833384e-001
3.903216e+003	-1.821267e-001
3.907073e+003	-1.823580e-001
3.910930e+003	-1.826597e-001
3.914787e+003	-1.825352e-001
3.918644e+003	-1.820429e-001
3.922501e+003	-1.817276e-001
3.926358e+003	-1.815321e-001
3.930215e+003	-1.813653e-001
3.934072e+003	-1.812677e-001
3.937929e+003	-1.813964e-001
3.941786e+003	-1.810683e-001
3.945643e+003	-1.805434e-001
3.949500e+003	-1.803497e-001
3.953356e+003	-1.805764e-001
3.957213e+003	-1.805790e-001
3.961070e+003	-1.804624e-001
3.964927e+003	-1.803215e-001
3.968784e+003	-1.802281e-001
3.972641e+003	-1.801518e-001
3.976498e+003	-1.798819e-001
3.980355e+003	-1.796672e-001
3.984212e+003	-1.794687e-001
3.988069e+003	-1.793016e-001
3.991926e+003	-1.792117e-001
3.995783e+003	-1.792171e-001
3.999640e+003	-1.791101e-001
4.003497e+003	0.000000e+000
