# Supplementary material for: Sustainable Electrochemical Strategy for Selective Double Bond Oxidation in the Presence of Aldehyde Groups with Mo─N─O Catalysts
Source: Adv Sci (Weinh). 2025 Jun 23;12(36):e06584. doi: 10.1002/advs.202506584 (PMC12463080; doi:10.1002/advs.202506584)
Supplement: Supplementary file 2 — Supporting Information [file ADVS-12-e06584-s002.zip › in-situ ATR-FTIR/0.CSV]

3.972642e+002	0.000000e+000
4.011212e+002	0.000000e+000
4.049781e+002	0.000000e+000
4.088350e+002	0.000000e+000
4.126920e+002	0.000000e+000
4.165489e+002	0.000000e+000
4.204058e+002	0.000000e+000
4.242628e+002	0.000000e+000
4.281197e+002	0.000000e+000
4.319766e+002	0.000000e+000
4.358336e+002	0.000000e+000
4.396905e+002	0.000000e+000
4.435474e+002	0.000000e+000
4.474044e+002	0.000000e+000
4.512613e+002	0.000000e+000
4.551182e+002	0.000000e+000
4.589752e+002	0.000000e+000
4.628321e+002	0.000000e+000
4.666890e+002	0.000000e+000
4.705460e+002	0.000000e+000
4.744029e+002	0.000000e+000
4.782598e+002	0.000000e+000
4.821168e+002	0.000000e+000
4.859737e+002	0.000000e+000
4.898306e+002	0.000000e+000
4.936876e+002	0.000000e+000
4.975445e+002	0.000000e+000
5.014014e+002	0.000000e+000
5.052584e+002	0.000000e+000
5.091153e+002	0.000000e+000
5.129722e+002	0.000000e+000
5.168292e+002	0.000000e+000
5.206861e+002	0.000000e+000
5.245430e+002	0.000000e+000
5.284000e+002	0.000000e+000
5.322569e+002	0.000000e+000
5.361138e+002	0.000000e+000
5.399708e+002	0.000000e+000
5.438277e+002	0.000000e+000
5.476846e+002	0.000000e+000
5.515416e+002	0.000000e+000
5.553985e+002	0.000000e+000
5.592554e+002	0.000000e+000
5.631124e+002	0.000000e+000
5.669693e+002	0.000000e+000
5.708262e+002	0.000000e+000
5.746832e+002	0.000000e+000
5.785401e+002	0.000000e+000
5.823970e+002	0.000000e+000
5.862539e+002	0.000000e+000
5.901108e+002	0.000000e+000
5.939678e+002	0.000000e+000
5.978247e+002	0.000000e+000
6.016816e+002	0.000000e+000
6.055386e+002	0.000000e+000
6.093955e+002	0.000000e+000
6.132524e+002	0.000000e+000
6.171094e+002	0.000000e+000
6.209663e+002	0.000000e+000
6.248232e+002	0.000000e+000
6.286802e+002	0.000000e+000
6.325371e+002	0.000000e+000
6.363940e+002	0.000000e+000
6.402510e+002	0.000000e+000
6.441079e+002	0.000000e+000
6.479648e+002	0.000000e+000
6.518218e+002	0.000000e+000
6.556787e+002	0.000000e+000
6.595356e+002	0.000000e+000
6.633926e+002	0.000000e+000
6.672495e+002	0.000000e+000
6.711064e+002	0.000000e+000
6.749634e+002	0.000000e+000
6.788203e+002	0.000000e+000
6.826772e+002	0.000000e+000
6.865342e+002	0.000000e+000
6.903911e+002	0.000000e+000
6.942480e+002	0.000000e+000
6.981050e+002	0.000000e+000
7.019619e+002	0.000000e+000
7.058188e+002	0.000000e+000
7.096758e+002	0.000000e+000
7.135327e+002	0.000000e+000
7.173896e+002	0.000000e+000
7.212466e+002	0.000000e+000
7.251035e+002	0.000000e+000
7.289604e+002	0.000000e+000
7.328174e+002	0.000000e+000
7.366743e+002	0.000000e+000
7.405313e+002	0.000000e+000
7.443882e+002	0.000000e+000
7.482451e+002	0.000000e+000
7.521021e+002	0.000000e+000
7.559590e+002	0.000000e+000
7.598159e+002	0.000000e+000
7.636729e+002	0.000000e+000
7.675298e+002	0.000000e+000
7.713867e+002	0.000000e+000
7.752437e+002	0.000000e+000
7.791006e+002	0.000000e+000
7.829575e+002	0.000000e+000
7.868145e+002	0.000000e+000
7.906714e+002	0.000000e+000
7.945283e+002	0.000000e+000
7.983853e+002	0.000000e+000
8.022422e+002	0.000000e+000
8.060991e+002	0.000000e+000
8.099561e+002	0.000000e+000
8.138130e+002	0.000000e+000
8.176699e+002	0.000000e+000
8.215269e+002	0.000000e+000
8.253838e+002	0.000000e+000
8.292407e+002	0.000000e+000
8.330977e+002	0.000000e+000
8.369546e+002	0.000000e+000
8.408115e+002	0.000000e+000
8.446685e+002	0.000000e+000
8.485254e+002	0.000000e+000
8.523823e+002	0.000000e+000
8.562393e+002	0.000000e+000
8.600962e+002	0.000000e+000
8.639531e+002	0.000000e+000
8.678101e+002	0.000000e+000
8.716670e+002	0.000000e+000
8.755239e+002	0.000000e+000
8.793809e+002	0.000000e+000
8.832378e+002	0.000000e+000
8.870947e+002	0.000000e+000
8.909517e+002	0.000000e+000
8.948086e+002	0.000000e+000
8.986655e+002	0.000000e+000
9.025225e+002	0.000000e+000
9.063794e+002	0.000000e+000
9.102363e+002	0.000000e+000
9.140933e+002	0.000000e+000
9.179502e+002	0.000000e+000
9.218071e+002	0.000000e+000
9.256641e+002	0.000000e+000
9.295210e+002	0.000000e+000
9.333779e+002	0.000000e+000
9.372349e+002	0.000000e+000
9.410918e+002	0.000000e+000
9.449487e+002	0.000000e+000
9.488057e+002	0.000000e+000
9.526626e+002	0.000000e+000
9.565195e+002	0.000000e+000
9.603765e+002	0.000000e+000
9.642334e+002	0.000000e+000
9.680903e+002	0.000000e+000
9.719473e+002	0.000000e+000
9.758042e+002	0.000000e+000
9.796611e+002	0.000000e+000
9.835181e+002	0.000000e+000
9.873750e+002	0.000000e+000
9.912319e+002	0.000000e+000
9.950889e+002	0.000000e+000
9.989458e+002	3.209564e-003
1.002803e+003	3.402976e-003
1.006660e+003	3.259436e-003
1.010517e+003	3.236502e-003
1.014374e+003	2.690451e-003
1.018230e+003	2.324133e-003
1.022087e+003	2.664380e-003
1.025944e+003	3.240975e-003
1.029801e+003	3.404879e-003
1.033658e+003	3.417536e-003
1.037515e+003	3.445857e-003
1.041372e+003	3.485101e-003
1.045229e+003	3.492349e-003
1.049086e+003	3.388884e-003
1.052943e+003	2.969863e-003
1.056800e+003	3.011133e-003
1.060657e+003	3.568211e-003
1.064514e+003	3.868681e-003
1.068371e+003	3.847520e-003
1.072228e+003	4.056400e-003
1.076084e+003	3.840199e-003
1.079941e+003	3.493018e-003
1.083798e+003	3.688361e-003
1.087655e+003	4.010616e-003
1.091512e+003	4.281410e-003
1.095369e+003	4.502149e-003
1.099226e+003	3.996538e-003
1.103083e+003	4.389138e-003
1.106940e+003	5.189219e-003
1.110797e+003	5.151598e-003
1.114654e+003	4.898390e-003
1.118511e+003	4.640140e-003
1.122368e+003	4.336392e-003
1.126225e+003	4.335823e-003
1.130082e+003	3.846149e-003
1.133938e+003	3.427655e-003
1.137795e+003	3.186198e-003
1.141652e+003	2.835470e-003
1.145509e+003	2.751434e-003
1.149366e+003	2.833969e-003
1.153223e+003	2.812025e-003
1.157080e+003	2.580676e-003
1.160937e+003	2.694385e-003
1.164794e+003	2.748333e-003
1.168651e+003	2.642544e-003
1.172508e+003	2.454501e-003
1.176365e+003	2.562711e-003
1.180222e+003	2.570910e-003
1.184079e+003	2.628476e-003
1.187936e+003	2.597442e-003
1.191792e+003	2.222344e-003
1.195649e+003	2.117981e-003
1.199506e+003	2.052293e-003
1.203363e+003	2.001228e-003
1.207220e+003	2.087317e-003
1.211077e+003	1.906603e-003
1.214934e+003	1.734248e-003
1.218791e+003	1.791437e-003
1.222648e+003	1.831663e-003
1.226505e+003	1.851196e-003
1.230362e+003	1.723469e-003
1.234219e+003	1.636322e-003
1.238076e+003	1.630934e-003
1.241933e+003	1.729324e-003
1.245790e+003	1.867335e-003
1.249646e+003	1.854756e-003
1.253503e+003	1.857984e-003
1.257360e+003	1.848001e-003
1.261217e+003	1.897351e-003
1.265074e+003	1.948471e-003
1.268931e+003	1.949236e-003
1.272788e+003	1.952066e-003
1.276645e+003	2.034317e-003
1.280502e+003	2.011314e-003
1.284359e+003	1.964813e-003
1.288216e+003	1.837320e-003
1.292073e+003	1.731653e-003
1.295930e+003	1.645901e-003
1.299787e+003	1.513946e-003
1.303644e+003	1.452371e-003
1.307500e+003	1.461381e-003
1.311357e+003	1.500313e-003
1.315214e+003	1.613241e-003
1.319071e+003	1.625346e-003
1.322928e+003	1.486515e-003
1.326785e+003	1.317451e-003
1.330642e+003	1.402906e-003
1.334499e+003	1.502475e-003
1.338356e+003	1.455762e-003
1.342213e+003	1.172472e-003
1.346070e+003	1.179615e-003
1.349927e+003	1.385920e-003
1.353784e+003	1.469061e-003
1.357641e+003	1.387748e-003
1.361498e+003	1.450643e-003
1.365354e+003	1.451540e-003
1.369211e+003	1.512882e-003
1.373068e+003	1.405498e-003
1.376925e+003	1.384291e-003
1.380782e+003	1.440968e-003
1.384639e+003	1.475710e-003
1.388496e+003	1.403936e-003
1.392353e+003	1.384324e-003
1.396210e+003	1.525251e-003
1.400067e+003	1.421654e-003
1.403924e+003	1.175960e-003
1.407781e+003	1.193968e-003
1.411638e+003	1.377876e-003
1.415495e+003	1.563125e-003
1.419352e+003	1.553182e-003
1.423208e+003	1.476574e-003
1.427065e+003	1.705473e-003
1.430922e+003	1.800387e-003
1.434779e+003	1.743429e-003
1.438636e+003	1.635856e-003
1.442493e+003	1.528509e-003
1.446350e+003	1.366441e-003
1.450207e+003	1.186493e-003
1.454064e+003	9.144676e-004
1.457921e+003	4.647879e-004
1.461778e+003	5.988466e-004
1.465635e+003	7.624204e-004
1.469492e+003	6.701226e-004
1.473349e+003	4.771271e-004
1.477206e+003	4.226314e-004
1.481063e+003	6.073075e-004
1.484919e+003	7.491769e-004
1.488776e+003	8.484633e-004
1.492633e+003	7.211644e-004
1.496490e+003	6.909634e-004
1.500347e+003	6.486523e-004
1.504204e+003	6.503446e-004
1.508061e+003	4.822685e-004
1.511918e+003	3.843924e-004
1.515775e+003	5.328902e-004
1.519632e+003	7.580391e-004
1.523489e+003	5.897886e-004
1.527346e+003	3.950048e-004
1.531203e+003	2.788462e-004
1.535060e+003	3.932803e-004
1.538917e+003	5.699479e-004
1.542773e+003	4.044235e-004
1.546630e+003	2.920090e-004
1.550487e+003	4.427307e-004
1.554344e+003	5.098012e-004
1.558201e+003	1.792590e-004
1.562058e+003	5.020097e-005
1.565915e+003	3.089854e-004
1.569772e+003	3.257635e-004
1.573629e+003	4.492648e-004
1.577486e+003	3.345507e-004
1.581343e+003	1.998111e-004
1.585200e+003	2.481123e-004
1.589057e+003	2.930700e-004
1.592914e+003	1.889714e-004
1.596771e+003	4.231423e-005
1.600627e+003	8.744953e-005
1.604484e+003	1.814136e-004
1.608341e+003	1.876455e-004
1.612198e+003	2.171817e-004
1.616055e+003	3.425422e-004
1.619912e+003	2.236129e-004
1.623769e+003	1.638456e-004
1.627626e+003	2.096234e-004
1.631483e+003	2.375366e-004
1.635340e+003	1.514821e-004
1.639197e+003	3.235087e-004
1.643054e+003	7.337432e-004
1.646911e+003	9.987140e-004
1.650768e+003	1.006950e-003
1.654625e+003	7.092829e-004
1.658481e+003	8.759859e-004
1.662338e+003	8.632038e-004
1.666195e+003	6.921912e-004
1.670052e+003	3.203918e-004
1.673909e+003	4.228109e-005
1.677766e+003	9.152586e-005
1.681623e+003	1.514490e-004
1.685480e+003	-9.647560e-005
1.689337e+003	-1.875313e-004
1.693194e+003	-1.238374e-004
1.697051e+003	-1.039953e-004
1.700908e+003	-4.808069e-004
1.704765e+003	-4.686931e-004
1.708622e+003	-4.737240e-004
1.712479e+003	-3.208178e-004
1.716335e+003	-2.671107e-004
1.720192e+003	-6.451043e-004
1.724049e+003	-5.810473e-004
1.727906e+003	-4.370499e-004
1.731763e+003	-4.367520e-004
1.735620e+003	-5.154915e-004
1.739477e+003	-3.501519e-004
1.743334e+003	-2.457850e-004
1.747191e+003	-1.672947e-004
1.751048e+003	-4.196055e-004
1.754905e+003	-5.868048e-004
1.758762e+003	-6.752435e-004
1.762619e+003	-6.862268e-004
1.766476e+003	-4.500914e-004
1.770333e+003	-3.867670e-004
1.774189e+003	-6.028859e-004
1.778046e+003	-6.450050e-004
1.781903e+003	-6.096028e-004
1.785760e+003	-6.289255e-004
1.789617e+003	-7.085894e-004
1.793474e+003	-8.242549e-004
1.797331e+003	-7.522529e-004
1.801188e+003	-7.535429e-004
1.805045e+003	-7.246661e-004
1.808902e+003	-6.222751e-004
1.812759e+003	-6.653848e-004
1.816616e+003	-6.346824e-004
1.820473e+003	-6.179739e-004
1.824330e+003	-7.735538e-004
1.828187e+003	-8.830515e-004
1.832043e+003	-8.546793e-004
1.835900e+003	-7.230783e-004
1.839757e+003	-6.339545e-004
1.843614e+003	-6.651201e-004
1.847471e+003	-7.279409e-004
1.851328e+003	-7.329357e-004
1.855185e+003	-7.350196e-004
1.859042e+003	-8.125806e-004
1.862899e+003	-8.888382e-004
1.866756e+003	-7.749099e-004
1.870613e+003	-7.769605e-004
1.874470e+003	-7.306533e-004
1.878326e+003	-6.975406e-004
1.882183e+003	-8.046101e-004
1.886040e+003	-8.876478e-004
1.889897e+003	-8.531251e-004
1.893754e+003	-8.426090e-004
1.897611e+003	-8.704860e-004
1.901468e+003	-8.962780e-004
1.905325e+003	-8.535550e-004
1.909182e+003	-8.147964e-004
1.913039e+003	-7.822855e-004
1.916896e+003	-7.914470e-004
1.920753e+003	-7.995169e-004
1.924610e+003	-8.195587e-004
1.928467e+003	-8.680059e-004
1.932323e+003	-8.334486e-004
1.936180e+003	-7.806979e-004
1.940037e+003	-7.145439e-004
1.943894e+003	-7.343911e-004
1.947751e+003	-7.627712e-004
1.951608e+003	-7.731899e-004
1.955465e+003	-8.071898e-004
1.959322e+003	-8.599703e-004
1.963179e+003	-8.492229e-004
1.967036e+003	-8.346391e-004
1.970893e+003	-8.900947e-004
1.974750e+003	-9.279539e-004
1.978607e+003	-9.251765e-004
1.982464e+003	-8.830515e-004
1.986321e+003	-8.169792e-004
1.990177e+003	-7.649873e-004
1.994034e+003	-7.857583e-004
1.997891e+003	-7.879743e-004
2.001748e+003	-8.200548e-004
2.005605e+003	-8.989233e-004
2.009462e+003	-9.882902e-004
2.013319e+003	-9.297723e-004
2.017176e+003	-8.169792e-004
2.021033e+003	-7.577436e-004
2.024890e+003	-7.377320e-004
2.028747e+003	-7.847661e-004
2.032604e+003	-8.073552e-004
2.036461e+003	-8.126137e-004
2.040318e+003	-8.362926e-004
2.044175e+003	-9.184315e-004
2.048031e+003	-8.112246e-004
2.051888e+003	-7.090526e-004
2.055745e+003	-7.689563e-004
2.059602e+003	-7.966065e-004
2.063459e+003	-7.897933e-004
2.067316e+003	-7.332995e-004
2.071173e+003	-7.106735e-004
2.075030e+003	-7.537083e-004
2.078887e+003	-8.132420e-004
2.082744e+003	-7.992524e-004
2.086601e+003	-7.205312e-004
2.090458e+003	-6.958204e-004
2.094315e+003	-7.128898e-004
2.098172e+003	-7.768282e-004
2.102029e+003	-8.767027e-004
2.105885e+003	-8.924093e-004
2.109742e+003	-8.481647e-004
2.113599e+003	-8.000130e-004
2.117456e+003	-7.753068e-004
2.121313e+003	-8.065945e-004
2.125170e+003	-8.108608e-004
2.129027e+003	-7.803672e-004
2.132884e+003	-7.432890e-004
2.136741e+003	-7.513267e-004
2.140598e+003	-8.150941e-004
2.144455e+003	-7.570821e-004
2.148312e+003	-6.753097e-004
2.152169e+003	-7.065385e-004
2.156026e+003	-7.203658e-004
2.159883e+003	-7.171240e-004
2.163740e+003	-7.143784e-004
2.167596e+003	-7.517898e-004
2.171453e+003	-7.509629e-004
2.175310e+003	-7.633665e-004
2.179167e+003	-7.725285e-004
2.183024e+003	-7.644580e-004
2.186881e+003	-7.633665e-004
2.190738e+003	-7.217882e-004
2.194595e+003	-6.501331e-004
2.198452e+003	-6.596944e-004
2.202309e+003	-6.482142e-004
2.206166e+003	-5.869703e-004
2.210023e+003	-6.650209e-004
2.213880e+003	-7.064723e-004
2.217737e+003	-7.009479e-004
2.221594e+003	-7.452737e-004
2.225450e+003	-7.704116e-004
2.229307e+003	-6.674360e-004
2.233164e+003	-5.526223e-004
2.237021e+003	-5.589759e-004
2.240878e+003	-5.428600e-004
2.244735e+003	-5.564940e-004
2.248592e+003	-5.420658e-004
2.252449e+003	-5.169808e-004
2.256306e+003	-5.550379e-004
2.260163e+003	-5.322041e-004
2.264020e+003	-5.754220e-004
2.267877e+003	-5.793597e-004
2.271734e+003	-5.006979e-004
2.275591e+003	-4.914641e-004
2.279448e+003	-6.006690e-004
2.283304e+003	-6.212825e-004
2.287161e+003	-5.148296e-004
2.291018e+003	-4.828589e-004
2.294875e+003	-4.831899e-004
2.298732e+003	-4.855398e-004
2.302589e+003	-4.240081e-004
2.306446e+003	-4.567113e-004
2.310303e+003	-5.046363e-004
2.314160e+003	-5.745616e-004
2.318017e+003	-6.120182e-004
2.321874e+003	-5.829664e-004
2.325731e+003	-6.319363e-004
2.329588e+003	-6.335906e-004
2.333445e+003	-5.399148e-004
2.337302e+003	-5.410399e-004
2.341158e+003	-5.613584e-004
2.345015e+003	-5.826686e-004
2.348872e+003	-5.262472e-004
2.352729e+003	-4.623712e-004
2.356586e+003	-4.151698e-004
2.360443e+003	-3.445567e-004
2.364300e+003	-4.399297e-004
2.368157e+003	-2.485005e-004
2.372014e+003	-2.328698e-004
2.375871e+003	-2.692300e-004
2.379728e+003	-2.222063e-004
2.383585e+003	-2.242595e-004
2.387442e+003	-3.865684e-004
2.391299e+003	-4.782253e-004
2.395156e+003	-5.120166e-004
2.399012e+003	-4.829251e-004
2.402869e+003	-4.364210e-004
2.406726e+003	-4.670381e-004
2.410583e+003	-5.115533e-004
2.414440e+003	-5.150282e-004
2.418297e+003	-5.479563e-004
2.422154e+003	-5.316415e-004
2.426011e+003	-4.859038e-004
2.429868e+003	-4.161629e-004
2.433725e+003	-3.044613e-004
2.437582e+003	-2.881705e-004
2.441439e+003	-2.409833e-004
2.445296e+003	-2.141919e-004
2.449153e+003	-2.317770e-004
2.453010e+003	-3.361141e-004
2.456866e+003	-3.856746e-004
2.460723e+003	-3.592894e-004
2.464580e+003	-3.383655e-004
2.468437e+003	-4.143754e-004
2.472294e+003	-4.698846e-004
2.476151e+003	-3.699496e-004
2.480008e+003	-3.073089e-004
2.483865e+003	-2.934353e-004
2.487722e+003	-2.949915e-004
2.491579e+003	-2.417449e-004
2.495436e+003	-1.658042e-004
2.499293e+003	-9.707188e-005
2.503150e+003	-1.815697e-004
2.507007e+003	-1.965398e-004
2.510864e+003	-8.156835e-005
2.514720e+003	1.756140e-005
2.518577e+003	-1.951551e-005
2.522434e+003	-1.061816e-004
2.526291e+003	-1.361927e-004
2.530148e+003	-1.261892e-004
2.534005e+003	-1.808079e-004
2.537862e+003	-1.484151e-004
2.541719e+003	-2.163599e-005
2.545576e+003	-1.620224e-005
2.549433e+003	-3.091296e-005
2.553290e+003	-5.069212e-005
2.557147e+003	-1.032334e-004
2.561004e+003	-8.375478e-005
2.564861e+003	-1.380476e-004
2.568718e+003	-1.499719e-004
2.572574e+003	-3.956024e-005
2.576431e+003	-3.250328e-005
2.580288e+003	-1.039953e-004
2.584145e+003	-8.855826e-005
2.588002e+003	-1.093410e-005
2.591859e+003	2.561337e-005
2.595716e+003	4.439984e-006
2.599573e+003	3.777297e-006
2.603430e+003	-9.187097e-005
2.607287e+003	-6.702499e-005
2.611144e+003	3.505723e-005
2.615001e+003	5.235210e-006
2.618858e+003	-5.032769e-005
2.622715e+003	-2.846121e-005
2.626572e+003	-9.940098e-006
2.630428e+003	2.816485e-005
2.634285e+003	8.953740e-005
2.638142e+003	1.254967e-004
2.641999e+003	1.682210e-004
2.645856e+003	1.321587e-004
2.649713e+003	3.330098e-005
2.653570e+003	1.911876e-005
2.657427e+003	8.522911e-005
2.661284e+003	2.114003e-005
2.665141e+003	-1.149736e-005
2.668998e+003	1.375084e-005
2.672855e+003	4.042541e-005
2.676712e+003	1.437593e-004
2.680569e+003	1.522776e-004
2.684426e+003	1.463777e-004
2.688282e+003	1.935128e-004
2.692139e+003	1.303689e-004
2.695996e+003	6.176624e-005
2.699853e+003	7.336496e-005
2.703710e+003	1.311975e-004
2.707567e+003	2.000763e-004
2.711424e+003	2.237124e-004
2.715281e+003	2.328622e-004
2.719138e+003	2.040874e-004
2.722995e+003	1.648400e-004
2.726852e+003	1.251653e-004
2.730709e+003	1.872808e-004
2.734566e+003	2.854441e-004
2.738423e+003	2.368404e-004
2.742280e+003	2.272927e-004
2.746136e+003	2.884282e-004
2.749993e+003	1.285791e-004
2.753850e+003	9.377945e-005
2.757707e+003	1.627849e-004
2.761564e+003	2.315693e-004
2.765421e+003	2.392937e-004
2.769278e+003	2.603128e-004
2.773135e+003	3.437691e-004
2.776992e+003	3.701324e-004
2.780849e+003	2.955236e-004
2.784706e+003	2.726462e-004
2.788563e+003	2.349176e-004
2.792420e+003	2.522896e-004
2.796277e+003	3.309032e-004
2.800134e+003	3.495722e-004
2.803990e+003	3.188665e-004
2.807847e+003	2.901854e-004
2.811704e+003	3.154180e-004
2.815561e+003	2.743702e-004
2.819418e+003	3.176396e-004
2.823275e+003	3.677115e-004
2.827132e+003	4.321503e-004
2.830989e+003	4.786198e-004
2.834846e+003	4.522500e-004
2.838703e+003	3.460904e-004
2.842560e+003	4.193480e-004
2.846417e+003	4.990202e-004
2.850274e+003	4.681048e-004
2.854131e+003	4.733788e-004
2.857988e+003	4.797144e-004
2.861844e+003	5.092705e-004
2.865701e+003	4.842920e-004
2.869558e+003	3.569008e-004
2.873415e+003	3.753389e-004
2.877272e+003	4.929829e-004
2.881129e+003	4.316528e-004
2.884986e+003	3.161807e-004
2.888843e+003	3.787878e-004
2.892700e+003	5.267530e-004
2.896557e+003	4.870452e-004
2.900414e+003	4.047552e-004
2.904271e+003	4.253843e-004
2.908128e+003	4.159651e-004
2.911985e+003	4.921868e-004
2.915842e+003	5.061190e-004
2.919698e+003	5.552837e-004
2.923555e+003	5.902199e-004
2.927412e+003	5.521651e-004
2.931269e+003	5.555823e-004
2.935126e+003	5.461272e-004
2.938983e+003	3.961655e-004
2.942840e+003	4.139419e-004
2.946697e+003	4.589169e-004
2.950554e+003	4.119852e-004
2.954411e+003	4.748383e-004
2.958268e+003	4.699623e-004
2.962125e+003	4.411718e-004
2.965982e+003	5.797023e-004
2.969839e+003	5.563786e-004
2.973696e+003	4.271089e-004
2.977552e+003	3.838618e-004
2.981409e+003	4.678063e-004
2.985266e+003	5.351793e-004
2.989123e+003	5.282126e-004
2.992980e+003	5.711092e-004
2.996837e+003	6.226039e-004
3.000694e+003	5.486485e-004
3.004551e+003	5.546202e-004
3.008408e+003	6.413187e-004
3.012265e+003	5.995765e-004
3.016122e+003	5.625163e-004
3.019979e+003	4.724169e-004
3.023836e+003	4.295964e-004
3.027693e+003	4.204425e-004
3.031550e+003	4.551356e-004
3.035406e+003	6.780539e-004
3.039263e+003	6.709190e-004
3.043120e+003	4.886042e-004
3.046977e+003	5.446011e-004
3.050834e+003	5.726353e-004
3.054691e+003	5.281795e-004
3.058548e+003	4.278054e-004
3.062405e+003	3.576635e-004
3.066262e+003	5.187912e-004
3.070119e+003	5.282126e-004
3.073976e+003	4.654512e-004
3.077833e+003	4.520841e-004
3.081690e+003	4.771934e-004
3.085547e+003	6.228362e-004
3.089404e+003	5.484163e-004
3.093260e+003	5.283453e-004
3.097117e+003	7.194717e-004
3.100974e+003	7.050348e-004
3.104831e+003	6.555545e-004
3.108688e+003	6.372040e-004
3.112545e+003	6.293398e-004
3.116402e+003	5.988798e-004
3.120259e+003	4.933809e-004
3.124116e+003	4.910921e-004
3.127973e+003	6.564505e-004
3.131830e+003	6.515061e-004
3.135687e+003	5.528618e-004
3.139544e+003	5.530277e-004
3.143401e+003	6.602003e-004
3.147258e+003	6.864500e-004
3.151115e+003	6.541276e-004
3.154971e+003	6.781866e-004
3.158828e+003	7.076234e-004
3.162685e+003	6.128487e-004
3.166542e+003	5.477859e-004
3.170399e+003	5.732325e-004
3.174256e+003	5.569757e-004
3.178113e+003	5.209143e-004
3.181970e+003	5.010105e-004
3.185827e+003	5.003139e-004
3.189684e+003	5.392598e-004
3.193541e+003	5.043941e-004
3.197398e+003	4.420673e-004
3.201255e+003	4.608739e-004
3.205112e+003	5.376011e-004
3.208969e+003	5.795695e-004
3.212825e+003	5.693840e-004
3.216682e+003	4.483029e-004
3.220539e+003	4.836285e-004
3.224396e+003	6.588729e-004
3.228253e+003	7.203346e-004
3.232110e+003	6.751004e-004
3.235967e+003	6.301694e-004
3.239824e+003	6.301362e-004
3.243681e+003	6.266189e-004
3.247538e+003	5.214451e-004
3.251395e+003	4.946414e-004
3.255252e+003	5.732989e-004
3.259109e+003	6.862509e-004
3.262966e+003	6.510083e-004
3.266823e+003	5.832855e-004
3.270679e+003	6.312976e-004
3.274536e+003	6.018328e-004
3.278393e+003	5.285775e-004
3.282250e+003	3.946731e-004
3.286107e+003	3.510645e-004
3.289964e+003	5.221086e-004
3.293821e+003	6.023304e-004
3.297678e+003	5.475537e-004
3.301535e+003	3.572656e-004
3.305392e+003	2.382328e-004
3.309249e+003	2.519580e-004
3.313106e+003	4.258486e-004
3.316963e+003	4.887037e-004
3.320820e+003	4.882393e-004
3.324677e+003	4.304256e-004
3.328533e+003	2.472503e-004
3.332390e+003	2.891908e-004
3.336247e+003	3.947063e-004
3.340104e+003	3.073607e-004
3.343961e+003	2.791114e-004
3.347818e+003	3.618419e-004
3.351675e+003	3.646606e-004
3.355532e+003	3.592553e-004
3.359389e+003	2.470514e-004
3.363246e+003	1.937117e-004
3.367103e+003	2.686345e-004
3.370959e+003	3.252329e-004
3.374816e+003	3.672141e-004
3.378673e+003	3.892674e-004
3.382530e+003	4.186515e-004
3.386387e+003	5.022047e-004
3.390244e+003	4.949732e-004
3.394101e+003	3.622398e-004
3.397958e+003	2.757296e-004
3.401815e+003	2.657169e-004
3.405672e+003	2.315030e-004
3.409529e+003	1.545978e-004
3.413386e+003	1.788281e-004
3.417243e+003	2.125406e-004
3.421100e+003	1.840323e-004
3.424957e+003	3.212208e-004
3.428813e+003	3.970610e-004
3.432670e+003	2.940647e-004
3.436527e+003	2.574947e-004
3.440384e+003	3.132959e-004
3.444241e+003	4.469099e-004
3.448098e+003	4.852539e-004
3.451955e+003	3.936451e-004
3.455812e+003	1.551613e-004
3.459669e+003	3.876856e-005
3.463526e+003	1.722973e-006
3.467383e+003	4.440188e-005
3.471240e+003	2.591159e-005
3.475097e+003	6.812893e-005
3.478954e+003	1.907614e-004
3.482811e+003	2.589203e-004
3.486667e+003	2.268949e-004
3.490524e+003	1.104167e-004
3.494381e+003	1.530820e-005
3.498238e+003	1.810821e-004
3.502095e+003	2.999003e-004
3.505952e+003	2.506319e-004
3.509809e+003	2.176126e-004
3.513666e+003	2.217233e-004
3.517523e+003	2.629651e-004
3.521380e+003	3.873108e-004
3.525237e+003	3.824689e-004
3.529094e+003	2.723809e-004
3.532951e+003	1.889051e-004
3.536808e+003	2.175795e-004
3.540665e+003	2.440013e-004
3.544521e+003	2.590529e-004
3.548378e+003	2.947279e-004
3.552235e+003	3.708951e-004
3.556092e+003	1.461788e-004
3.559949e+003	1.330535e-004
3.563806e+003	4.814724e-004
3.567663e+003	4.942102e-004
3.571520e+003	3.357776e-004
3.575377e+003	3.318648e-004
3.579234e+003	2.422774e-004
3.583091e+003	2.353154e-004
3.586948e+003	1.400802e-004
3.590805e+003	3.442763e-005
3.594662e+003	3.684743e-004
3.598519e+003	5.548192e-004
3.602375e+003	3.909919e-004
3.606232e+003	2.675404e-004
3.610089e+003	3.958339e-004
3.613946e+003	3.858516e-004
3.617803e+003	-1.150262e-004
3.621660e+003	-2.882566e-005
3.625517e+003	3.183691e-004
3.629374e+003	4.135325e-005
3.633231e+003	-8.080641e-005
3.637088e+003	-9.012365e-006
3.640945e+003	1.506203e-004
3.644802e+003	2.710547e-004
3.648659e+003	1.613265e-004
3.652516e+003	-5.268280e-006
3.656373e+003	1.113318e-005
3.660229e+003	-2.027992e-004
3.664086e+003	-1.559008e-004
3.667943e+003	-8.252905e-005
3.671800e+003	1.672597e-004
3.675657e+003	3.316990e-004
3.679514e+003	2.235135e-004
3.683371e+003	2.197674e-004
3.687228e+003	2.707895e-004
3.691085e+003	1.890709e-004
3.694942e+003	1.905957e-004
3.698799e+003	2.491400e-004
3.702656e+003	3.464220e-004
3.706513e+003	5.007783e-004
3.710370e+003	4.051863e-004
3.714227e+003	3.080902e-004
3.718083e+003	5.489139e-004
3.721940e+003	4.360972e-004
3.725797e+003	1.606304e-004
3.729654e+003	2.252705e-004
3.733511e+003	6.273821e-004
3.737368e+003	9.086569e-004
3.741225e+003	7.005212e-004
3.745082e+003	4.072094e-004
3.748939e+003	6.519706e-004
3.752796e+003	3.319974e-004
3.756653e+003	5.198196e-004
3.760510e+003	2.569311e-004
3.764367e+003	2.054465e-004
3.768224e+003	-9.601183e-005
3.772081e+003	-1.905452e-004
3.775938e+003	3.306379e-004
3.779794e+003	4.627313e-004
3.783651e+003	1.347770e-004
3.787508e+003	-2.972022e-005
3.791365e+003	1.308660e-004
3.795222e+003	6.608308e-004
3.799079e+003	7.675320e-004
3.802936e+003	2.951589e-004
3.806793e+003	-1.887567e-004
3.810650e+003	-1.195312e-004
3.814507e+003	1.212723e-005
3.818364e+003	3.061339e-004
3.822221e+003	3.974590e-004
3.826078e+003	3.980891e-004
3.829935e+003	3.394583e-004
3.833792e+003	3.188665e-004
3.837648e+003	1.829384e-004
3.841505e+003	3.006298e-004
3.845362e+003	4.384189e-004
3.849219e+003	3.730507e-004
3.853076e+003	-4.069934e-004
3.856933e+003	-4.527725e-004
3.860790e+003	3.902623e-004
3.864647e+003	6.370381e-004
3.868504e+003	4.420673e-004
3.872361e+003	3.381319e-004
3.876218e+003	5.309329e-004
3.880075e+003	3.675125e-004
3.883932e+003	3.383117e-005
3.887789e+003	4.483267e-005
3.891646e+003	3.521256e-004
3.895502e+003	3.316658e-004
3.899359e+003	4.399114e-004
3.903216e+003	3.653570e-004
3.907073e+003	-5.957092e-005
3.910930e+003	-9.091029e-005
3.914787e+003	1.032579e-004
3.918644e+003	1.070361e-004
3.922501e+003	2.597823e-004
3.926358e+003	2.961536e-004
3.930215e+003	1.269219e-004
3.934072e+003	6.832776e-005
3.937929e+003	2.091593e-004
3.941786e+003	2.941974e-004
3.945643e+003	4.673087e-004
3.949500e+003	2.886271e-004
3.953356e+003	-6.218814e-005
3.957213e+003	-1.463946e-004
3.961070e+003	-4.923439e-005
3.964927e+003	1.178075e-004
3.968784e+003	9.888323e-005
3.972641e+003	9.957921e-005
3.976498e+003	2.532842e-004
3.980355e+003	1.398813e-004
3.984212e+003	1.484430e-005
3.988069e+003	1.127366e-004
3.991926e+003	5.036666e-005
3.995783e+003	-1.082354e-004
3.999640e+003	-2.345827e-005
4.003497e+003	0.000000e+000
