# Supplementary material for: Sustainable Electrochemical Strategy for Selective Double Bond Oxidation in the Presence of Aldehyde Groups with Mo─N─O Catalysts
Source: Adv Sci (Weinh). 2025 Jun 23;12(36):e06584. doi: 10.1002/advs.202506584 (PMC12463080; doi:10.1002/advs.202506584)
Supplement: Supplementary file 2 — Supporting Information [file ADVS-12-e06584-s002.zip › NMR/100 mA.csv]

-3.59393	270.924
-3.59362	270.924
-3.59332	291.027
-3.59301	311.129
-3.59271	349.101
-3.5924	279.859
-3.5921	270.924
-3.59179	261.99
-3.59149	234.348
-3.59118	206.707
-3.59088	232.673
-3.59057	258.639
-3.59027	276.787
-3.58996	294.936
-3.58966	313.084
-3.58935	331.232
-3.58905	339.608
-3.58874	347.984
-3.58844	296.052
-3.58813	351.335
-3.58783	346.309
-3.58752	341.283
-3.58722	342.959
-3.58691	344.634
-3.58661	332.907
-3.5863	321.181
-3.586	309.454
-3.58569	297.728
-3.58539	329.557
-3.58508	361.386
-3.58478	364.178
-3.58447	259.756
-3.58417	263.106
-3.58386	266.596
-3.58356	263.246
-3.58325	260.035
-3.58295	249.984
-3.58264	240.072
-3.58234	319.366
-3.58203	398.799
-3.58172	371.158
-3.58142	343.657
-3.58111	316.015
-3.58081	288.514
-3.5805	301.078
-3.5802	313.782
-3.57989	319.645
-3.57959	325.648
-3.57928	405.36
-3.57898	377.999
-3.57867	321.46
-3.57837	265.061
-3.57806	224.157
-3.57776	183.394
-3.57745	231.836
-3.57715	280.417
-3.57684	253.753
-3.57654	227.229
-3.57623	207.266
-3.57593	187.442
-3.57562	186.465
-3.57532	292.842
-3.57501	285.163
-3.57471	277.625
-3.5744	272.041
-3.5741	266.596
-3.57379	314.759
-3.57349	362.922
-3.57318	347.426
-3.57288	331.93
-3.57257	370.041
-3.57227	408.152
-3.57196	390.563
-3.57166	373.112
-3.57135	355.662
-3.57105	338.212
-3.57074	337.514
-3.57044	336.816
-3.57013	336.118
-3.56983	335.42
-3.56952	317.411
-3.56922	299.542
-3.56891	281.673
-3.56861	263.804
-3.5683	330.813
-3.568	397.822
-3.56769	375.486
-3.56739	353.149
-3.56708	332.349
-3.56677	311.688
-3.56647	344.634
-3.56616	377.58
-3.56586	364.736
-3.56555	351.893
-3.56525	339.05
-3.56494	326.206
-3.56464	298.146
-3.56433	270.226
-3.56403	295.913
-3.56372	321.599
-3.56342	360.548
-3.56311	399.637
-3.56281	385.118
-3.5625	370.6
-3.5622	357.058
-3.56189	343.657
-3.56159	269.947
-3.56128	303.451
-3.56098	335.699
-3.56067	368.087
-3.56037	353.568
-3.56006	339.05
-3.55976	387.491
-3.55945	436.073
-3.55915	359.571
-3.55884	283.069
-3.55854	253.334
-3.55823	223.739
-3.55793	247.75
-3.55762	271.762
-3.55732	325.229
-3.55701	378.836
-3.55671	378.836
-3.5564	378.836
-3.5561	368.645
-3.55579	358.594
-3.55549	348.543
-3.55518	338.491
-3.55488	371.158
-3.55457	403.964
-3.55427	383.024
-3.55396	362.224
-3.55366	349.101
-3.55335	336.118
-3.55305	323.135
-3.55274	310.152
-3.55244	293.121
-3.55213	276.229
-3.55183	259.198
-3.55152	242.306
-3.55121	265.48
-3.55091	288.793
-3.5506	312.107
-3.5503	335.42
-3.54999	304.01
-3.54969	272.739
-3.54938	241.468
-3.54908	210.197
-3.54877	249.286
-3.54847	288.374
-3.54816	327.463
-3.54786	366.551
-3.54755	338.491
-3.54725	310.571
-3.54694	336.258
-3.54664	361.944
-3.54633	354.127
-3.54603	346.309
-3.54572	338.491
-3.54542	330.674
-3.54511	346.449
-3.54481	362.224
-3.5445	324.391
-3.5442	286.559
-3.54389	309.035
-3.54359	331.511
-3.54328	300.38
-3.54298	269.249
-3.54267	276.927
-3.54237	284.605
-3.54206	292.283
-3.54176	299.961
-3.54145	304.289
-3.54115	308.617
-3.54084	312.944
-3.54054	317.272
-3.54023	302.893
-3.53993	288.653
-3.53962	274.414
-3.53932	260.175
-3.53901	283.767
-3.53871	307.5
-3.5384	270.924
-3.5381	341.562
-3.53779	331.651
-3.53749	321.879
-3.53718	318.807
-3.53688	315.736
-3.53657	312.525
-3.53626	309.454
-3.53596	306.383
-3.53565	303.312
-3.53535	306.941
-3.53504	310.571
-3.53474	314.201
-3.53443	317.97
-3.53413	341.702
-3.53382	365.434
-3.53352	322.158
-3.53321	386.235
-3.53291	418.623
-3.5326	343.796
-3.5323	335.978
-3.53199	328.3
-3.53169	300.38
-3.53138	272.46
-3.53108	298.146
-3.53077	323.973
-3.53047	288.095
-3.53016	252.217
-3.52986	269.947
-3.52955	287.816
-3.52925	301.078
-3.52894	314.34
-3.52864	327.602
-3.52833	341.004
-3.52803	330.534
-3.52772	320.064
-3.52742	309.594
-3.52711	299.263
-3.52681	302.195
-3.5265	305.126
-3.5262	308.058
-3.52589	311.129
-3.52559	308.477
-3.52528	305.964
-3.52498	303.451
-3.52467	300.938
-3.52437	298.286
-3.52406	295.773
-3.52376	293.26
-3.52345	290.747
-3.52315	304.01
-3.52284	317.411
-3.52254	263.804
-3.52223	317.411
-3.52193	325.09
-3.52162	225.693
-3.52131	186.605
-3.52101	254.73
-3.5207	269.528
-3.5204	284.465
-3.52009	299.403
-3.51979	314.34
-3.51948	361.526
-3.51918	301.636
-3.51887	302.055
-3.51857	302.474
-3.51826	277.625
-3.51796	252.915
-3.51765	228.206
-3.51735	203.496
-3.51704	249.007
-3.51674	294.656
-3.51643	286.699
-3.51613	278.742
-3.51582	283.907
-3.51552	289.072
-3.51521	294.238
-3.51491	299.542
-3.5146	318.109
-3.5143	336.676
-3.51399	301.636
-3.51369	266.736
-3.51338	285.861
-3.51308	304.987
-3.51277	324.112
-3.51247	343.377
-3.51216	318.947
-3.51186	294.517
-3.51155	270.086
-3.51125	245.796
-3.51094	254.172
-3.51064	262.548
-3.51033	270.924
-3.51003	279.44
-3.50972	274.414
-3.50942	269.388
-3.50911	264.363
-3.50881	259.477
-3.5085	241.328
-3.5082	223.18
-3.50789	205.032
-3.50759	187.023
-3.50728	144.305
-3.50698	101.587
-3.50667	112.476
-3.50636	123.505
-3.50606	134.952
-3.50575	146.539
-3.50545	247.471
-3.50514	348.403
-3.50484	320.762
-3.50453	293.26
-3.50423	265.759
-3.50392	238.257
-3.50362	297.448
-3.50331	356.779
-3.50301	326.765
-3.5027	296.75
-3.5024	262.129
-3.50209	227.648
-3.50179	193.166
-3.50148	158.684
-3.50118	136.906
-3.50087	115.268
-3.50057	147.237
-3.50026	179.206
-3.49996	233.371
-3.49965	287.676
-3.49935	288.374
-3.49904	289.072
-3.49874	296.89
-3.49843	304.847
-3.49813	312.805
-3.49782	320.762
-3.49752	308.477
-3.49721	296.332
-3.49691	284.186
-3.4966	272.041
-3.4963	318.109
-3.49599	364.318
-3.49569	356.779
-3.49538	349.38
-3.49508	326.206
-3.49477	303.172
-3.49447	279.998
-3.49416	256.964
-3.49386	251.938
-3.49355	247.052
-3.49325	295.634
-3.49294	344.355
-3.49264	362.782
-3.49233	381.349
-3.49203	399.776
-3.49172	418.343
-3.49141	394.611
-3.49111	371.018
-3.4908	347.286
-3.4905	323.693
-3.49019	322.297
-3.48989	321.041
-3.48958	319.645
-3.48928	318.389
-3.48897	310.013
-3.48867	301.776
-3.48836	293.4
-3.48806	285.163
-3.48775	280.138
-3.48745	275.252
-3.48714	270.226
-3.48684	265.34
-3.48653	242.445
-3.48623	219.551
-3.48592	250.263
-3.48562	280.975
-3.48531	311.688
-3.48501	342.4
-3.4847	319.505
-3.4844	296.611
-3.48409	299.682
-3.48379	302.753
-3.48348	305.824
-3.48318	308.896
-3.48287	308.617
-3.48257	308.337
-3.48226	308.058
-3.48196	307.779
-3.48165	275.531
-3.48135	243.283
-3.48104	211.035
-3.48074	178.787
-3.48043	186.744
-3.48013	194.702
-3.47982	202.659
-3.47952	210.616
-3.47921	228.625
-3.47891	246.633
-3.4786	264.642
-3.4783	282.651
-3.47799	325.229
-3.47769	367.808
-3.47738	321.041
-3.47708	274.275
-3.47677	308.198
-3.47647	342.121
-3.47616	322.437
-3.47585	302.893
-3.47555	354.685
-3.47524	406.477
-3.47494	435.933
-3.47463	358.315
-3.47433	289.212
-3.47402	327.323
-3.47372	352.033
-3.47341	376.882
-3.47311	346.867
-3.4728	316.853
-3.4725	286.839
-3.47219	256.964
-3.47189	224.576
-3.47158	192.189
-3.47128	182.137
-3.47097	279.44
-3.47067	343.098
-3.47036	299.542
-3.47006	269.388
-3.46975	239.374
-3.46945	265.619
-3.46914	291.864
-3.46884	385.118
-3.46853	371.298
-3.46823	274.693
-3.46792	285.303
-3.46762	282.511
-3.46731	279.859
-3.46701	261.571
-3.4667	243.423
-3.4664	225.274
-3.46609	207.126
-3.46579	288.235
-3.46548	369.483
-3.46518	361.386
-3.46487	353.289
-3.46457	381.07
-3.46426	408.99
-3.46396	383.303
-3.46365	357.617
-3.46335	339.608
-3.46304	321.739
-3.46274	364.178
-3.46243	299.403
-3.46213	268.132
-3.46182	237.001
-3.46152	252.776
-3.46121	268.551
-3.4609	280.836
-3.4606	293.26
-3.46029	252.078
-3.45999	210.895
-3.45968	254.172
-3.45938	297.588
-3.45907	287.397
-3.45877	277.206
-3.45846	271.343
-3.45816	265.619
-3.45785	259.896
-3.45755	254.172
-3.45724	247.471
-3.45694	240.91
-3.45663	234.348
-3.45633	227.787
-3.45602	243.423
-3.45572	259.198
-3.45541	268.272
-3.45511	277.346
-3.4548	293.54
-3.4545	202.659
-3.45419	111.778
-3.45389	128.112
-3.45358	105.217
-3.45328	82.4618
-3.45297	120.015
-3.45267	157.567
-3.45236	189.815
-3.45206	222.203
-3.45175	254.591
-3.45145	286.978
-3.45114	287.955
-3.45084	289.072
-3.45053	283.488
-3.45023	277.904
-3.44992	354.545
-3.44962	324.112
-3.44931	300.38
-3.44901	276.648
-3.4487	276.229
-3.4484	275.95
-3.44809	275.671
-3.44779	275.391
-3.44748	289.072
-3.44718	302.893
-3.44687	316.713
-3.44657	330.534
-3.44626	321.879
-3.44595	313.363
-3.44565	304.847
-3.44534	296.332
-3.44504	283.488
-3.44473	270.784
-3.44443	258.081
-3.44412	245.377
-3.44382	226.95
-3.44351	208.662
-3.44321	190.374
-3.4429	172.086
-3.4426	240.072
-3.44229	308.198
-3.44199	286.978
-3.44168	265.759
-3.44138	249.984
-3.44107	234.348
-3.44077	308.058
-3.44046	381.768
-3.44016	317.411
-3.43985	253.195
-3.43955	218.015
-3.43924	290.049
-3.43894	328.44
-3.43863	366.97
-3.43833	298.286
-3.43802	336.816
-3.43772	292.144
-3.43741	247.471
-3.43711	263.106
-3.4368	278.881
-3.4365	274.414
-3.43619	269.947
-3.43589	211.873
-3.43558	153.938
-3.43528	219.551
-3.43497	285.163
-3.43467	297.169
-3.43436	309.315
-3.43406	259.896
-3.43375	210.477
-3.43345	214.665
-3.43314	218.992
-3.43284	217.875
-3.43253	216.759
-3.43223	215.642
-3.43192	214.665
-3.43162	213.548
-3.43131	212.431
-3.431	211.314
-3.4307	210.337
-3.43039	264.223
-3.43009	318.109
-3.42978	318.389
-3.42948	318.807
-3.42917	291.166
-3.42887	263.525
-3.42856	235.884
-3.42826	208.382
-3.42795	226.391
-3.42765	244.4
-3.42734	262.408
-3.42704	280.417
-3.42673	285.024
-3.42643	289.631
-3.42612	294.238
-3.42582	298.844
-3.42551	284.465
-3.42521	270.086
-3.4249	255.707
-3.4246	241.328
-3.42429	222.482
-3.42399	203.636
-3.42368	238.397
-3.42338	273.158
-3.42307	250.263
-3.42277	227.368
-3.42246	258.081
-3.42216	288.793
-3.42185	270.366
-3.42155	251.938
-3.42124	233.511
-3.42094	215.083
-3.42063	210.058
-3.42033	205.032
-3.42002	200.006
-3.41972	194.981
-3.41941	215.642
-3.41911	236.303
-3.4188	256.964
-3.4185	277.625
-3.41819	315.178
-3.41789	352.731
-3.41758	300.938
-3.41728	249.286
-3.41697	234.348
-3.41667	219.411
-3.41636	204.474
-3.41605	189.676
-3.41575	208.801
-3.41544	227.927
-3.41514	247.052
-3.41483	266.317
-3.41453	268.69
-3.41422	271.064
-3.41392	273.437
-3.41361	275.95
-3.41331	333.186
-3.413	390.423
-3.4127	394.053
-3.41239	397.822
-3.41209	385.816
-3.41178	373.81
-3.41148	361.805
-3.41117	349.939
-3.41087	301.636
-3.41056	253.334
-3.41026	258.639
-3.40995	264.084
-3.40965	300.659
-3.40934	337.235
-3.40904	320.203
-3.40873	303.312
-3.40843	307.22
-3.40812	311.129
-3.40782	315.038
-3.40751	319.087
-3.40721	299.542
-3.4069	279.998
-3.4066	349.799
-3.40629	419.739
-3.40599	319.645
-3.40568	219.551
-3.40538	244.539
-3.40507	269.668
-3.40477	210.895
-3.40446	152.123
-3.40416	93.3507
-3.40385	34.718
-3.40355	116.804
-3.40324	198.89
-3.40294	191.63
-3.40263	184.511
-3.40233	220.807
-3.40202	257.103
-3.40172	293.4
-3.40141	329.836
-3.40111	302.055
-3.4008	274.275
-3.40049	246.494
-3.40019	218.853
-3.39988	227.927
-3.39958	237.001
-3.39927	299.682
-3.39897	362.503
-3.39866	346.03
-3.39836	329.696
-3.39805	313.223
-3.39775	296.89
-3.39744	289.351
-3.39714	281.953
-3.39683	274.414
-3.39653	267.015
-3.39622	298.286
-3.39592	329.696
-3.39561	235.884
-3.39531	142.211
-3.395	166.781
-3.3947	191.491
-3.39439	216.061
-3.39409	240.77
-3.39378	192.887
-3.39348	145.143
-3.39317	222.343
-3.39287	299.682
-3.39256	306.522
-3.39226	313.503
-3.39195	320.343
-3.39165	327.323
-3.39134	303.73
-3.39104	280.277
-3.39073	256.685
-3.39043	233.232
-3.39012	210.756
-3.38982	188.419
-3.38951	219.551
-3.38921	250.821
-3.3889	252.636
-3.3886	254.451
-3.38829	256.266
-3.38799	258.22
-3.38768	291.306
-3.38738	324.391
-3.38707	357.477
-3.38677	390.702
-3.38646	316.155
-3.38616	241.608
-3.38585	256.405
-3.38554	271.343
-3.38524	311.827
-3.38493	352.312
-3.38463	339.189
-3.38432	326.206
-3.38402	257.103
-3.38371	188.001
-3.38341	208.243
-3.3831	228.625
-3.3828	205.311
-3.38249	181.998
-3.38219	158.684
-3.38188	135.51
-3.38158	147.237
-3.38127	158.964
-3.38097	224.297
-3.38066	289.77
-3.38036	340.585
-3.38005	391.4
-3.37975	352.87
-3.37944	314.48
-3.37914	322.437
-3.37883	330.394
-3.37853	284.745
-3.37822	239.095
-3.37792	293.958
-3.37761	348.822
-3.37731	350.078
-3.377	351.474
-3.3767	352.731
-3.37639	353.987
-3.37609	301.636
-3.37578	249.286
-3.37548	219.271
-3.37517	189.257
-3.37487	248.588
-3.37456	308.058
-3.37426	238.816
-3.37395	169.713
-3.37365	189.815
-3.37334	210.058
-3.37304	282.651
-3.37273	355.383
-3.37243	374.508
-3.37212	393.634
-3.37182	351.753
-3.37151	310.013
-3.37121	268.132
-3.3709	226.391
-3.37059	226.95
-3.37029	227.648
-3.36998	281.953
-3.36968	336.258
-3.36937	316.155
-3.36907	296.052
-3.36876	275.95
-3.36846	255.847
-3.36815	255.847
-3.36785	255.847
-3.36754	255.847
-3.36724	255.847
-3.36693	296.89
-3.36663	337.933
-3.36632	289.631
-3.36602	241.328
-3.36571	243.283
-3.36541	245.237
-3.3651	247.192
-3.3648	249.146
-3.36449	263.106
-3.36419	277.206
-3.36388	291.166
-3.36358	305.266
-3.36327	296.89
-3.36297	288.653
-3.36266	280.277
-3.36236	272.041
-3.36205	276.508
-3.36175	281.115
-3.36144	285.582
-3.36114	290.189
-3.36083	272.32
-3.36053	254.591
-3.36022	236.722
-3.35992	218.992
-3.35961	234.767
-3.35931	250.542
-3.359	266.317
-3.3587	282.232
-3.35839	230.998
-3.35809	179.904
-3.35778	186.744
-3.35748	300.938
-3.35717	391.819
-3.35687	375.486
-3.35656	312.246
-3.35626	356.36
-3.35595	345.611
-3.35564	335.001
-3.35534	330.953
-3.35503	327.044
-3.35473	323.833
-3.35442	320.622
-3.35412	263.804
-3.35381	207.126
-3.35351	249.705
-3.3532	292.423
-3.3529	395.309
-3.35259	391.121
-3.35229	374.648
-3.35198	358.175
-3.35168	335.001
-3.35137	311.967
-3.35107	221.784
-3.35076	131.741
-3.35046	106.334
-3.35015	188.28
-3.34985	223.459
-3.34954	258.639
-3.34924	253.613
-3.34893	248.588
-3.34863	217.875
-3.34832	294.377
-3.34802	310.571
-3.34771	326.765
-3.34741	299.403
-3.3471	272.041
-3.3468	237.978
-3.34649	311.129
-3.34619	337.374
-3.34588	363.62
-3.34558	342.959
-3.34527	322.297
-3.34497	318.668
-3.34466	315.038
-3.34436	311.409
-3.34405	307.779
-3.34375	304.149
-3.34344	300.52
-3.34314	296.89
-3.34283	293.26
-3.34253	322.437
-3.34222	351.614
-3.34192	327.184
-3.34161	302.753
-3.34131	286.141
-3.341	269.528
-3.34069	252.915
-3.34039	236.303
-3.34008	231.277
-3.33978	226.391
-3.33947	221.505
-3.33917	216.619
-3.33886	230.579
-3.33856	244.679
-3.33825	258.779
-3.33795	272.878
-3.33764	247.192
-3.33734	221.645
-3.33703	278.742
-3.33673	335.839
-3.33642	370.46
-3.33612	298.007
-3.33581	285.861
-3.33551	273.716
-3.3352	204.194
-3.3349	134.812
-3.33459	190.513
-3.33429	246.215
-3.33398	271.622
-3.33368	297.169
-3.33337	322.716
-3.33307	348.263
-3.33276	334.024
-3.33246	319.924
-3.33215	305.824
-3.33185	291.725
-3.33154	297.588
-3.33124	303.591
-3.33093	255.987
-3.33063	208.382
-3.33032	193.864
-3.33002	179.345
-3.32971	218.434
-3.32941	257.662
-3.3291	231.975
-3.3288	206.288
-3.32849	263.246
-3.32819	320.343
-3.32788	385.537
-3.32758	343.517
-3.32727	308.198
-3.32697	273.018
-3.32666	273.437
-3.32636	273.856
-3.32605	274.275
-3.32575	274.833
-3.32544	272.041
-3.32513	269.249
-3.32483	266.457
-3.32452	263.804
-3.32422	244.26
-3.32391	224.716
-3.32361	205.172
-3.3233	185.767
-3.323	183.673
-3.32269	181.579
-3.32239	268.83
-3.32208	356.221
-3.32178	367.528
-3.32147	378.836
-3.32117	390.144
-3.32086	401.591
-3.32056	380.791
-3.32025	360.13
-3.31995	346.03
-3.31964	224.855
-3.31934	243.143
-3.31903	261.571
-3.31873	273.158
-3.31842	284.884
-3.31812	292.004
-3.31781	299.263
-3.31751	306.383
-3.3172	313.642
-3.3169	289.491
-3.31659	265.48
-3.31629	241.328
-3.31598	217.317
-3.31568	256.964
-3.31537	296.75
-3.31507	396.705
-3.31476	389.585
-3.31446	326.486
-3.31415	263.525
-3.31385	216.061
-3.31354	275.95
-3.31324	341.283
-3.31293	299.542
-3.31263	235.326
-3.31232	171.248
-3.31202	220.947
-3.31171	270.784
-3.31141	266.876
-3.3111	263.106
-3.3108	308.337
-3.31049	353.568
-3.31018	309.454
-3.30988	265.48
-3.30957	228.066
-3.30927	190.653
-3.30896	206.847
-3.30866	223.18
-3.30835	202.519
-3.30805	181.858
-3.30774	214.804
-3.30744	247.89
-3.30713	230.579
-3.30683	213.269
-3.30652	262.967
-3.30622	205.59
-3.30591	125.599
-3.30561	152.821
-3.3053	269.388
-3.305	278.881
-3.30469	207.824
-3.30439	243.981
-3.30408	302.474
-3.30378	361.107
-3.30347	326.904
-3.30317	292.702
-3.30286	258.5
-3.30256	224.437
-3.30225	223.739
-3.30195	223.041
-3.30164	222.343
-3.30134	221.784
-3.30103	189.676
-3.30073	157.707
-3.30042	154.775
-3.30012	259.058
-3.29981	236.024
-3.29951	212.989
-3.2992	196.656
-3.2989	180.323
-3.29859	232.534
-3.29829	284.884
-3.29798	283.628
-3.29768	282.371
-3.29737	321.32
-3.29707	360.269
-3.29676	309.873
-3.29646	259.477
-3.29615	245.237
-3.29585	231.138
-3.29554	156.73
-3.29523	189.536
-3.29493	208.941
-3.29462	228.346
-3.29432	200.844
-3.29401	173.342
-3.29371	193.306
-3.2934	213.408
-3.2931	233.511
-3.29279	253.613
-3.29249	210.058
-3.29218	166.502
-3.29188	272.599
-3.29157	271.482
-3.29127	211.454
-3.29096	151.425
-3.29066	138.302
-3.29035	125.18
-3.29005	147.795
-3.28974	170.411
-3.28944	253.334
-3.28913	229.044
-3.28883	226.391
-3.28852	223.739
-3.28822	221.086
-3.28791	218.434
-3.28761	167.758
-3.2873	224.297
-3.287	280.836
-3.28669	230.16
-3.28639	260.175
-3.28608	290.189
-3.28578	259.896
-3.28547	229.602
-3.28517	207.126
-3.28486	184.65
-3.28456	155.473
-3.28425	126.297
-3.28395	212.431
-3.28364	191.351
-3.28334	170.271
-3.28303	256.405
-3.28273	277.765
-3.28242	299.124
-3.28212	273.576
-3.28181	248.029
-3.28151	235.326
-3.2812	222.761
-3.2809	263.665
-3.28059	304.708
-3.28028	278.602
-3.27998	252.636
-3.27967	280.138
-3.27937	307.779
-3.27906	303.172
-3.27876	298.705
-3.27845	240.491
-3.27815	182.417
-3.27784	185.627
-3.27754	188.978
-3.27723	192.189
-3.27693	195.539
-3.27662	225.135
-3.27632	254.87
-3.27601	230.998
-3.27571	207.126
-3.2754	226.67
-3.2751	246.354
-3.27479	266.038
-3.27449	285.722
-3.27418	295.215
-3.27388	304.847
-3.27357	314.48
-3.27327	324.112
-3.27296	288.933
-3.27266	253.893
-3.27235	272.46
-3.27205	291.027
-3.27174	243.283
-3.27144	195.679
-3.27113	273.158
-3.27083	350.637
-3.27052	326.486
-3.27022	302.334
-3.26991	278.183
-3.26961	254.032
-3.2693	228.346
-3.269	202.798
-3.26869	266.596
-3.26839	330.394
-3.26808	276.927
-3.26778	223.459
-3.26747	259.337
-3.26717	295.215
-3.26686	244.819
-3.26656	194.562
-3.26625	233.511
-3.26595	272.599
-3.26564	272.46
-3.26533	272.46
-3.26503	272.46
-3.26472	272.46
-3.26442	215.642
-3.26411	158.964
-3.26381	191.491
-3.2635	224.157
-3.2632	237.699
-3.26289	251.38
-3.26259	265.061
-3.26228	278.742
-3.26198	230.858
-3.26167	182.975
-3.26137	135.092
-3.26106	87.3479
-3.26076	147.795
-3.26045	208.382
-3.26015	179.485
-3.25984	150.727
-3.25954	195.539
-3.25923	240.351
-3.25893	285.163
-3.25862	330.115
-3.25832	239.793
-3.25801	149.61
-3.25771	148.633
-3.2574	147.795
-3.2571	199.727
-3.25679	251.659
-3.25649	249.984
-3.25618	248.448
-3.25588	256.824
-3.25557	265.34
-3.25527	273.716
-3.25496	282.232
-3.25466	220.249
-3.25435	158.266
-3.25405	185.627
-3.25374	213.129
-3.25344	200.286
-3.25313	187.582
-3.25283	174.738
-3.25252	162.035
-3.25222	193.585
-3.25191	225.274
-3.25161	203.217
-3.2513	181.3
-3.251	238.536
-3.25069	295.913
-3.25039	299.682
-3.25008	303.451
-3.24977	271.343
-3.24947	239.374
-3.24916	153.659
-3.24886	68.0828
-3.24855	154.357
-3.24825	240.77
-3.24794	273.576
-3.24764	306.383
-3.24733	279.161
-3.24703	252.078
-3.24672	278.463
-3.24642	304.987
-3.24611	295.634
-3.24581	286.42
-3.2455	223.599
-3.2452	160.778
-3.24489	141.653
-3.24459	122.667
-3.24428	228.625
-3.24398	334.722
-3.24367	314.48
-3.24337	294.377
-3.24306	274.275
-3.24276	254.172
-3.24245	290.747
-3.24215	327.323
-3.24184	310.292
-3.24154	293.4
-3.24123	309.873
-3.24093	326.346
-3.24062	342.819
-3.24032	359.432
-3.24001	310.292
-3.23971	261.152
-3.2394	198.61
-3.2391	243.423
-3.23879	322.716
-3.23849	294.796
-3.23818	280.277
-3.23788	265.898
-3.23757	230.16
-3.23727	194.422
-3.23696	212.291
-3.23666	230.3
-3.23635	239.234
-3.23605	248.169
-3.23574	317.411
-3.23544	279.579
-3.23513	264.502
-3.23482	249.425
-3.23452	234.348
-3.23421	219.411
-3.23391	145.143
-3.2336	178.089
-3.2333	204.334
-3.23299	230.719
-3.23269	246.075
-3.23238	261.431
-3.23208	276.787
-3.23177	292.283
-3.23147	231.696
-3.23116	171.109
-3.23086	164.129
-3.23055	157.288
-3.23025	205.59
-3.22994	253.893
-3.22964	302.195
-3.22933	350.637
-3.22903	299.542
-3.22872	248.448
-3.22842	279.998
-3.22811	311.688
-3.22781	286.978
-3.2275	155.055
-3.2272	172.784
-3.22689	190.513
-3.22659	206.009
-3.22628	221.505
-3.22598	243.702
-3.22567	265.898
-3.22537	205.73
-3.22506	252.776
-3.22476	239.514
-3.22445	226.252
-3.22415	263.246
-3.22384	300.24
-3.22354	283.628
-3.22323	267.015
-3.22293	265.061
-3.22262	263.246
-3.22232	328.44
-3.22201	286.42
-3.22171	234.209
-3.2214	289.351
-3.2211	337.793
-3.22079	279.021
-3.22049	312.525
-3.22018	346.169
-3.21987	373.112
-3.21957	400.056
-3.21926	359.85
-3.21896	319.785
-3.21865	326.625
-3.21835	333.466
-3.21804	375.346
-3.21774	310.152
-3.21743	215.921
-3.21713	121.69
-3.21682	202.659
-3.21652	283.767
-3.21621	335.839
-3.21591	280.696
-3.2156	284.047
-3.2153	287.537
-3.21499	284.326
-3.21469	281.115
-3.21438	242.027
-3.21408	203.078
-3.21377	217.736
-3.21347	232.394
-3.21316	240.77
-3.21286	249.286
-3.21255	197.354
-3.21225	252.776
-3.21194	286.839
-3.21164	321.041
-3.21133	308.198
-3.21103	295.494
-3.21072	268.411
-3.21042	241.468
-3.21011	303.73
-3.20981	366.132
-3.2095	314.48
-3.2092	262.967
-3.20889	329.696
-3.20859	396.566
-3.20828	377.301
-3.20798	250.821
-3.20767	338.77
-3.20737	426.72
-3.20706	427.557
-3.20676	321.181
-3.20645	275.112
-3.20615	229.044
-3.20584	240.77
-3.20554	252.497
-3.20523	264.223
-3.20492	275.95
-3.20462	265.34
-3.20431	254.73
-3.20401	244.121
-3.2037	233.511
-3.2034	241.747
-3.20309	250.123
-3.20279	258.5
-3.20248	266.876
-3.20218	258.36
-3.20187	249.984
-3.20157	241.608
-3.20126	233.232
-3.20096	271.901
-3.20065	310.711
-3.20035	295.913
-3.20004	281.115
-3.19974	307.5
-3.19943	334.024
-3.19913	306.941
-3.19882	279.859
-3.19852	255.428
-3.19821	231.138
-3.19791	260.454
-3.1976	289.77
-3.1973	279.859
-3.19699	270.086
-3.19669	260.314
-3.19638	250.542
-3.19608	274.973
-3.19577	299.542
-3.19547	295.075
-3.19516	183.394
-3.19486	202.24
-3.19455	221.226
-3.19425	173.203
-3.19394	232.394
-3.19364	236.582
-3.19333	240.91
-3.19303	245.098
-3.19272	249.425
-3.19242	289.351
-3.19211	222.203
-3.19181	148.214
-3.1915	181.579
-3.1912	206.986
-3.19089	125.32
-3.19059	50.2138
-3.19028	82.4618
-3.18998	108.986
-3.18967	135.65
-3.18936	168.875
-3.18906	202.24
-3.18875	283.209
-3.18845	364.318
-3.18814	356.081
-3.18784	347.845
-3.18753	383.024
-3.18723	418.343
-3.18692	328.58
-3.18662	238.816
-3.18631	198.052
-3.18601	157.428
-3.1857	241.887
-3.1854	326.346
-3.18509	331.372
-3.18479	336.537
-3.18448	294.796
-3.18418	253.055
-3.18387	222.761
-3.18357	299.822
-3.18326	316.574
-3.18296	333.326
-3.18265	277.346
-3.18235	221.505
-3.18204	255.009
-3.18174	288.514
-3.18143	283.349
-3.18113	278.323
-3.18082	219.69
-3.18052	161.058
-3.18021	248.588
-3.17991	336.258
-3.1796	298.844
-3.1793	261.431
-3.17899	250.123
-3.17869	238.816
-3.17838	227.508
-3.17808	216.34
-3.17777	253.055
-3.17747	289.77
-3.17716	266.178
-3.17686	242.725
-3.17655	239.234
-3.17625	128.53
-3.17594	71.4333
-3.17564	121.69
-3.17533	152.821
-3.17503	183.952
-3.17472	221.784
-3.17441	259.756
-3.17411	267.853
-3.1738	276.089
-3.1735	230.579
-3.17319	185.209
-3.17289	183.254
-3.17258	181.439
-3.17228	179.485
-3.17197	177.67
-3.17167	179.066
-3.17136	180.602
-3.17106	175.297
-3.17075	170.132
-3.17045	275.391
-3.17014	273.576
-3.16984	242.585
-3.16953	211.733
-3.16923	230.3
-3.16892	249.007
-3.16862	267.574
-3.16831	286.28
-3.16801	335.001
-3.1677	383.862
-3.1674	378.976
-3.16709	374.229
-3.16679	306.243
-3.16648	238.397
-3.16618	199.448
-3.16587	267.853
-3.16557	241.189
-3.16526	214.665
-3.16496	194.702
-3.16465	174.878
-3.16435	213.408
-3.16404	251.938
-3.16374	236.861
-3.16343	221.924
-3.16313	196.796
-3.16282	171.667
-3.16252	146.539
-3.16221	121.55
-3.16191	135.231
-3.1616	148.912
-3.1613	162.593
-3.16099	176.414
-3.16069	206.847
-3.16038	237.28
-3.16008	267.713
-3.15977	298.286
-3.15946	262.688
-3.15916	227.229
-3.15885	245.377
-3.15855	263.525
-3.15824	259.198
-3.15794	255.009
-3.15763	250.821
-3.15733	246.633
-3.15702	159.382
-3.15672	72.2709
-3.15641	110.243
-3.15611	148.214
-3.1558	152.542
-3.1555	157.009
-3.15519	161.476
-3.15489	165.944
-3.15458	134.114
-3.15428	102.425
-3.15397	159.941
-3.15367	217.596
-3.15336	238.257
-3.15306	259.058
-3.15275	279.719
-3.15245	300.52
-3.15214	291.864
-3.15184	283.349
-3.15153	274.693
-3.15123	266.178
-3.15092	260.873
-3.15062	255.707
-3.15031	250.403
-3.15001	245.237
-3.1497	276.927
-3.1494	308.617
-3.14909	393.913
-3.14879	479.349
-3.14848	404.942
-3.14818	330.534
-3.14787	256.126
-3.14757	181.858
-3.14726	193.724
-3.14696	205.59
-3.14665	217.457
-3.14635	229.462
-3.14604	254.73
-3.14574	279.998
-3.14543	251.659
-3.14513	223.459
-3.14482	174.18
-3.14451	125.04
-3.14421	165.106
-3.1439	205.311
-3.1436	231.975
-3.14329	258.779
-3.14299	285.443
-3.14268	312.246
-3.14238	291.166
-3.14207	270.226
-3.14177	249.146
-3.14146	228.206
-3.14116	229.462
-3.14085	230.858
-3.14055	232.115
-3.14024	233.511
-3.13994	245.796
-3.13963	258.081
-3.13933	270.366
-3.13902	282.79
-3.13872	295.075
-3.13841	307.36
-3.13811	319.645
-3.1378	332.07
-3.1375	341.283
-3.13719	350.497
-3.13689	359.711
-3.13658	369.064
-3.13628	355.941
-3.13597	342.819
-3.13567	276.089
-3.13536	209.499
-3.13506	240.491
-3.13475	271.482
-3.13445	248.867
-3.13414	226.252
-3.13384	186.884
-3.13353	147.516
-3.13323	161.756
-3.13292	176.135
-3.13262	202.659
-3.13231	229.183
-3.13201	255.707
-3.1317	282.232
-3.1314	280.836
-3.13109	279.44
-3.13079	278.044
-3.13048	276.787
-3.13018	294.098
-3.12987	311.548
-3.12956	328.859
-3.12926	346.309
-3.12895	285.443
-3.12865	224.716
-3.12834	253.334
-3.12804	281.953
-3.12773	264.084
-3.12743	246.354
-3.12712	282.092
-3.12682	317.97
-3.12651	305.685
-3.12621	293.54
-3.1259	281.394
-3.1256	269.249
-3.12529	190.793
-3.12499	112.476
-3.12468	159.103
-3.12438	205.87
-3.12407	189.955
-3.12377	174.18
-3.12346	158.266
-3.12316	142.491
-3.12285	199.169
-3.12255	255.987
-3.12224	223.32
-3.12194	190.793
-3.12163	225.135
-3.12133	259.616
-3.12102	240.351
-3.12072	221.226
-3.12041	226.391
-3.12011	231.556
-3.1198	236.722
-3.1195	241.887
-3.11919	203.496
-3.11889	165.106
-3.11858	276.369
-3.11828	280.417
-3.11797	221.365
-3.11767	162.314
-3.11736	150.169
-3.11706	138.023
-3.11675	129.228
-3.11645	120.433
-3.11614	165.246
-3.11584	210.058
-3.11553	235.046
-3.11523	260.175
-3.11492	285.163
-3.11462	310.292
-3.11431	273.856
-3.114	237.559
-3.1137	254.87
-3.11339	272.18
-3.11309	274.833
-3.11278	277.625
-3.11248	233.371
-3.11217	189.257
-3.11187	155.055
-3.11156	228.206
-3.11126	247.75
-3.11095	160.08
-3.11065	160.36
-3.11034	160.639
-3.11004	214.525
-3.10973	161.197
-3.10943	142.491
-3.10912	123.784
-3.10882	98.3764
-3.10851	73.1085
-3.10821	124.761
-3.1079	176.414
-3.1076	228.066
-3.10729	279.719
-3.10699	269.947
-3.10668	260.175
-3.10638	297.309
-3.10607	334.582
-3.10577	405.919
-3.10546	370.041
-3.10516	327.463
-3.10485	392.098
-3.10455	407.594
-3.10424	315.876
-3.10394	291.166
-3.10363	266.457
-3.10333	260.733
-3.10302	255.009
-3.10272	296.192
-3.10241	337.374
-3.10211	319.366
-3.1018	194.143
-3.1015	158.266
-3.10119	229.602
-3.10089	227.648
-3.10058	225.833
-3.10028	284.186
-3.09997	342.679
-3.09967	327.323
-3.09936	312.107
-3.09905	296.75
-3.09875	281.534
-3.09844	273.437
-3.09814	265.48
-3.09783	257.383
-3.09753	249.425
-3.09722	258.081
-3.09692	266.876
-3.09661	275.531
-3.09631	284.326
-3.096	236.303
-3.0957	188.419
-3.09539	194.004
-3.09509	199.727
-3.09478	194.143
-3.09448	188.699
-3.09417	183.115
-3.09387	177.67
-3.09356	182.696
-3.09326	187.861
-3.09295	139.28
-3.09265	90.8379
-3.09234	112.616
-3.09204	134.533
-3.09173	156.311
-3.09143	178.229
-3.09112	201.821
-3.09082	225.553
-3.09051	309.454
-3.09021	286.28
-3.0899	250.682
-3.0896	215.223
-3.08929	166.223
-3.08899	224.576
-3.08868	222.482
-3.08838	220.528
-3.08807	225.135
-3.08777	229.881
-3.08746	224.437
-3.08716	219.132
-3.08685	213.687
-3.08655	208.382
-3.08624	209.779
-3.08594	211.175
-3.08563	212.571
-3.08533	213.967
-3.08502	184.092
-3.08472	154.217
-3.08441	124.342
-3.0841	94.4676
-3.0838	142.211
-3.08349	189.955
-3.08319	237.699
-3.08288	285.443
-3.08258	271.762
-3.08227	258.081
-3.08197	244.4
-3.08166	230.719
-3.08136	278.183
-3.08105	325.648
-3.08075	319.505
-3.08044	313.363
-3.08014	281.534
-3.07983	249.705
-3.07953	271.482
-3.07922	293.26
-3.07892	235.465
-3.07861	177.67
-3.07831	209.22
-3.078	240.77
-3.0777	253.334
-3.07739	265.898
-3.07709	278.463
-3.07678	291.027
-3.07648	335.699
-3.07617	380.372
-3.07587	371.437
-3.07556	362.503
-3.07526	383.722
-3.07495	404.942
-3.07465	426.161
-3.07434	447.381
-3.07404	392.378
-3.07373	337.374
-3.07343	282.371
-3.07312	227.368
-3.07282	233.79
-3.07251	240.212
-3.07221	193.026
-3.0719	145.841
-3.0716	165.804
-3.07129	185.767
-3.07099	205.73
-3.07068	225.693
-3.07038	205.451
-3.07007	185.209
-3.06977	254.311
-3.06946	323.414
-3.06915	297.588
-3.06885	271.762
-3.06854	245.935
-3.06824	220.109
-3.06793	222.203
-3.06763	224.297
-3.06732	226.391
-3.06702	228.485
-3.06671	224.157
-3.06641	219.83
-3.0661	215.502
-3.0658	211.314
-3.06549	193.585
-3.06519	175.855
-3.06488	158.126
-3.06458	140.536
-3.06427	154.915
-3.06397	169.294
-3.06366	183.673
-3.06336	198.192
-3.06305	209.22
-3.06275	220.249
-3.06244	231.277
-3.06214	242.445
-3.06183	265.2
-3.06153	287.955
-3.06122	257.103
-3.06092	226.391
-3.06061	256.964
-3.06031	287.537
-3.06	318.109
-3.0597	348.822
-3.05939	295.075
-3.05909	241.328
-3.05878	187.582
-3.05848	133.975
-3.05817	179.625
-3.05787	225.274
-3.05756	181.579
-3.05726	138.023
-3.05695	164.827
-3.05665	191.63
-3.05634	218.434
-3.05604	245.237
-3.05573	296.611
-3.05543	347.984
-3.05512	345.751
-3.05482	343.517
-3.05451	343.796
-3.0542	344.075
-3.0539	344.355
-3.05359	344.634
-3.05329	280.138
-3.05298	215.642
-3.05268	204.753
-3.05237	193.864
-3.05207	184.092
-3.05176	174.32
-3.05146	164.548
-3.05115	154.775
-3.05085	197.494
-3.05054	240.212
-3.05024	282.93
-3.04993	325.648
-3.04963	301.078
-3.04932	276.508
-3.04902	251.938
-3.04871	227.368
-3.04841	212.85
-3.0481	198.331
-3.0478	183.813
-3.04749	169.294
-3.04719	201.542
-3.04688	233.79
-3.04658	152.123
-3.04627	177.67
-3.04597	171.946
-3.04566	166.223
-3.04536	234.209
-3.04505	194.981
-3.04475	67.2452
-3.04444	46.7238
-3.04414	41.8377
-3.04383	36.9517
-3.04353	121.411
-3.04322	98.6556
-3.04292	136.208
-3.04261	173.761
-3.04231	218.155
-3.042	262.548
-3.0417	253.334
-3.04139	244.121
-3.04109	246.075
-3.04078	248.029
-3.04048	249.984
-3.04017	251.938
-3.03987	277.625
-3.03956	303.312
-3.03926	246.354
-3.03895	189.397
-3.03864	174.878
-3.03834	267.574
-3.03803	293.26
-3.03773	318.947
-3.03742	344.494
-3.03712	262.967
-3.03681	295.215
-3.03651	327.602
-3.0362	322.995
-3.0359	318.528
-3.03559	313.921
-3.03529	309.454
-3.03498	310.152
-3.03468	310.99
-3.03437	311.688
-3.03407	312.525
-3.03376	319.924
-3.03346	327.463
-3.03315	395.17
-3.03285	355.802
-3.03254	332.488
-3.03224	309.315
-3.03193	279.3
-3.03163	249.425
-3.03132	259.616
-3.03102	269.947
-3.03071	219.83
-3.03041	169.852
-3.0301	258.779
-3.0298	240.63
-3.02949	168.736
-3.02919	204.194
-3.02888	212.71
-3.02858	221.365
-3.02827	243.283
-3.02797	265.34
-3.02766	222.203
-3.02736	286.42
-3.02705	290.189
-3.02675	294.098
-3.02644	269.947
-3.02614	245.935
-3.02583	221.784
-3.02553	197.773
-3.02522	238.955
-3.02492	280.277
-3.02461	267.853
-3.02431	255.568
-3.024	206.288
-3.02369	157.149
-3.02339	161.476
-3.02308	165.944
-3.02278	215.642
-3.02247	265.48
-3.02217	225.833
-3.02186	186.325
-3.02156	162.314
-3.02125	138.442
-3.02095	168.038
-3.02064	197.773
-3.02034	158.126
-3.02003	118.619
-3.01973	168.317
-3.01942	218.155
-3.01912	198.61
-3.01881	179.206
-3.01851	249.007
-3.0182	318.947
-3.0179	265.619
-3.01759	212.431
-3.01729	248.448
-3.01698	284.605
-3.01668	262.548
-3.01637	240.63
-3.01607	218.573
-3.01576	196.656
-3.01546	184.65
-3.01515	172.784
-3.01485	160.778
-3.01454	148.912
-3.01424	193.864
-3.01393	238.955
-3.01363	165.525
-3.01332	92.2339
-3.01302	47.9802
-3.01271	111.08
-3.01241	113.733
-3.0121	116.525
-3.0118	110.243
-3.01149	104.1
-3.01119	144.724
-3.01088	185.488
-3.01058	206.288
-3.01027	120.015
-3.00997	93.9091
-3.00966	67.9432
-3.00936	117.781
-3.00905	167.758
-3.00874	163.989
-3.00844	160.36
-3.00813	151.565
-3.00783	142.909
-3.00752	134.114
-3.00722	125.459
-3.00691	113.314
-3.00661	101.308
-3.0063	89.1627
-3.006	77.1569
-3.00569	116.943
-3.00539	156.869
-3.00508	196.656
-3.00478	236.582
-3.00447	221.645
-3.00417	206.847
-3.00386	191.91
-3.00356	177.112
-3.00325	216.619
-3.00295	256.266
-3.00264	273.437
-3.00234	183.533
-3.00203	143.747
-3.00173	211.314
-3.00142	211.733
-3.00112	212.291
-3.00081	199.029
-3.00051	185.907
-3.0002	172.644
-2.9999	159.522
-2.99959	186.465
-2.99929	213.548
-2.99898	240.491
-2.99868	267.574
-2.99837	257.383
-2.99807	247.331
-2.99776	297.448
-2.99746	240.491
-2.99715	206.847
-2.99685	173.342
-2.99654	222.343
-2.99624	271.482
-2.99593	260.733
-2.99563	250.123
-2.99532	239.374
-2.99502	228.764
-2.99471	269.388
-2.99441	310.152
-2.9941	357.477
-2.99379	297.728
-2.99349	279.998
-2.99318	262.408
-2.99288	237.978
-2.99257	213.687
-2.99227	304.289
-2.99196	395.03
-2.99166	331.511
-2.99135	268.132
-2.99105	168.317
-2.99074	175.855
-2.99044	205.59
-2.99013	235.465
-2.98983	305.406
-2.98952	268.272
-2.98922	344.913
-2.98891	421.694
-2.98861	400.056
-2.9883	378.417
-2.988	309.873
-2.98769	241.328
-2.98739	170.55
-2.98708	206.986
-2.98678	297.03
-2.98647	279.859
-2.98617	252.078
-2.98586	224.297
-2.98556	243.423
-2.98525	262.548
-2.98495	184.511
-2.98464	106.473
-2.98434	82.043
-2.98403	57.6127
[truncated: 63,536 more rows]
