# Supplementary material for: Sustainable Electrochemical Strategy for Selective Double Bond Oxidation in the Presence of Aldehyde Groups with Mo─N─O Catalysts
Source: Adv Sci (Weinh). 2025 Jun 23;12(36):e06584. doi: 10.1002/advs.202506584 (PMC12463080; doi:10.1002/advs.202506584)
Supplement: Supplementary file 2 — Supporting Information [file ADVS-12-e06584-s002.zip › NMR/10mA.csv]

-3.59624	355.313
-3.59593	353.66
-3.59563	371.729
-3.59532	310.868
-3.59502	266.51
-3.59471	289.12
-3.59441	287.427
-3.5941	300.957
-3.5938	349.612
-3.59349	370.956
-3.59319	367.728
-3.59288	371.444
-3.59258	337.973
-3.59227	306.516
-3.59197	286.383
-3.59166	278.93
-3.59136	288.372
-3.59105	335.09
-3.59075	343.515
-3.59044	359.674
-3.59014	355.988
-3.58983	374.668
-3.58953	416.316
-3.58922	396.988
-3.58892	361.068
-3.58861	345.267
-3.58831	378.57
-3.588	393.658
-3.5877	390.412
-3.58739	366.16
-3.58709	335.573
-3.58678	333.232
-3.58648	356.18
-3.58617	391.322
-3.58587	417.879
-3.58556	410
-3.58525	348.866
-3.58495	376.009
-3.58464	399.02
-3.58434	366.714
-3.58403	370.55
-3.58373	398.991
-3.58342	389.117
-3.58312	383.974
-3.58281	437.947
-3.58251	402.446
-3.5822	353.627
-3.5819	341.085
-3.58159	321.933
-3.58129	338.191
-3.58098	345.553
-3.58068	368.835
-3.58037	413.89
-3.58007	437.154
-3.57976	412.825
-3.57946	347.886
-3.57915	325.226
-3.57885	347.427
-3.57854	345.563
-3.57824	312.628
-3.57793	351.159
-3.57763	383.933
-3.57732	383.083
-3.57702	392.507
-3.57671	360.479
-3.57641	357.811
-3.5761	350.376
-3.5758	359.211
-3.57549	387.478
-3.57519	420.611
-3.57488	382.366
-3.57458	375.321
-3.57427	412.133
-3.57397	405.715
-3.57366	385.12
-3.57336	393.03
-3.57305	406.192
-3.57275	429.558
-3.57244	452.489
-3.57214	451.701
-3.57183	459.385
-3.57153	446.849
-3.57122	394.902
-3.57092	338.332
-3.57061	312.362
-3.57031	299.579
-3.57	331.854
-3.56969	336.369
-3.56939	342.497
-3.56908	388.985
-3.56878	382.77
-3.56847	390.686
-3.56817	374.717
-3.56786	330.666
-3.56756	295.726
-3.56725	319.317
-3.56695	370.206
-3.56664	366.013
-3.56634	344.99
-3.56603	368.819
-3.56573	350.257
-3.56542	366.103
-3.56512	387.299
-3.56481	372.134
-3.56451	318.981
-3.5642	332.247
-3.5639	389.521
-3.56359	446.867
-3.56329	455.455
-3.56298	453.95
-3.56268	427.926
-3.56237	410.952
-3.56207	399.213
-3.56176	385.89
-3.56146	313.569
-3.56115	280.227
-3.56085	321.117
-3.56054	329.324
-3.56024	359.119
-3.55993	406.316
-3.55963	395.371
-3.55932	401.675
-3.55902	358.846
-3.55871	338.986
-3.55841	381.44
-3.5581	418.929
-3.5578	403.205
-3.55749	403.005
-3.55719	429.849
-3.55688	415.324
-3.55658	367.011
-3.55627	315.723
-3.55597	323.342
-3.55566	400.877
-3.55536	441.746
-3.55505	391.737
-3.55474	328.08
-3.55444	301.8
-3.55413	313.692
-3.55383	343.937
-3.55352	336.891
-3.55322	295.966
-3.55291	259.644
-3.55261	282.556
-3.5523	344.921
-3.552	397.469
-3.55169	385.495
-3.55139	380.303
-3.55108	409.305
-3.55078	402.571
-3.55047	429.052
-3.55017	458.449
-3.54986	412.946
-3.54956	334.514
-3.54925	295.766
-3.54895	270.913
-3.54864	309.731
-3.54834	353.941
-3.54803	372.237
-3.54773	360.708
-3.54742	368.192
-3.54712	380.761
-3.54681	400.723
-3.54651	397.737
-3.5462	418.538
-3.5459	396.229
-3.54559	419.716
-3.54529	474.806
-3.54498	446.858
-3.54468	398.023
-3.54437	340.455
-3.54407	311.024
-3.54376	336.231
-3.54346	341.394
-3.54315	313.385
-3.54285	345.227
-3.54254	379.734
-3.54224	339.964
-3.54193	327.014
-3.54163	351.27
-3.54132	364.833
-3.54102	367.998
-3.54071	356.467
-3.54041	343.349
-3.5401	341.31
-3.53979	333.962
-3.53949	339.909
-3.53918	351.965
-3.53888	412.12
-3.53857	415.172
-3.53827	426.953
-3.53796	377.421
-3.53766	344.164
-3.53735	369.274
-3.53705	411.824
-3.53674	411.777
-3.53644	389.38
-3.53613	353.355
-3.53583	327.464
-3.53552	354.613
-3.53522	373.882
-3.53491	320.253
-3.53461	290.029
-3.5343	330.471
-3.534	361.231
-3.53369	348.698
-3.53339	295.241
-3.53308	242.403
-3.53278	238.56
-3.53247	281.876
-3.53217	305.83
-3.53186	306.798
-3.53156	354.109
-3.53125	372.304
-3.53095	368.041
-3.53064	330.302
-3.53034	326.612
-3.53003	279.3
-3.52973	298.374
-3.52942	335.64
-3.52912	365.581
-3.52881	379.585
-3.52851	391.181
-3.5282	382.781
-3.5279	377.167
-3.52759	328.652
-3.52729	308.172
-3.52698	269.111
-3.52668	316.152
-3.52637	370.409
-3.52607	325.79
-3.52576	315.406
-3.52546	358.914
-3.52515	409.557
-3.52484	425.852
-3.52454	378.625
-3.52423	317.058
-3.52393	315.125
-3.52362	321.502
-3.52332	329.873
-3.52301	353.87
-3.52271	372.282
-3.5224	292.017
-3.5221	290.174
-3.52179	317.104
-3.52149	359.075
-3.52118	379.919
-3.52088	373.458
-3.52057	357.427
-3.52027	339.218
-3.51996	380.151
-3.51966	397.194
-3.51935	370.348
-3.51905	351.524
-3.51874	381.543
-3.51844	388.122
-3.51813	406.2
-3.51783	407.068
-3.51752	393.32
-3.51722	372.819
-3.51691	355.466
-3.51661	403.688
-3.5163	493.636
-3.516	512.958
-3.51569	456.866
-3.51539	414.02
-3.51508	411.872
-3.51478	413.166
-3.51447	404.5
-3.51417	350.34
-3.51386	316.054
-3.51356	319.521
-3.51325	331.247
-3.51295	360.644
-3.51264	365.665
-3.51234	362.475
-3.51203	343.848
-3.51173	295.631
-3.51142	255.852
-3.51112	232.445
-3.51081	298.069
-3.51051	401.258
-3.5102	424.083
-3.5099	420.983
-3.50959	399.458
-3.50928	383.301
-3.50898	385.682
-3.50867	432.51
-3.50837	375.072
-3.50806	345.573
-3.50776	337.002
-3.50745	353.316
-3.50715	351.82
-3.50684	333.153
-3.50654	291.668
-3.50623	294.048
-3.50593	328.417
-3.50562	318.59
-3.50532	266.573
-3.50501	239.199
-3.50471	271.281
-3.5044	292.69
-3.5041	283.713
-3.50379	255.19
-3.50349	201.612
-3.50318	219.609
-3.50288	216.499
-3.50257	186.473
-3.50227	235.084
-3.50196	301.32
-3.50166	294.371
-3.50135	260.684
-3.50105	293.979
-3.50074	317.173
-3.50044	342.477
-3.50013	373.787
-3.49983	366.394
-3.49952	377.95
-3.49922	344.914
-3.49891	327.843
-3.49861	299.34
-3.4983	290.081
-3.498	326.962
-3.49769	348.003
-3.49739	363.461
-3.49708	378.508
-3.49678	357.975
-3.49647	345.9
-3.49617	349.041
-3.49586	352.961
-3.49556	402.107
-3.49525	383.495
-3.49495	384.156
-3.49464	370.569
-3.49433	397.024
-3.49403	374.925
-3.49372	324.419
-3.49342	340.814
-3.49311	368.692
-3.49281	320.446
-3.4925	313.971
-3.4922	315.914
-3.49189	329.308
-3.49159	366.784
-3.49128	370.751
-3.49098	382.564
-3.49067	370.578
-3.49037	438.908
-3.49006	477.034
-3.48976	401.265
-3.48945	363.457
-3.48915	299.188
-3.48884	261.982
-3.48854	302.72
-3.48823	369.288
-3.48793	384.796
-3.48762	369.301
-3.48732	407.38
-3.48701	414.363
-3.48671	367.91
-3.4864	359.661
-3.4861	344.335
-3.48579	296.784
-3.48549	260.318
-3.48518	243.305
-3.48488	299.189
-3.48457	333.612
-3.48427	318.928
-3.48396	313.763
-3.48366	292.361
-3.48335	269.468
-3.48305	333.725
-3.48274	388.771
-3.48244	358.454
-3.48213	363.765
-3.48183	372.181
-3.48152	334.226
-3.48122	298.206
-3.48091	300.761
-3.48061	314.704
-3.4803	300.867
-3.48	252.71
-3.47969	319.012
-3.47938	369.221
-3.47908	343.449
-3.47877	351.184
-3.47847	361.165
-3.47816	326.162
-3.47786	302.902
-3.47755	308.859
-3.47725	312.497
-3.47694	321.158
-3.47664	333.378
-3.47633	343.053
-3.47603	312.365
-3.47572	257.221
-3.47542	247.409
-3.47511	176.337
-3.47481	185.291
-3.4745	173.704
-3.4742	178.064
-3.47389	276.033
-3.47359	320.947
-3.47328	394.064
-3.47298	396.077
-3.47267	385.999
-3.47237	415.816
-3.47206	406.667
-3.47176	360.206
-3.47145	311.451
-3.47115	274.988
-3.47084	231.016
-3.47054	172.587
-3.47023	171.211
-3.46993	286.636
-3.46962	289.348
-3.46932	220.571
-3.46901	181.618
-3.46871	185.041
-3.4684	229.952
-3.4681	298.254
-3.46779	326.24
-3.46749	266.874
-3.46718	248.665
-3.46688	277.031
-3.46657	305.218
-3.46627	324.146
-3.46596	350.254
-3.46566	410.23
-3.46535	436.746
-3.46505	435.122
-3.46474	417.684
-3.46443	312.794
-3.46413	230.461
-3.46382	295.216
-3.46352	368.947
-3.46321	360.771
-3.46291	349.547
-3.4626	367.504
-3.4623	346.609
-3.46199	306.138
-3.46169	310.597
-3.46138	368.563
-3.46108	446.448
-3.46077	427.068
-3.46047	381.498
-3.46016	354.534
-3.45986	364.246
-3.45955	342.684
-3.45925	321.493
-3.45894	339.466
-3.45864	349.077
-3.45833	329.693
-3.45803	318.579
-3.45772	310.28
-3.45742	309.881
-3.45711	291.287
-3.45681	294.086
-3.4565	309.945
-3.4562	328.552
-3.45589	290.622
-3.45559	287.387
-3.45528	277.652
-3.45498	287.333
-3.45467	341.32
-3.45437	359.552
-3.45406	417.006
-3.45376	450.395
-3.45345	394.927
-3.45315	355.716
-3.45284	351.188
-3.45254	300.881
-3.45223	228.954
-3.45193	201.757
-3.45162	273.308
-3.45132	260.144
-3.45101	228.044
-3.45071	254.099
-3.4504	294.252
-3.4501	296.125
-3.44979	330.616
-3.44948	340.106
-3.44918	354.273
-3.44887	351.448
-3.44857	335.77
-3.44826	401.662
-3.44796	385.042
-3.44765	295.797
-3.44735	262.778
-3.44704	238.028
-3.44674	285.097
-3.44643	325.507
-3.44613	316.95
-3.44582	310.677
-3.44552	346.958
-3.44521	394.834
-3.44491	378.416
-3.4446	367.061
-3.4443	338.788
-3.44399	321.993
-3.44369	310.508
-3.44338	324.093
-3.44308	377.417
-3.44277	380.32
-3.44247	381.466
-3.44216	403.44
-3.44186	460.865
-3.44155	467.225
-3.44125	400.582
-3.44094	358.976
-3.44064	353.441
-3.44033	375.112
-3.44003	353.285
-3.43972	315.344
-3.43942	321.752
-3.43911	367.686
-3.43881	371.618
-3.4385	363.997
-3.4382	343.031
-3.43789	291.888
-3.43759	260.031
-3.43728	282.861
-3.43698	269.754
-3.43667	257.288
-3.43637	329.768
-3.43606	313.636
-3.43576	278.517
-3.43545	316.108
-3.43515	402.012
-3.43484	423.427
-3.43454	356.112
-3.43423	330.872
-3.43392	373.476
-3.43362	408.006
-3.43331	389.987
-3.43301	390.66
-3.4327	318.512
-3.4324	299.699
-3.43209	327.667
-3.43179	307.144
-3.43148	311.67
-3.43118	327.008
-3.43087	382.112
-3.43057	382.365
-3.43026	402.709
-3.42996	399.506
-3.42965	349.87
-3.42935	355.848
-3.42904	351.705
-3.42874	377.547
-3.42843	358.866
-3.42813	264.039
-3.42782	236.099
-3.42752	255.768
-3.42721	256.156
-3.42691	299.662
-3.4266	295.795
-3.4263	275.165
-3.42599	271.209
-3.42569	272.734
-3.42538	320.679
-3.42508	336.364
-3.42477	271.628
-3.42447	258.592
-3.42416	272.39
-3.42386	264.544
-3.42355	269.352
-3.42325	297.122
-3.42294	301.426
-3.42264	244.429
-3.42233	199.227
-3.42203	264.23
-3.42172	347.921
-3.42142	386.03
-3.42111	384.256
-3.42081	315.417
-3.4205	264.777
-3.4202	337.806
-3.41989	407.526
-3.41959	430.999
-3.41928	420.597
-3.41897	394.639
-3.41867	380.645
-3.41836	424.002
-3.41806	453.025
-3.41775	413.368
-3.41745	366.674
-3.41714	377.438
-3.41684	443.044
-3.41653	423.233
-3.41623	364.261
-3.41592	377.541
-3.41562	373.552
-3.41531	339.588
-3.41501	345.392
-3.4147	376.605
-3.4144	354.144
-3.41409	322.863
-3.41379	289.824
-3.41348	337.485
-3.41318	356.988
-3.41287	292.415
-3.41257	248.465
-3.41226	297.686
-3.41196	371.046
-3.41165	343.609
-3.41135	365.949
-3.41104	443.151
-3.41074	425.038
-3.41043	367.269
-3.41013	341.152
-3.40982	317.701
-3.40952	299.656
-3.40921	274.921
-3.40891	324.343
-3.4086	315.994
-3.4083	295.927
-3.40799	371.398
-3.40769	405.061
-3.40738	404.535
-3.40708	403.072
-3.40677	430.159
-3.40647	421.342
-3.40616	427.66
-3.40586	433.985
-3.40555	395.101
-3.40525	375.882
-3.40494	306.429
-3.40464	268.268
-3.40433	243.646
-3.40402	296.424
-3.40372	313.754
-3.40341	351.029
-3.40311	373.68
-3.4028	335.322
-3.4025	351.729
-3.40219	401.631
-3.40189	420.618
-3.40158	352.275
-3.40128	323.852
-3.40097	360.115
-3.40067	400.084
-3.40036	456.932
-3.40006	494.32
-3.39975	479.853
-3.39945	448.57
-3.39914	322.327
-3.39884	281.548
-3.39853	341.895
-3.39823	370.529
-3.39792	383.072
-3.39762	384.378
-3.39731	398.174
-3.39701	381.897
-3.3967	354.442
-3.3964	337.494
-3.39609	325.841
-3.39579	308.664
-3.39548	320.831
-3.39518	376.504
-3.39487	415.849
-3.39457	389.769
-3.39426	354.651
-3.39396	377.141
-3.39365	330.762
-3.39335	294.237
-3.39304	266.542
-3.39274	321.185
-3.39243	340.317
-3.39213	313.283
-3.39182	318.077
-3.39152	402.622
-3.39121	431.499
-3.39091	370.225
-3.3906	324.231
-3.3903	320.195
-3.38999	285.056
-3.38969	293.472
-3.38938	305.181
-3.38907	290.084
-3.38877	300.898
-3.38846	364.089
-3.38816	364.384
-3.38785	384.667
-3.38755	370.095
-3.38724	284.945
-3.38694	266.419
-3.38663	242.883
-3.38633	324.12
-3.38602	447.795
-3.38572	411.785
-3.38541	417.335
-3.38511	381.793
-3.3848	366.011
-3.3845	316.923
-3.38419	266.316
-3.38389	278.385
-3.38358	335.75
-3.38328	357.258
-3.38297	343.979
-3.38267	352.244
-3.38236	299.207
-3.38206	227.957
-3.38175	243.031
-3.38145	262.547
-3.38114	268.376
-3.38084	344.221
-3.38053	361.661
-3.38023	313.598
-3.37992	315.287
-3.37962	270.104
-3.37931	199.338
-3.37901	237.824
-3.3787	328.797
-3.3784	329.491
-3.37809	290.305
-3.37779	343.477
-3.37748	416.578
-3.37718	400.722
-3.37687	329.423
-3.37657	287.481
-3.37626	330.111
-3.37596	310.689
-3.37565	234.413
-3.37535	258.073
-3.37504	300.535
-3.37474	322.085
-3.37443	336.725
-3.37412	268.138
-3.37382	233.856
-3.37351	234.454
-3.37321	261.547
-3.3729	314.382
-3.3726	318.141
-3.37229	354.299
-3.37199	328.04
-3.37168	355.031
-3.37138	386.202
-3.37107	370.094
-3.37077	360.051
-3.37046	363.508
-3.37016	349.127
-3.36985	275.899
-3.36955	276.214
-3.36924	307.76
-3.36894	320.776
-3.36863	329.467
-3.36833	309.047
-3.36802	313.018
-3.36772	399.723
-3.36741	396.15
-3.36711	383.524
-3.3668	382.887
-3.3665	383.36
-3.36619	349.605
-3.36589	360.055
-3.36558	385.202
-3.36528	391.896
-3.36497	421.701
-3.36467	420.428
-3.36436	402.927
-3.36406	385.802
-3.36375	359.989
-3.36345	339.689
-3.36314	374.334
-3.36284	383.719
-3.36253	354.446
-3.36223	239.834
-3.36192	165.495
-3.36162	226.899
-3.36131	318.706
-3.36101	343.06
-3.3607	358.982
-3.3604	354.598
-3.36009	389.262
-3.35979	378.394
-3.35948	331.93
-3.35918	271.723
-3.35887	276.179
-3.35856	264.475
-3.35826	285.848
-3.35795	338.414
-3.35765	434.431
-3.35734	461.493
-3.35704	428.303
-3.35673	369.82
-3.35643	362.299
-3.35612	327.374
-3.35582	323.737
-3.35551	325.807
-3.35521	259.972
-3.3549	288.514
-3.3546	306.141
-3.35429	307.176
-3.35399	324.891
-3.35368	322.025
-3.35338	225.772
-3.35307	182.631
-3.35277	242.37
-3.35246	263.66
-3.35216	270.65
-3.35185	295.049
-3.35155	329.709
-3.35124	373.452
-3.35094	340.197
-3.35063	313.686
-3.35033	339.57
-3.35002	362.776
-3.34972	422.16
-3.34941	456.983
-3.34911	344.77
-3.3488	226.96
-3.3485	272.927
-3.34819	356.736
-3.34789	368.051
-3.34758	365.393
-3.34728	477.593
-3.34697	517.115
-3.34667	427.796
-3.34636	375.453
-3.34606	345.813
-3.34575	377.693
-3.34545	417.305
-3.34514	341.642
-3.34484	256.927
-3.34453	268.644
-3.34423	306.555
-3.34392	349.181
-3.34361	376.731
-3.34331	382.043
-3.343	326.063
-3.3427	256.258
-3.34239	239.479
-3.34209	253.042
-3.34178	302.334
-3.34148	297.028
-3.34117	295.343
-3.34087	260.929
-3.34056	271.062
-3.34026	258.407
-3.33995	260.183
-3.33965	265.332
-3.33934	341.214
-3.33904	404.431
-3.33873	304.199
-3.33843	302.02
-3.33812	306.189
-3.33782	228.128
-3.33751	218.818
-3.33721	301.763
-3.3369	383.388
-3.3366	461.505
-3.33629	427.557
-3.33599	401.415
-3.33568	392.657
-3.33538	363.611
-3.33507	350.733
-3.33477	316.337
-3.33446	295.699
-3.33416	320.989
-3.33385	278.323
-3.33355	252.46
-3.33324	263.498
-3.33294	272.151
-3.33263	347.947
-3.33233	296.777
-3.33202	300.461
-3.33172	301.286
-3.33141	228.668
-3.33111	249.82
-3.3308	254.072
-3.3305	250.363
-3.33019	205.471
-3.32989	226.888
-3.32958	272.354
-3.32928	234.317
-3.32897	186.271
-3.32866	195.627
-3.32836	231.227
-3.32805	284.15
-3.32775	298.083
-3.32744	280.199
-3.32714	307.964
-3.32683	375.881
-3.32653	385.477
-3.32622	368.489
-3.32592	349.557
-3.32561	356.699
-3.32531	396.493
-3.325	410.268
-3.3247	460.222
-3.32439	492.036
-3.32409	508.119
-3.32378	498.95
-3.32348	336.007
-3.32317	248.252
-3.32287	289.125
-3.32256	314.926
-3.32226	379.154
-3.32195	354.034
-3.32165	329.873
-3.32134	324.557
-3.32104	386.796
-3.32073	430.057
-3.32043	438.544
-3.32012	469.936
-3.31982	485.041
-3.31951	476.906
-3.31921	440.46
-3.3189	439.83
-3.3186	439.319
-3.31829	430.726
-3.31799	392.995
-3.31768	393.395
-3.31738	383.704
-3.31707	334.697
-3.31677	327.808
-3.31646	386.749
-3.31616	483.475
-3.31585	489.414
-3.31555	450.46
-3.31524	490.102
-3.31494	421.38
-3.31463	322.788
-3.31433	292.69
-3.31402	327.728
-3.31371	297.527
-3.31341	208.075
-3.3131	273.173
-3.3128	285.614
-3.31249	209.486
-3.31219	252.107
-3.31188	380.722
-3.31158	313.231
-3.31127	275.94
-3.31097	237.189
-3.31066	268.075
-3.31036	279.168
-3.31005	318.462
-3.30975	355.092
-3.30944	353.382
-3.30914	280.185
-3.30883	210.73
-3.30853	257.082
-3.30822	350.492
-3.30792	288.322
-3.30761	276.898
-3.30731	326.241
-3.307	359.954
-3.3067	388.084
-3.30639	373.018
-3.30609	385.114
-3.30578	346.591
-3.30548	265.816
-3.30517	218.727
-3.30487	230.837
-3.30456	323.895
-3.30426	328.992
-3.30395	258.35
-3.30365	237.652
-3.30334	227.957
-3.30304	299.49
-3.30273	328.695
-3.30243	271.686
-3.30212	196.604
-3.30182	205.975
-3.30151	237.586
-3.30121	172.357
-3.3009	155.698
-3.3006	243.818
-3.30029	336.176
-3.29999	366.984
-3.29968	286.274
-3.29938	186.086
-3.29907	172.9
-3.29876	215.654
-3.29846	279.619
-3.29815	340.336
-3.29785	349.022
-3.29754	395.885
-3.29724	418.916
-3.29693	295.348
-3.29663	197.472
-3.29632	229.519
-3.29602	265.799
-3.29571	185.332
-3.29541	156.075
-3.2951	227.18
-3.2948	297.331
-3.29449	306.886
-3.29419	339.326
-3.29388	373.176
-3.29358	355.195
-3.29327	309.348
-3.29297	334.41
-3.29266	325.072
-3.29236	288.836
-3.29205	280.028
-3.29175	312.222
-3.29144	339.879
-3.29114	349.768
-3.29083	368.353
-3.29053	375.431
-3.29022	399.522
-3.28992	337.99
-3.28961	280.977
-3.28931	285.844
-3.289	293.043
-3.2887	311.36
-3.28839	248.023
-3.28809	211.776
-3.28778	217.2
-3.28748	227.835
-3.28717	299.592
-3.28687	363.365
-3.28656	370.72
-3.28626	344.203
-3.28595	344.6
-3.28565	345.981
-3.28534	348.518
-3.28504	352.634
-3.28473	371.775
-3.28443	314.578
-3.28412	245.69
-3.28382	274.969
-3.28351	313.936
-3.2832	303.018
-3.2829	292.265
-3.28259	300.679
-3.28229	344.931
-3.28198	335.294
-3.28168	335.688
-3.28137	291.058
-3.28107	301.369
-3.28076	320.909
-3.28046	357.449
-3.28015	429.855
-3.27985	470.521
-3.27954	419.983
-3.27924	412.291
-3.27893	431.523
-3.27863	335.705
-3.27832	328.044
-3.27802	354.24
-3.27771	366.175
-3.27741	364.135
-3.2771	376.88
-3.2768	290.154
-3.27649	263.965
-3.27619	287.16
-3.27588	340.614
-3.27558	325.796
-3.27527	315.901
-3.27497	313.416
-3.27466	281.334
-3.27436	249.387
-3.27405	303.471
-3.27375	349.636
-3.27344	355.037
-3.27314	327.82
-3.27283	336.622
-3.27253	326.566
-3.27222	303.096
-3.27192	388.582
-3.27161	370.301
-3.27131	325.315
-3.271	296.676
-3.2707	210.2
-3.27039	245.912
-3.27009	379.3
-3.26978	336.366
-3.26948	290.947
-3.26917	327.318
-3.26887	292.663
-3.26856	278.492
-3.26825	336.111
-3.26795	388.946
-3.26764	371.679
-3.26734	324.249
-3.26703	230.729
-3.26673	249.377
-3.26642	270.377
-3.26612	277.538
-3.26581	332.53
-3.26551	358.177
-3.2652	362.864
-3.2649	365.498
-3.26459	323.279
-3.26429	258.499
-3.26398	291.794
-3.26368	435.445
-3.26337	482.684
-3.26307	430.463
-3.26276	353.908
-3.26246	350.719
-3.26215	380.668
-3.26185	296.7
-3.26154	269.033
-3.26124	239.639
-3.26093	213.165
-3.26063	168.077
-3.26032	188.269
-3.26002	240.892
-3.25971	236.412
-3.25941	233.06
-3.2591	250.428
-3.2588	396.7
-3.25849	402.912
-3.25819	327.734
-3.25788	312.933
-3.25758	281.511
-3.25727	298.453
-3.25697	291.752
-3.25666	279.797
-3.25636	306.605
-3.25605	464.039
-3.25575	525.902
-3.25544	511.007
-3.25514	442.443
-3.25483	327.834
-3.25453	256.247
-3.25422	294.663
-3.25392	380.329
-3.25361	384.511
-3.2533	349.131
-3.253	357.829
-3.25269	415.108
-3.25239	432.573
-3.25208	400.602
-3.25178	390.664
-3.25147	374.434
-3.25117	301.521
-3.25086	278.463
-3.25056	229.762
-3.25025	221.313
-3.24995	261.953
-3.24964	331.508
-3.24934	376.967
-3.24903	322.449
-3.24873	269.227
-3.24842	320.261
-3.24812	382.555
-3.24781	360.818
-3.24751	358.449
-3.2472	359.157
-3.2469	329.746
-3.24659	289.077
-3.24629	325.234
-3.24598	357.788
-3.24568	345.873
-3.24537	334.139
-3.24507	345.117
-3.24476	391.547
-3.24446	413.187
-3.24415	442.53
-3.24385	433.17
-3.24354	353.483
-3.24324	355.141
-3.24293	328.29
-3.24263	306.96
-3.24232	281.313
-3.24202	278.034
-3.24171	272.475
-3.24141	336.068
-3.2411	430.91
-3.2408	436.32
-3.24049	385.886
-3.24019	344.507
-3.23988	355.172
-3.23958	352.048
-3.23927	326.884
-3.23897	333.578
-3.23866	381.797
-3.23835	356.827
-3.23805	396.526
-3.23774	365.558
-3.23744	346.93
-3.23713	333.814
-3.23683	318.436
-3.23652	295.383
-3.23622	331.702
-3.23591	430.281
-3.23561	429.543
-3.2353	389.151
-3.235	389.069
-3.23469	385.527
-3.23439	333.551
-3.23408	309.542
-3.23378	299.697
-3.23347	344.143
-3.23317	384.319
-3.23286	384.87
-3.23256	424.359
-3.23225	441.687
-3.23195	404.302
-3.23164	418.878
-3.23134	437.127
-3.23103	388.591
-3.23073	336.351
-3.23042	395.029
-3.23012	380.44
-3.22981	343.914
-3.22951	306.806
-3.2292	301.292
-3.2289	338.203
-3.22859	323.426
-3.22829	383.038
-3.22798	404.625
-3.22768	327.587
-3.22737	328.43
-3.22707	358.459
-3.22676	304.378
-3.22646	287.24
-3.22615	270.764
-3.22585	279.917
-3.22554	284.345
-3.22524	241.155
-3.22493	291.368
-3.22463	352.143
-3.22432	365.182
-3.22402	346.033
-3.22371	343.747
-3.2234	340.312
-3.2231	308.216
-3.22279	304.368
-3.22249	340.83
-3.22218	361.427
-3.22188	356.963
-3.22157	357.539
-3.22127	385.63
-3.22096	394.576
-3.22066	413.864
-3.22035	408.4
-3.22005	379.646
-3.21974	360.118
-3.21944	410.164
-3.21913	416.872
-3.21883	396.721
-3.21852	388.124
-3.21822	382.417
-3.21791	355.174
-3.21761	348.29
-3.2173	288.741
-3.217	278.619
-3.21669	263.994
-3.21639	256.5
-3.21608	199.322
-3.21578	202.64
-3.21547	270.188
-3.21517	296.653
-3.21486	337.347
-3.21456	329.591
-3.21425	360.914
-3.21395	413.615
-3.21364	404.384
-3.21334	388.881
-3.21303	365.381
-3.21273	367.572
-3.21242	320.534
-3.21212	283.923
-3.21181	287.446
-3.21151	303.772
-3.2112	284.159
-3.2109	342.936
-3.21059	375.889
-3.21029	357.022
-3.20998	356.424
-3.20968	337.953
-3.20937	328.434
-3.20907	307.726
-3.20876	311.141
-3.20846	316.984
-3.20815	241.824
-3.20784	280.287
-3.20754	322.594
-3.20723	325.285
-3.20693	378.524
-3.20662	359.792
-3.20632	304.597
-3.20601	339.02
-3.20571	324.745
-3.2054	338.219
-3.2051	326.417
-3.20479	342.915
-3.20449	392.061
-3.20418	358.217
-3.20388	369.062
-3.20357	488.937
-3.20327	493.184
-3.20296	437.371
-3.20266	396.791
-3.20235	390.344
-3.20205	432.424
-3.20174	390.06
-3.20144	358.201
-3.20113	325.279
-3.20083	294.871
-3.20052	288.91
-3.20022	332.078
-3.19991	379.325
-3.19961	370.119
-3.1993	387.281
-3.199	380.811
-3.19869	385.52
-3.19839	369.878
-3.19808	359.153
-3.19778	347.712
-3.19747	345.695
-3.19717	374.086
-3.19686	371.632
-3.19656	294.549
-3.19625	255.147
-3.19595	221.591
-3.19564	204.165
-3.19534	206.456
-3.19503	236.939
-3.19473	198.308
-3.19442	200.246
-3.19412	239.985
-3.19381	327.266
-3.19351	369.95
-3.1932	351.417
-3.19289	246.053
-3.19259	196.496
-3.19228	292.233
-3.19198	374.928
-3.19167	472.227
-3.19137	541.327
-3.19106	518.495
-3.19076	412.477
-3.19045	338.914
-3.19015	342.969
-3.18984	372.455
-3.18954	365.113
-3.18923	337.383
-3.18893	335.444
-3.18862	406.881
-3.18832	350.25
-3.18801	255.962
-3.18771	264.737
-3.1874	218.748
-3.1871	174.279
-3.18679	240.581
-3.18649	289.914
-3.18618	290.912
-3.18588	350.499
-3.18557	341.338
-3.18527	294.684
-3.18496	297.219
-3.18466	305.131
-3.18435	292.793
-3.18405	304.625
-3.18374	330.862
-3.18344	329.487
-3.18313	317.79
-3.18283	323.212
-3.18252	340.176
-3.18222	363.458
-3.18191	308.675
-3.18161	231.65
-3.1813	245.24
-3.181	208.833
-3.18069	231.217
-3.18039	264.179
-3.18008	305.113
-3.17978	324.966
-3.17947	302.76
-3.17917	268.85
-3.17886	294.339
-3.17856	339.174
-3.17825	374.936
-3.17794	366.397
-3.17764	248.441
-3.17733	220.111
-3.17703	306.075
-3.17672	350.789
-3.17642	333.781
-3.17611	297.348
-3.17581	265.602
-3.1755	238.121
-3.1752	242.346
-3.17489	288.216
-3.17459	327.884
-3.17428	281.462
-3.17398	251.345
-3.17367	243.358
-3.17337	258.105
-3.17306	245.999
-3.17276	274.722
-3.17245	282.356
-3.17215	277.028
-3.17184	337.55
-3.17154	361.654
-3.17123	391.637
-3.17093	328.879
-3.17062	305.529
-3.17032	322.105
-3.17001	232.791
-3.16971	256.119
-3.1694	332.681
-3.1691	345.015
-3.16879	319.346
-3.16849	308.566
-3.16818	314.496
-3.16788	333.746
-3.16757	297.383
-3.16727	281.435
-3.16696	371.525
-3.16666	400.589
-3.16635	375.188
-3.16605	390.917
-3.16574	355.952
-3.16544	311.886
-3.16513	222.077
-3.16483	193.279
-3.16452	245.12
-3.16422	273.059
-3.16391	296.081
-3.16361	304.848
-3.1633	322.015
-3.16299	328.211
-3.16269	332.19
-3.16238	308.625
-3.16208	271.668
-3.16177	286.913
-3.16147	295.713
-3.16116	226.067
-3.16086	200.414
-3.16055	185.685
-3.16025	159.705
-3.15994	174.482
-3.15964	263.061
-3.15933	222.548
-3.15903	173.316
-3.15872	190.134
-3.15842	225.325
-3.15811	235.191
-3.15781	200.81
-3.1575	246.117
-3.1572	305.065
-3.15689	360.373
-3.15659	365.173
-3.15628	316.509
-3.15598	362.937
-3.15567	368.951
-3.15537	330.245
-3.15506	399.806
-3.15476	443.699
-3.15445	451.747
-3.15415	362.302
-3.15384	271.44
-3.15354	260.784
-3.15323	266.695
-3.15293	279.129
-3.15262	288.762
-3.15232	303.021
-3.15201	368.255
-3.15171	369.91
-3.1514	397.789
-3.1511	428.647
-3.15079	448.873
-3.15049	467.827
-3.15018	460.983
-3.14988	452.982
-3.14957	403.857
-3.14927	423.336
-3.14896	439.088
-3.14866	354.706
-3.14835	315.954
-3.14805	380.834
-3.14774	399.581
-3.14743	386.487
-3.14713	359.03
-3.14682	311.163
-3.14652	264.672
-3.14621	253.315
-3.14591	259.043
-3.1456	308.753
-3.1453	310.399
-3.14499	336.463
-3.14469	379.523
-3.14438	388.46
-3.14408	324.083
-3.14377	333.705
-3.14347	403.901
-3.14316	291.596
-3.14286	213.731
-3.14255	249.314
-3.14225	281.853
-3.14194	273.977
-3.14164	280.756
-3.14133	284.922
-3.14103	312.806
-3.14072	337.843
-3.14042	351.403
-3.14011	428.797
-3.13981	421.306
-3.1395	333.827
-3.1392	268.882
-3.13889	250.973
-3.13859	262.726
-3.13828	330.165
-3.13798	382.503
-3.13767	382.25
-3.13737	327.031
-3.13706	299.994
-3.13676	323.545
-3.13645	303.903
-3.13615	242.817
-3.13584	187.606
-3.13554	169.882
-3.13523	106.558
-3.13493	116.717
-3.13462	226.173
-3.13432	309.203
-3.13401	259.942
-3.13371	225.013
-3.1334	224.255
-3.1331	221.014
-3.13279	262.711
-3.13248	335.734
-3.13218	382.647
-3.13187	388.484
-3.13157	328.881
-3.13126	275.069
-3.13096	220.184
-3.13065	231.175
-3.13035	242.808
-3.13004	268.142
-3.12974	309.446
-3.12943	350.439
-3.12913	312.308
-3.12882	344.509
-3.12852	400.183
-3.12821	368.036
-3.12791	326.153
-3.1276	324.421
-3.1273	333.463
-3.12699	283.281
-3.12669	200.795
-3.12638	133.802
-3.12608	140.305
-3.12577	217.521
-3.12547	314.389
-3.12516	448.718
-3.12486	447.133
-3.12455	399.961
-3.12425	388.447
-3.12394	357.723
-3.12364	340.819
-3.12333	309.604
-3.12303	280.148
-3.12272	261.418
-3.12242	259.138
-3.12211	323.916
-3.12181	404.848
-3.1215	364.904
-3.1212	408.995
-3.12089	412.163
-3.12059	364.721
-3.12028	351.77
-3.11998	401.157
-3.11967	428.914
-3.11937	446.428
-3.11906	517.658
-3.11876	503.728
-3.11845	396.995
-3.11815	369.395
-3.11784	349.652
-3.11753	341.252
-3.11723	273.038
-3.11692	220.76
-3.11662	230.855
-3.11631	249.328
-3.11601	271.613
-3.1157	190.207
-3.1154	188.246
-3.11509	253.542
-3.11479	318.112
-3.11448	357.829
-3.11418	432.544
-3.11387	441.17
-3.11357	452.409
-3.11326	427.345
-3.11296	405.435
-3.11265	405.533
-3.11235	433.24
-3.11204	396.813
-3.11174	383.938
-3.11143	352.296
-3.11113	377.074
-3.11082	337.99
-3.11052	309.974
-3.11021	308.938
-3.10991	328.687
-3.1096	298.965
-3.1093	291.89
-3.10899	335.725
-3.10869	307.159
-3.10838	345.351
-3.10808	428.617
-3.10777	386.946
-3.10747	304.95
-3.10716	316.624
-3.10686	361.083
-3.10655	333.681
-3.10625	303.511
-3.10594	258.609
-3.10564	239.077
-3.10533	251.742
-3.10503	268.426
-3.10472	231.85
-3.10442	262.75
-3.10411	289.602
-3.10381	239.705
-3.1035	273.575
-3.1032	299.428
-3.10289	346.601
-3.10258	371.245
-3.10228	352.119
-3.10197	326.121
-3.10167	321.466
-3.10136	419.731
-3.10106	453.021
-3.10075	390.269
-3.10045	368.171
-3.10014	382.529
-3.09984	311.896
-3.09953	267.293
-3.09923	284.427
-3.09892	269.897
-3.09862	281.804
-3.09831	301.051
-3.09801	312.481
-3.0977	310.186
-3.0974	334.622
-3.09709	341.195
-3.09679	369.572
-3.09648	439.538
-3.09618	427.288
-3.09587	414.574
-3.09557	434.313
-3.09526	362.373
-3.09496	271.865
-3.09465	323.943
-3.09435	381.126
-3.09404	347.058
-3.09374	294.438
-3.09343	330.689
-3.09313	358.108
-3.09282	410.598
-3.09252	431.879
-3.09221	401.495
-3.09191	314.275
-3.0916	241.28
-3.0913	224.823
-3.09099	266.208
-3.09069	345.711
-3.09038	337.425
-3.09008	321.412
-3.08977	377.226
-3.08947	372.295
-3.08916	310.412
-3.08886	300.443
-3.08855	313.035
-3.08825	350.228
-3.08794	404.417
-3.08763	390.06
-3.08733	449.436
-3.08702	451.068
-3.08672	426.16
-3.08641	475.356
-3.08611	530.985
-3.0858	550.187
-3.0855	501.109
-3.08519	387.671
-3.08489	292.575
-3.08458	256.362
-3.08428	303.962
-3.08397	367.863
-3.08367	407.241
-3.08336	376.172
-3.08306	347.306
-3.08275	296.685
-3.08245	219.814
-3.08214	212.392
-3.08184	195.223
-3.08153	217.902
-3.08123	199.553
-3.08092	200.474
-3.08062	234.699
-3.08031	293.189
-3.08001	311.246
-3.0797	347.199
-3.0794	392.189
-3.07909	390.383
-3.07879	381.342
-3.07848	368.285
-3.07818	401.65
-3.07787	385.688
-3.07757	379.555
-3.07726	396.78
-3.07696	353.41
-3.07665	305.05
-3.07635	254.086
-3.07604	276.04
-3.07574	289.776
-3.07543	264.485
-3.07513	266.889
-3.07482	195.463
-3.07452	265.34
-3.07421	345.549
-3.07391	296.001
-3.0736	229.402
-3.0733	224.537
-3.07299	247.136
-3.07269	212.236
-3.07238	219.968
-3.07207	230.675
-3.07177	151.596
-3.07146	160.088
-3.07116	303.907
-3.07085	305.334
-3.07055	249.573
-3.07024	289.212
-3.06994	347.744
-3.06963	394.088
-3.06933	356.946
-3.06902	328.071
-3.06872	398.51
-3.06841	390.762
-3.06811	369.718
-3.0678	394.485
-3.0675	408.414
-3.06719	386.108
-3.06689	416.363
-3.06658	435.14
-3.06628	351.633
-3.06597	292.616
-3.06567	215.979
-3.06536	184.393
-3.06506	257.697
-3.06475	362.041
-3.06445	354.613
-3.06414	367.606
-3.06384	396.395
-3.06353	361.252
-3.06323	346.591
-3.06292	333.71
-3.06262	343.084
-3.06231	319.24
-3.06201	309.432
-3.0617	305.982
-3.0614	284.54
-3.06109	330.911
-3.06079	393.592
-3.06048	374.632
-3.06018	274.219
-3.05987	247.063
-3.05957	271.993
-3.05926	258.298
-3.05896	267.549
-3.05865	320.331
-3.05835	259.591
-3.05804	232.421
-3.05774	317.081
-3.05743	278.101
-3.05712	282.074
-3.05682	320.963
-3.05651	301.959
-3.05621	277.819
-3.0559	345.27
-3.0556	378.178
-3.05529	285.727
-3.05499	239.943
-3.05468	242.159
-3.05438	279.533
-3.05407	290.002
-3.05377	261.48
-3.05346	234.455
-3.05316	220.008
-3.05285	186.047
-3.05255	149.099
-3.05224	167.497
-3.05194	239.526
-3.05163	309.27
-3.05133	288.231
-3.05102	287.899
-3.05072	295.768
-3.05041	272.93
-3.05011	325.555
-3.0498	301.992
-3.0495	280.071
-3.04919	263.65
-3.04889	261.263
-3.04858	292.687
-3.04828	359.108
-3.04797	351.594
-3.04767	265.689
-3.04736	249.434
-3.04706	202.027
-3.04675	186.965
-3.04645	216.144
-3.04614	263.638
-3.04584	300.647
-3.04553	367.418
-3.04523	386.891
-3.04492	370.649
-3.04462	333.867
-3.04431	273.198
-3.04401	237.659
-3.0437	316.869
-3.0434	375.545
-3.04309	417.268
-3.04279	341.58
-3.04248	210.553
-3.04217	168.643
-3.04187	197.247
-3.04156	199.86
-3.04126	202.623
-3.04095	209.353
-3.04065	264.425
-3.04034	310.493
-3.04004	319.333
-3.03973	335.346
-3.03943	324.061
-3.03912	296.26
-3.03882	300.135
-3.03851	280.054
-3.03821	235.276
-3.0379	181.454
-3.0376	196.356
-3.03729	237.528
-3.03699	231.083
-3.03668	266.982
-3.03638	316.267
-3.03607	249.325
-3.03577	260.382
-3.03546	230.5
-3.03516	195.876
-3.03485	196.475
-3.03455	278.145
-3.03424	314.29
-3.03394	292.378
-3.03363	348.906
-3.03333	273.165
-3.03302	252.519
-3.03272	313.118
-3.03241	235.683
-3.03211	220.72
-3.0318	286.315
-3.0315	338.097
-3.03119	311.807
-3.03089	329.793
-3.03058	338.876
-3.03028	399.649
-3.02997	399.577
-3.02967	367.004
-3.02936	265.708
-3.02906	208.038
-3.02875	284.386
-3.02845	412.067
-3.02814	385.73
-3.02784	316.366
-3.02753	304.177
-3.02722	317.22
-3.02692	309.219
-3.02661	361.943
-3.02631	395.217
-3.026	404.89
-3.0257	355.501
-3.02539	355.394
-3.02509	396.41
-3.02478	419.657
-3.02448	414.181
-3.02417	355.155
-3.02387	327.688
-3.02356	269.822
-3.02326	271.695
-3.02295	334.78
-3.02265	337.14
-3.02234	370.57
-3.02204	338.035
-3.02173	345.667
-3.02143	395.953
-3.02112	322.396
-3.02082	258.273
-3.02051	243.772
-3.02021	255.202
-3.0199	308.904
-3.0196	375.189
-3.01929	349.738
-3.01899	278.087
-3.01868	264.699
-3.01838	236.94
-3.01807	193.281
-3.01777	256.024
-3.01746	291.338
-3.01716	302.144
-3.01685	368.942
-3.01655	386.196
-3.01624	371.084
-3.01594	381.707
-3.01563	397.458
-3.01533	382.424
-3.01502	331.569
-3.01472	319.714
-3.01441	301.629
-3.01411	315.199
-3.0138	327.256
-3.0135	337.448
-3.01319	314.542
-3.01289	285.122
-3.01258	227.077
-3.01227	246.521
-3.01197	293.313
-3.01166	284.525
-3.01136	291.819
-3.01105	332.249
-3.01075	325.261
-3.01044	350.17
-3.01014	364.872
-3.00983	364.804
-3.00953	381.012
-3.00922	358.458
-3.00892	324.767
-3.00861	325.432
-3.00831	414.803
-3.008	447.363
-3.0077	435.455
-3.00739	418.692
-3.00709	402.788
-3.00678	361.875
-3.00648	337.47
-3.00617	301.415
-3.00587	233.6
-3.00556	255.544
-3.00526	298.572
-3.00495	250.258
-3.00465	268.509
-3.00434	288.76
-3.00404	341.945
-3.00373	346.623
-3.00343	352.453
-3.00312	394.596
-3.00282	430.228
-3.00251	444.849
-3.00221	507.084
-3.0019	491.101
-3.0016	378.138
-3.00129	347.113
-3.00099	434.659
-3.00068	419.79
-3.00038	297.372
-3.00007	264.937
-2.99977	282.055
-2.99946	342.397
-2.99916	392.984
-2.99885	376.615
-2.99855	339.696
-2.99824	345.895
-2.99794	395.836
-2.99763	375.895
-2.99733	346.027
-2.99702	383.84
-2.99671	386.408
-2.99641	376.097
-2.9961	334.292
-2.9958	343.778
-2.99549	333.122
-2.99519	328.407
-2.99488	347.682
-2.99458	360.488
-2.99427	359.635
-2.99397	336.622
-2.99366	387.9
-2.99336	417.888
-2.99305	380.45
-2.99275	413.546
-2.99244	413
-2.99214	403.119
-2.99183	426.163
-2.99153	444.859
-2.99122	384.611
-2.99092	331.382
-2.99061	362.98
-2.99031	368.342
-2.99	339.172
-2.9897	287.363
-2.98939	227.485
-2.98909	292.349
-2.98878	333.527
-2.98848	385.461
-2.98817	395.369
-2.98787	385.667
-2.98756	374.177
-2.98726	357.122
-2.98695	356.196
-2.98665	346.422
-2.98634	316.729
[truncated: 63,536 more rows]
