# Supplementary material for: Sustainable Electrochemical Strategy for Selective Double Bond Oxidation in the Presence of Aldehyde Groups with Mo─N─O Catalysts
Source: Adv Sci (Weinh). 2025 Jun 23;12(36):e06584. doi: 10.1002/advs.202506584 (PMC12463080; doi:10.1002/advs.202506584)
Supplement: Supplementary file 2 — Supporting Information [file ADVS-12-e06584-s002.zip › NMR/2-butenal (standard sample).csv]

-3.74026	6117.08
-3.74011	6030.59
-3.73996	5999.7
-3.7398	6042.94
-3.73965	6109.35
-3.7395	6101.63
-3.73935	6024.41
-3.7392	6021.33
-3.73905	6109.36
-3.7389	6197.39
-3.73875	6212.83
-3.73859	6154.14
-3.73844	6155.7
-3.73829	6231.37
-3.73814	6297.78
-3.73799	6290.05
-3.73784	6226.72
-3.73769	6089.26
-3.73754	5993.51
-3.73738	5897.96
-3.73723	5928.86
-3.73708	6033.88
-3.73693	6097.2
-3.73678	6160.71
-3.73663	6183.88
-3.73648	6207.05
-3.73632	6230.21
-3.73617	6253.57
-3.73602	6272.11
-3.73587	6290.65
-3.73572	6350.87
-3.73557	6337.16
-3.73542	6346.05
-3.73527	6354.92
-3.73511	6359.17
-3.73496	6363.61
-3.73481	6367.86
-3.73466	6372.3
-3.73451	6376.55
-3.73436	6380.98
-3.73421	6368.24
-3.73406	6355.49
-3.7339	6301.07
-3.73375	6320.96
-3.7336	6373.09
-3.73345	6425.41
-3.7333	6477.53
-3.73315	6529.82
-3.733	6497.75
-3.73285	6391.76
-3.73269	6285.8
-3.73254	6253.95
-3.73239	6249.9
-3.73224	6245.85
-3.73209	6246.43
-3.73194	6247
-3.73179	6245.85
-3.73163	6244.88
-3.73148	6243.92
-3.73133	6242.95
-3.73118	6241.98
-3.73103	6241.02
-3.73088	6235.42
-3.73073	6229.82
-3.73058	6220.9
-3.73042	6138.08
-3.73027	6055.1
-3.73012	6046.45
-3.72997	6110.16
-3.72982	6174.09
-3.72967	6284.28
-3.72952	6320.36
-3.72937	6306.07
-3.72921	6291.98
-3.72906	6273.25
-3.72891	6254.54
-3.72876	6272.69
-3.72861	6291.03
-3.72846	6309.37
-3.72831	6327.66
-3.72816	6264.92
-3.728	6202.15
-3.72785	6097.75
-3.7277	6067.49
-3.72755	6119.04
-3.7274	6170.59
-3.72725	6222.13
-3.7271	6273.85
-3.72695	6288.28
-3.72679	6228.65
-3.72664	6210.7
-3.72649	6192.93
-3.72634	6170.34
-3.72619	6147.76
-3.72604	6125.17
-3.72589	6102.8
-3.72573	6121.53
-3.72558	6140.45
-3.72543	6159.37
-3.72528	6178.3
-3.72513	6206.48
-3.72498	6234.62
-3.72483	6193.3
-3.72468	6152.01
-3.72452	6143.96
-3.72437	6210.02
-3.72422	6308.48
-3.72407	6406.9
-3.72392	6454.39
-3.72377	6501.81
-3.72362	6467.39
-3.72347	6358.9
-3.72331	6266.04
-3.72316	6173.17
-3.72301	6075.68
-3.72286	5978.52
-3.72271	6046.29
-3.72256	6114.24
-3.72241	6182.01
-3.72226	6249.89
-3.7221	6232.7
-3.72195	6215.71
-3.7218	6198.53
-3.72165	6181.54
-3.7215	6164.36
-3.72135	6147.38
-3.7212	6134.83
-3.72104	6122.51
-3.72089	6147.29
-3.72074	6246.33
-3.72059	6345.1
-3.72044	6369.98
-3.72029	6366.89
-3.72014	6363.99
-3.71999	6356.46
-3.71983	6348.92
-3.71968	6329.61
-3.71953	6310.51
-3.71938	6295.83
-3.71923	6281.4
-3.71908	6306.96
-3.71893	6406.7
-3.71878	6436.93
-3.71862	6393.06
-3.71847	6309.74
-3.71832	6300.55
-3.71817	6363.88
-3.71802	6427.16
-3.71787	6457.97
-3.71772	6414.77
-3.71757	6413.23
-3.71741	6411.88
-3.71726	6414.2
-3.71711	6416.48
-3.71696	6390.91
-3.71681	6291.25
-3.71666	6161.61
-3.71651	6106.07
-3.71636	6106.89
-3.7162	6144.91
-3.71605	6170.2
-3.7159	6195.59
-3.71575	6149.07
-3.7156	6102.74
-3.71545	6060.85
-3.7153	6019.18
-3.71514	6009.82
-3.71499	6074.72
-3.71484	6164.88
-3.71469	6255.14
-3.71454	6272.61
-3.71439	6216.24
-3.71424	6162.86
-3.71409	6183.71
-3.71393	6204.46
-3.71378	6151.21
-3.71363	6125.25
-3.71348	6173.43
-3.71333	6298.72
-3.71318	6423.89
-3.71303	6458.06
-3.71288	6492.24
-3.71272	6526.41
-3.71257	6560.44
-3.71242	6496.54
-3.71227	6432.81
-3.71212	6492.57
-3.71197	6626.22
-3.71182	6660.21
-3.71167	6570.8
-3.71151	6460.61
-3.71136	6387.69
-3.71121	6349.66
-3.71106	6311.63
-3.71091	6275.91
-3.71076	6240.5
-3.71061	6282.01
-3.71045	6323.52
-3.7103	6365.03
-3.71015	6406.63
-3.71	6383.27
-3.70985	6360.03
-3.7097	6414
-3.70955	6542.08
-3.7094	6594.28
-3.70924	6572.66
-3.70909	6550.96
-3.70894	6603.54
-3.70879	6697.05
-3.70864	6716.62
-3.70849	6655.88
-3.70834	6521.16
-3.70819	6411.82
-3.70803	6376.77
-3.70788	6393.43
-3.70773	6447.02
-3.70758	6450.95
-3.70743	6381.14
-3.70728	6355.27
-3.70713	6329.47
-3.70698	6346.07
-3.70682	6362.63
-3.70667	6353.81
-3.70652	6381.97
-3.70637	6391.11
-3.70622	6326.28
-3.70607	6284.64
-3.70592	6280.09
-3.70577	6324.11
-3.70561	6368.13
-3.70546	6414.47
-3.70531	6460.84
-3.70516	6420.69
-3.70501	6380.53
-3.70486	6340.37
-3.70471	6300.27
-3.70455	6292.55
-3.7044	6284.91
-3.70425	6323.39
-3.7041	6288.09
-3.70395	6267.76
-3.7038	6321.57
-3.70365	6345.05
-3.7035	6331.73
-3.70334	6315.76
-3.70319	6225.98
-3.70304	6134.03
-3.70289	6116.18
-3.70274	6152.86
-3.70259	6189.74
-3.70244	6231.06
-3.70229	6272.44
-3.70213	6248.89
-3.70198	6225.53
-3.70183	6204.49
-3.70168	6183.31
-3.70153	6093.42
-3.70138	6040.72
-3.70123	6089.83
-3.70108	6176.02
-3.70092	6204.06
-3.70077	6158.35
-3.70062	6137.96
-3.70047	6154.8
-3.70032	6195.42
-3.70017	6273.22
-3.70002	6350.76
-3.69986	6391.44
-3.69971	6404.1
-3.69956	6379.96
-3.69941	6348.76
-3.69926	6354.69
-3.69911	6334.84
-3.69896	6241.26
-3.69881	6170.87
-3.69865	6137.58
-3.6985	6155.15
-3.69835	6172.67
-3.6982	6167.15
-3.69805	6198.51
-3.6979	6181.17
-3.69775	6089.8
-3.6976	5973.26
-3.69744	5980.29
-3.69729	6110.6
-3.69714	6240.61
-3.69699	6230.38
-3.69684	6220.42
-3.69669	6336.84
-3.69654	6453.22
-3.69639	6465.41
-3.69623	6403.67
-3.69608	6357.99
-3.69593	6349.55
-3.69578	6361.74
-3.69563	6300.04
-3.69548	6277.62
-3.69533	6329.31
-3.69518	6355.48
-3.69502	6344.56
-3.69487	6284.9
-3.69472	6225.44
-3.69457	6168.3
-3.69442	6111.27
-3.69427	6103.14
-3.69412	6168.92
-3.69396	6213.82
-3.69381	6221.89
-3.69366	6215.91
-3.69351	6209.98
-3.69336	6227.07
-3.69321	6207.43
-3.69306	6209.35
-3.69291	6285.21
-3.69275	6358.59
-3.6926	6358.1
-3.69245	6315.82
-3.6923	6273.77
-3.69215	6325.89
-3.692	6452.05
-3.69185	6538.43
-3.6917	6501.57
-3.69154	6390.75
-3.69139	6280.15
-3.69124	6254.08
-3.69109	6228.23
-3.69094	6206.99
-3.69079	6185.72
-3.69064	6151.35
-3.69049	6191.07
-3.69033	6212.21
-3.69018	6196.41
-3.69003	6189.74
-3.68988	6220.31
-3.68973	6276.88
-3.68958	6259.28
-3.68943	6152.06
-3.68927	6168.33
-3.68912	6279.24
-3.68897	6353.24
-3.68882	6372.35
-3.68867	6391.46
-3.68852	6408.25
-3.68837	6425.12
-3.68822	6397.13
-3.68806	6369.15
-3.68791	6345.79
-3.68776	6322.69
-3.68761	6327.33
-3.68746	6405.91
-3.68731	6486.61
-3.68716	6493.58
-3.68701	6507.96
-3.68685	6559.55
-3.6867	6624.6
-3.68655	6615.77
-3.6864	6552.73
-3.68625	6452.85
-3.6861	6327.76
-3.68595	6276.65
-3.6858	6243.83
-3.68564	6211.28
-3.68549	6206.15
-3.68534	6164.12
-3.68519	6071.17
-3.68504	6015.61
-3.68489	6043.42
-3.68474	6145.17
-3.68459	6250.78
-3.68443	6356.19
-3.68428	6395.03
-3.68413	6310.81
-3.68398	6277.76
-3.68383	6367.82
-3.68368	6422.25
-3.68353	6403.03
-3.68337	6413.64
-3.68322	6424.25
-3.68307	6430.23
-3.68292	6436.11
-3.68277	6405.03
-3.68262	6373.95
-3.68247	6342.86
-3.68232	6311.91
-3.68216	6258.04
-3.68201	6204.37
-3.68186	6150.51
-3.68171	6097.07
-3.68156	6121.98
-3.68141	6146.95
-3.68126	6130.38
-3.68111	6187.89
-3.68095	6239.82
-3.6808	6291.96
-3.68065	6348.53
-3.6805	6405.07
-3.68035	6387.5
-3.6802	6370.12
-3.68005	6352.55
-3.6799	6335.1
-3.67974	6291.47
-3.67959	6247.85
-3.67944	6208.85
-3.67929	6169.95
-3.67914	6163.62
-3.67899	6231.06
-3.67884	6256.93
-3.67868	6282.65
-3.67853	6259.09
-3.67838	6235.54
-3.67823	6211.99
-3.67808	6188.43
-3.67793	6164.88
-3.67778	6141.33
-3.67763	6117.77
-3.67747	6094.24
-3.67732	6076.29
-3.67717	6058.54
-3.67702	6045.22
-3.67687	6031.88
-3.67672	5952.38
-3.67657	5947.6
-3.67642	6136.8
-3.67626	6325.72
-3.67611	6429.22
-3.67596	6360.34
-3.67581	6245.09
-3.67566	6130.41
-3.67551	6135.87
-3.67536	6215.27
-3.67521	6253.11
-3.67505	6290.96
-3.6749	6331.89
-3.67475	6372.96
-3.6746	6455.34
-3.67445	6463.74
-3.6743	6444.44
-3.67415	6424.98
-3.674	6359.59
-3.67384	6368.31
-3.67369	6389.17
-3.67354	6410.03
-3.67339	6435.51
-3.67324	6461
-3.67309	6486.48
-3.67294	6511.95
-3.67278	6532.8
-3.67263	6553.58
-3.67248	6496.37
-3.67233	6365.45
-3.67218	6280.69
-3.67203	6196.2
-3.67188	6188.93
-3.67173	6255.39
-3.67157	6280.3
-3.67142	6304.96
-3.67127	6258.81
-3.67112	6212.53
-3.67097	6124.94
-3.67082	6111.52
-3.67067	6179.67
-3.67052	6247.84
-3.67036	6320.62
-3.67021	6393.33
-3.67006	6389.08
-3.66991	6385.03
-3.66976	6380.78
-3.66961	6376.72
-3.66946	6372.48
-3.66931	6368.42
-3.66915	6364.18
-3.669	6360.03
-3.66885	6331.07
-3.6687	6302.31
-3.66855	6273.35
-3.6684	6244.58
-3.66825	6215.63
-3.66809	6186.86
-3.66794	6158.09
-3.66779	6129.5
-3.66764	6148.23
-3.66749	6167.15
-3.66734	6186.07
-3.66719	6204.75
-3.66704	6158.8
-3.66688	6112.87
-3.66673	6071.56
-3.66658	6030.29
-3.66643	6001.41
-3.66628	6046.97
-3.66613	6194.08
-3.66598	6341.13
-3.66583	6470.97
-3.66567	6526.73
-3.66552	6522.2
-3.66537	6443.48
-3.66522	6275.41
-3.66507	6181.79
-3.66492	6242.3
-3.66477	6376.6
-3.66462	6441.19
-3.66446	6432.27
-3.66431	6464.71
-3.66416	6497.23
-3.66401	6501.57
-3.66386	6432.23
-3.66371	6404.43
-3.66356	6377.09
-3.66341	6418.8
-3.66325	6460.69
-3.6631	6502.39
-3.66295	6544.22
-3.6628	6570.48
-3.66265	6596.93
-3.6625	6623.38
-3.66235	6649.34
-3.66219	6552.04
-3.66204	6454.93
-3.66189	6357.82
-3.66174	6261.17
-3.66159	6278.16
-3.66144	6295.34
-3.66129	6312.52
-3.66114	6329.74
-3.66098	6356.19
-3.66083	6382.64
-3.66068	6409.09
-3.66053	6435.04
-3.66038	6338.32
-3.66023	6242.19
-3.66008	6293.74
-3.65993	6345.52
-3.65977	6406.33
-3.65962	6466.54
-3.65947	6379.09
-3.65932	6291.78
-3.65917	6193.51
-3.65902	6095.85
-3.65887	6145.86
-3.65872	6195.97
-3.65856	6227.44
-3.65841	6259.1
-3.65826	6290.57
-3.65811	6321.98
-3.65796	6292.06
-3.65781	6262.32
-3.65766	6232.4
-3.6575	6202.67
-3.65735	6172.75
-3.6572	6143.02
-3.65705	6113.28
-3.6569	6083.85
-3.65675	6124.97
-3.6566	6166.29
-3.65645	6207.6
-3.65629	6249.28
-3.65614	6375.34
-3.65599	6501.29
-3.65584	6552.89
-3.65569	6481.15
-3.65554	6337.25
-3.65539	6267.59
-3.65524	6296.36
-3.65508	6324.73
-3.65493	6260.82
-3.65478	6197.35
-3.65463	6232.61
-3.65448	6341.53
-3.65433	6369.76
-3.65418	6275.11
-3.65403	6213.08
-3.65387	6225.2
-3.65372	6270.95
-3.65357	6316.73
-3.65342	6367.12
-3.65327	6417.24
-3.65312	6364.35
-3.65297	6311.64
-3.65282	6258.74
-3.65266	6206.43
-3.65251	6243.11
-3.65236	6280.65
-3.65221	6465.79
-3.65206	6650.15
-3.65191	6659.03
-3.65176	6668.07
-3.6516	6669.23
-3.65145	6670.41
-3.6513	6633.95
-3.65115	6474.66
-3.651	6311.3
-3.65085	6271.52
-3.6507	6355.74
-3.65055	6366.04
-3.65039	6349.23
-3.65024	6455.68
-3.65009	6621.54
-3.64994	6663.62
-3.64979	6536.59
-3.64964	6410.27
-3.64949	6397.53
-3.64934	6384.79
-3.64918	6372.05
-3.64903	6359.19
-3.64888	6321.74
-3.64873	6284.29
-3.64858	6246.83
-3.64843	6210.25
-3.64828	6319.13
-3.64813	6427.87
-3.64797	6462.04
-3.64782	6372.93
-3.64767	6177.9
-3.64752	6057.55
-3.64737	6085.12
-3.64722	6186.44
-3.64707	6280.85
-3.64691	6251.92
-3.64676	6107.87
-3.64661	6038.37
-3.64646	6091.65
-3.64631	6145.15
-3.64616	6203.26
-3.64601	6261.08
-3.64586	6256.44
-3.6457	6251.81
-3.64555	6247.18
-3.6454	6242.99
-3.64525	6331.02
-3.6451	6418.34
-3.64495	6358.11
-3.6448	6298.34
-3.64465	6293.7
-3.64449	6289.78
-3.64434	6433.42
-3.64419	6576.25
-3.64404	6553.08
-3.64389	6529.91
-3.64374	6506.75
-3.64359	6483.8
-3.64344	6467.01
-3.64328	6450.41
-3.64313	6433.8
-3.64298	6417.2
-3.64283	6400.4
-3.64268	6383.8
-3.64253	6367.2
-3.64238	6350.96
-3.64223	6408.3
-3.64207	6465.83
-3.64192	6523.36
-3.64177	6580.28
-3.64162	6514.06
-3.64147	6448.03
-3.64132	6382.01
-3.64117	6316.54
-3.64101	6362.68
-3.64086	6408.83
-3.64071	6454.97
-3.64056	6501.25
-3.64041	6538.13
-3.64026	6575
-3.64011	6611.88
-3.63996	6648.93
-3.6398	6682.71
-3.63965	6715.75
-3.6395	6601.26
-3.63935	6487.8
-3.6392	6535.48
-3.63905	6582.66
-3.6389	6531.13
-3.63875	6406.6
-3.63859	6394.68
-3.63844	6505.67
-3.63829	6611.41
-3.63814	6593.96
-3.63799	6487.2
-3.63784	6381.16
-3.63769	6414.95
-3.63754	6448.8
-3.63738	6457.87
-3.63723	6466.94
-3.63708	6476.02
-3.63693	6485.29
-3.63678	6494.36
-3.63663	6503.43
-3.63648	6512.51
-3.63632	6522.4
-3.63617	6651.37
-3.63602	6780.11
-3.63587	6829.85
-3.63572	6756.57
-3.63557	6663.13
-3.63542	6569.84
-3.63527	6468.87
-3.63511	6368.48
-3.63496	6376.98
-3.63481	6385.67
-3.63466	6394.35
-3.63451	6403.04
-3.63436	6411.54
-3.63421	6420.22
-3.63406	6428.91
-3.6339	6437.42
-3.63375	6411.74
-3.6336	6386.26
-3.63345	6360.77
-3.6333	6335.74
-3.63315	6393.66
-3.633	6450.77
-3.63285	6360.42
-3.63269	6270.82
-3.63254	6319.47
-3.63239	6368.12
-3.63224	6416.77
-3.63209	6464.7
-3.63194	6380.53
-3.63179	6296.35
-3.63164	6212.18
-3.63148	6128.83
-3.63133	6195.44
-3.63118	6262.04
-3.63103	6328.65
-3.63088	6395.04
-3.63073	6387.51
-3.63058	6380.17
-3.63042	6372.64
-3.63027	6365.24
-3.63012	6345.35
-3.62997	6325.66
-3.62982	6305.78
-3.62967	6286.5
-3.62952	6340.75
-3.62937	6395.19
-3.62921	6449.44
-3.62906	6503.25
-3.62891	6443.98
-3.62876	6384.9
-3.62861	6325.63
-3.62846	6267.44
-3.62831	6365.71
-3.62816	6463.33
-3.628	6413.52
-3.62785	6364.09
-3.6277	6380.5
-3.62755	6397.1
-3.6274	6413.71
-3.62725	6429.78
-3.6271	6353.52
-3.62695	6278.31
-3.62679	6350.51
-3.62664	6422.39
-3.62649	6438.61
-3.62634	6454.83
-3.62619	6471.04
-3.62604	6486.89
-3.62589	6438.24
-3.62573	6389.59
-3.62558	6340.94
-3.62543	6292.67
-3.62528	6276.45
-3.62513	6260.23
-3.62498	6244.02
-3.62483	6227.99
-3.62468	6211.77
-3.62452	6195.56
-3.62437	6179.34
-3.62422	6163.61
-3.62407	6197.59
-3.62392	6231.81
-3.62377	6307.05
-3.62362	6308.38
-3.62347	6272.86
-3.62331	6237.91
-3.62316	6300.13
-3.62301	6435.89
-3.62286	6514.22
-3.62271	6518.88
-3.62256	6528.59
-3.62241	6612.05
-3.62226	6672.28
-3.6221	6731.91
-3.62195	6689.77
-3.6218	6574.11
-3.62165	6455.57
-3.6215	6337.81
-3.62135	6317.02
-3.6212	6370.5
-3.62105	6487.82
-3.62089	6531.03
-3.62074	6472.92
-3.62059	6415.22
-3.62044	6424.87
-3.62029	6434.74
-3.62014	6449.22
-3.61999	6463.36
-3.61983	6422.5
-3.61968	6455.51
-3.61953	6488.08
-3.61938	6446.96
-3.61923	6406.81
-3.61908	6366.56
-3.61893	6280.72
-3.61878	6268.81
-3.61862	6298.35
-3.61847	6327.91
-3.61832	6362.08
-3.61817	6395.72
-3.61802	6343.4
-3.61787	6291.54
-3.61772	6314.12
-3.61757	6459.29
-3.61741	6571.78
-3.61726	6610.23
-3.61711	6591.42
-3.61696	6499.42
-3.61681	6483.21
-3.61666	6466.96
-3.61651	6446.11
-3.61636	6425.45
-3.6162	6404.6
-3.61605	6383.97
-3.6159	6367.76
-3.61575	6351.5
-3.6156	6298.68
-3.61545	6320.37
-3.6153	6443.15
-3.61514	6565.43
-3.61499	6576.55
-3.61484	6514.45
-3.61469	6493.6
-3.61454	6473.04
-3.61439	6467.05
-3.61424	6461.07
-3.61409	6455.08
-3.61393	6449.1
-3.61378	6443.11
-3.61363	6437.13
-3.61348	6431.14
-3.61333	6425.49
-3.61318	6472.02
-3.61303	6518.52
-3.61288	6560.41
-3.61272	6602.07
-3.61257	6606.42
-3.61242	6537.11
-3.61227	6468.28
-3.61212	6473.64
-3.61197	6531.17
-3.61182	6588.24
-3.61167	6543.35
-3.61151	6425.82
-3.61136	6432.38
-3.61121	6439.11
-3.61106	6441.04
-3.61091	6442.93
-3.61076	6409.34
-3.61061	6375.97
-3.61045	6347.01
-3.6103	6318.72
-3.61015	6362.84
-3.61	6480.53
-3.60985	6556.78
-3.6097	6633.49
-3.60955	6777.9
-3.6094	6921.8
-3.60924	6959.34
-3.60909	6922.92
-3.60894	6838.75
-3.60879	6754.77
-3.60864	6670.79
-3.60849	6587.48
-3.60834	6605.74
-3.60819	6697.55
-3.60803	6747.94
-3.60788	6797.53
-3.60773	6729
-3.60758	6660.49
-3.60743	6596.59
-3.60728	6532.66
-3.60713	6465.78
-3.60698	6472.26
-3.60682	6437.32
-3.60667	6402.57
-3.60652	6367.62
-3.60637	6332.4
-3.60622	6256.26
-3.60607	6254.84
-3.60592	6385.15
-3.60577	6514.52
-3.60561	6505.84
-3.60546	6497.7
-3.60531	6542.03
-3.60516	6659.41
-3.60501	6663.78
-3.60486	6545.73
-3.60471	6443.1
-3.60455	6463.66
-3.6044	6554.78
-3.60425	6645.44
-3.6041	6668.61
-3.60395	6691.27
-3.6038	6639.45
-3.60365	6464.44
-3.6035	6220.93
-3.60334	6051.92
-3.60319	6011.08
-3.60304	6092.96
-3.60289	6179.45
-3.60274	6265.66
-3.60259	6310.96
-3.60244	6429.83
-3.60229	6539.79
-3.60213	6526.77
-3.60198	6447.62
-3.60183	6369.53
-3.60168	6416.34
-3.60153	6585.85
-3.60138	6727.03
-3.60123	6794.51
-3.60108	6821.93
-3.60092	6849.5
-3.60077	6872.29
-3.60062	6894.39
-3.60047	6793.61
-3.60032	6693.03
-3.60017	6592.25
-3.60002	6492.5
-3.59986	6508.91
-3.59971	6525.32
-3.59956	6541.73
-3.59941	6558.46
-3.59926	6593.41
-3.59911	6627.29
-3.59896	6513.97
-3.59881	6400.45
-3.59865	6233.07
-3.5985	6066.75
-3.59835	6047.63
-3.5982	6029.29
-3.59805	6090.49
-3.5979	6151.88
-3.59775	6213.08
-3.5976	6274.03
-3.59744	6273.06
-3.59729	6272.29
-3.59714	6271.52
-3.59699	6270.74
-3.59684	6269.78
-3.59669	6269.01
-3.59654	6268.24
-3.59639	6267.39
-3.59623	6257.16
-3.59608	6247.12
-3.59593	6237.09
-3.59578	6227.27
-3.59563	6248.12
-3.59548	6270.06
-3.59533	6439.17
-3.59518	6607.61
-3.59502	6682.9
-3.59487	6757.11
-3.59472	6684.13
-3.59457	6611.42
-3.59442	6547.71
-3.59427	6485.28
-3.59412	6569.84
-3.59396	6653.92
-3.59381	6647.36
-3.59366	6640.99
-3.59351	6634.42
-3.59336	6627.57
-3.59321	6556.14
-3.59306	6484.9
-3.59291	6413.47
-3.59275	6343.28
-3.5926	6412.59
-3.59245	6482.09
-3.5923	6551.59
-3.59215	6620.1
-3.592	6556.77
-3.59185	6493.45
-3.5917	6430.13
-3.59154	6367.86
-3.59139	6445.08
-3.59124	6521.23
-3.59109	6454.81
-3.59094	6389.36
-3.59079	6450.15
-3.59064	6583.67
-3.59049	6604.36
-3.59033	6502.62
-3.59018	6428.46
-3.59003	6477.61
-3.58988	6592.48
-3.58973	6707.37
-3.58958	6798.51
-3.58943	6815.11
-3.58927	6679.4
-3.58912	6470.76
-3.58897	6346.02
-3.58882	6393.48
-3.58867	6486.92
-3.58852	6579.75
-3.58837	6594.23
-3.58822	6608.91
-3.58806	6623.58
-3.58791	6637.62
-3.58776	6570.24
-3.58761	6504.01
-3.58746	6584.9
-3.58731	6665.15
-3.58716	6662.64
-3.58701	6660.13
-3.58685	6657.62
-3.5867	6655.4
-3.58655	6665.24
-3.5864	6675.09
-3.58625	6684.94
-3.5861	6694.73
-3.58595	6673.69
-3.5858	6651.56
-3.58564	6491.52
-3.58549	6332.3
-3.58534	6254.89
-3.58519	6325.61
-3.58504	6501.48
-3.58489	6602.9
-3.58474	6589.38
-3.58459	6575.83
-3.58443	6557.69
-3.58428	6539.41
-3.58413	6505.05
-3.58398	6470.68
-3.58383	6436.32
-3.58368	6402.24
-3.58353	6404.95
-3.58337	6407.65
-3.58322	6410.35
-3.58307	6413.84
-3.58292	6515.39
-3.58277	6616.94
-3.58262	6718.49
-3.58247	6818.85
-3.58232	6747.42
-3.58216	6676.18
-3.58201	6604.75
-3.58186	6533.62
-3.58171	6476.09
-3.58156	6418.83
-3.58141	6370.56
-3.58126	6322.11
-3.58111	6227.15
-3.58095	6280.33
-3.5808	6438.43
-3.58065	6522.32
-3.5805	6500.12
-3.58035	6478.07
-3.5802	6451.24
-3.58005	6424.97
-3.5799	6444.47
-3.57974	6464.16
-3.57959	6483.66
-3.57944	6502.82
-3.57929	6456.68
-3.57914	6410.73
-3.57899	6364.59
-3.57884	6319.92
-3.57868	6431.32
-3.57853	6541.7
-3.57838	6504.82
-3.57823	6468.05
-3.57808	6419.78
-3.57793	6371.52
-3.57778	6323.25
-3.57763	6275.93
-3.57747	6341.95
-3.57732	6407.98
-3.57717	6474
-3.57702	6539.5
-3.57687	6541.43
-3.57672	6543.33
-3.57657	6540.62
-3.57642	6538.38
-3.57626	6590.66
-3.57611	6568.97
-3.57596	6491.52
-3.57581	6340.81
-3.57566	6223.7
-3.57551	6254.32
-3.57536	6344.48
-3.57521	6435.14
-3.57505	6562.36
-3.5749	6689.24
-3.57475	6750.56
-3.5746	6664.2
-3.57445	6502.61
-3.5743	6342.38
-3.57415	6319.99
-3.574	6297.93
-3.57384	6315.5
-3.57369	6333.26
-3.57354	6351.02
-3.57339	6368.48
-3.57324	6350.33
-3.57309	6333.43
-3.57294	6463.56
-3.57278	6592.66
-3.57263	6602.31
-3.57248	6611.96
-3.57233	6621.62
-3.57218	6631.16
-3.57203	6605.29
-3.57188	6579.42
-3.57173	6553.56
-3.57157	6528.22
-3.57142	6542.5
-3.57127	6558.05
-3.57112	6720.61
-3.57097	6881.8
-3.57082	6861.33
-3.57067	6841.06
-3.57052	6820.79
-3.57036	6800.92
-3.57021	6826.79
-3.57006	6852.85
-3.56991	6878.91
-3.56976	6904.38
-3.56961	6861.53
-3.56946	6818.86
-3.56931	6776.19
-3.56915	6732.89
-3.569	6615.89
-3.56885	6500.38
-3.5687	6531.84
-3.56855	6562.38
-3.5684	6486.32
-3.56825	6411.54
-3.56809	6483.74
-3.56794	6555.49
-3.56779	6553.56
-3.56764	6551.63
-3.56749	6549.7
-3.56734	6547.95
-3.56719	6544.48
-3.56704	6540.96
-3.56688	6532.85
-3.56673	6524.73
-3.56658	6492.81
-3.56643	6387.03
-3.56628	6241.22
-3.56613	6242.55
-3.56598	6240.62
-3.56583	6238.96
-3.56567	6246.3
-3.56552	6253.74
-3.56537	6251.82
-3.56522	6250.08
-3.56507	6248.34
-3.56492	6247.96
-3.56477	6399.71
-3.56462	6550.33
-3.56446	6553.81
-3.56431	6557.88
-3.56416	6607.69
-3.56401	6657.7
-3.56386	6707.7
-3.56371	6756.12
-3.56356	6628.7
-3.56341	6501.28
-3.56325	6373.86
-3.5631	6248.43
-3.56295	6343.42
-3.5628	6438.4
-3.56265	6533.39
-3.5625	6627.71
-3.56235	6626.93
-3.56219	6626.16
-3.56204	6625.39
-3.56189	6624.29
-3.56174	6586.45
-3.56159	6548.61
-3.56144	6510.77
-3.56129	6472.75
-3.56114	6393.79
-3.56098	6315.02
-3.56083	6236.06
-3.56068	6158.86
-3.56053	6252.88
-3.56038	6347.09
-3.56023	6441.11
-3.56008	6534.05
-3.55993	6488.3
-3.55977	6442.73
-3.55962	6396.98
-3.55947	6352.09
-3.55932	6380.48
-3.55917	6409.05
-3.55902	6437.62
-3.55887	6466.03
-3.55872	6477.23
-3.55856	6488.09
-3.55841	6462.9
-3.55826	6512.68
-3.55811	6726.89
-3.55796	7013.41
-3.55781	7176.37
-3.55766	7215.66
-3.5575	7119.15
-3.55735	6900.41
-3.5572	6702.24
-3.55705	6578.58
-3.5569	6568.16
-3.55675	6557.77
-3.5566	6551.98
-3.55645	6547.33
-3.55629	6643.86
-3.55614	6740.39
-3.55599	6836.92
-3.55584	6932.3
-3.55569	6905.27
-3.55554	6878.24
-3.55539	6851.22
-3.55524	6823.95
-3.55508	6750.59
-3.55493	6677.22
-3.55478	6603.86
-3.55463	6531.3
-3.55448	6522.8
-3.55433	6514.31
-3.55418	6505.82
-3.55403	6497.46
-3.55387	6483.76
-3.55372	6468.92
-3.55357	6314.67
-3.55342	6162.38
-3.55327	6197.72
-3.55312	6355.64
-3.55297	6512.4
-3.55282	6545.56
-3.55266	6453.09
-3.55251	6362.14
-3.55236	6410.4
-3.55221	6459.44
-3.55206	6589.37
-3.55191	6718.79
-3.55176	6773.6
-3.5516	6705.1
-3.55145	6540.36
-3.5513	6450.92
-3.55115	6557.3
-3.551	6663.2
-3.55085	6700.08
-3.5507	6737.1
-3.55055	6769.34
-3.55039	6800.95
-3.55024	6746.77
-3.55009	6619.13
-3.54994	6469.53
-3.54979	6443.45
-3.54964	6515.79
-3.54949	6662.08
-3.54934	6842.18
-3.54918	6898.95
-3.54903	6837.36
-3.54888	6775.89
-3.54873	6706.78
-3.54858	6638.11
-3.54843	6615.33
-3.54828	6592.55
-3.54813	6569.77
-3.54797	6546.1
-3.54782	6432.2
-3.54767	6319.74
-3.54752	6354.1
-3.54737	6387.97
-3.54722	6371.37
-3.54707	6354.81
-3.54691	6342.84
-3.54676	6332.04
-3.54661	6440.68
-3.54646	6622.48
-3.54631	6756.99
-3.54616	6768.29
-3.54601	6672.34
-3.54586	6577.79
-3.5457	6606.13
-3.54555	6708.01
-3.5454	6805.13
-3.54525	6901.71
-3.5451	6925.5
-3.54495	6876.09
-3.5448	6828.75
-3.54465	6855.28
-3.54449	6909.34
-3.54434	6962.44
-3.54419	6920.16
-3.54404	6877.88
-3.54389	6835.6
-3.54374	6794.11
-3.54359	6830.59
-3.54344	6867.08
-3.54328	6903.57
-3.54313	6939.54
-3.54298	6924.29
-3.54283	6909.04
-3.54268	6893.79
-3.54253	6878.58
-3.54238	6867.97
-3.54223	6856.93
-3.54207	6805.35
-3.54192	6827.91
-3.54177	6904.94
-3.54162	6981.97
-3.54147	7059.01
-3.54132	7135.76
-3.54117	7165.72
-3.54101	7121.53
-3.54086	7004.71
-3.54071	6962.08
-3.54056	6980.42
-3.54041	6997.56
-3.54026	6896.23
-3.54011	6722.64
-3.53996	6641.84
-3.5398	6683.96
-3.53965	6766.42
-3.5395	6775.44
-3.53935	6759.8
-3.5392	6744.31
-3.53905	6724.23
-3.5389	6704.25
-3.53875	6693.24
-3.53859	6681.96
-3.53844	6625.57
-3.53829	6642.59
-3.53814	6661.72
-3.53799	6608.14
-3.53784	6600.41
-3.53769	6592.9
-3.53754	6605.25
-3.53738	6618.37
-3.53723	6704.86
-3.53708	6791.3
-3.53693	6873.16
-3.53678	6954.37
-3.53663	6953.61
-3.53648	6879.43
-3.53632	6782.13
-3.53617	6685.77
-3.53602	6662.01
-3.53587	6711.16
-3.53572	6714.25
-3.53557	6644.22
-3.53542	6579.54
-3.53527	6588.21
-3.53511	6595.16
-3.53496	6602.35
-3.53481	6614.13
-3.53466	6626.33
-3.53451	6678.84
-3.53436	6731.3
-3.53421	6779.18
-3.53406	6826.21
-3.5339	6791.46
-3.53375	6683.83
-3.5336	6622.05
-3.53345	6561.71
-3.5333	6619.62
-3.53315	6750.47
-3.533	6840.05
-3.53285	6929.43
-3.53269	6981.95
-3.53254	7034.89
-3.53239	7128.33
-3.53224	7147.13
-3.53209	7027.44
-3.53194	6907.93
-3.53179	6788.24
-3.53164	6669.6
-3.53148	6632.54
-3.53133	6668.59
-3.53118	6663.37
-3.53103	6658.59
-3.53088	6694.12
-3.53073	6729.83
-3.53058	6765.36
-3.53042	6800.29
-3.53027	6761.68
-3.53012	6723.31
-3.52997	6689.52
-3.52982	6656.41
-3.52967	6687.12
-3.52952	6790.69
-3.52937	6848.41
-3.52921	6905.79
-3.52906	6930.29
-3.52891	6881.89
-3.52876	6874.75
-3.52861	6867.65
-3.52846	6846.61
-3.52831	6824.82
-3.52816	6734.28
-3.528	6644.26
-3.52785	6603.94
-3.5277	6637.83
-3.52755	6752.7
-3.5274	6867.31
-3.52725	6940.48
-3.5271	7013.05
-3.52695	7012.28
-3.52679	7010.74
-3.52664	6938.73
-3.52649	6866.19
-3.52634	6727.96
-3.52619	6590.92
-3.52604	6563.49
-3.52589	6659.51
-3.52573	6850.25
-3.52558	7040.19
-3.52543	7155.27
-3.52528	7147.73
-3.52513	7086.72
-3.52498	7025.8
-3.52483	6972.32
-3.52468	6919.65
-3.52452	6940.31
-3.52437	6960.65
-3.52422	6934.98
-3.52407	6907.95
-3.52392	6758.72
-3.52377	6610.5
-3.52362	6536.95
-3.52347	6464.74
-3.52331	6514.75
-3.52316	6564.91
-3.52301	6611.82
-3.52286	6658.73
-3.52271	6705.65
-3.52256	6752.44
-3.52241	6771.37
-3.52226	6790.48
-3.5221	6809.59
-3.52195	6827.12
-3.5218	6702.6
-3.52165	6579.44
-3.5215	6578.47
-3.52135	6577.22
-3.5212	6549.8
-3.52105	6522.58
-3.52089	6495.36
-3.52074	6468.93
-3.52059	6512.75
-3.52044	6556.58
-3.52029	6600.4
-3.52014	6645.26
-3.51999	6782.14
-3.51983	6917.09
-3.51968	6880.99
-3.51953	6844.67
-3.51938	6771.5
-3.51923	6698.52
-3.51908	6625.36
-3.51893	6553.55
-3.51878	6585.4
-3.51862	6615.41
-3.51847	6482.01
-3.51832	6349.94
-3.51817	6319.86
-3.51802	6411.82
-3.51787	6475.28
-3.51772	6466.18
-3.51757	6505.76
-3.51741	6546.31
-3.51726	6655.58
-3.51711	6764.11
-3.51696	6806.97
-3.51681	6848.99
-3.51666	6817.72
-3.51651	6787.22
-3.51636	6824.67
-3.5162	6863.52
-3.51605	7024.53
-3.5159	7183.25
-3.51575	7141.94
-3.5156	7100.62
-3.51545	7059.31
-3.5153	7018.88
-3.51514	7055.76
-3.51499	7091.79
-3.51484	7054.53
-3.51469	7016.35
-3.51454	6881.79
-3.51439	6749.39
-3.51424	6787.81
-3.51409	6825.15
-3.51393	6751.59
-3.51378	6677.38
-3.51363	6529.69
-3.51348	6384.21
-3.51333	6412.59
-3.51318	6441.16
-3.51303	6469.54
-3.51288	6498.9
-3.51272	6595.82
-3.51257	6692.92
-3.51242	6789.84
-3.51227	6885.56
-3.51212	6862.01
-3.51197	6839.5
-3.51182	6890.28
-3.51167	6940.12
-3.51151	6909.61
-3.51136	6878.45
-3.51121	6773.81
-3.51106	6670.47
-3.51091	6661.59
-3.51076	6654.24
-3.51061	6761.39
-3.51046	6867.6
-3.5103	6892.43
-3.51015	6794.59
-3.51	6651.81
-3.50985	6583.64
-3.5097	6628.43
-3.50955	6671.83
-3.5094	6597.7
-3.50924	6524.41
-3.50909	6505.87
-3.50894	6488.78
-3.50879	6593.8
-3.50864	6697.06
-3.50849	6650.73
-3.50834	6604.39
-3.50819	6558.06
-3.50803	6513.36
-3.50788	6590.59
-3.50773	6667.72
-3.50758	6737.22
-3.50743	6806.19
-3.50728	6812.46
-3.50713	6697.15
-3.50698	6609.98
-3.50682	6596.95
-3.50667	6640.19
-3.50652	6683.49
-3.50637	6731.37
-3.50622	6778.46
-3.50607	6742.94
-3.50592	6709.36
-3.50577	6822.11
-3.50561	6933.54
-3.50546	6919.06
-3.50531	6904.72
-3.50516	6885.8
-3.50501	6865.96
-3.50486	6768.94
-3.50471	6598.33
-3.50455	6401.72
-3.5044	6327.85
-3.50425	6307.97
-3.5041	6287.54
-3.50395	6207.54
-3.5038	6251.4
-3.50365	6441.75
-3.5035	6630.14
-3.50334	6653.76
-3.50319	6555.66
-3.50304	6488.59
-3.50289	6494.18
-3.50274	6450.94
-3.50259	6409.09
-3.50244	6466.23
-3.50229	6523.57
-3.50213	6580.72
-3.50198	6638
-3.50183	6690.51
-3.50168	6743.22
-3.50153	6795.73
-3.50138	6848.4
-3.50123	6897.82
-3.50108	6945.65
-3.50092	6846.8
-3.50077	6748.27
-3.50062	6660.05
-3.50047	6572.01
-3.50032	6483.98
-3.50017	6396.69
-3.50002	6370.44
-3.49987	6344.18
-3.49971	6317.92
-3.49956	6291.65
-3.49941	6263.85
-3.49926	6237.85
-3.49911	6358.32
-3.49896	6478.11
-3.49881	6542.98
-3.49865	6607.85
-3.4985	6672.72
-3.49835	6737.02
-3.4982	6755.36
-3.49805	6771.89
-3.4979	6641.96
-3.49775	6512.78
-3.4976	6444.63
-3.49744	6378.3
-3.49729	6458.42
-3.49714	6538.3
-3.49699	6582.89
-3.49684	6627.39
-3.49669	6664.27
-3.49654	6700.69
-3.49639	6683.53
-3.49623	6544.68
-3.49608	6434.2
-3.49593	6397.76
-3.49578	6411.47
-3.49563	6425.42
-3.49548	6443.77
-3.49533	6463.06
-3.49518	6543.18
-3.49502	6623.44
-3.49487	6699.12
-3.49472	6773.96
-3.49457	6781.35
-3.49442	6715.61
-3.49427	6643.17
-3.49412	6644.49
-3.49396	6688.33
-3.49381	6609.41
-3.49366	6457.28
-3.49351	6308.07
-3.49336	6390.71
-3.49321	6473.53
-3.49306	6556.35
-3.49291	6639.05
-3.49275	6712.42
-3.4926	6785.97
-3.49245	6859.53
-3.4923	6930.85
-3.49215	6825.83
-3.492	6721.1
-3.49185	6623.99
-3.4917	6527.34
-3.49154	6468.85
-3.49139	6532.02
-3.49124	6566.8
-3.49109	6528.6
-3.49094	6507.17
-3.49079	6485.68
-3.49064	6459.62
-3.49049	6434.22
-3.49033	6445.22
-3.49018	6456.22
-3.49003	6467.23
-3.48988	6478.64
-3.48973	6506.63
-3.48958	6534.57
-3.48943	6557.93
-3.48927	6581.13
-3.48912	6575.75
-3.48897	6497.02
-3.48882	6392.21
-3.48867	6411.62
-3.48852	6589.63
-3.48837	6765.92
-3.48822	6807.35
-3.48806	6677
-3.48791	6455.01
-3.48776	6357.72
-3.48761	6471.8
-3.48746	6658.31
-3.48731	6769.23
-3.48716	6708.79
-3.48701	6602.61
-3.48685	6498.93
-3.4867	6573.45
-3.48655	6647.97
-3.4864	6722.5
-3.48625	6795.42
-3.4861	6730.75
-3.48595	6666.27
-3.4858	6601.79
-3.48564	6538.85
-3.48549	6594.65
-3.48534	6650.58
-3.48519	6701.93
-3.48504	6751.97
-3.48489	6700.24
-3.48474	6577.02
-3.48459	6569.73
-3.48443	6684.78
-3.48428	6827.66
-3.48413	6896.27
-3.48398	6867.31
-3.48383	6837.73
-3.48368	6760.7
-3.48353	6683.67
-3.48337	6606.64
-3.48322	6531.94
-3.48307	6620.17
-3.48292	6707.31
-3.48277	6695.73
-3.48262	6610.93
-3.48247	6509.25
-3.48232	6530.48
-3.48216	6624.89
-3.48201	6718.86
-3.48186	6765.39
-3.48171	6812.11
-3.48156	6858.64
-3.48141	6903.83
-3.48126	6832.98
-3.48111	6762.32
-3.48095	6691.66
-3.4808	6621.81
-3.48065	6612.93
-3.4805	6603.98
-3.48035	6590.47
-3.4802	6577.08
-3.48005	6571.66
-3.4799	6492.92
-3.47974	6388.36
-3.47959	6406.99
-3.47944	6520.12
-3.47929	6631.41
-3.47914	6603.99
-3.47899	6577.53
-3.47884	6622.32
-3.47868	6667.11
-3.47853	6711.9
-3.47838	6756
-3.47823	6748.27
-3.47808	6738.59
-3.47793	6582.6
-3.47778	6427.87
-3.47763	6352.97
-3.47747	6280.02
-3.47732	6353.39
-3.47717	6426.41
-3.47702	6459.62
-3.47687	6492.82
-3.47672	6526.03
-3.47657	6560.36
-3.47642	6664.04
-3.47626	6765.93
-3.47611	6721.33
-3.47596	6676.93
-3.47581	6632.33
-3.47566	6589.91
-3.47551	6693.78
-3.47536	6796.66
-3.47521	6826.97
-3.47505	6857.47
-3.4749	6887.98
-3.47475	6916.78
-3.4746	6820.45
-3.47445	6724.31
-3.4743	6628.16
-3.47415	6532.81
-3.474	6495.75
-3.47384	6458.87
-3.47369	6421.81
-3.47354	6384.64
-3.47339	6325.95
-3.47324	6269.39
-3.47309	6354.53
-3.47294	6439.57
-3.47278	6516.57
-3.47263	6520.24
-3.47248	6497.98
-3.47233	6598.87
-3.47218	6778.8
-3.47203	6957.03
-3.47188	6996.6
-3.47173	7035.35
-3.47157	7013.53
-3.47142	6991.72
-3.47127	6969.9
-3.47112	6947.84
-3.47097	6907.49
-3.47082	6867.14
-3.47067	6826.79
-3.47052	6788.13
-3.47036	6858.21
-3.47021	6926.38
-3.47006	6855.91
-3.46991	6786.21
-3.46976	6773.02
-3.46961	6882.1
-3.46946	7016.23
-3.46931	6978.09
-3.46915	6806.65
-3.469	6638.64
-3.46885	6703.7
-3.4687	6767.7
-3.46855	6755.35
-3.4684	6743.06
-3.46825	6721.63
-3.46809	6699.81
-3.46794	6647.58
-3.46779	6449.31
-3.46764	6253.07
-3.46749	6204.34
-3.46734	6246.82
-3.46719	6289.61
-3.46704	6341.55
-3.46688	6392.91
-3.46673	6403.53
-3.46658	6414.15
-3.46643	6424.77
-3.46628	6435.58
-3.46613	6446.19
-3.46598	6456.81
-3.46583	6467.43
-3.46567	6478.64
-3.46552	6517.83
-3.46537	6557.02
-3.46522	6596.21
-3.46507	6636.11
-3.46492	6712.37
-3.46477	6788.63
-3.46462	6864.89
-3.46446	6940.04
-3.46431	6923.44
-3.46416	6906.84
-3.46401	6890.23
-3.46386	6874.49
-3.46371	6919.67
-3.46356	6964.84
-3.46341	7010.02
-3.46325	7053.53
-3.4631	6979.79
-3.46295	6906.04
-3.4628	6832.29
-3.46265	6759.41
-3.4625	6747.44
-3.46235	6735.47
-3.46219	6723.5
-3.46204	6710.54
-3.46189	6628.1
-3.46174	6545.99
-3.46159	6472.82
-3.46144	6401.41
-3.46129	6441.53
-3.46114	6628.8
-3.46098	6867.23
-3.46083	6861.79
-3.46068	6827.24
-3.46053	6792.65
-3.46038	6742.65
-3.46023	6691.97
-3.46008	6580.19
-3.45993	6468.73
-3.45977	6366.22
-3.45962	6265.23
-3.45947	6259.03
-3.45932	6398.01
-3.45917	6454.77
-3.45902	6512.53
-3.45887	6640.15
-3.45872	6767.82
-3.45856	6886.36
-3.45841	7005.11
-3.45826	7136.8
-3.45811	7123.7
-3.45796	7192.81
-3.45781	7260.56
-3.45766	7233.92
-3.4575	7207.28
-3.45735	7180.64
-3.4572	7153.79
-3.45705	7112.67
-3.4569	7071.55
-3.45675	7030.43
-3.4566	6989.32
-3.45645	6935.84
-3.45629	6880.37
-3.45614	6687.9
-3.45599	6496.49
-3.45584	6367.92
-3.45569	6386.64
-3.45554	6486.65
-3.45539	6732.33
-3.45524	6932.15
-3.45508	7128.73
-3.45493	7090.7
-3.45478	7053.25
-3.45463	7042.05
-3.45448	7031.04
-3.45433	7019.85
-3.45418	7008.8
-3.45403	6994.51
-3.45387	6978.41
-3.45372	6825.12
-3.45357	6671.49
-3.45342	6483.28
-3.45327	6443.75
-3.45312	6565.38
-3.45297	6686.08
-3.45282	6730.49
-3.45266	6775.08
-3.45251	6819.68
-3.45236	6864.54
-3.45221	6927.29
-3.45206	6990.03
-3.45191	7052.77
-3.45176	7113.18
-3.4516	7015.3
-3.45145	6917.42
-3.4513	6819.54
-3.45115	6721.32
-3.451	6600.27
-3.45085	6479.22
-3.4507	6358.18
-3.45055	6239.84
-3.45039	6304.12
-3.45024	6368.41
-3.45009	6432.7
-3.44994	6496.52
-3.44979	6515.83
-3.44964	6535.14
-3.44949	6554.44
-3.44934	6572.84
-3.44918	6530.37
-3.44903	6488.01
-3.44888	6453.26
-3.44873	6419.78
-3.44858	6473.34
-3.44843	6648.98
-3.44828	6844.89
-3.44813	6869.19
-3.44797	6813.27
-3.44782	6683.74
-3.44767	6517.99
-3.44752	6474.88
-3.44737	6479.13
-3.44722	6483.68
-3.44707	6495.65
-3.44691	6508.72
-3.44676	6582.47
-3.44661	6656.48
-3.44646	6734.87
-3.44631	6812.55
-3.44616	6831.8
-3.44601	6924.8
-3.44586	7050.77
-3.4457	7054.72
-3.44555	7028.38
-3.4454	7122.79
-3.44525	7141.13
-3.4451	7158.71
-3.44495	7125.89
-3.4448	7093.07
-3.44465	7060.25
-3.44449	7026.51
-3.44434	6931.91
-3.44419	6837.31
-3.44404	6742.72
-3.44389	6649.53
-3.44374	6636.79
-3.44359	6624.05
-3.44344	6611.31
-3.44328	6599.68
-3.44313	6648.72
-3.44298	6697.76
-3.44283	6746.8
-3.44268	6796.2
-3.44253	6857.21
-3.44238	6918.41
-3.44223	6979.42
-3.44207	7039.32
-3.44192	7013.84
-3.44177	6988.54
-3.44162	6963.25
-3.44147	6937.12
-3.44132	6856.04
-3.44117	6775.15
-3.44101	6694.26
-3.44086	6616.16
-3.44071	6720.42
-3.44056	6824.86
-3.44041	6929.3
-3.44026	7030.65
-3.44011	6930.46
-3.43996	6830.57
-3.4398	6738.1
-3.43965	6647.45
-3.4395	6664.96
-3.43935	6804.35
-3.4392	6941.67
-3.43905	6957.13
-3.4389	6948.05
-3.43875	6939.05
-3.43859	6922.26
-3.43844	6906.22
-3.43829	6926.49
-3.43814	6946.95
-3.43799	6967.23
-3.43784	6985.37
[truncated: 129,071 more rows]
