# Supplementary material for: Sustainable Electrochemical Strategy for Selective Double Bond Oxidation in the Presence of Aldehyde Groups with Mo─N─O Catalysts
Source: Adv Sci (Weinh). 2025 Jun 23;12(36):e06584. doi: 10.1002/advs.202506584 (PMC12463080; doi:10.1002/advs.202506584)
Supplement: Supplementary file 2 — Supporting Information [file ADVS-12-e06584-s002.zip › NMR/2-butenal.csv]

-3.60767	289.546
-3.60752	289.546
-3.60737	297.77
-3.60722	297.592
-3.60706	284.004
-3.60691	266.125
-3.60676	262.191
-3.60661	266.84
-3.60646	274.17
-3.60631	277.21
-3.60616	274.885
-3.60601	272.561
-3.60585	272.919
-3.6057	277.567
-3.60555	284.54
-3.6054	283.11
-3.60525	280.785
-3.6051	278.64
-3.60495	275.779
-3.60479	273.097
-3.60464	270.237
-3.60449	267.555
-3.60434	264.694
-3.60419	262.013
-3.60404	260.94
-3.60389	260.046
-3.60374	258.973
-3.60358	258.079
-3.60343	257.006
-3.60328	256.112
-3.60313	255.219
-3.60298	254.325
-3.60283	254.682
-3.60268	255.219
-3.60253	255.755
-3.60237	256.291
-3.60222	256.828
-3.60207	257.364
-3.60192	257.9
-3.60177	258.437
-3.60162	255.576
-3.60147	252.894
-3.60132	250.212
-3.60116	247.531
-3.60101	244.849
-3.60086	242.167
-3.60071	239.485
-3.60056	236.803
-3.60041	238.591
-3.60026	240.379
-3.60011	242.167
-3.59995	243.955
-3.5998	261.476
-3.59965	278.997
-3.5995	276.494
-3.59935	259.688
-3.5992	247.173
-3.59905	243.24
-3.59889	242.167
-3.59874	241.094
-3.59859	235.015
-3.59844	228.936
-3.59829	223.394
-3.59814	218.03
-3.59799	213.739
-3.59784	218.03
-3.59768	234.121
-3.59753	250.212
-3.59738	253.609
-3.59723	248.603
-3.59708	245.921
-3.59693	247.709
-3.59678	247.888
-3.59663	248.246
-3.59647	243.418
-3.59632	247.352
-3.59617	261.297
-3.59602	266.661
-3.59587	265.588
-3.59572	256.112
-3.59557	248.961
-3.59542	250.57
-3.59526	260.582
-3.59511	274.885
-3.59496	286.149
-3.59481	283.288
-3.59466	271.488
-3.59451	259.688
-3.59436	250.57
-3.59421	241.452
-3.59405	235.552
-3.5939	238.234
-3.59375	252.715
-3.5936	258.616
-3.59345	252.715
-3.5933	246.994
-3.59315	250.034
-3.59299	253.073
-3.59284	250.212
-3.59269	243.24
-3.59254	239.664
-3.59239	240.379
-3.59224	241.273
-3.59209	238.055
-3.59194	238.234
-3.59178	247.173
-3.59163	253.431
-3.59148	255.397
-3.59133	260.225
-3.59118	265.231
-3.59103	269.879
-3.59088	274.528
-3.59073	273.634
-3.59057	272.74
-3.59042	271.846
-3.59027	271.131
-3.59012	270.237
-3.58997	269.343
-3.58982	268.27
-3.58967	267.197
-3.58952	265.767
-3.58936	260.046
-3.58921	252
-3.58906	252.537
-3.58891	265.588
-3.58876	278.819
-3.58861	280.07
-3.58846	272.919
-3.5883	263.264
-3.58815	253.609
-3.588	243.418
-3.58785	233.227
-3.5877	236.267
-3.58755	239.306
-3.5874	242.346
-3.58725	245.564
-3.58709	249.497
-3.58694	253.431
-3.58679	257.364
-3.58664	261.297
-3.58649	264.158
-3.58634	267.019
-3.58619	269.879
-3.58604	272.919
-3.58588	269.879
-3.58573	267.019
-3.58558	247.888
-3.58543	228.758
-3.58528	224.824
-3.58513	235.373
-3.58498	242.703
-3.58483	241.452
-3.58467	245.028
-3.58452	248.782
-3.58437	252
-3.58422	255.219
-3.58407	255.04
-3.58392	255.04
-3.58377	246.458
-3.58362	237.876
-3.58346	230.724
-3.58331	223.573
-3.58316	225.003
-3.58301	226.433
-3.58286	246.458
-3.58271	266.482
-3.58256	269.343
-3.5824	272.203
-3.58225	265.946
-3.5821	259.688
-3.58195	253.431
-3.5818	247.173
-3.58165	248.425
-3.5815	249.676
-3.58135	251.464
-3.58119	253.431
-3.58104	257.006
-3.58089	269.343
-3.58074	284.719
-3.58059	285.97
-3.58044	275.601
-3.58029	265.41
-3.58014	254.325
-3.57998	243.24
-3.57983	240.379
-3.57968	237.697
-3.57953	235.015
-3.57938	232.333
-3.57923	243.776
-3.57908	255.397
-3.57893	267.019
-3.57877	278.64
-3.57862	271.667
-3.57847	264.873
-3.57832	257.9
-3.57817	251.106
-3.57802	253.788
-3.57787	256.649
-3.57771	248.067
-3.57756	230.903
-3.57741	219.461
-3.57726	222.5
-3.57711	225.539
-3.57696	228.579
-3.57681	230.009
-3.57666	231.618
-3.5765	249.497
-3.57635	267.376
-3.5762	282.573
-3.57605	283.646
-3.5759	276.316
-3.57575	269.164
-3.5756	263.264
-3.57545	271.846
-3.57529	280.428
-3.57514	274.707
-3.57499	262.728
-3.57484	250.928
-3.57469	246.637
-3.57454	242.524
-3.57439	232.333
-3.57424	222.321
-3.57408	229.473
-3.57393	236.624
-3.57378	233.049
-3.57363	229.652
-3.57348	226.255
-3.57333	222.858
-3.57318	238.77
-3.57303	254.682
-3.57287	253.431
-3.57272	252.179
-3.57257	244.491
-3.57242	236.982
-3.57227	229.473
-3.57212	221.964
-3.57197	221.964
-3.57181	221.964
-3.57166	221.964
-3.57151	221.964
-3.57136	225.539
-3.57121	229.294
-3.57106	233.049
-3.57091	236.803
-3.57076	241.452
-3.5706	246.279
-3.57045	251.106
-3.5703	255.934
-3.57015	241.809
-3.57	227.864
-3.56985	231.082
-3.5697	234.3
-3.56955	236.446
-3.56939	238.591
-3.56924	240.737
-3.56909	242.882
-3.56894	235.73
-3.56879	228.758
-3.56864	222.142
-3.56849	215.706
-3.56834	211.951
-3.56818	216.958
-3.56803	225.539
-3.56788	219.997
-3.56773	210.521
-3.56758	209.806
-3.56743	203.191
-3.56728	196.754
-3.56713	199.257
-3.56697	201.939
-3.56682	204.621
-3.56667	207.303
-3.56652	219.282
-3.56637	231.261
-3.56622	243.24
-3.56607	255.219
-3.56591	252.894
-3.56576	250.57
-3.56561	248.246
-3.56546	246.1
-3.56531	240.915
-3.56516	235.73
-3.56501	230.546
-3.56486	225.539
-3.5647	228.936
-3.56455	232.333
-3.5644	235.73
-3.56425	239.306
-3.5641	242.167
-3.56395	245.028
-3.5638	247.888
-3.56365	250.749
-3.56349	245.028
-3.56334	239.306
-3.56319	233.585
-3.56304	228.043
-3.56289	229.294
-3.56274	230.546
-3.56259	231.797
-3.56244	233.049
-3.56228	234.3
-3.56213	235.552
-3.56198	236.803
-3.56183	238.234
-3.56168	229.115
-3.56153	219.997
-3.56138	210.879
-3.56122	201.939
-3.56107	201.403
-3.56092	200.867
-3.56077	200.33
-3.56062	199.973
-3.56047	199.436
-3.56032	198.9
-3.56017	198.363
-3.56001	198.006
-3.55986	198.363
-3.55971	198.9
-3.55956	199.257
-3.55941	199.794
-3.55926	200.509
-3.55911	201.403
-3.55896	216.421
-3.5588	231.618
-3.55865	234.837
-3.5585	238.234
-3.55835	233.049
-3.5582	227.864
-3.55805	226.076
-3.5579	224.467
-3.55775	222.679
-3.55759	221.07
-3.55744	218.745
-3.55729	216.6
-3.55714	214.455
-3.55699	212.309
-3.55684	208.018
-3.55669	203.906
-3.55654	199.794
-3.55638	195.682
-3.55623	199.973
-3.55608	204.442
-3.55593	208.912
-3.55578	213.382
-3.55563	220.712
-3.55548	228.221
-3.55532	235.73
-3.55517	243.24
-3.55502	226.255
-3.55487	209.27
-3.55472	193.179
-3.55457	177.088
-3.55442	168.506
-3.55427	174.406
-3.55411	192.106
-3.55396	209.985
-3.55381	209.27
-3.55366	208.733
-3.55351	208.018
-3.55336	207.482
-3.55321	196.218
-3.55306	185.133
-3.5529	182.451
-3.55275	179.948
-3.5526	175.836
-3.55245	171.903
-3.5523	167.969
-3.55215	178.339
-3.552	194.609
-3.55185	202.476
-3.55169	195.86
-3.55154	189.424
-3.55139	184.597
-3.55124	179.948
-3.55109	175.3
-3.55094	170.651
-3.55079	183.345
-3.55063	196.218
-3.55048	194.788
-3.55033	193.357
-3.55018	199.794
-3.55003	206.409
-3.54988	213.024
-3.54973	219.639
-3.54958	218.03
-3.54942	216.421
-3.54927	217.673
-3.54912	214.633
-3.54897	209.627
-3.54882	211.951
-3.54867	212.667
-3.54852	209.091
-3.54837	209.27
-3.54821	213.918
-3.54806	221.427
-3.54791	218.924
-3.54776	203.012
-3.54761	187.279
-3.54746	185.312
-3.54731	193.357
-3.54716	199.973
-3.547	206.767
-3.54685	214.097
-3.5467	221.427
-3.54655	215.706
-3.5464	209.985
-3.54625	204.442
-3.5461	199.079
-3.54595	196.397
-3.54579	198.185
-3.54564	200.33
-3.54549	198.185
-3.54534	194.43
-3.54519	197.827
-3.54504	199.436
-3.54489	196.754
-3.54473	206.588
-3.54458	216.421
-3.54443	225.361
-3.54428	234.3
-3.54413	234.837
-3.54398	225.361
-3.54383	219.103
-3.54368	217.315
-3.54352	218.388
-3.54337	219.461
-3.54322	220.355
-3.54307	221.249
-3.54292	218.03
-3.54277	207.661
-3.54262	197.648
-3.54247	194.788
-3.54231	195.145
-3.54216	199.973
-3.54201	207.303
-3.54186	207.482
-3.54171	207.482
-3.54156	214.812
-3.54141	219.639
-3.54126	220.176
-3.5411	216.421
-3.54095	205.694
-3.5408	193
-3.54065	190.497
-3.5405	196.039
-3.54035	201.76
-3.5402	208.018
-3.54005	214.276
-3.53989	220.176
-3.53974	226.076
-3.53959	231.976
-3.53944	238.055
-3.53929	235.373
-3.53914	232.87
-3.53899	230.188
-3.53883	227.685
-3.53868	225.182
-3.53853	222.679
-3.53838	220.176
-3.53823	217.852
-3.53808	210.164
-3.53793	202.476
-3.53778	198.9
-3.53762	202.476
-3.53747	209.627
-3.53732	209.806
-3.53717	199.973
-3.53702	190.318
-3.53687	188.709
-3.53672	187.1
-3.53657	185.491
-3.53641	183.882
-3.53626	189.603
-3.53611	195.503
-3.53596	203.37
-3.53581	207.124
-3.53566	206.767
-3.53551	202.118
-3.53536	202.654
-3.5352	198.9
-3.53505	196.397
-3.5349	203.906
-3.53475	206.051
-3.5346	208.197
-3.53445	214.812
-3.5343	228.758
-3.53414	244.491
-3.53399	250.212
-3.53384	250.034
-3.53369	254.325
-3.53354	260.94
-3.53339	257.543
-3.53324	239.127
-3.53309	216.421
-3.53293	202.118
-3.53278	192.106
-3.53263	184.597
-3.53248	184.418
-3.53233	199.794
-3.53218	215.348
-3.53203	217.315
-3.53188	209.448
-3.53172	202.833
-3.53157	203.548
-3.53142	209.091
-3.53127	210.342
-3.53112	208.554
-3.53097	202.654
-3.53082	193.536
-3.53067	188.709
-3.53051	191.569
-3.53036	201.582
-3.53021	203.548
-3.53006	205.515
-3.52991	208.018
-3.52976	210.521
-3.52961	210.521
-3.52946	210.7
-3.5293	203.191
-3.52915	195.682
-3.529	193.357
-3.52885	205.515
-3.5287	223.036
-3.52855	231.976
-3.5284	221.964
-3.52824	211.951
-3.52809	218.567
-3.52794	225.182
-3.52779	232.512
-3.52764	240.021
-3.52749	230.367
-3.52734	220.712
-3.52719	204.979
-3.52703	189.424
-3.52688	202.476
-3.52673	215.527
-3.52658	226.255
-3.52643	237.161
-3.52628	239.485
-3.52613	241.809
-3.52598	230.724
-3.52582	219.639
-3.52567	208.554
-3.52552	197.469
-3.52537	204.264
-3.52522	211.058
-3.52507	217.852
-3.52492	224.646
-3.52477	222.858
-3.52461	221.07
-3.52446	219.282
-3.52431	217.673
-3.52416	211.415
-3.52401	205.157
-3.52386	198.9
-3.52371	192.821
-3.52356	195.145
-3.5234	197.469
-3.52325	199.794
-3.5231	202.297
-3.52295	202.654
-3.5228	203.191
-3.52265	203.727
-3.5225	204.264
-3.52234	195.682
-3.52219	187.1
-3.52204	195.145
-3.52189	203.191
-3.52174	204.8
-3.52159	197.827
-3.52144	195.682
-3.52129	207.839
-3.52113	212.488
-3.52098	208.554
-3.52083	210.342
-3.52068	212.13
-3.52053	205.694
-3.52038	199.436
-3.52023	193.179
-3.52008	186.921
-3.51992	171.009
-3.51977	155.096
-3.51962	156.348
-3.51947	157.599
-3.51932	171.009
-3.51917	184.597
-3.51902	197.648
-3.51887	210.7
-3.51871	215.885
-3.51856	212.488
-3.51841	208.554
-3.51826	213.203
-3.51811	216.421
-3.51796	211.236
-3.51781	202.654
-3.51765	208.554
-3.5175	220.176
-3.51735	223.394
-3.5172	214.991
-3.51705	206.767
-3.5169	193.357
-3.51675	180.127
-3.5166	166.718
-3.51644	153.487
-3.51629	153.309
-3.51614	153.309
-3.51599	153.309
-3.51584	153.309
-3.51569	159.566
-3.51554	165.824
-3.51539	172.081
-3.51523	178.339
-3.51508	186.742
-3.51493	195.145
-3.51478	187.279
-3.51463	179.591
-3.51448	176.015
-3.51433	186.742
-3.51418	210.521
-3.51402	225.897
-3.51387	220.176
-3.51372	200.151
-3.51357	187.636
-3.51342	189.603
-3.51327	189.066
-3.51312	179.948
-3.51297	176.551
-3.51281	173.154
-3.51266	169.757
-3.51251	166.36
-3.51236	162.963
-3.51221	159.566
-3.51206	166.181
-3.51191	172.797
-3.51175	179.412
-3.5116	186.027
-3.51145	194.251
-3.5113	202.476
-3.51115	193.536
-3.511	184.775
-3.51085	183.882
-3.5107	183.166
-3.51054	190.854
-3.51039	198.721
-3.51024	199.973
-3.51009	201.403
-3.50994	202.654
-3.50979	204.085
-3.50964	200.33
-3.50949	196.754
-3.50933	184.418
-3.50918	172.26
-3.50903	155.454
-3.50888	138.827
-3.50873	131.317
-3.50858	138.111
-3.50843	146.693
-3.50828	155.454
-3.50812	156.348
-3.50797	157.421
-3.50782	156.169
-3.50767	155.096
-3.50752	148.302
-3.50737	150.09
-3.50722	150.805
-3.50706	137.396
-3.50691	127.742
-3.50676	126.669
-3.50661	133.999
-3.50646	141.508
-3.50631	149.554
-3.50616	157.599
-3.50601	165.466
-3.50585	173.333
-3.5057	181.2
-3.50555	189.066
-3.5054	182.63
-3.50525	176.194
-3.5051	169.757
-3.50495	163.321
-3.5048	165.287
-3.50464	167.254
-3.50449	169.221
-3.50434	171.187
-3.50419	173.154
-3.50404	175.121
-3.50389	177.088
-3.50374	179.233
-3.50359	180.127
-3.50343	181.2
-3.50328	182.094
-3.50313	183.166
-3.50298	175.478
-3.50283	167.969
-3.50268	160.46
-3.50253	152.951
-3.50238	155.99
-3.50222	159.209
-3.50207	162.427
-3.50192	165.645
-3.50177	167.612
-3.50162	169.757
-3.50147	171.903
-3.50132	174.048
-3.50116	174.048
-3.50101	174.227
-3.50086	157.063
-3.50071	140.078
-3.50056	141.151
-3.50041	142.402
-3.50026	143.475
-3.50011	144.727
-3.49995	148.124
-3.4998	151.699
-3.49965	155.096
-3.4995	158.672
-3.49935	162.069
-3.4992	165.645
-3.49905	169.042
-3.4989	172.618
-3.49874	167.969
-3.49859	163.499
-3.49844	159.03
-3.49829	154.56
-3.49814	150.984
-3.49799	147.587
-3.49784	144.19
-3.49769	140.793
-3.49753	138.469
-3.49738	136.324
-3.49723	151.342
-3.49708	166.36
-3.49693	167.969
-3.49678	169.578
-3.49663	162.606
-3.49648	155.633
-3.49632	165.287
-3.49617	175.121
-3.49602	184.954
-3.49587	194.788
-3.49572	179.769
-3.49557	164.93
-3.49542	158.672
-3.49526	166.718
-3.49511	174.048
-3.49496	172.975
-3.49481	160.46
-3.49466	147.945
-3.49451	154.024
-3.49436	160.281
-3.49421	166.539
-3.49405	172.797
-3.4939	171.187
-3.49375	169.578
-3.4936	167.969
-3.49345	166.539
-3.4933	164.93
-3.49315	163.321
-3.493	161.712
-3.49284	160.281
-3.49269	163.857
-3.49254	167.433
-3.49239	171.009
-3.49224	174.763
-3.49209	178.339
-3.49194	182.094
-3.49179	184.775
-3.49163	187.636
-3.49148	188.172
-3.49133	174.406
-3.49118	163.857
-3.49103	162.069
-3.49088	154.381
-3.49073	146.693
-3.49057	140.078
-3.49042	133.642
-3.49027	138.111
-3.49012	151.163
-3.48997	158.851
-3.48982	166.718
-3.48967	171.187
-3.48952	167.075
-3.48936	167.79
-3.48921	168.684
-3.48906	162.784
-3.48891	156.884
-3.48876	150.984
-3.48861	145.084
-3.48846	144.727
-3.48831	144.369
-3.48815	140.793
-3.488	128.814
-3.48785	112.544
-3.4877	104.857
-3.48755	107.002
-3.4874	117.908
-3.48725	129.529
-3.4871	141.151
-3.48694	143.833
-3.48679	138.111
-3.48664	123.451
-3.48649	108.969
-3.48634	102.711
-3.48619	105.214
-3.48604	115.763
-3.48589	117.908
-3.48573	111.114
-3.48558	104.32
-3.48543	103.605
-3.48528	103.069
-3.48513	110.399
-3.48498	117.908
-3.48483	124.345
-3.48467	122.378
-3.48452	125.239
-3.48437	128.099
-3.48422	125.239
-3.48407	122.557
-3.48392	120.232
-3.48377	118.087
-3.48362	124.702
-3.48346	140.078
-3.48331	155.275
-3.48316	162.069
-3.48301	162.606
-3.48286	163.321
-3.48271	163.321
-3.48256	163.499
-3.48241	154.918
-3.48225	146.515
-3.4821	138.111
-3.48195	129.708
-3.4818	131.675
-3.48165	133.82
-3.4815	135.787
-3.48135	137.933
-3.4812	139.899
-3.48104	142.045
-3.48089	144.011
-3.48074	146.157
-3.48059	144.19
-3.48044	142.402
-3.48029	140.436
-3.48014	138.648
-3.47999	145.084
-3.47983	151.699
-3.47968	148.66
-3.47953	137.217
-3.47938	124.166
-3.47923	111.114
-3.47908	111.829
-3.47893	112.723
-3.47877	104.499
-3.47862	96.4534
-3.47847	88.7655
-3.47832	81.2563
-3.47817	93.5928
-3.47802	114.69
-3.47787	135.072
-3.47772	147.051
-3.47756	149.018
-3.47741	142.581
-3.47726	140.257
-3.47711	138.111
-3.47696	134.357
-3.47681	130.781
-3.47666	127.205
-3.47651	123.629
-3.47635	119.875
-3.4762	116.299
-3.47605	112.723
-3.4759	109.148
-3.47575	110.935
-3.4756	112.902
-3.47545	110.041
-3.4753	115.763
-3.47514	125.239
-3.47499	134.714
-3.47484	144.19
-3.47469	153.666
-3.47454	150.627
-3.47439	139.184
-3.47424	127.563
-3.47408	124.702
-3.47393	125.239
-3.47378	125.954
-3.47363	113.438
-3.47348	100.923
-3.47333	97.5262
-3.47318	102.89
-3.47303	116.835
-3.47287	130.781
-3.47272	130.781
-3.47257	116.657
-3.47242	102.532
-3.47227	102.711
-3.47212	112.544
-3.47197	122.378
-3.47182	133.105
-3.47166	144.011
-3.47151	134.714
-3.47136	125.417
-3.47121	116.12
-3.47106	107.002
-3.47091	102.89
-3.47076	98.7777
-3.47061	94.6656
-3.47045	90.7322
-3.4703	85.7261
-3.47015	80.8988
-3.47	75.8927
-3.46985	71.0653
-3.4697	86.2625
-3.46955	101.638
-3.4694	102.532
-3.46924	103.605
-3.46909	99.1353
-3.46894	94.8443
-3.46879	98.9565
-3.46864	103.247
-3.46849	107.538
-3.46834	112.008
-3.46818	116.299
-3.46803	120.769
-3.46788	124.702
-3.46773	128.814
-3.46758	132.748
-3.46743	136.86
-3.46728	139.184
-3.46713	141.508
-3.46697	130.066
-3.46682	118.623
-3.46667	110.757
-3.46652	111.472
-3.46637	113.081
-3.46622	106.287
-3.46607	101.46
-3.46592	110.935
-3.46576	126.132
-3.46561	141.33
-3.46546	149.375
-3.46531	157.421
-3.46516	165.466
-3.46501	173.691
-3.46486	164.215
-3.46471	154.918
-3.46455	145.621
-3.4644	136.324
-3.46425	135.43
-3.4641	134.714
-3.46395	133.999
-3.4638	133.284
-3.46365	125.775
-3.46349	118.445
-3.46334	111.114
-3.46319	103.784
-3.46304	111.114
-3.46289	118.623
-3.46274	126.132
-3.46259	133.642
-3.46244	135.608
-3.46228	137.575
-3.46213	148.124
-3.46198	158.672
-3.46183	163.857
-3.46168	169.042
-3.46153	159.924
-3.46138	150.805
-3.46123	147.408
-3.46107	144.011
-3.46092	140.614
-3.46077	137.217
-3.46062	127.563
-3.46047	117.908
-3.46032	116.835
-3.46017	115.763
-3.46002	123.093
-3.45986	130.602
-3.45971	129.351
-3.45956	128.278
-3.45941	123.808
-3.45926	119.517
-3.45911	106.644
-3.45896	93.7716
-3.45881	83.5806
-3.45865	73.5684
-3.4585	77.8593
-3.45835	82.1503
-3.4582	90.7322
-3.45805	99.4929
-3.4579	108.254
-3.45775	117.014
-3.45759	120.054
-3.45744	123.093
-3.45729	107.002
-3.45714	90.911
-3.45699	86.62
-3.45684	96.6322
-3.45669	103.426
-3.45654	101.638
-3.45638	99.1353
-3.45623	96.6322
-3.45608	102.175
-3.45593	107.717
-3.45578	113.26
-3.45563	118.802
-3.45548	123.808
-3.45533	114.69
-3.45517	100.923
-3.45502	87.3352
-3.45487	87.1564
-3.45472	86.9776
-3.45457	86.2625
-3.45442	85.7261
-3.45427	93.7716
-3.45412	101.817
-3.45396	111.472
-3.45381	121.305
-3.45366	111.114
-3.45351	100.923
-3.45336	94.308
-3.45321	87.8716
-3.45306	95.7383
-3.45291	103.605
-3.45275	100.208
-3.4526	96.9898
-3.45245	93.7716
-3.4523	90.5534
-3.45215	96.811
-3.452	103.069
-3.45185	109.326
-3.45169	115.584
-3.45154	115.048
-3.45139	114.69
-3.45124	114.332
-3.45109	113.975
-3.45094	113.617
-3.45079	113.26
-3.45064	112.902
-3.45048	112.544
-3.45033	113.438
-3.45018	114.332
-3.45003	106.644
-3.44988	113.26
-3.44973	131.854
-3.44958	141.866
-3.44943	137.575
-3.44927	118.981
-3.44912	110.041
-3.44897	109.684
-3.44882	103.605
-3.44867	97.5262
-3.44852	90.1958
-3.44837	82.8654
-3.44822	75.5351
-3.44806	68.3835
-3.44791	79.4684
-3.44776	90.5534
-3.44761	101.638
-3.44746	112.723
-3.44731	98.0625
-3.44716	83.4018
-3.447	69.9926
-3.44685	56.7622
-3.4467	60.6955
-3.44655	84.6533
-3.4464	102.175
-3.44625	111.293
-3.4461	113.796
-3.44595	116.299
-3.44579	118.266
-3.44564	120.411
-3.44549	99.1353
-3.44534	78.0381
-3.44519	76.9654
-3.44504	90.1958
-3.44489	104.141
-3.44474	109.505
-3.44458	120.59
-3.44443	131.675
-3.44428	129.172
-3.44413	126.848
-3.44398	124.523
-3.44383	122.199
-3.44368	111.293
-3.44353	100.387
-3.44337	89.4807
-3.44322	78.5745
-3.44307	76.0714
-3.44292	73.7472
-3.44277	71.2441
-3.44262	68.9199
-3.44247	80.72
-3.44232	92.6989
-3.44216	104.678
-3.44201	116.657
-3.44186	106.466
-3.44171	96.4534
-3.44156	86.4412
-3.44141	76.429
-3.44126	80.5412
-3.4411	84.8321
-3.44095	89.1231
-3.4408	93.414
-3.44065	95.3807
-3.4405	97.5262
-3.44035	99.6717
-3.4402	101.817
-3.44005	103.784
-3.43989	105.929
-3.43974	108.075
-3.43959	110.22
-3.43944	110.399
-3.43929	110.757
-3.43914	105.751
-3.43899	109.326
-3.43884	121.305
-3.43868	124.702
-3.43853	114.154
-3.43838	89.3019
-3.43823	64.2713
-3.43808	59.444
-3.43793	70.8866
-3.43778	82.5079
-3.43763	76.2502
-3.43747	70.1714
-3.43732	81.2563
-3.43717	92.3413
-3.43702	96.9898
-3.43687	101.817
-3.43672	106.466
-3.43657	111.293
-3.43641	102.711
-3.43626	94.308
-3.43611	85.9049
-3.43596	77.5018
-3.43581	83.7594
-3.43566	90.1958
-3.43551	96.6322
-3.43536	103.069
-3.4352	109.326
-3.43505	115.763
-3.4349	122.199
-3.43475	128.636
-3.4346	132.211
-3.43445	135.966
-3.4343	139.721
-3.43415	143.475
-3.43399	147.051
-3.43384	150.805
-3.43369	154.56
-3.43354	158.315
-3.43339	155.454
-3.43324	152.593
-3.43309	158.315
-3.43294	149.733
-3.43278	144.369
-3.43263	147.587
-3.43248	145.084
-3.43233	142.76
-3.43218	128.636
-3.43203	114.511
-3.43188	100.387
-3.43173	86.2625
-3.43157	86.4412
-3.43142	86.62
-3.43127	86.7988
-3.43112	87.1564
-3.43097	92.8777
-3.43082	98.7777
-3.43067	104.499
-3.43051	110.399
-3.43036	101.817
-3.43021	93.414
-3.43006	84.8321
-3.42991	76.429
-3.42976	84.2958
-3.42961	92.3413
-3.42946	100.208
-3.4293	108.254
-3.42915	118.087
-3.429	128.099
-3.42885	129.529
-3.4287	116.657
-3.42855	97.3474
-3.4284	86.62
-3.42825	98.7777
-3.42809	110.935
-3.42794	115.048
-3.42779	119.16
-3.42764	123.272
-3.42749	127.384
-3.42734	112.544
-3.42719	97.705
-3.42704	82.8654
-3.42688	68.0259
-3.42673	67.4895
-3.42658	66.9532
-3.42643	66.4168
-3.42628	65.8804
-3.42613	73.3896
-3.42598	81.0775
-3.42583	88.7655
-3.42567	96.4534
-3.42552	95.5595
-3.42537	94.6656
-3.42522	93.7716
-3.42507	92.8777
-3.42492	96.4534
-3.42477	100.208
-3.42461	103.963
-3.42446	107.717
-3.42431	97.1686
-3.42416	86.62
-3.42401	76.0714
-3.42386	65.5229
-3.42371	69.0986
-3.42356	72.6744
-3.4234	76.2502
-3.42325	80.0048
-3.4231	92.1625
-3.42295	104.499
-3.4228	115.763
-3.42265	127.205
-3.4225	125.775
-3.42235	110.041
-3.42219	94.308
-3.42204	93.0564
-3.42189	102.711
-3.42174	112.544
-3.42159	123.093
-3.42144	133.82
-3.42129	131.139
-3.42114	128.457
-3.42098	125.775
-3.42083	123.093
-3.42068	120.411
-3.42053	117.729
-3.42038	115.048
-3.42023	112.544
-3.42008	111.114
-3.41992	109.684
-3.41977	108.254
-3.41962	107.002
-3.41947	105.572
-3.41932	104.141
-3.41917	102.711
-3.41902	101.46
-3.41887	97.1686
-3.41871	93.0564
-3.41856	88.7655
-3.41841	84.6533
-3.41826	80.3624
-3.41811	76.2502
-3.41796	71.9593
-3.41781	67.8471
-3.41766	74.1048
-3.4175	80.5412
-3.41735	86.7988
-3.4172	93.2352
-3.41705	99.4929
-3.4169	105.929
-3.41675	111.293
-3.4166	116.835
-3.41645	110.935
-3.41629	90.911
-3.41614	79.826
-3.41599	68.7411
-3.41584	62.3047
-3.41569	70.3502
-3.41554	75.1775
-3.41539	71.4229
-3.41524	79.826
-3.41508	88.4079
-3.41493	96.4534
-3.41478	104.499
-3.41463	103.963
-3.41448	103.426
-3.41433	102.89
-3.41418	102.354
-3.41402	92.6989
-3.41387	83.223
-3.41372	73.7472
-3.41357	64.2713
-3.41342	69.0986
-3.41327	73.926
-3.41312	78.7533
-3.41297	83.5806
-3.41281	79.4684
-3.41266	75.3563
-3.41251	71.2441
-3.41236	67.132
-3.41221	60.8743
-3.41206	54.6167
-3.41191	65.5229
-3.41176	76.429
-3.4116	93.0564
-3.41145	109.863
-3.4113	109.326
-3.41115	108.969
-3.411	109.505
-3.41085	110.22
-3.4107	110.935
-3.41055	111.651
-3.41039	122.557
-3.41024	133.642
-3.41009	127.384
-3.40994	121.305
-3.40979	116.12
-3.40964	111.114
-3.40949	106.108
-3.40934	101.102
-3.40918	89.8382
-3.40903	78.5745
-3.40888	67.3108
-3.40873	56.047
-3.40858	64.8077
-3.40843	73.5684
-3.40828	82.3291
-3.40812	91.0898
-3.40797	101.638
-3.40782	112.187
-3.40767	130.781
-3.40752	135.072
-3.40737	127.384
-3.40722	119.696
-3.40707	111.651
-3.40691	103.605
-3.40676	96.0959
-3.40661	97.1686
-3.40646	102.354
-3.40631	93.414
-3.40616	84.2958
-3.40601	89.6594
-3.40586	90.7322
-3.4057	83.4018
-3.40555	81.4351
-3.4054	79.4684
-3.40525	76.9654
-3.4051	74.6411
-3.40495	80.72
-3.4048	86.9776
-3.40465	93.0564
-3.40449	99.3141
-3.40434	97.8838
-3.40419	96.6322
-3.40404	95.2019
-3.40389	93.9504
-3.40374	100.029
-3.40359	106.287
-3.40343	112.544
-3.40328	118.802
-3.40313	119.339
-3.40298	120.054
-3.40283	103.605
-3.40268	87.1564
-3.40253	80.1836
-3.40238	73.3896
-3.40222	66.5956
-3.40207	59.8016
-3.40192	66.238
-3.40177	72.6744
-3.40162	79.1109
-3.40147	85.7261
-3.40132	82.5079
-3.40117	79.2897
-3.40101	76.6078
-3.40086	74.1048
-3.40071	73.3896
-3.40056	81.2563
-3.40041	76.0714
-3.40026	56.7622
-3.40011	38.7044
-3.39996	34.9499
-3.3998	45.4984
-3.39965	64.8077
-3.3995	88.5867
-3.39935	103.963
-3.3992	104.857
-3.39905	91.6261
-3.3989	77.8593
-3.39875	78.5745
-3.39859	92.1625
-3.39844	97.3474
-3.39829	86.4412
-3.39814	75.7139
-3.39799	81.4351
-3.39784	87.3352
-3.39769	102.89
-3.39753	118.623
-3.39738	125.06
-3.39723	117.372
-3.39708	103.247
-3.39693	89.3019
-3.39678	91.6261
-3.39663	93.9504
-3.39648	85.3685
-3.39632	76.9654
-3.39617	69.4562
-3.39602	61.9471
-3.39587	64.0925
-3.39572	80.72
-3.39557	94.1292
-3.39542	98.9565
-3.39527	91.0898
-3.39511	83.4018
-3.39496	92.3413
-3.39481	101.281
-3.39466	103.963
-3.39451	106.644
-3.39436	109.326
-3.39421	112.187
-3.39406	101.638
-3.3939	91.2686
-3.39375	80.72
-3.3936	70.3502
-3.39345	60.5168
-3.3933	50.6833
-3.39315	40.8499
-3.393	31.1953
-3.39284	41.3863
-3.39269	51.7561
-3.39254	61.9471
-3.39239	72.3169
-3.39224	80.8988
-3.39209	89.6594
-3.39194	98.4201
-3.39179	107.181
-3.39163	102.532
-3.39148	98.0625
-3.39133	93.0564
-3.39118	88.0503
-3.39103	75.1775
-3.39088	53.9016
-3.39073	43.353
-3.39058	52.8288
-3.39042	70.3502
-3.39027	88.0503
-3.39012	89.8382
-3.38997	91.6261
-3.38982	85.9049
-3.38967	80.3624
-3.38952	74.6411
-3.38937	69.0986
-3.38921	62.3047
-3.38906	55.6894
-3.38891	49.0742
-3.38876	42.459
-3.38861	40.1348
-3.38846	37.9893
-3.38831	35.8438
-3.38816	33.6983
-3.388	32.4468
-3.38785	31.3741
-3.3877	30.3013
-3.38755	29.2286
-3.3874	30.3013
-3.38725	31.3741
-3.3871	49.6106
-3.38694	68.0259
-3.38679	86.2625
-3.38664	104.678
-3.38649	105.751
-3.38634	107.002
-3.38619	98.5989
-3.38604	90.1958
-3.38589	81.7927
-3.38573	73.5684
-3.38558	72.6744
-3.38543	71.9593
-3.38528	71.0653
-3.38513	70.3502
-3.38498	68.9199
-3.38483	67.6683
-3.38468	66.4168
-3.38452	65.1653
-3.38437	64.9865
-3.38422	64.8077
-3.38407	64.6289
-3.38392	64.4501
-3.38377	58.9077
-3.38362	53.3652
-3.38347	59.2652
-3.38331	73.7472
-3.38316	81.2563
-3.38301	74.4623
-3.38286	71.4229
-3.38271	76.9654
-3.38256	86.2625
-3.38241	95.7383
-3.38226	88.4079
-3.3821	81.2563
-3.38195	83.5806
-3.3818	86.0836
-3.38165	88.5867
-3.3815	91.0898
-3.38135	90.5534
-3.3812	90.1958
-3.38104	89.8382
-3.38089	89.4807
-3.38074	88.9443
-3.38059	88.5867
-3.38044	87.6928
-3.38029	86.7988
-3.38014	87.3352
-3.37999	79.2897
-3.37983	67.4895
-3.37968	70.1714
-3.37953	79.6472
-3.37938	80.72
-3.37923	70.1714
-3.37908	59.8016
-3.37893	54.2591
-3.37878	48.7166
-3.37862	60.338
-3.37847	72.1381
-3.37832	81.6139
-3.37817	91.2686
-3.37802	100.744
-3.37787	110.399
-3.37772	104.32
-3.37757	98.2413
-3.37741	92.1625
-3.37726	86.2625
-3.37711	79.1109
-3.37696	71.9593
-3.37681	64.8077
-3.37666	57.8349
-3.37651	74.4623
-3.37635	91.0898
-3.3762	90.5534
-3.37605	90.1958
-3.3759	90.7322
-3.37575	91.2686
-3.3756	92.3413
-3.37545	93.5928
-3.3753	91.2686
-3.37514	97.5262
-3.37499	110.757
-3.37484	104.141
-3.37469	90.017
-3.37454	84.6533
-3.37439	73.032
-3.37424	61.5895
-3.37409	70.7078
-3.37393	79.826
-3.37378	88.9443
-3.37363	98.2413
-3.37348	93.0564
-3.37333	88.0503
-3.37318	82.8654
-3.37303	77.8593
-3.37288	70.7078
-3.37272	63.5562
-3.37257	55.8682
-3.37242	48.3591
-3.37227	46.3924
-3.37212	35.8438
-3.37197	22.077
-3.37182	22.7922
-3.37167	26.9043
-3.37151	31.0165
-3.37136	36.0226
-3.37121	41.2075
-3.37106	46.2136
-3.37091	51.3985
-3.37076	56.4046
-3.37061	61.5895
-3.37045	68.3835
-3.3703	75.3563
-3.37015	82.3291
-3.37	89.3019
-3.36985	92.5201
-3.3697	95.7383
-3.36955	90.3746
-3.3694	70.7078
-3.36924	51.5773
-3.36909	41.0287
-3.36894	44.4257
-3.36879	62.1259
-3.36864	79.2897
-3.36849	82.1503
-3.36834	65.3441
-3.36819	48.5379
-3.36803	46.0348
-3.36788	43.5318
-3.36773	41.0287
-3.36758	38.7044
-3.36743	42.9954
-3.36728	47.4651
-3.36713	51.7561
-3.36698	56.2258
-3.36682	66.0592
-3.36667	76.0714
-3.36652	85.9049
-3.36637	95.9171
-3.36622	85.7261
-3.36607	75.7139
-3.36592	66.4168
-3.36577	57.2986
-3.36561	53.7228
-3.36546	64.4501
-3.36531	75.1775
-3.36516	71.7805
-3.36501	62.841
-3.36486	53.9016
-3.36471	44.0681
-3.36455	34.4135
-3.3644	37.2741
-3.36425	40.1348
-3.3641	42.9954
-3.36395	46.0348
-3.3638	40.3135
-3.36365	34.7711
-3.3635	29.0498
-3.36334	23.5073
-3.36319	26.0104
-3.36304	28.6922
-3.36289	31.3741
-3.36274	34.0559
-3.36259	37.6317
-3.36244	41.2075
-3.36229	52.8288
-3.36213	50.147
-3.36198	40.3135
-3.36183	30.6589
-3.36168	43.353
-3.36153	64.6289
-3.36138	78.5745
-3.36123	83.9382
-3.36108	72.1381
-3.36092	51.7561
-3.36077	38.5257
-3.36062	45.4984
-3.36047	73.2108
-3.36032	92.3413
-3.36017	93.7716
-3.36002	81.0775
-3.35986	71.0653
-3.35971	69.635
-3.35956	65.1653
-3.35941	60.8743
-3.35926	57.1198
-3.35911	53.3652
-3.35896	63.735
-3.35881	74.2836
-3.35865	83.9382
-3.3585	93.5928
-3.35835	97.1686
-3.3582	86.4412
-3.35805	84.6533
-3.3579	82.8654
-3.35775	80.1836
-3.3576	91.8049
-3.35744	100.208
-3.35729	100.208
-3.35714	85.0109
-3.35699	69.8138
-3.35684	54.0803
-3.35669	38.3469
-3.35654	36.9165
-3.35639	35.4862
-3.35623	34.0559
-3.35608	32.8044
-3.35593	35.3074
-3.35578	37.9893
-3.35563	50.8621
-3.35548	46.5712
-3.35533	38.5257
-3.35518	39.062
-3.35502	34.2347
-3.35487	29.4074
-3.35472	35.3074
-3.35457	49.7894
-3.35442	69.635
-3.35427	72.3169
-3.35412	50.3258
-3.35396	36.9165
-3.35381	46.9288
-3.35366	74.1048
-3.35351	87.6928
-3.35336	84.117
-3.35321	90.1958
-3.35306	96.2747
-3.35291	88.2291
-3.35275	63.0198
-3.3526	42.6378
-3.35245	31.0165
-3.3523	28.1559
-3.35215	25.2952
-3.352	24.0437
-3.35185	22.7922
-3.3517	14.0315
-3.35154	22.4346
-3.35139	48.0015
-3.35124	73.7472
-3.35109	89.6594
-3.35094	76.9654
-3.35079	51.7561
-3.35064	26.5468
-3.35049	17.4285
-3.35033	8.31023
-3.35018	-0.808044
-3.35003	-9.9263
-3.34988	2.76775
-3.34973	15.4618
-3.34958	28.1559
-3.34943	40.8499
-3.34927	44.9621
-3.34912	49.0742
-3.34897	53.1864
-3.34882	57.2986
-3.34867	59.6228
-3.34852	62.1259
-3.34837	64.4501
-3.34822	66.9532
-3.34806	68.2047
-3.34791	69.635
-3.34776	81.0775
-3.34761	75.5351
-3.34746	66.9532
-3.34731	67.132
-3.34716	71.4229
-3.34701	58.7289
-3.34685	51.2197
-3.3467	52.4712
-3.34655	47.8227
-3.3464	43.1742
-3.34625	46.5712
-3.3461	49.9682
-3.34595	53.3652
-3.3458	56.941
-3.34564	60.338
-3.34549	63.9138
-3.34534	67.3108
-3.34519	70.8866
-3.34504	67.3108
-3.34489	63.735
-3.34474	59.6228
-3.34459	55.6894
-3.34443	48.8954
-3.34428	33.6983
-3.34413	13.4951
-3.34398	10.6345
-3.34383	16.5345
-3.34368	22.6134
-3.34353	29.5862
-3.34337	36.7377
-3.34322	43.7105
-3.34307	50.8621
-3.34292	57.8349
-3.34277	64.9865
-3.34262	71.2441
-3.34247	77.6805
-3.34232	83.9382
-3.34216	90.3746
-3.34201	82.3291
-3.34186	74.4623
-3.34171	66.4168
-3.34156	58.5501
-3.34141	63.3774
-3.34126	68.3835
-3.34111	73.3896
-3.34095	78.3957
-3.3408	83.223
-3.34065	88.2291
-3.3405	93.2352
-3.34035	98.2413
-3.3402	96.9898
-3.34005	95.9171
-3.3399	94.8443
-3.33974	93.7716
-3.33959	78.2169
-3.33944	62.841
-3.33929	47.4651
-3.33914	32.0892
-3.33899	37.4529
-3.33884	42.8166
-3.33869	48.1803
-3.33853	53.7228
-3.33838	59.0864
-3.33823	64.6289
-3.33808	69.9926
-3.33793	75.5351
-3.33778	68.3835
-3.33763	61.2319
-3.33747	54.0803
-3.33732	47.1075
-3.33717	49.6106
-3.33702	52.2924
-3.33687	54.7955
-3.33672	57.4773
-3.33657	53.0076
-3.33642	48.7166
-3.33626	60.8743
-3.33611	73.2108
-3.33596	69.635
-3.33581	57.6561
-3.33566	55.8682
-3.33551	74.1048
-3.33536	101.46
-3.33521	120.411
-3.33505	114.332
-3.3349	93.9504
-3.33475	71.7805
-3.3346	64.0925
-3.33445	76.0714
-3.3343	88.0503
-3.33415	79.6472
-3.334	71.2441
-3.33384	62.841
-3.33369	54.4379
-3.33354	47.8227
-3.33339	41.2075
-3.33324	34.5923
-3.33309	28.1559
-3.33294	28.5134
-3.33278	28.871
-3.33263	21.1831
-3.33248	27.7983
-3.33233	39.7772
-3.33218	51.7561
-3.33203	72.6744
-3.33188	79.4684
-3.33173	79.4684
-3.33157	79.4684
-3.33142	78.5745
-3.33127	77.8593
-3.33112	76.9654
-3.33097	76.2502
-3.33082	75.3563
-3.33067	74.6411
-3.33052	74.4623
-3.33036	74.2836
-3.33021	74.1048
-3.33006	74.1048
-3.32991	74.4623
-3.32976	74.9987
-3.32961	69.2774
-3.32946	72.3169
-3.32931	73.5684
-3.32915	54.7955
-3.329	42.9954
-3.32885	39.7772
-3.3287	44.7833
-3.32855	49.7894
-3.3284	55.3319
-3.32825	60.8743
-3.3281	72.4957
-3.32794	84.117
-3.32779	103.784
-3.32764	109.148
-3.32749	96.811
-3.32734	84.4745
-3.32719	71.2441
-3.32704	58.1925
-3.32688	65.5229
-3.32673	72.8532
-3.32658	80.1836
-3.32643	87.6928
-3.32628	74.9987
-3.32613	62.4834
-3.32598	49.7894
-3.32583	37.2741
-3.32567	35.4862
-3.32552	33.6983
-3.32537	23.8649
-3.32522	28.5134
-3.32507	32.9832
-3.32492	37.6317
-3.32477	48.3591
-3.32462	50.6833
-3.32446	42.9954
-3.32431	43.8893
-3.32416	48.3591
-3.32401	38.7044
-3.32386	22.4346
-3.32371	20.4679
-3.32356	32.4468
-3.32341	53.1864
-3.32325	61.4107
-3.3231	55.3319
-3.32295	57.8349
-3.3228	60.5168
-3.32265	55.3319
-3.3225	50.3258
-3.32235	46.0348
-3.3222	41.9227
-3.32204	43.353
-3.32189	59.0864
-3.32174	74.8199
-3.32159	76.429
-3.32144	72.4957
-3.32129	68.7411
-3.32114	63.9138
-3.32098	59.2652
-3.32083	69.0986
-3.32068	79.1109
-3.32053	80.0048
-3.32038	95.3807
-3.32023	112.366
-3.32008	115.226
-3.31993	99.1353
-3.31977	83.223
-3.31962	72.1381
-3.31947	75.3563
-3.31932	82.3291
-3.31917	69.4562
-3.31902	45.856
-3.31887	31.0165
-3.31872	38.5257
-3.31856	46.2136
-3.31841	47.4651
-3.31826	48.7166
-3.31811	49.9682
-3.31796	51.3985
-3.31781	45.856
-3.31766	40.4923
-3.31751	34.9499
-3.31735	29.5862
-3.3172	37.6317
-3.31705	45.856
-3.3169	53.9016
-3.31675	62.1259
-3.3166	70.1714
-3.31645	78.3957
-3.31629	86.4412
-3.31614	94.6656
-3.31599	77.8593
-3.31584	61.2319
-3.31569	45.3197
-3.31554	29.5862
-3.31539	25.6528
-3.31524	36.2014
-3.31508	39.2408
-3.31493	42.2802
-3.31478	52.2924
-3.31463	70.8866
-3.31448	91.8049
-3.31433	98.4201
-3.31418	91.0898
-3.31403	69.4562
-3.31387	46.9288
-3.31372	38.8832
-3.31357	44.9621
-3.31342	51.0409
-3.31327	58.0137
-3.31312	65.1653
-3.31297	61.5895
-3.31282	58.0137
-3.31266	62.6622
-3.31251	81.7927
-3.31236	101.817
-3.31221	107.717
-3.31206	98.5989
-3.31191	81.0775
-3.31176	67.4895
-3.31161	54.0803
-3.31145	60.1592
-3.3113	80.5412
-3.31115	104.32
-3.311	119.696
-3.31085	112.187
-3.3107	104.678
-3.31055	94.308
-3.31039	84.117
-3.31024	73.926
-3.31009	63.735
-3.30994	61.9471
-3.30979	60.1592
-3.30964	58.3713
-3.30949	56.7622
-3.30934	63.5562
-3.30918	70.529
-3.30903	77.323
-3.30888	84.2958
-3.30873	74.1048
-3.30858	64.0925
-3.30843	45.856
-3.30828	42.1014
-3.30813	50.147
-3.30797	58.3713
-3.30782	67.3108
-3.30767	76.429
-3.30752	80.3624
-3.30737	84.2958
-3.30722	88.2291
-3.30707	92.1625
-3.30692	87.514
-3.30676	82.8654
-3.30661	78.2169
-3.30646	73.5684
-3.30631	71.6017
-3.30616	69.635
-3.30601	67.6683
-3.30586	65.7017
-3.3057	55.1531
-3.30555	44.6045
-3.3054	34.0559
-3.30525	23.6861
[truncated: 129,072 more rows]
