# Supplementary material for: Sustainable Electrochemical Strategy for Selective Double Bond Oxidation in the Presence of Aldehyde Groups with Mo─N─O Catalysts
Source: Adv Sci (Weinh). 2025 Jun 23;12(36):e06584. doi: 10.1002/advs.202506584 (PMC12463080; doi:10.1002/advs.202506584)
Supplement: Supplementary file 2 — Supporting Information [file ADVS-12-e06584-s002.zip › NMR/200 mA.csv]

-3.5962	255.203
-3.59589	255.203
-3.59559	255.203
-3.59528	255.203
-3.59498	294.581
-3.59467	333.959
-3.59437	323.596
-3.59406	313.234
-3.59376	312.975
-3.59345	312.716
-3.59315	312.457
-3.59284	312.198
-3.59254	326.446
-3.59223	340.695
-3.59193	354.943
-3.59162	369.192
-3.59132	381.368
-3.59101	393.544
-3.59071	355.98
-3.5904	318.415
-3.5901	341.99
-3.58979	365.565
-3.58949	339.399
-3.58918	313.234
-3.58888	250.281
-3.58857	187.328
-3.58827	207.276
-3.58796	227.224
-3.58766	257.535
-3.58735	287.846
-3.58705	268.416
-3.58674	248.986
-3.58643	231.628
-3.58613	214.401
-3.58582	246.784
-3.58552	279.296
-3.58521	308.571
-3.58491	337.975
-3.5846	317.508
-3.5843	297.172
-3.58399	293.027
-3.58369	289.011
-3.58338	284.866
-3.58308	280.851
-3.58277	286.032
-3.58247	291.343
-3.58216	296.524
-3.58186	301.835
-3.58155	273.467
-3.58125	245.1
-3.58094	216.732
-3.58064	188.365
-3.58033	222.173
-3.58003	255.981
-3.57972	289.789
-3.57942	323.596
-3.57911	315.177
-3.57881	306.757
-3.5785	298.338
-3.5782	289.918
-3.57789	328.13
-3.57759	366.342
-3.57728	321.653
-3.57698	276.965
-3.57667	258.053
-3.57637	239.271
-3.57606	220.359
-3.57576	201.577
-3.57545	242.768
-3.57515	284.089
-3.57484	275.54
-3.57454	267.12
-3.57423	262.975
-3.57393	258.96
-3.57362	254.815
-3.57332	250.799
-3.57301	209.349
-3.57271	168.028
-3.5724	209.478
-3.5721	251.058
-3.57179	262.198
-3.57148	273.467
-3.57118	284.607
-3.57087	295.877
-3.57057	271.784
-3.57026	247.82
-3.56996	273.467
-3.56965	299.244
-3.56935	306.369
-3.56904	313.622
-3.56874	320.747
-3.56843	328.001
-3.56813	328.907
-3.56782	329.944
-3.56752	330.85
-3.56721	331.887
-3.56691	363.752
-3.5666	395.746
-3.5663	377.871
-3.56599	360.125
-3.56569	338.104
-3.56538	316.213
-3.56508	294.193
-3.56477	272.302
-3.56447	271.654
-3.56416	271.136
-3.56386	220.748
-3.56355	170.489
-3.56325	210.256
-3.56294	250.152
-3.56264	289.918
-3.56233	329.814
-3.56203	321.135
-3.56172	312.586
-3.56142	303.908
-3.56111	295.358
-3.56081	286.68
-3.5605	278.131
-3.5602	269.452
-3.55989	260.903
-3.55959	282.017
-3.55928	303.26
-3.55898	324.374
-3.55867	345.617
-3.55837	306.628
-3.55806	267.768
-3.55776	278.519
-3.55745	289.4
-3.55715	230.592
-3.55684	171.784
-3.55653	195.878
-3.55623	220.1
-3.55592	229.685
-3.55562	239.271
-3.55531	248.856
-3.55501	258.571
-3.5547	244.323
-3.5544	230.074
-3.55409	215.826
-3.55379	201.706
-3.55348	238.235
-3.55318	274.763
-3.55287	361.031
-3.55257	447.429
-3.55226	404.036
-3.55196	360.772
-3.55165	317.508
-3.55135	274.245
-3.55104	279.555
-3.55074	284.996
-3.55043	290.436
-3.55013	295.877
-3.54982	296.006
-3.54952	296.265
-3.54921	296.524
-3.54891	296.783
-3.5486	289.659
-3.5483	282.664
-3.54799	275.669
-3.54769	268.675
-3.54738	233.442
-3.54708	198.339
-3.54677	246.136
-3.54647	293.934
-3.54616	310.514
-3.54586	327.223
-3.54555	294.193
-3.54525	261.162
-3.54494	277.353
-3.54464	293.674
-3.54433	309.996
-3.54403	326.317
-3.54372	361.161
-3.54342	396.135
-3.54311	381.368
-3.54281	366.601
-3.5425	344.451
-3.5422	322.301
-3.54189	300.151
-3.54159	278.131
-3.54128	310.902
-3.54097	343.674
-3.54067	326.705
-3.54036	309.866
-3.54006	368.415
-3.53975	426.963
-3.53945	369.451
-3.53914	312.068
-3.53884	296.006
-3.53853	279.944
-3.53823	263.882
-3.53792	247.95
-3.53762	251.576
-3.53731	255.333
-3.53701	258.96
-3.5367	262.716
-3.5364	253.908
-3.53609	245.229
-3.53579	236.421
-3.53548	227.742
-3.53518	220.359
-3.53487	213.105
-3.53457	205.722
-3.53426	198.468
-3.53396	194.194
-3.53365	190.049
-3.53335	185.774
-3.53304	181.629
-3.53274	222.691
-3.53243	263.753
-3.53213	255.074
-3.53182	246.395
-3.53152	228.39
-3.53121	210.385
-3.53091	242.121
-3.5306	273.856
-3.5303	259.607
-3.52999	245.359
-3.52969	280.851
-3.52938	316.343
-3.52908	289.659
-3.52877	262.975
-3.52847	236.292
-3.52816	209.608
-3.52786	222.173
-3.52755	234.867
-3.52725	247.431
-3.52694	260.126
-3.52664	243.675
-3.52633	227.354
-3.52602	210.903
-3.52572	194.582
-3.52541	196.525
-3.52511	198.598
-3.5248	200.541
-3.5245	202.613
-3.52419	216.991
-3.52389	231.499
-3.52358	245.877
-3.52328	260.385
-3.52297	277.872
-3.52267	295.358
-3.52236	312.845
-3.52206	330.332
-3.52175	298.079
-3.52145	265.825
-3.52114	316.472
-3.52084	367.119
-3.52053	353.259
-3.52023	339.399
-3.51992	275.799
-3.51962	212.199
-3.51931	240.825
-3.51901	269.452
-3.5187	215.178
-3.5184	160.904
-3.51809	189.66
-3.51779	218.416
-3.51748	247.172
-3.51718	275.929
-3.51687	259.089
-3.51657	242.25
-3.51626	225.411
-3.51596	208.572
-3.51565	216.603
-3.51535	224.634
-3.51504	182.924
-3.51474	141.215
-3.51443	180.334
-3.51413	219.452
-3.51382	258.571
-3.51352	297.69
-3.51321	231.24
-3.51291	164.919
-3.5126	214.53
-3.5123	264.271
-3.51199	214.401
-3.51169	164.66
-3.51138	197.691
-3.51107	230.851
-3.51077	250.281
-3.51046	269.841
-3.51016	289.27
-3.50985	308.83
-3.50955	311.679
-3.50924	314.659
-3.50894	367.249
-3.50863	419.969
-3.50833	383.052
-3.50802	346.265
-3.50772	309.348
-3.50741	272.561
-3.50711	276.058
-3.5068	279.685
-3.5065	283.182
-3.50619	286.809
-3.50589	281.628
-3.50558	276.576
-3.50528	271.395
-3.50497	266.343
-3.50467	226.965
-3.50436	187.717
-3.50406	231.24
-3.50375	274.892
-3.50345	280.98
-3.50314	287.198
-3.50284	293.286
-3.50253	299.503
-3.50223	281.758
-3.50192	264.141
-3.50162	246.395
-3.50131	228.779
-3.50101	248.079
-3.5007	267.509
-3.5004	286.809
-3.50009	306.239
-3.49979	276.835
-3.49948	247.561
-3.49918	267.898
-3.49887	288.364
-3.49857	289.918
-3.49826	291.472
-3.49796	293.027
-3.49765	294.711
-3.49735	299.374
-3.49704	304.167
-3.49674	308.83
-3.49643	313.622
-3.49612	302.224
-3.49582	290.825
-3.49551	279.426
-3.49521	268.157
-3.4949	259.867
-3.4946	251.706
-3.49429	243.416
-3.49399	235.255
-3.49368	217.639
-3.49338	200.152
-3.49307	232.406
-3.49277	264.659
-3.49246	248.209
-3.49216	231.758
-3.49185	215.307
-3.49155	198.857
-3.49124	213.623
-3.49094	228.52
-3.49063	243.416
-3.49033	258.312
-3.49002	230.722
-3.48972	203.131
-3.48941	175.541
-3.48911	147.951
-3.4888	228.131
-3.4885	308.441
-3.48819	305.721
-3.48789	303.13
-3.48758	273.467
-3.48728	243.934
-3.48697	214.271
-3.48667	184.738
-3.48636	235.385
-3.48606	286.162
-3.48575	287.068
-3.48545	288.105
-3.48514	256.887
-3.48484	225.799
-3.48453	244.323
-3.48423	262.975
-3.48392	220.618
-3.48362	178.261
-3.48331	218.805
-3.48301	259.348
-3.4827	246.007
-3.4824	232.665
-3.48209	269.063
-3.48179	305.462
-3.48148	319.581
-3.48117	333.7
-3.48087	298.079
-3.48056	262.457
-3.48026	257.924
-3.47995	253.39
-3.47965	248.856
-3.47934	244.323
-3.47904	259.089
-3.47873	273.986
-3.47843	288.882
-3.47812	303.778
-3.47782	290.695
-3.47751	277.612
-3.47721	314.27
-3.4769	350.928
-3.4766	318.027
-3.47629	285.255
-3.47599	252.483
-3.47568	219.711
-3.47538	213.883
-3.47507	208.054
-3.47477	202.225
-3.47446	196.396
-3.47416	196.137
-3.47385	195.878
-3.47355	245.359
-3.47324	294.97
-3.47294	334.089
-3.47263	373.337
-3.47233	329.555
-3.47202	285.903
-3.47172	301.706
-3.47141	317.508
-3.47111	333.311
-3.4708	349.244
-3.4705	344.322
-3.47019	339.529
-3.46989	334.607
-3.46958	329.814
-3.46928	329.944
-3.46897	330.203
-3.46867	280.721
-3.46836	231.24
-3.46806	213.753
-3.46775	196.396
-3.46745	261.939
-3.46714	327.482
-3.46684	278.908
-3.46653	230.463
-3.46623	264.918
-3.46592	299.374
-3.46561	282.923
-3.46531	266.602
-3.465	250.281
-3.4647	233.96
-3.46439	210.903
-3.46409	187.846
-3.46378	214.53
-3.46348	241.343
-3.46317	269.063
-3.46287	296.783
-3.46256	324.503
-3.46226	352.353
-3.46195	321.006
-3.46165	289.659
-3.46134	258.312
-3.46104	227.095
-3.46073	221.654
-3.46043	216.214
-3.46012	260.514
-3.45982	304.944
-3.45951	296.654
-3.45921	288.493
-3.4589	280.203
-3.4586	272.043
-3.45829	292.768
-3.45799	313.622
-3.45768	334.348
-3.45738	355.202
-3.45707	328.519
-3.45677	301.965
-3.45646	225.54
-3.45616	149.246
-3.45585	187.846
-3.45555	226.577
-3.45524	265.177
-3.45494	303.908
-3.45463	300.022
-3.45433	296.265
-3.45402	292.379
-3.45372	288.623
-3.45341	284.737
-3.45311	280.98
-3.4528	277.094
-3.4525	273.338
-3.45219	292.12
-3.45189	311.032
-3.45158	329.814
-3.45128	348.726
-3.45097	361.29
-3.45066	373.985
-3.45036	386.549
-3.45005	399.243
-3.44975	339.918
-3.44944	280.721
-3.44914	221.525
-3.44883	162.329
-3.44853	234.608
-3.44822	307.016
-3.44792	329.685
-3.44761	352.353
-3.44731	317.249
-3.447	282.276
-3.4467	247.302
-3.44639	212.328
-3.44609	261.162
-3.44578	310.125
-3.44548	309.348
-3.44517	308.571
-3.44487	273.208
-3.44456	237.846
-3.44426	285.384
-3.44395	333.052
-3.44365	321.524
-3.44334	309.996
-3.44304	298.467
-3.44273	287.068
-3.44243	242.121
-3.44212	197.173
-3.44182	201.966
-3.44151	206.888
-3.44121	221.007
-3.4409	235.126
-3.4406	249.245
-3.44029	263.493
-3.43999	266.602
-3.43968	269.841
-3.43938	272.949
-3.43907	276.188
-3.43877	279.296
-3.43846	282.535
-3.43816	285.643
-3.43785	288.882
-3.43755	284.996
-3.43724	281.239
-3.43694	333.311
-3.43663	286.032
-3.43633	285.255
-3.43602	284.607
-3.43571	277.612
-3.43541	270.747
-3.4351	251.188
-3.4348	231.758
-3.43449	261.939
-3.43419	292.25
-3.43388	282.017
-3.43358	271.913
-3.43327	261.68
-3.43297	251.576
-3.43266	260.514
-3.43236	269.581
-3.43205	278.519
-3.43175	287.586
-3.43144	278.908
-3.43114	270.359
-3.43083	261.68
-3.43053	253.131
-3.43022	219.323
-3.42992	185.644
-3.42961	201.577
-3.42931	217.639
-3.429	213.883
-3.4287	210.256
-3.42839	100.801
-3.42809	90.9562
-3.42778	95.7489
-3.42748	100.671
-3.42717	161.422
-3.42687	222.302
-3.42656	237.457
-3.42626	252.742
-3.42595	162.199
-3.42565	171.266
-3.42534	197.432
-3.42504	223.597
-3.42473	200.023
-3.42443	176.448
-3.42412	211.94
-3.42382	147.951
-3.42351	127.484
-3.42321	206.499
-3.4229	267.12
-3.4226	228.261
-3.42229	189.401
-3.42199	250.022
-3.42168	313.752
-3.42138	278.001
-3.42107	248.468
-3.42076	318.415
-3.42046	283.83
-3.42015	249.374
-3.41985	221.136
-3.41954	192.898
-3.41924	211.162
-3.41893	229.556
-3.41863	165.049
-3.41832	100.542
-3.41802	131.759
-3.41771	163.106
-3.41741	194.453
-3.4171	225.799
-3.4168	214.53
-3.41649	203.39
-3.41619	202.613
-3.41588	201.836
-3.41558	107.925
-3.41527	179.815
-3.41497	158.443
-3.41466	137.199
-3.41436	191.473
-3.41405	245.747
-3.41375	250.281
-3.41344	254.944
-3.41314	247.043
-3.41283	239.141
-3.41253	231.24
-3.41222	223.468
-3.41192	206.24
-3.41161	189.012
-3.41131	198.727
-3.411	308.053
-3.4107	320.617
-3.41039	333.311
-3.41009	302.483
-3.40978	271.654
-3.40948	253.131
-3.40917	234.737
-3.40887	216.344
-3.40856	197.95
-3.40826	198.598
-3.40795	199.375
-3.40765	200.152
-3.40734	200.929
-3.40704	235.773
-3.40673	270.747
-3.40643	222.82
-3.40612	174.893
-3.40581	170.101
-3.40551	165.308
-3.4052	160.515
-3.4049	155.852
-3.40459	119.971
-3.40429	84.091
-3.40398	131.111
-3.40368	178.261
-3.40337	186.422
-3.40307	194.582
-3.40276	196.525
-3.40246	198.598
-3.40215	237.846
-3.40185	177.613
-3.40154	173.339
-3.40124	169.194
-3.40093	206.111
-3.40063	243.027
-3.40032	230.204
-3.40002	217.509
-3.39971	192.251
-3.39941	166.992
-3.3991	191.473
-3.3988	216.085
-3.39849	220.359
-3.39819	224.634
-3.39788	228.908
-3.39758	233.312
-3.39727	240.696
-3.39697	248.079
-3.39666	255.462
-3.39636	262.975
-3.39605	253.779
-3.39575	244.582
-3.39544	235.385
-3.39514	226.318
-3.39483	170.489
-3.39453	114.661
-3.39422	141.733
-3.39392	168.935
-3.39361	189.012
-3.39331	209.09
-3.393	229.167
-3.3927	249.374
-3.39239	271.524
-3.39209	293.674
-3.39178	315.825
-3.39148	338.104
-3.39117	326.317
-3.39087	314.659
-3.39056	253.26
-3.39025	191.862
-3.38995	203.909
-3.38964	216.085
-3.38934	178.52
-3.38903	140.956
-3.38873	175.541
-3.38842	210.256
-3.38812	195.23
-3.38781	180.204
-3.38751	177.484
-3.3872	174.893
-3.3869	172.303
-3.38659	169.712
-3.38629	183.961
-3.38598	198.339
-3.38568	212.717
-3.38537	227.095
-3.38507	212.328
-3.38476	197.691
-3.38446	183.054
-3.38415	168.417
-3.38385	168.676
-3.38354	169.064
-3.38324	169.453
-3.38293	169.841
-3.38263	214.66
-3.38232	259.607
-3.38202	304.555
-3.38171	349.503
-3.38141	268.934
-3.3811	188.365
-3.3808	223.857
-3.38049	259.348
-3.38019	245.1
-3.37988	230.851
-3.37958	216.603
-3.37927	202.354
-3.37897	182.924
-3.37866	163.494
-3.37836	193.805
-3.37805	224.116
-3.37775	241.991
-3.37744	259.867
-3.37714	228.002
-3.37683	196.137
-3.37653	204.168
-3.37622	212.199
-3.37592	220.23
-3.37561	228.261
-3.3753	212.458
-3.375	196.655
-3.37469	180.852
-3.37439	165.049
-3.37408	176.448
-3.37378	187.846
-3.37347	199.245
-3.37317	210.644
-3.37286	156.759
-3.37256	102.873
-3.37225	165.049
-3.37195	227.224
-3.37164	241.084
-3.37134	254.944
-3.37103	268.804
-3.37073	282.664
-3.37042	266.473
-3.37012	250.281
-3.36981	234.09
-3.36951	217.898
-3.3692	235.126
-3.3689	252.354
-3.36859	269.581
-3.36829	286.809
-3.36798	276.058
-3.36768	265.307
-3.36737	304.296
-3.36707	343.285
-3.36676	330.85
-3.36646	318.415
-3.36615	305.98
-3.36585	293.545
-3.36554	251.058
-3.36524	208.572
-3.36493	215.826
-3.36463	223.079
-3.36432	264.012
-3.36402	304.944
-3.36371	262.975
-3.36341	221.007
-3.3631	193.546
-3.3628	166.085
-3.36249	188.365
-3.36219	210.644
-3.36188	158.054
-3.36158	105.593
-3.36127	135.904
-3.36097	166.344
-3.36066	179.038
-3.36035	191.862
-3.36005	204.556
-3.35974	217.38
-3.35944	256.24
-3.35913	295.229
-3.35883	284.348
-3.35852	273.597
-3.35822	290.695
-3.35791	307.923
-3.35761	325.021
-3.3573	342.249
-3.357	341.731
-3.35669	341.342
-3.35639	340.824
-3.35608	340.436
-3.35578	269.452
-3.35547	198.598
-3.35517	210.515
-3.35486	222.561
-3.35456	251.836
-3.35425	281.239
-3.35395	260.773
-3.35364	240.437
-3.35334	232.406
-3.35303	224.504
-3.35273	216.473
-3.35242	208.572
-3.35212	205.592
-3.35181	202.743
-3.35151	206.111
-3.3512	209.478
-3.3509	205.463
-3.35059	301.058
-3.35029	290.954
-3.34998	280.851
-3.34968	281.758
-3.34937	282.794
-3.34907	283.83
-3.34876	284.866
-3.34846	272.302
-3.34815	259.867
-3.34785	154.168
-3.34754	214.271
-3.34724	220.359
-3.34693	226.577
-3.34663	243.157
-3.34632	259.737
-3.34602	229.556
-3.34571	199.504
-3.3454	252.354
-3.3451	305.203
-3.34479	292.638
-3.34449	280.203
-3.34418	267.768
-3.34388	255.333
-3.34357	247.95
-3.34327	240.696
-3.34296	227.224
-3.34266	213.753
-3.34235	238.235
-3.34205	163.235
-3.34174	144.194
-3.34144	125.282
-3.34113	142.51
-3.34083	159.738
-3.34052	226.706
-3.34022	293.804
-3.33991	290.825
-3.33961	287.846
-3.3393	284.866
-3.339	282.017
-3.33869	269.711
-3.33839	257.405
-3.33808	245.1
-3.33778	232.924
-3.33747	230.722
-3.33717	228.52
-3.33686	288.493
-3.33656	249.115
-3.33625	144.324
-3.33595	139.013
-3.33564	187.587
-3.33534	236.292
-3.33503	228.908
-3.33473	221.525
-3.33442	214.142
-3.33412	206.888
-3.33381	212.976
-3.33351	219.064
-3.3332	169.194
-3.3329	218.934
-3.33259	209.349
-3.33229	199.893
-3.33198	252.483
-3.33168	205.722
-3.33137	222.043
-3.33107	238.494
-3.33076	198.857
-3.33045	159.349
-3.33015	186.292
-3.32984	213.364
-3.32954	178.132
-3.32923	242.509
-3.32893	307.794
-3.32862	273.727
-3.32832	251.965
-3.32801	230.333
-3.32771	211.033
-3.3274	191.862
-3.3271	255.462
-3.32679	319.192
-3.32649	272.949
-3.32618	226.836
-3.32588	224.116
-3.32557	221.525
-3.32527	300.669
-3.32496	280.462
-3.32466	266.343
-3.32435	252.354
-3.32405	195.748
-3.32374	139.272
-3.32344	76.4486
-3.32313	113.236
-3.32283	166.344
-3.32252	219.582
-3.32222	278.908
-3.32191	338.363
-3.32161	325.151
-3.3213	312.068
-3.321	298.856
-3.32069	285.773
-3.32039	252.095
-3.32008	218.546
-3.31978	234.608
-3.31947	250.799
-3.31917	235.773
-3.31886	220.877
-3.31856	205.852
-3.31825	190.955
-3.31795	199.504
-3.31764	208.054
-3.31734	166.862
-3.31703	125.671
-3.31673	149.764
-3.31642	173.857
-3.31612	197.95
-3.31581	222.043
-3.31551	232.406
-3.3152	242.768
-3.31489	253.131
-3.31459	263.493
-3.31428	281.11
-3.31398	298.726
-3.31367	266.602
-3.31337	234.478
-3.31306	240.178
-3.31276	246.007
-3.31245	251.836
-3.31215	257.664
-3.31184	224.116
-3.31154	190.567
-3.31123	273.079
-3.31093	355.591
-3.31062	336.679
-3.31032	317.897
-3.31001	299.115
-3.30971	280.333
-3.3094	268.804
-3.3091	257.276
-3.30879	245.747
-3.30849	234.219
-3.30818	246.913
-3.30788	259.607
-3.30757	272.302
-3.30727	285.125
-3.30696	252.224
-3.30666	219.452
-3.30635	186.551
-3.30605	153.779
-3.30574	178.132
-3.30544	202.484
-3.30513	226.836
-3.30483	251.317
-3.30452	221.784
-3.30422	192.38
-3.30391	162.847
-3.30361	133.443
-3.3033	159.867
-3.303	186.292
-3.30269	212.717
-3.30239	239.141
-3.30208	286.291
-3.30178	333.441
-3.30147	297.69
-3.30117	261.939
-3.30086	225.929
-3.30056	189.919
-3.30025	203.649
-3.29994	217.38
-3.29964	205.204
-3.29933	193.028
-3.29903	180.852
-3.29872	168.676
-3.29842	133.184
-3.29811	97.6919
-3.29781	178.261
-3.2975	258.83
-3.2972	245.1
-3.29689	231.369
-3.29659	217.639
-3.29628	203.909
-3.29598	196.137
-3.29567	188.365
-3.29537	180.593
-3.29506	172.821
-3.29476	150.541
-3.29445	128.262
-3.29415	188.883
-3.29384	249.504
-3.29354	215.566
-3.29323	181.758
-3.29293	197.691
-3.29262	213.623
-3.29232	148.728
-3.29201	83.832
-3.29171	134.997
-3.2914	186.163
-3.2911	221.136
-3.29079	256.24
-3.29049	208.442
-3.29018	160.645
-3.28988	204.038
-3.28957	247.431
-3.28927	290.825
-3.28896	334.218
-3.28866	283.441
-3.28835	232.794
-3.28805	182.147
-3.28774	131.5
-3.28744	171.007
-3.28713	210.515
-3.28683	200.282
-3.28652	190.049
-3.28622	204.038
-3.28591	218.157
-3.28561	232.276
-3.2853	246.395
-3.28499	234.608
-3.28469	222.82
-3.28438	167.51
-3.28408	112.2
-3.28377	69.8424
-3.28347	126.966
-3.28316	171.655
-3.28286	216.344
-3.28255	321.135
-3.28225	326.446
-3.28194	304.814
-3.28164	283.182
-3.28133	239.271
-3.28103	195.359
-3.28072	201.188
-3.28042	207.017
-3.28011	231.499
-3.27981	255.981
-3.2795	236.939
-3.2792	217.898
-3.27889	235.255
-3.27859	352.094
-3.27828	330.073
-3.27798	308.053
-3.27767	330.591
-3.27737	353.13
-3.27706	375.669
-3.27676	398.207
-3.27645	299.503
-3.27615	200.8
-3.27584	162.199
-3.27554	223.079
-3.27523	213.494
-3.27493	203.909
-3.27462	206.758
-3.27432	209.608
-3.27401	156.759
-3.27371	203.39
-3.2734	276.965
-3.2731	350.539
-3.27279	294.581
-3.27249	238.623
-3.27218	170.23
-3.27188	201.318
-3.27157	280.851
-3.27127	260.903
-3.27096	220.23
-3.27066	179.556
-3.27035	157.536
-3.27004	135.515
-3.26974	101.06
-3.26943	166.085
-3.26913	235.773
-3.26882	205.981
-3.26852	250.799
-3.26821	196.137
-3.26791	121.785
-3.2676	146.914
-3.2673	225.929
-3.26699	304.944
-3.26669	280.074
-3.26638	255.203
-3.26608	230.333
-3.26577	205.463
-3.26547	153.65
-3.26516	101.837
-3.26486	132.925
-3.26455	164.013
-3.26425	181.111
-3.26394	198.209
-3.26364	271.265
-3.26333	244.97
-3.26303	239.271
-3.26272	233.571
-3.26242	221.654
-3.26211	209.867
-3.26181	250.281
-3.2615	290.695
-3.2612	281.369
-3.26089	272.172
-3.26059	230.722
-3.26028	189.271
-3.25998	197.561
-3.25967	205.981
-3.25937	239.53
-3.25906	273.079
-3.25876	263.105
-3.25845	253.26
-3.25815	197.691
-3.25784	241.602
-3.25754	229.556
-3.25723	217.639
-3.25693	205.074
-3.25662	192.51
-3.25632	179.945
-3.25601	167.51
-3.25571	160.127
-3.2554	152.743
-3.25509	145.36
-3.25479	138.106
-3.25448	88.6246
-3.25418	39.2728
-3.25387	72.6922
-3.25357	106.241
-3.25326	139.66
-3.25296	173.209
-3.25265	134.091
-3.25235	95.1013
-3.25204	9.86893
-3.25174	90.5676
-3.25143	77.8735
-3.25113	65.3088
-3.25082	125.153
-3.25052	185.126
-3.25021	162.07
-3.24991	139.142
-3.2496	163.624
-3.2493	188.106
-3.24899	156.629
-3.24869	224.763
-3.24838	238.882
-3.24808	253.001
-3.24777	273.338
-3.24747	293.804
-3.24716	317.379
-3.24686	340.954
-3.24655	337.586
-3.24625	234.867
-3.24594	176.577
-3.24564	118.288
-3.24533	169.841
-3.24503	221.525
-3.24472	254.944
-3.24442	288.364
-3.24411	238.882
-3.24381	189.53
-3.2435	172.173
-3.2432	154.816
-3.24289	180.981
-3.24259	207.276
-3.24228	227.095
-3.24198	147.432
-3.24167	67.7699
-3.24137	87.7179
-3.24106	109.609
-3.24076	131.5
-3.24045	159.608
-3.24015	187.846
-3.23984	140.308
-3.23953	92.7697
-3.23923	105.334
-3.23892	217.38
-3.23862	254.815
-3.23831	292.25
-3.23801	286.162
-3.2377	180.593
-3.2374	97.3033
-3.23709	179.815
-3.23679	262.328
-3.23648	179.038
-3.23618	134.091
-3.23587	188.624
-3.23557	282.535
-3.23526	276.965
-3.23496	233.183
-3.23465	189.401
-3.23435	133.184
-3.23404	176.448
-3.23374	217.639
-3.23343	258.83
-3.23313	256.499
-3.23282	254.167
-3.23252	244.582
-3.23221	234.996
-3.23191	175.67
-3.2316	116.345
-3.2313	160.645
-3.23099	204.945
-3.23069	249.245
-3.23038	293.545
-3.23008	242.509
-3.22977	191.473
-3.22947	140.438
-3.22916	89.5314
-3.22886	145.23
-3.22855	200.929
-3.22825	256.628
-3.22794	312.457
-3.22764	269.063
-3.22733	225.67
-3.22703	232.017
-3.22672	238.494
-3.22642	299.763
-3.22611	361.031
-3.22581	306.239
-3.2255	251.576
-3.2252	283.182
-3.22489	314.788
-3.22458	296.654
-3.22428	278.649
-3.22397	278.131
-3.22367	277.612
-3.22336	277.094
-3.22306	276.706
-3.22275	239.271
-3.22245	201.836
-3.22214	214.142
-3.22184	226.577
-3.22153	201.577
-3.22123	176.577
-3.22092	228.261
-3.22062	280.074
-3.22031	308.83
-3.22001	238.235
-3.2197	167.51
-3.2194	196.396
-3.21909	165.049
-3.21879	133.831
-3.21848	52.7442
-3.21818	71.2673
-3.21787	179.556
-3.21757	287.975
-3.21726	253.26
-3.21696	218.675
-3.21665	183.961
-3.21635	149.375
-3.21604	114.661
-3.21574	80.0755
-3.21543	70.3606
-3.21513	60.6456
-3.21482	100.671
-3.21452	140.826
-3.21421	220.23
-3.21391	299.633
-3.2136	296.136
-3.2133	292.768
-3.21299	270.1
-3.21269	247.431
-3.21238	280.721
-3.21208	214.66
-3.21177	236.551
-3.21147	258.442
-3.21116	274.115
-3.21086	289.918
-3.21055	245.618
-3.21025	201.318
-3.20994	157.018
-3.20963	112.847
-3.20933	123.469
-3.20902	134.091
-3.20872	88.7542
-3.20841	143.028
-3.20811	180.075
-3.2078	217.121
-3.2075	177.484
-3.20719	137.977
-3.20689	143.935
-3.20658	149.893
-3.20628	149.634
-3.20597	248.986
-3.20567	227.224
-3.20536	205.463
-3.20506	189.919
-3.20475	174.375
-3.20445	174.375
-3.20414	174.375
-3.20384	174.375
-3.20353	174.375
-3.20323	166.862
-3.20292	159.349
-3.20262	151.836
-3.20231	144.324
-3.20201	172.044
-3.2017	199.763
-3.2014	177.743
-3.20109	155.722
-3.20079	136.163
-3.20048	116.604
-3.20018	213.105
-3.19987	309.607
-3.19957	272.431
-3.19926	235.255
-3.19896	198.08
-3.19865	160.904
-3.19835	189.789
-3.19804	218.675
-3.19774	197.82
-3.19743	176.966
-3.19713	207.924
-3.19682	238.882
-3.19652	269.841
-3.19621	300.799
-3.19591	294.322
-3.1956	287.846
-3.1953	198.468
-3.19499	109.091
-3.19468	83.9615
-3.19438	58.8322
-3.19407	83.4434
-3.19377	108.055
-3.19346	152.873
-3.19316	197.691
-3.19285	242.509
-3.19255	287.327
-3.19224	253.39
-3.19194	219.452
-3.19163	235.255
-3.19133	251.058
-3.19102	230.074
-3.19072	209.09
-3.19041	188.106
-3.19011	167.121
-3.1898	169.971
-3.1895	172.821
-3.18919	175.67
-3.18889	178.52
-3.18858	176.189
-3.18828	173.857
-3.18797	171.525
-3.18767	169.194
-3.18736	204.168
-3.18706	239.141
-3.18675	274.115
-3.18645	309.089
-3.18614	279.037
-3.18584	248.986
-3.18553	218.934
-3.18523	189.012
-3.18492	218.028
-3.18462	247.043
-3.18431	193.157
-3.18401	139.401
-3.1837	163.753
-3.1834	188.106
-3.18309	212.458
-3.18279	236.939
-3.18248	221.914
-3.18218	206.888
-3.18187	191.862
-3.18157	176.966
-3.18126	168.417
-3.18096	159.867
-3.18065	201.059
-3.18035	242.38
-3.18004	190.308
-3.17974	138.236
-3.17943	135.904
-3.17912	133.702
-3.17882	153.909
-3.17851	174.116
-3.17821	194.323
-3.1779	214.66
-3.1776	240.048
-3.17729	265.436
-3.17699	241.084
-3.17668	216.862
-3.17638	192.898
-3.17607	168.935
-3.17577	128.391
-3.17546	187.458
-3.17516	283.7
-3.17485	214.142
-3.17455	194.323
-3.17424	174.634
-3.17394	156.241
-3.17363	137.847
-3.17333	169.194
-3.17302	200.67
-3.17272	191.603
-3.17241	182.536
-3.17211	173.468
-3.1718	164.531
-3.1715	145.36
-3.17119	126.189
-3.17089	156.759
-3.17058	187.458
-3.17028	191.085
-3.16997	194.712
-3.16967	198.339
-3.16936	202.095
-3.16906	236.421
-3.16875	270.747
-3.16845	222.173
-3.16814	173.727
-3.16784	192.51
-3.16753	211.292
-3.16723	230.074
-3.16692	248.986
-3.16662	268.416
-3.16631	287.846
-3.16601	307.275
-3.1657	326.705
-3.1654	273.597
-3.16509	220.489
-3.16479	376.705
-3.16448	367.119
-3.16417	301.317
-3.16387	235.514
-3.16356	209.09
-3.16326	182.665
-3.16295	233.96
-3.16265	285.255
-3.16234	286.809
-3.16204	288.364
-3.16173	269.063
-3.16143	249.763
-3.16112	230.463
-3.16082	211.162
-3.16051	187.717
-3.16021	164.272
-3.1599	223.727
-3.1596	283.182
-3.15929	282.535
-3.15899	281.887
-3.15868	281.239
-3.15838	280.592
-3.15807	299.633
-3.15777	318.674
-3.15746	254.815
-3.15716	190.955
-3.15685	148.339
-3.15655	105.852
-3.15624	146.267
-3.15594	186.681
-3.15563	167.898
-3.15533	149.246
-3.15502	180.334
-3.15472	211.421
-3.15441	200.411
-3.15411	189.53
-3.1538	178.65
-3.1535	167.769
-3.15319	244.841
-3.15289	322.042
-3.15258	283.182
-3.15228	244.323
-3.15197	179.427
-3.15167	114.661
-3.15136	165.956
-3.15106	217.25
-3.15075	219.711
-3.15045	222.302
-3.15014	224.893
-3.14984	227.483
-3.14953	281.239
-3.14922	335.125
-3.14892	306.11
-3.14861	277.094
-3.14831	235.514
-3.148	194.064
-3.1477	235.514
-3.14739	276.965
-3.14709	297.301
-3.14678	317.768
-3.14648	338.104
-3.14617	358.57
-3.14587	300.151
-3.14556	241.862
-3.14526	266.343
-3.14495	290.954
-3.14465	295.229
-3.14434	299.633
-3.14404	303.908
-3.14373	308.312
-3.14343	276.317
-3.14312	244.452
-3.14282	262.198
-3.14251	280.074
-3.14221	194.841
-3.1419	109.738
-3.1416	140.567
-3.14129	171.525
-3.14099	217.898
-3.14068	264.4
-3.14038	194.712
-3.14007	125.153
-3.13977	120.749
-3.13946	116.474
-3.13916	112.07
-3.13885	107.795
-3.13855	164.531
-3.13824	221.395
-3.13794	228.39
-3.13763	235.514
-3.13733	221.395
-3.13702	207.406
-3.13672	243.157
-3.13641	278.908
-3.13611	298.985
-3.1358	319.192
-3.1355	289.659
-3.13519	260.126
-3.13489	231.499
-3.13458	203.002
-3.13427	174.505
-3.13397	146.008
-3.13366	221.007
-3.13336	296.136
-3.13305	321.524
-3.13275	346.912
-3.13244	308.053
-3.13214	269.322
-3.13183	230.592
-3.13153	191.862
-3.13122	225.54
-3.13092	259.348
-3.13061	293.156
-3.13031	326.964
-3.13	319.711
-3.1297	312.586
-3.12939	255.721
-3.12909	198.857
-3.12878	201.966
-3.12848	205.204
-3.12817	214.66
-3.12787	224.116
-3.12756	163.106
-3.12726	201.577
-3.12695	289.789
-3.12665	278.519
-3.12634	319.063
-3.12604	359.606
-3.12573	311.032
-3.12543	262.457
-3.12512	246.525
-3.12482	230.592
-3.12451	214.66
-3.12421	198.727
-3.1239	206.629
-3.1236	214.53
-3.12329	222.432
-3.12299	230.333
-3.12268	218.416
-3.12238	206.499
-3.12207	138.624
-3.12177	170.23
-3.12146	208.054
-3.12116	245.877
-3.12085	207.017
-3.12055	168.158
-3.12024	165.178
-3.11994	162.199
-3.11963	208.96
-3.11932	255.721
-3.11902	270.359
-3.11871	284.996
-3.11841	299.633
-3.1181	314.27
-3.1178	344.063
-3.11749	373.855
-3.11719	314.529
-3.11688	255.333
-3.11658	301.706
-3.11627	248.597
-3.11597	251.447
-3.11566	254.426
-3.11536	217.768
-3.11505	181.111
-3.11475	194.194
-3.11444	207.406
-3.11414	163.494
-3.11383	119.583
-3.11353	158.572
-3.11322	197.691
-3.11292	242.768
-3.11261	287.846
-3.11231	283.182
-3.112	278.649
-3.1117	253.26
-3.11139	227.872
-3.11109	202.484
-3.11078	177.225
-3.11048	189.919
-3.11017	202.613
-3.10987	209.09
-3.10956	215.696
-3.10926	247.043
-3.10895	178.909
-3.10865	216.473
-3.10834	254.167
-3.10804	293.156
-3.10773	332.146
-3.10743	321.394
-3.10712	310.773
-3.10682	313.493
-3.10651	316.213
-3.10621	269.193
-3.1059	222.302
-3.1056	225.022
-3.10529	227.742
-3.10499	174.505
-3.10468	220.877
-3.10438	215.307
-3.10407	209.737
-3.10376	216.603
-3.10346	223.597
-3.10315	114.79
-3.10285	105.464
-3.10254	156.241
-3.10224	207.147
-3.10193	197.82
-3.10163	188.494
-3.10132	129.427
-3.10102	70.4901
-3.10071	104.946
-3.10041	139.401
-3.1001	167.639
-3.0998	196.007
-3.09949	206.629
-3.09919	117.769
-3.09888	78.6507
-3.09858	139.142
-3.09827	146.655
-3.09797	154.298
-3.09766	62.3296
-3.09736	69.972
-3.09705	136.552
-3.09675	203.261
-3.09644	276.058
-3.09614	249.504
-3.09583	279.296
-3.09553	209.737
-3.09522	189.789
-3.09492	169.971
-3.09461	195.618
-3.09431	221.395
-3.094	290.566
-3.0937	194.064
-3.09339	214.919
-3.09309	235.903
-3.09278	246.395
-3.09248	257.017
-3.09217	193.935
-3.09187	130.982
-3.09156	117.64
-3.09126	104.428
-3.09095	86.4226
-3.09065	68.5471
-3.09034	100.283
-3.09004	132.148
-3.08973	148.339
-3.08943	164.66
-3.08912	180.852
-3.08881	197.173
-3.08851	179.168
-3.0882	161.292
-3.0879	93.6764
-3.08759	26.0605
-3.08729	99.2463
-3.08698	172.562
-3.08668	245.877
-3.08637	319.192
-3.08607	221.914
-3.08576	124.764
-3.08546	176.836
-3.08515	228.908
-3.08485	184.479
-3.08454	140.179
-3.08424	178.779
-3.08393	217.38
-3.08363	170.619
-3.08332	123.987
-3.08302	160.256
-3.08271	196.525
-3.08241	203.649
-3.0821	210.903
-3.0818	218.157
-3.08149	225.411
-3.08119	225.54
-3.08088	225.799
-3.08058	226.059
-3.08027	226.318
-3.07997	254.426
-3.07966	282.664
-3.07936	261.162
-3.07905	239.659
-3.07875	226.965
-3.07844	214.271
-3.07814	201.577
-3.07783	189.012
-3.07753	240.566
-3.07722	292.12
-3.07692	260.773
-3.07661	229.556
-3.07631	234.478
-3.076	239.4
-3.0757	244.323
-3.07539	249.374
-3.07509	256.369
-3.07478	263.364
-3.07448	220.618
-3.07417	178.002
-3.07386	182.018
-3.07356	186.033
-3.07325	190.049
-3.07295	194.194
-3.07264	195.1
-3.07234	196.007
-3.07203	196.914
-3.07173	197.95
-3.07142	217.768
-3.07112	237.587
-3.07081	257.405
-3.07051	277.353
-3.0702	284.737
-3.0699	292.12
-3.06959	299.503
-3.06929	307.016
-3.06898	265.177
-3.06868	223.468
-3.06837	181.758
-3.06807	140.049
-3.06776	192.51
-3.06746	245.1
-3.06715	181.629
-3.06685	118.158
-3.06654	125.8
-3.06624	133.572
-3.06593	141.344
-3.06563	149.116
-3.06532	150.541
-3.06502	152.096
-3.06471	203.39
-3.06441	254.685
-3.0641	243.675
-3.0638	232.794
-3.06349	221.914
-3.06319	211.033
-3.06288	203.131
-3.06258	195.359
-3.06227	187.587
-3.06197	179.815
-3.06166	186.422
-3.06136	193.157
-3.06105	199.893
-3.06075	206.629
-3.06044	166.603
-3.06014	126.707
-3.05983	169.712
-3.05953	212.717
-3.05922	226.059
-3.05891	239.53
-3.05861	252.872
-3.0583	266.343
-3.058	222.691
-3.05769	179.168
-3.05739	185.256
-3.05708	191.473
-3.05678	261.68
-3.05647	332.016
-3.05617	319.322
-3.05586	306.757
-3.05556	304.426
-3.05525	302.224
-3.05495	250.152
-3.05464	198.209
-3.05434	250.411
-3.05403	302.742
-3.05373	272.043
-3.05342	241.473
-3.05312	232.535
-3.05281	223.727
-3.05251	264.53
-3.0522	305.462
-3.0519	278.778
-3.05159	252.224
-3.05129	225.54
-3.05098	198.986
-3.05068	212.717
-3.05037	226.577
-3.05007	240.307
-3.04976	254.167
-3.04946	247.431
-3.04915	240.696
-3.04885	233.96
-3.04854	227.354
-3.04824	254.815
-3.04793	282.276
-3.04763	226.836
-3.04732	171.525
-3.04702	201.577
-3.04671	231.628
-3.04641	261.68
-3.0461	291.861
-3.0458	276.317
-3.04549	260.773
-3.04519	251.447
-3.04488	242.25
-3.04458	172.691
-3.04427	202.743
-3.04396	259.737
-3.04366	316.731
-3.04335	282.405
-3.04305	248.209
-3.04274	214.012
-3.04244	179.815
-3.04213	178.132
-3.04183	176.577
-3.04152	224.763
-3.04122	272.949
-3.04091	283.7
-3.04061	294.581
-3.0403	255.721
-3.04	216.862
-3.03969	214.53
-3.03939	212.199
-3.03908	209.867
-3.03878	207.535
-3.03847	214.53
-3.03817	221.525
-3.03786	228.52
-3.03756	235.514
-3.03725	237.846
-3.03695	240.178
-3.03664	242.509
-3.03634	244.841
-3.03603	257.535
-3.03573	270.229
-3.03542	233.183
-3.03512	196.137
-3.03481	215.307
-3.03451	234.608
-3.0342	303.519
-3.0339	372.56
-3.03359	376.187
-3.03329	379.943
-3.03298	333.83
-3.03268	287.846
-3.03237	254.685
-3.03207	221.654
-3.03176	188.494
-3.03146	155.463
-3.03115	197.95
-3.03085	240.566
-3.03054	227.095
-3.03024	213.753
-3.02993	273.338
-3.02963	233.571
-3.02932	206.24
-3.02902	178.909
-3.02871	124.505
-3.0284	169.712
-3.0281	235.644
-3.02779	301.576
-3.02749	298.985
-3.02718	197.043
-3.02688	200.8
-3.02657	204.556
-3.02627	229.945
-3.02596	255.462
-3.02566	274.763
-3.02535	294.063
-3.02505	354.555
-3.02474	315.695
-3.02444	283.053
-3.02413	250.411
-3.02383	257.017
-3.02352	263.753
-3.02322	270.488
-3.02291	277.224
-3.02261	287.975
-3.0223	298.856
-3.022	315.954
-3.02169	233.571
-3.02139	191.473
-3.02108	149.505
-3.02078	151.059
-3.02047	152.614
-3.02017	204.038
-3.01986	255.462
-3.01956	257.146
-3.01925	258.96
-3.01895	249.245
-3.01864	239.53
-3.01834	229.815
-3.01803	220.23
-3.01773	183.442
-3.01742	146.655
-3.01712	165.826
-3.01681	185.126
-3.01651	165.956
-3.0162	246.266
-3.0159	270.618
-3.01559	295.099
-3.01529	292.509
-3.01498	289.918
-3.01468	287.327
-3.01437	284.866
-3.01407	254.297
-3.01376	223.727
-3.01345	186.94
-3.01315	249.763
-3.01284	244.711
-3.01254	239.659
-3.01223	240.825
-3.01193	242.121
-3.01162	269.193
-3.01132	296.265
-3.01101	240.437
-3.01071	184.738
-3.0104	126.578
-3.0101	68.4176
-3.00979	93.1583
-3.00949	118.029
-3.00918	119.971
-3.00888	121.914
-3.00857	123.857
-3.00827	125.93
-3.00796	169.841
-3.00766	213.753
-3.00735	257.664
-3.00705	301.706
-3.00674	326.964
-3.00644	352.223
-3.00613	327.742
-3.00583	303.389
-3.00552	227.483
-3.00522	151.577
-3.00491	92.2516
-3.00461	198.857
-3.0043	231.758
-3.004	165.178
-3.00369	164.919
-3.00339	164.79
-3.00308	135.256
-3.00278	105.723
-3.00247	125.93
-3.00217	146.267
-3.00186	169.582
-3.00156	192.898
-3.00125	265.955
-3.00095	339.14
-3.00064	276.188
-3.00034	213.364
-3.00003	233.442
-2.99973	253.519
-2.99942	226.836
-2.99912	200.282
-2.99881	173.727
-2.9985	147.173
-2.9982	169.971
-2.99789	192.898
-2.99759	166.085
-2.99728	139.272
-2.99698	189.012
-2.99667	238.882
-2.99637	239.012
-2.99606	239.141
-2.99576	228.261
-2.99545	217.509
-2.99515	206.758
-2.99484	196.007
-2.99454	211.033
-2.99423	226.188
-2.99393	241.343
-2.99362	256.499
-2.99332	214.401
-2.99301	172.432
-2.99271	130.464
-2.9924	88.4951
-2.9921	100.283
-2.99179	112.2
-2.99149	124.117
-2.99118	136.034
-2.99088	154.945
-2.99057	173.987
-2.99027	192.898
-2.98996	211.94
-2.98966	259.867
-2.98935	307.923
-2.98905	306.11
-2.98874	304.426
-2.98844	212.069
-2.98813	119.842
-2.98783	143.546
-2.98752	167.38
-2.98722	198.339
-2.98691	229.426
-2.98661	260.385
-2.9863	291.472
[truncated: 63,536 more rows]
