# Supplementary material for: Sustainable Electrochemical Strategy for Selective Double Bond Oxidation in the Presence of Aldehyde Groups with Mo─N─O Catalysts
Source: Adv Sci (Weinh). 2025 Jun 23;12(36):e06584. doi: 10.1002/advs.202506584 (PMC12463080; doi:10.1002/advs.202506584)
Supplement: Supplementary file 2 — Supporting Information [file ADVS-12-e06584-s002.zip › NMR/4-pentenal (standard sample).csv]

-3.74411	5517.99
-3.74396	5498.13
-3.7438	5463.37
-3.74365	5494.82
-3.7435	5523.79
-3.74335	5486.54
-3.7432	5493.16
-3.74305	5499.78
-3.7429	5462.54
-3.74274	5465.02
-3.74259	5486.54
-3.74244	5441.85
-3.74229	5402.12
-3.74214	5428.61
-3.74199	5469.99
-3.74184	5418.68
-3.74169	5288.38
-3.74153	5224.29
-3.74138	5227.23
-3.74123	5269.91
-3.74108	5299.34
-3.74093	5328.78
-3.74078	5360.69
-3.74063	5392.61
-3.74048	5373.21
-3.74032	5353.81
-3.74017	5334.41
-3.74002	5315.02
-3.73987	5295.62
-3.73972	5276.22
-3.73957	5256.82
-3.73942	5237.42
-3.73927	5313.67
-3.73911	5389.97
-3.73896	5466.21
-3.73881	5542.51
-3.73866	5539.3
-3.73851	5536.15
-3.73836	5532.94
-3.73821	5529.79
-3.73806	5496.78
-3.7379	5463.83
-3.73775	5430.83
-3.7376	5397.88
-3.73745	5364.88
-3.7373	5331.93
-3.73715	5298.93
-3.737	5265.98
-3.73684	5318.95
-3.73669	5371.97
-3.73654	5424.94
-3.73639	5477.96
-3.73624	5451.47
-3.73609	5425.04
-3.73594	5398.55
-3.73579	5372.12
-3.73563	5372.12
-3.73548	5372.17
-3.73533	5372.17
-3.73518	5372.23
-3.73503	5372.23
-3.73488	5372.28
-3.73473	5372.28
-3.73458	5372.33
-3.73442	5325.72
-3.73427	5279.17
-3.73412	5232.56
-3.73397	5186.01
-3.73382	5218.86
-3.73367	5251.75
-3.73352	5284.6
-3.73337	5317.5
-3.73321	5386.76
-3.73306	5456.08
-3.73291	5525.34
-3.73276	5594.65
-3.73261	5584.46
-3.73246	5574.32
-3.73231	5564.13
-3.73216	5553.99
-3.732	5525.29
-3.73185	5496.63
-3.7317	5467.92
-3.73155	5439.26
-3.7314	5418.83
-3.73125	5398.45
-3.7311	5378.02
-3.73094	5357.64
-3.73079	5298.31
-3.73064	5239.03
-3.73049	5270.74
-3.73034	5368.71
-3.73019	5436.83
-3.73004	5438.8
-3.72989	5402.64
-3.72973	5366.54
-3.72958	5337.78
-3.72943	5309.02
-3.72928	5280.25
-3.72913	5251.5
-3.72898	5299.7
-3.72883	5347.91
-3.72868	5369.64
-3.72852	5431.09
-3.72837	5479.3
-3.72822	5461.3
-3.72807	5483.03
-3.72792	5504.75
-3.72777	5514.06
-3.72762	5523.37
-3.72747	5532.68
-3.72731	5541.99
-3.72716	5590.72
-3.72701	5639.45
-3.72686	5555.75
-3.72671	5472.06
-3.72656	5462.85
-3.72641	5453.64
-3.72625	5444.44
-3.7261	5435.23
-3.72595	5409.47
-3.7258	5383.71
-3.72565	5362.09
-3.7255	5340.46
-3.72535	5361.05
-3.7252	5447.85
-3.72504	5492.44
-3.72489	5537.03
-3.72474	5561.24
-3.72459	5506.04
-3.72444	5500.51
-3.72429	5494.97
-3.72414	5434.76
-3.72399	5454.06
-3.72383	5473.35
-3.72368	5413.19
-3.72353	5407.61
-3.72338	5402.07
-3.72323	5391.57
-3.72308	5381.07
-3.72293	5370.52
-3.72278	5360.02
-3.72262	5349.52
-3.72247	5339.02
-3.72232	5346.16
-3.72217	5353.35
-3.72202	5360.54
-3.72187	5367.73
-3.72172	5374.86
-3.72157	5382.05
-3.72141	5389.24
-3.72126	5396.43
-3.72111	5420.12
-3.72096	5443.87
-3.72081	5467.61
-3.72066	5491.35
-3.72051	5512.56
-3.72035	5533.82
-3.7202	5579.91
-3.72005	5586.27
-3.7199	5569.41
-3.71975	5592.32
-3.7196	5640.02
-3.71945	5608.31
-3.7193	5582.34
-3.71914	5635.88
-3.71899	5689.36
-3.71884	5663.45
-3.71869	5594.45
-3.71854	5604.95
-3.71839	5698.16
-3.71824	5791.42
-3.71809	5743.94
-3.71793	5696.5
-3.71778	5649.02
-3.71763	5601.58
-3.71748	5476.4
-3.71733	5351.28
-3.71718	5358.52
-3.71703	5365.81
-3.71688	5378.02
-3.71672	5390.28
-3.71657	5402.49
-3.71642	5414.75
-3.71627	5481.58
-3.71612	5548.46
-3.71597	5662.47
-3.71582	5697.07
-3.71567	5674.52
-3.71551	5691.74
-3.71536	5681.61
-3.71521	5671.52
-3.71506	5656.52
-3.71491	5641.52
-3.71476	5599.2
-3.71461	5596.62
-3.71445	5618.86
-3.7143	5561.65
-3.71415	5529.27
-3.714	5536.61
-3.71385	5543.13
-3.7137	5549.65
-3.71355	5558.65
-3.7134	5567.65
-3.71324	5576.65
-3.71309	5585.65
-3.71294	5594.65
-3.71279	5603.65
-3.71264	5613.58
-3.71249	5623.52
-3.71234	5633.45
-3.71219	5643.38
-3.71203	5576.34
-3.71188	5509.3
-3.71173	5424.88
-3.71158	5380.19
-3.71143	5410.81
-3.71128	5520.89
-3.71113	5633.45
-3.71098	5666.55
-3.71082	5669.86
-3.71067	5673.17
-3.71052	5671.52
-3.71037	5669.86
-3.71022	5682.74
-3.71007	5695.67
-3.70992	5708.61
-3.70976	5721.54
-3.70961	5654.97
-3.70946	5588.44
-3.70931	5526.89
-3.70916	5465.33
-3.70901	5441.8
-3.70886	5497.77
-3.70871	5509.04
-3.70855	5520.32
-3.7084	5531.54
-3.70825	5542.82
-3.7081	5554.1
-3.70795	5565.37
-3.7078	5605.26
-3.70765	5645.19
-3.7075	5605.67
-3.70734	5566.15
-3.70719	5496.78
-3.70704	5427.47
-3.70689	5490.58
-3.70674	5553.68
-3.70659	5575.36
-3.70644	5597.08
-3.70629	5618.81
-3.70613	5640.53
-3.70598	5670.48
-3.70583	5700.49
-3.70568	5726.35
-3.70553	5752.21
-3.70538	5688.07
-3.70523	5557.77
-3.70508	5468.85
-3.70492	5379.93
-3.70477	5379.52
-3.70462	5445.37
-3.70447	5496.32
-3.70432	5507.54
-3.70417	5520.37
-3.70402	5533.25
-3.70386	5543.65
-3.70371	5554.05
-3.70356	5564.39
-3.70341	5574.79
-3.70326	5585.19
-3.70311	5595.58
-3.70296	5595.69
-3.70281	5595.84
-3.70265	5596
-3.7025	5596.15
-3.70235	5596.26
-3.7022	5596.41
-3.70205	5596.57
-3.7019	5596.72
-3.70175	5595.17
-3.7016	5593.67
-3.70144	5589.69
-3.70129	5585.7
-3.70114	5606.5
-3.70099	5587.62
-3.70084	5571.22
-3.70069	5594.55
-3.70054	5652.12
-3.70039	5749.47
-3.70023	5861.72
-3.70008	5907.76
-3.69993	5838.7
-3.69978	5729.97
-3.69963	5643.59
-3.69948	5557.2
-3.69933	5465.8
-3.69917	5440.66
-3.69902	5510.7
-3.69887	5580.74
-3.69872	5580.38
-3.69857	5580.07
-3.69842	5579.75
-3.69827	5579.44
-3.69812	5540.7
-3.69796	5502.01
-3.69781	5423.59
-3.69766	5411.38
-3.69751	5459.54
-3.69736	5468.02
-3.69721	5463.27
-3.69706	5524.72
-3.69691	5608.46
-3.69675	5652.53
-3.6966	5590.67
-3.69645	5528.8
-3.6963	5538.89
-3.69615	5549.03
-3.696	5559.17
-3.69585	5569.31
-3.6957	5591.55
-3.69554	5613.79
-3.69539	5675.76
-3.69524	5671.57
-3.69509	5607.74
-3.69494	5583.63
-3.69479	5661.33
-3.69464	5739.07
-3.69449	5746.42
-3.69433	5687.55
-3.69418	5643.59
-3.69403	5639.4
-3.69388	5616.95
-3.69373	5594.5
-3.69358	5572.05
-3.69343	5549.65
-3.69327	5546.34
-3.69312	5503.3
-3.69297	5445.37
-3.69282	5453.7
-3.69267	5501.7
-3.69252	5549.7
-3.69237	5597.7
-3.69222	5645.76
-3.69206	5620.93
-3.69191	5529.89
-3.69176	5453.75
-3.69161	5417.38
-3.69146	5433.94
-3.69131	5450.49
-3.69116	5469.52
-3.69101	5488.61
-3.69085	5520.63
-3.6907	5552.65
-3.69055	5556.53
-3.6904	5600.19
-3.69025	5671.1
-3.6901	5649.33
-3.68995	5624.24
-3.6898	5691.9
-3.68964	5785.16
-3.68949	5785.73
-3.68934	5711.81
-3.68919	5637.95
-3.68904	5632.72
-3.68889	5627.5
-3.68874	5622.27
-3.68859	5617.1
-3.68843	5573.08
-3.68828	5529.06
-3.68813	5466.83
-3.68798	5444.38
-3.68783	5490.58
-3.68768	5602.98
-3.68753	5713.73
-3.68737	5758.32
-3.68722	5715.12
-3.68707	5605.72
-3.68692	5477.28
-3.68677	5441.59
-3.68662	5552.34
-3.68647	5663.09
-3.68632	5684.45
-3.68616	5639.65
-3.68601	5577.48
-3.68586	5515.35
-3.68571	5449.04
-3.68556	5382.78
-3.68541	5435.64
-3.68526	5488.56
-3.68511	5586.12
-3.68495	5604.27
-3.6848	5624.03
-3.68465	5643.84
-3.6845	5658.64
-3.68435	5673.48
-3.6842	5688.28
-3.68405	5703.12
-3.6839	5717.92
-3.68374	5732.76
-3.68359	5724.69
-3.68344	5716.68
-3.68329	5708.61
-3.68314	5700.59
-3.68299	5692.52
-3.68284	5684.5
-3.68268	5676.43
-3.68253	5668.42
-3.68238	5650.41
-3.68223	5632.46
-3.68208	5614.46
-3.68193	5596.51
-3.68178	5578.51
-3.68163	5560.56
-3.68147	5542.56
-3.68132	5524.61
-3.68117	5516.34
-3.68102	5508.11
-3.68087	5499.84
-3.68072	5491.61
-3.68057	5483.33
-3.68042	5475.11
-3.68026	5466.89
-3.68011	5458.66
-3.67996	5561.29
-3.67981	5663.97
-3.67966	5766.59
-3.67951	5869.27
-3.67936	5839.48
-3.67921	5809.73
-3.67905	5779.99
-3.6789	5750.25
-3.67875	5742.69
-3.6786	5735.19
-3.67845	5727.64
-3.6783	5720.14
-3.67815	5712.59
-3.678	5705.09
-3.67784	5697.59
-3.67769	5690.09
-3.67754	5657.71
-3.67739	5625.38
-3.67724	5593
-3.67709	5560.67
-3.67694	5607.74
-3.67678	5654.86
-3.67663	5697.02
-3.67648	5739.18
-3.67633	5739.69
-3.67618	5660.76
-3.67603	5581.82
-3.67588	5582.34
-3.67573	5612.65
-3.67557	5642.96
-3.67542	5678.24
-3.67527	5713.52
-3.67512	5709.07
-3.67497	5704.62
-3.67482	5700.17
-3.67467	5695.73
-3.67452	5679.69
-3.67436	5663.66
-3.67421	5647.62
-3.67406	5631.58
-3.67391	5697.07
-3.67376	5762.56
-3.67361	5695.62
-3.67346	5549.24
-3.67331	5480.65
-3.67315	5544.48
-3.673	5578.51
-3.67285	5533.1
-3.6727	5452.92
-3.67255	5452.2
-3.6724	5529.27
-3.67225	5606.34
-3.6721	5584.1
-3.67194	5482.4
-3.67179	5483.33
-3.67164	5616.69
-3.67149	5742.54
-3.67134	5868.39
-3.67119	5870.1
-3.67104	5871.86
-3.67088	5823.91
-3.67073	5776.01
-3.67058	5728.06
-3.67043	5680.16
-3.67028	5698.42
-3.67013	5716.68
-3.66998	5734.94
-3.66983	5753.25
-3.66967	5771.51
-3.66952	5789.82
-3.66937	5803.11
-3.66922	5816.46
-3.66907	5812.27
-3.66892	5728.63
-3.66877	5689.67
-3.66862	5650.78
-3.66846	5606.86
-3.66831	5563
-3.66816	5519.08
-3.66801	5475.21
-3.66786	5520.68
-3.66771	5566.15
-3.66756	5611.62
-3.66741	5657.14
-3.66725	5694.33
-3.6671	5731.57
-3.66695	5768.77
-3.6668	5806.01
-3.66665	5846.46
-3.6665	5886.91
-3.66635	5794.94
-3.66619	5702.97
-3.66604	5640.79
-3.66589	5578.62
-3.66574	5595.89
-3.66559	5613.17
-3.66544	5627.14
-3.66529	5641.1
-3.66514	5652.59
-3.66498	5664.07
-3.66483	5699.55
-3.66468	5695.31
-3.66453	5666.24
-3.66438	5716.62
-3.66423	5786.56
-3.66408	5816.77
-3.66393	5791.53
-3.66377	5686.83
-3.66362	5609.45
-3.66347	5611.51
-3.66332	5643.38
-3.66317	5675.24
-3.66302	5642.55
-3.66287	5609.86
-3.66272	5577.17
-3.66256	5544.48
-3.66241	5516.75
-3.66226	5489.03
-3.66211	5461.3
-3.66196	5433.57
-3.66181	5434.97
-3.66166	5436.37
-3.66151	5484.94
-3.66135	5454.06
-3.6612	5445.52
-3.66105	5476.71
-3.6609	5480.59
-3.66075	5484.47
-3.6606	5490.84
-3.66045	5497.2
-3.66029	5503.56
-3.66014	5509.92
-3.65999	5516.29
-3.65984	5522.65
-3.65969	5529.01
-3.65954	5535.37
-3.65939	5559.84
-3.65924	5584.31
-3.65908	5608.77
-3.65893	5633.24
-3.65878	5657.71
-3.65863	5682.17
-3.65848	5706.64
-3.65833	5731.11
-3.65818	5764.68
-3.65803	5798.25
-3.65787	5804.51
-3.65772	5850.49
-3.65757	5918.83
-3.65742	5907.7
-3.65727	5811.34
-3.65712	5714.97
-3.65697	5677.26
-3.65682	5639.6
-3.65666	5681.4
-3.65651	5723.19
-3.65636	5711.97
-3.65621	5700.8
-3.65606	5692.11
-3.65591	5683.42
-3.65576	5679.64
-3.6556	5715.64
-3.65545	5756.61
-3.6553	5757.85
-3.65515	5736.69
-3.655	5795.04
-3.65485	5828.56
-3.6547	5822.35
-3.65455	5779.37
-3.65439	5736.44
-3.65424	5691.02
-3.65409	5645.6
-3.65394	5608.41
-3.65379	5571.27
-3.65364	5539.1
-3.65349	5506.92
-3.65334	5487.94
-3.65318	5548.46
-3.65303	5688.43
-3.65288	5828.41
-3.65273	5888.05
-3.65258	5815.32
-3.65243	5715.28
-3.65228	5654.97
-3.65213	5662.83
-3.65197	5670.74
-3.65182	5681.09
-3.65167	5691.49
-3.65152	5696.86
-3.65137	5702.3
-3.65122	5707.68
-3.65107	5713.11
-3.65092	5660.55
-3.65076	5608.05
-3.65061	5555.49
-3.65046	5502.99
-3.65031	5529.89
-3.65016	5556.84
-3.65001	5583.74
-3.64986	5610.69
-3.6497	5659.21
-3.64955	5707.78
-3.6494	5756.3
-3.64925	5804.87
-3.6491	5773.94
-3.64895	5743.06
-3.6488	5712.12
-3.64865	5681.24
-3.64849	5728.11
-3.64834	5775.02
-3.64819	5821.89
-3.64804	5868.81
-3.64789	5836.22
-3.64774	5803.68
-3.64759	5771.09
-3.64744	5738.56
-3.64728	5730.13
-3.64713	5721.69
-3.64698	5713.26
-3.64683	5704.83
-3.64668	5696.4
-3.64653	5687.97
-3.64638	5679.54
-3.64623	5671.1
-3.64607	5689.16
-3.64592	5707.21
-3.64577	5722.78
-3.64562	5738.35
-3.64547	5777.09
-3.64532	5776.11
-3.64517	5693.19
-3.64502	5570.55
-3.64486	5463.94
-3.64471	5450.02
-3.64456	5513.91
-3.64441	5577.79
-3.64426	5644.15
-3.64411	5710.52
-3.64396	5776.89
-3.6438	5843.25
-3.64365	5830.17
-3.6435	5817.08
-3.64335	5803.99
-3.6432	5790.9
-3.64305	5777.82
-3.6429	5764.73
-3.64275	5751.64
-3.64259	5738.56
-3.64244	5757.54
-3.64229	5776.52
-3.64214	5830.27
-3.64199	5817.85
-3.64184	5738.35
-3.64169	5619.12
-3.64154	5468.44
-3.64138	5410.5
-3.64123	5479.97
-3.64108	5589.17
-3.64093	5719.06
-3.64078	5782.78
-3.64063	5806.73
-3.64048	5830.68
-3.64033	5850.49
-3.64017	5870.36
-3.64002	5863.37
-3.63987	5856.39
-3.63972	5849.41
-3.63957	5842.48
-3.63942	5835.49
-3.63927	5828.51
-3.63911	5821.53
-3.63896	5814.6
-3.63881	5802.65
-3.63866	5790.7
-3.63851	5778.75
-3.63836	5766.85
-3.63821	5754.9
-3.63806	5742.95
-3.6379	5731
-3.63775	5719.11
-3.6376	5723.14
-3.63745	5727.23
-3.6373	5731.31
-3.63715	5735.4
-3.637	5747.71
-3.63685	5760.08
-3.63669	5772.44
-3.63654	5784.8
-3.63639	5707.73
-3.63624	5630.71
-3.63609	5686.11
-3.63594	5741.5
-3.63579	5801.82
-3.63564	5862.18
-3.63548	5918.41
-3.63533	5974.64
-3.63518	5962.02
-3.63503	5883.24
-3.63488	5819.35
-3.63473	5795.2
-3.63458	5744.5
-3.63443	5693.86
-3.63427	5645.71
-3.63412	5597.55
-3.63397	5579.96
-3.63382	5562.43
-3.63367	5586.27
-3.63352	5543.91
-3.63337	5501.49
-3.63321	5525.34
-3.63306	5507.8
-3.63291	5490.27
-3.63276	5528.29
-3.63261	5566.31
-3.63246	5604.33
-3.63231	5642.4
-3.63216	5680.42
-3.632	5718.43
-3.63185	5752.32
-3.6317	5786.25
-3.63155	5794.47
-3.6314	5736.49
-3.63125	5715.75
-3.6311	5695.05
-3.63095	5670.17
-3.63079	5645.29
-3.63064	5620.41
-3.63049	5595.58
-3.63034	5607.84
-3.63019	5620.1
-3.63004	5632.36
-3.62989	5644.67
-3.62974	5656.93
-3.62958	5669.19
-3.62943	5681.45
-3.62928	5693.76
-3.62913	5701.05
-3.62898	5708.35
-3.62883	5715.64
-3.62868	5722.99
-3.62853	5730.28
-3.62837	5737.57
-3.62822	5744.87
-3.62807	5752.21
-3.62792	5791.94
-3.62777	5831.72
-3.62762	5844.13
-3.62747	5896.32
-3.62731	5896.32
-3.62716	5816.92
-3.62701	5737.47
-3.62686	5737.52
-3.62671	5688.69
-3.62656	5600.19
-3.62641	5543.91
-3.62626	5487.68
-3.6261	5463.68
-3.62595	5519.18
-3.6258	5527.46
-3.62565	5535.79
-3.6255	5541.89
-3.62535	5508.32
-3.6252	5479.66
-3.62505	5490.78
-3.62489	5554.82
-3.62474	5698.36
-3.62459	5839.37
-3.62444	5900.98
-3.62429	5934.4
-3.62414	5888.41
-3.62399	5807.61
-3.62384	5726.87
-3.62368	5667.59
-3.62353	5687.81
-3.62338	5742.75
-3.62323	5797.73
-3.62308	5907.76
-3.62293	6017.78
-3.62278	6072.35
-3.62262	5994.5
-3.62247	5871.13
-3.62232	5787.49
-3.62217	5752.68
-3.62202	5717.87
-3.62187	5712.02
-3.62172	5706.18
-3.62157	5700.33
-3.62141	5694.49
-3.62126	5693.61
-3.62111	5692.73
-3.62096	5691.85
-3.62081	5690.97
-3.62066	5680.26
-3.62051	5669.55
-3.62036	5631.53
-3.6202	5633.24
-3.62005	5653.98
-3.6199	5595.27
-3.61975	5539.05
-3.6196	5562.27
-3.61945	5610.33
-3.6193	5658.38
-3.61915	5578.98
-3.61899	5499.58
-3.61884	5449.97
-3.61869	5400.37
-3.61854	5430.21
-3.61839	5460.06
-3.61824	5538.58
-3.61809	5617.15
-3.61794	5695.73
-3.61778	5774.3
-3.61763	5778.33
-3.61748	5782.42
-3.61733	5786.51
-3.61718	5790.59
-3.61703	5730.07
-3.61688	5669.6
-3.61672	5609.14
-3.61657	5548.67
-3.61642	5620.57
-3.61627	5692.52
-3.61612	5764.47
-3.61597	5836.42
-3.61582	5853.18
-3.61567	5870
-3.61551	5931.5
-3.61536	5913.55
-3.61521	5860.79
-3.61506	5808.08
-3.61491	5750.4
-3.61476	5692.73
-3.61461	5643.28
-3.61446	5593.88
-3.6143	5544.48
-3.61415	5495.08
-3.614	5445.63
-3.61385	5396.23
-3.6137	5479.25
-3.61355	5562.27
-3.6134	5682.28
-3.61325	5802.28
-3.61309	5842.84
-3.61294	5883.44
-3.61279	5844.54
-3.61264	5805.65
-3.61249	5766.75
-3.61234	5727.9
-3.61219	5776.73
-3.61203	5825.56
-3.61188	5874.39
-3.61173	5923.27
-3.61158	5892.65
-3.61143	5862.03
-3.61128	5831.41
-3.61113	5800.84
-3.61098	5750.04
-3.61082	5699.24
-3.61067	5650.93
-3.61052	5602.67
-3.61037	5536.98
-3.61022	5511.01
-3.61007	5550.43
-3.60992	5669.35
-3.60977	5762.56
-3.60961	5855.77
-3.60946	5919.19
-3.60931	5903.2
-3.60916	5905.38
-3.60901	5907.55
-3.60886	5904.76
-3.60871	5902.01
-3.60856	5896.27
-3.6084	5890.58
-3.60825	5884.89
-3.6081	5879.2
-3.60795	5873.46
-3.6078	5867.77
-3.60765	5862.08
-3.6075	5856.39
-3.60735	5802.65
-3.60719	5748.95
-3.60704	5695.26
-3.60689	5641.57
-3.60674	5596.1
-3.60659	5550.68
-3.60644	5505.27
-3.60629	5459.85
-3.60613	5426.07
-3.60598	5392.35
-3.60583	5441.38
-3.60568	5569.87
-3.60553	5668.52
-3.60538	5687.76
-3.60523	5677.21
-3.60508	5666.66
-3.60492	5667.64
-3.60477	5668.67
-3.60462	5669.71
-3.60447	5670.74
-3.60432	5666.76
-3.60417	5662.83
-3.60402	5658.9
-3.60387	5654.97
-3.60371	5655.95
-3.60356	5656.93
-3.60341	5657.91
-3.60326	5658.95
-3.60311	5620.21
-3.60296	5581.46
-3.60281	5622.17
-3.60266	5662.93
-3.6025	5667.22
-3.60235	5671.52
-3.6022	5702.3
-3.60205	5812.58
-3.6019	5902.95
-3.60175	5860.89
-3.6016	5765.87
-3.60145	5670.9
-3.60129	5750.82
-3.60114	5830.73
-3.60099	5875.89
-3.60084	5841.65
-3.60069	5764.32
-3.60054	5686.98
-3.60039	5639.45
-3.60023	5671.42
-3.60008	5743.06
-3.59993	5814.7
-3.59978	5856.55
-3.59963	5818.99
-3.59948	5746.63
-3.59933	5674.26
-3.59918	5676.38
-3.59902	5678.55
-3.59887	5667.59
-3.59872	5656.62
-3.59857	5571.17
-3.59842	5485.77
-3.59827	5405.28
-3.59812	5404.25
-3.59797	5485.97
-3.59781	5567.75
-3.59766	5674.31
-3.59751	5701.42
-3.59736	5693.76
-3.59721	5686.16
-3.59706	5648.71
-3.59691	5611.26
-3.59676	5656.57
-3.5966	5781.39
-3.59645	5897.57
-3.5963	5934.29
-3.59615	5888.25
-3.596	5842.27
-3.59585	5799.54
-3.5957	5756.82
-3.59554	5669.4
-3.59539	5661.48
-3.59524	5706.49
-3.59509	5751.49
-3.59494	5801.46
-3.59479	5851.48
-3.59464	5826.96
-3.59449	5802.44
-3.59433	5733.23
-3.59418	5743.52
-3.59403	5726.04
-3.59388	5708.61
-3.59373	5696.09
-3.59358	5683.62
-3.59343	5671.1
-3.59328	5658.64
-3.59312	5646.12
-3.59297	5633.65
-3.59282	5685.69
-3.59267	5737.78
-3.59252	5789.82
-3.59237	5841.91
-3.59222	5854.22
-3.59207	5866.58
-3.59191	5799.44
-3.59176	5732.35
-3.59161	5795.66
-3.59146	5859.03
-3.59131	5887.58
-3.59116	5836.73
-3.59101	5765.97
-3.59086	5695.26
-3.5907	5755.26
-3.59055	5894.77
-3.5904	5964.71
-3.59025	5955.24
-3.5901	5915.93
-3.58995	5876.67
-3.5898	5888.67
-3.58964	5900.72
-3.58949	5912.72
-3.58934	5924.77
-3.58919	5929.22
-3.58904	5933.72
-3.58889	5933.26
-3.58874	5932.79
-3.58859	5976.97
-3.58843	5941.74
-3.58828	5951.21
-3.58813	5960.67
-3.58798	5910.5
-3.58783	5860.37
-3.58768	5810.25
-3.58753	5760.13
-3.58738	5789.4
-3.58722	5818.73
-3.58707	5848.06
-3.58692	5877.39
-3.58677	5892.7
-3.58662	5908.07
-3.58647	5923.43
-3.58632	5938.79
-3.58617	5954.1
-3.58601	5969.47
-3.58586	5984.83
-3.58571	6000.19
-3.58556	6010.54
-3.58541	6020.93
-3.58526	6026.37
-3.58511	6031.8
-3.58496	6010.69
-3.5848	5910.19
-3.58465	5779.89
-3.5845	5782.01
-3.58435	5833.27
-3.5842	5884.53
-3.58405	5939.1
-3.5839	5993.73
-3.58374	6083.06
-3.58359	6092.94
-3.58344	6015.09
-3.58329	5937.29
-3.58314	6038.21
-3.58299	6139.13
-3.58284	6205.29
-3.58269	6192.05
-3.58253	6079.44
-3.58238	5966.83
-3.58223	5804.56
-3.58208	5721.8
-3.58193	5753.71
-3.58178	5785.63
-3.58163	5822.51
-3.58148	5859.44
-3.58132	5816.87
-3.58117	5774.3
-3.58102	5736.69
-3.58087	5699.14
-3.58072	5688.02
-3.58057	5756.35
-3.58042	5779.99
-3.58027	5803.68
-3.58011	5824.01
-3.57996	5844.34
-3.57981	5864.67
-3.57966	5885.05
-3.57951	5957.05
-3.57936	6029.11
-3.57921	6013.43
-3.57905	5918.31
-3.5789	5862.86
-3.57875	5807.46
-3.5786	5752.06
-3.57845	5696.66
-3.5783	5720.66
-3.57815	5824.17
-3.578	5882.98
-3.57784	5941.79
-3.57769	5926.07
-3.57754	5910.39
-3.57739	5894.72
-3.57724	5879.05
-3.57709	5895.7
-3.57694	5912.41
-3.57679	5929.12
-3.57663	5945.83
-3.57648	5962.48
-3.57633	5979.19
-3.57618	5995.9
-3.57603	6012.61
-3.57588	5981.26
-3.57573	5949.96
-3.57558	5918.67
-3.57542	5887.38
-3.57527	5856.03
-3.57512	5824.73
-3.57497	5793.44
-3.57482	5762.14
-3.57467	5774.51
-3.57452	5786.92
-3.57437	5799.28
-3.57421	5811.7
-3.57406	5819.1
-3.57391	5826.54
-3.57376	5833.94
-3.57361	5841.39
-3.57346	5905.07
-3.57331	5968.79
-3.57315	6002.67
-3.573	5957.16
-3.57285	5881.79
-3.5727	5885.93
-3.57255	5972.78
-3.5724	6059.68
-3.57225	6094.28
-3.5721	6128.94
-3.57194	6163.55
-3.57179	6198.2
-3.57164	6108.66
-3.57149	6019.18
-3.57134	5929.64
-3.57119	5840.15
-3.57104	5755.58
-3.57089	5671.05
-3.57073	5586.48
-3.57058	5501.96
-3.57043	5501.8
-3.57028	5501.7
-3.57013	5456.85
-3.56998	5491.51
-3.56983	5572.41
-3.56968	5653.36
-3.56952	5739.28
-3.56937	5825.2
-3.56922	5778.65
-3.56907	5732.14
-3.56892	5685.64
-3.56877	5639.14
-3.56862	5648.86
-3.56846	5658.64
-3.56831	5668.42
-3.56816	5678.19
-3.56801	5608.46
-3.56786	5538.79
-3.56771	5477.39
-3.56756	5415.99
-3.56741	5425.4
-3.56725	5567.29
-3.5671	5679.38
-3.56695	5712.02
-3.5668	5718.12
-3.56665	5724.28
-3.5665	5725.47
-3.56635	5726.66
-3.5662	5749.32
-3.56604	5772.02
-3.56589	5794.73
-3.56574	5817.44
-3.56559	5840.1
-3.56544	5862.8
-3.56529	5885.51
-3.56514	5908.22
-3.56499	5859.03
-3.56483	5809.84
-3.56468	5768.92
-3.56453	5728
-3.56438	5793.03
-3.56423	5990.47
-3.56408	6158.11
-3.56393	6246.31
-3.56378	6251.74
-3.56362	6257.17
-3.56347	6257.64
-3.56332	6258.1
-3.56317	6081.46
-3.56302	5904.81
-3.56287	5728.16
-3.56272	5551.51
-3.56256	5514.63
-3.56241	5477.75
-3.56226	5573.29
-3.56211	5668.83
-3.56196	5694.85
-3.56181	5720.87
-3.56166	5746.88
-3.56151	5772.9
-3.56135	5825.41
-3.5612	5877.91
-3.56105	6009.87
-3.5609	6141.82
-3.56075	6179.43
-3.5606	6217.03
-3.56045	6122.22
-3.5603	6027.4
-3.56014	5908.79
-3.55999	5790.23
-3.55984	5804.09
-3.55969	5817.96
-3.55954	5926.12
-3.55939	6034.33
-3.55924	6063.09
-3.55909	6091.85
-3.55893	6122.22
-3.55878	6152.63
-3.55863	6183.05
-3.55848	6213.46
-3.55833	6106.44
-3.55818	5999.47
-3.55803	5971.95
-3.55788	5944.43
-3.55772	5950.28
-3.55757	5956.17
-3.55742	5829.65
-3.55727	5703.12
-3.55712	5660.97
-3.55697	5618.86
-3.55682	5709.18
-3.55666	5799.49
-3.55651	5800.37
-3.55636	5801.3
-3.55621	5802.23
-3.55606	5803.16
-3.55591	5812.32
-3.55576	5821.53
-3.55561	5830.73
-3.55545	5839.94
-3.5553	5840.56
-3.55515	5841.23
-3.555	5841.86
-3.55485	5842.53
-3.5547	5843.15
-3.55455	5843.82
-3.5544	5844.44
-3.55424	5845.11
-3.55409	5845.74
-3.55394	5846.41
-3.55379	5847.03
-3.55364	5847.7
-3.55349	5927.77
-3.55334	6007.9
-3.55319	6087.97
-3.55303	6168.1
-3.55288	6182.68
-3.55273	6197.32
-3.55258	6203.63
-3.55243	6210
-3.55228	6105.41
-3.55213	5868.44
-3.55197	5714.19
-3.55182	5560
-3.55167	5534.86
-3.55152	5642.19
-3.55137	5674.98
-3.55122	5707.83
-3.55107	5748.9
-3.55092	5790.03
-3.55076	5831.1
-3.55061	5872.22
-3.55046	5890.32
-3.55031	5908.48
-3.55016	5926.58
-3.55001	5944.74
-3.54986	6052.23
-3.54971	6159.77
-3.54955	6108.35
-3.5494	6056.99
-3.54925	5992.33
-3.5491	5927.72
-3.54895	5868.03
-3.5488	5808.39
-3.54865	5826.49
-3.5485	5924.1
-3.54834	5976.97
-3.54819	6029.88
-3.54804	6088.44
-3.54789	6147.04
-3.54774	6205.6
-3.54759	6264.21
-3.54744	6243.31
-3.54729	6222.46
-3.54713	6201.57
-3.54698	6180.72
-3.54683	6141.61
-3.54668	6102.56
-3.54653	6013.8
-3.54638	6004.54
-3.54623	5995.23
-3.54607	5906.51
-3.54592	5867.41
-3.54577	5828.35
-3.54562	5833.84
-3.54547	5839.37
-3.54532	5849.82
-3.54517	5860.32
-3.54502	5826.08
-3.54486	5871.34
-3.54471	5871.86
-3.54456	5872.43
-3.54441	5869.63
-3.54426	5866.89
-3.54411	5864.1
-3.54396	5861.36
-3.54381	5853.6
-3.54365	5845.89
-3.5435	5891.1
-3.54335	5856.91
-3.5432	5869.94
-3.54305	6015.45
-3.5429	6126.15
-3.54275	6157.44
-3.5426	6099.3
-3.54244	6041.21
-3.54229	5978.1
-3.54214	5915.05
-3.54199	5941.33
-3.54184	5967.66
-3.54169	5843.3
-3.54154	5719
-3.54139	5684.04
-3.54123	5781.54
-3.54108	5849.2
-3.54093	5837.46
-3.54078	5807.15
-3.54063	5776.89
-3.54048	5741.61
-3.54033	5706.38
-3.54017	5671.1
-3.54002	5635.88
-3.53987	5600.6
-3.53972	5565.37
-3.53957	5548.3
-3.53942	5531.29
-3.53927	5514.22
-3.53912	5497.2
-3.53896	5559.58
-3.53881	5622.02
-3.53866	5684.4
-3.53851	5746.83
-3.53836	5828.77
-3.53821	5910.76
-3.53806	5992.69
-3.53791	6074.68
-3.53775	6077.16
-3.5376	6079.7
-3.53745	6082.18
-3.5373	6084.71
-3.53715	6054.09
-3.537	6023.52
-3.53685	5992.9
-3.5367	5962.33
-3.53654	5931.71
-3.53639	5901.13
-3.53624	5870.51
-3.53609	5839.94
-3.53594	5848.79
-3.53579	5857.68
-3.53564	5866.58
-3.53548	5875.48
-3.53533	5884.32
-3.53518	5893.22
-3.53503	5902.12
-3.53488	5911.01
-3.53473	5962.9
-3.53458	6014.83
-3.53443	6066.76
-3.53427	6118.7
-3.53412	6160.65
-3.53397	6202.65
-3.53382	6244.65
-3.53367	6286.66
-3.53352	6305.74
-3.53337	6324.88
-3.53322	6234.77
-3.53306	6065.21
-3.53291	5895.6
-3.53276	5805.49
-3.53261	5824.63
-3.53246	5843.77
-3.53231	5823.13
-3.53216	5802.54
-3.53201	5786.92
-3.53185	5771.3
-3.5317	5641.41
-3.53155	5591.03
-3.5314	5654.86
-3.53125	5718.69
-3.5311	5740.78
-3.53095	5762.87
-3.5308	5894.2
-3.53064	6105.04
-3.53049	6246.31
-3.53034	6308.12
-3.53019	6260.69
-3.53004	6213.31
-3.52989	6119.53
-3.52974	6025.75
-3.52958	5936.93
-3.52943	5848.17
-3.52928	5837.15
-3.52913	5905.58
-3.52898	5934.29
-3.52883	5963.05
-3.52868	6002
-3.52853	6120.41
-3.52837	6268.6
-3.52822	6284.43
-3.52807	6157.86
-3.52792	6031.28
-3.52777	6050.37
-3.52762	6069.51
-3.52747	6004.17
-3.52732	5859.39
-3.52716	5714.61
-3.52701	5649.33
-3.52686	5729.66
-3.52671	5809.99
-3.52656	5890.32
-3.52641	5970.71
-3.52626	6009.66
-3.52611	5969.21
-3.52595	5973.45
-3.5258	5977.69
-3.52565	5976.92
-3.5255	5976.19
-3.52535	5975.47
-3.5252	5974.74
-3.52505	5952.45
-3.52489	5930.21
-3.52474	5952.66
-3.52459	5895.65
-3.52444	5798.87
-3.52429	5702.14
-3.52414	5709.69
-3.52399	5796.7
-3.52384	5790.23
-3.52368	5704.37
-3.52353	5623.46
-3.52338	5622.02
-3.52323	5744.66
-3.52308	5867.36
-3.52293	5885.77
-3.52278	5824.73
-3.52263	5818.27
-3.52247	5891.31
-3.52232	5914.69
-3.52217	5938.07
-3.52202	5956.43
-3.52187	5974.85
-3.52172	5993.26
-3.52157	6011.68
-3.52142	6022.59
-3.52126	6033.56
-3.52111	6044.52
-3.52096	6055.49
-3.52081	6066.4
-3.52066	6077.37
-3.52051	6088.33
-3.52036	6099.3
-3.52021	6100.28
-3.52005	6101.32
-3.5199	6107.32
-3.51975	6113.32
-3.5196	6082.85
-3.51945	6131.89
-3.5193	6215.69
-3.51915	6167.06
-3.51899	5991.04
-3.51884	5894.51
-3.51869	5960.21
-3.51854	6105.35
-3.51839	6195.82
-3.51824	6206.89
-3.51809	6108.72
-3.51794	6010.54
-3.51778	5925.55
-3.51763	5840.61
-3.51748	5710.99
-3.51733	5660.81
-3.51718	5741.35
-3.51703	5821.94
-3.51688	5907.5
-3.51673	5993.05
-3.51657	6053.52
-3.51642	6113.99
-3.51627	6174.46
-3.51612	6234.93
-3.51597	6300.36
-3.51582	6365.8
-3.51567	6317.02
-3.51552	6188.79
-3.51536	6100.28
-3.51521	6011.78
-3.51506	5918.31
-3.51491	5824.84
-3.51476	5843.92
-3.51461	5863.01
-3.51446	5882.1
-3.51431	5901.19
-3.51415	6025.07
-3.514	6148.96
-3.51385	6163.6
-3.5137	6098.78
-3.51355	6024.04
-3.5134	6028.75
-3.51325	6137.73
-3.51309	6246.72
-3.51294	6390.47
-3.51279	6454.77
-3.51264	6404.85
-3.51249	6354.94
-3.51234	6266.95
-3.51219	6178.96
-3.51204	6090.97
-3.51188	6002.99
-3.51173	5946.45
-3.51158	5889.96
-3.51143	5833.42
-3.51128	5776.94
-3.51113	5852.82
-3.51098	5928.76
-3.51083	6004.64
-3.51067	6080.58
-3.51052	6033.97
-3.51037	5987.42
-3.51022	5949.09
-3.51007	5910.81
-3.50992	5869.17
-3.50977	5960
-3.50962	6050.78
-3.50946	6009.19
-3.50931	5955.03
-3.50916	5900.93
-3.50901	5838.49
-3.50886	5776.11
-3.50871	5793.13
-3.50856	5810.2
-3.5084	5827.22
-3.50825	5844.29
-3.5081	5882.82
-3.50795	5921.41
-3.5078	5959.95
-3.50765	5998.54
-3.5075	5957.62
-3.50735	5916.76
-3.50719	5875.84
-3.50704	5834.98
-3.50689	5874.5
-3.50674	5914.07
-3.50659	5953.59
-3.50644	5993.16
-3.50629	6032.68
-3.50614	6072.25
-3.50598	6111.77
-3.50583	6151.34
-3.50568	6099.82
-3.50553	6048.35
-3.50538	5996.83
-3.50523	5945.36
-3.50508	5968.33
-3.50493	5991.35
-3.50477	6014.31
-3.50462	6037.33
-3.50447	6041.99
-3.50432	6046.69
-3.50417	5971.9
-3.50402	5897.15
-3.50387	5920.01
-3.50372	5942.93
-3.50356	6098.21
-3.50341	6253.55
-3.50326	6355.87
-3.50311	6458.24
-3.50296	6481.1
-3.50281	6504.01
-3.50266	6447.42
-3.5025	6390.89
-3.50235	6334.3
-3.5022	6277.76
-3.50205	6253.81
-3.5019	6229.86
-3.50175	6205.91
-3.5016	6182.01
-3.50145	6232.55
-3.50129	6283.09
-3.50114	6201.2
-3.50099	6119.37
-3.50084	6024.25
-3.50069	5929.12
-3.50054	5833.99
-3.50039	5738.92
-3.50024	5714.97
-3.50008	5691.02
-3.49993	5667.07
-3.49978	5643.17
-3.49963	5628.84
-3.49948	5614.52
-3.49933	5605.15
-3.49918	5595.84
-3.49903	5665.93
-3.49887	5815.47
-3.49872	5994.81
-3.49857	6041.78
-3.49842	5979.45
-3.49827	5917.12
-3.49812	5846.51
-3.49797	5775.96
-3.49781	5710.31
-3.49766	5644.67
-3.49751	5711.45
-3.49736	5778.28
-3.49721	5790.65
-3.49706	5803.01
-3.49691	5815.37
-3.49676	5827.73
-3.4966	5848.37
-3.49645	5869.01
-3.4963	5889.65
-3.49615	5910.29
-3.496	5868.03
-3.49585	5825.77
-3.4957	5783.51
-3.49555	5741.25
-3.49539	5778.44
-3.49524	5815.63
-3.49509	5852.82
-3.49494	5890.01
-3.49479	5880.34
-3.49464	5870.67
-3.49449	5860.99
-3.49434	5851.32
-3.49418	5841.65
-3.49403	5831.98
-3.49388	5822.3
-3.49373	5812.63
-3.49358	5791.37
-3.49343	5770.11
-3.49328	5753.82
-3.49313	5737.52
-3.49297	5808.96
-3.49282	5959.84
-3.49267	6135.56
-3.49252	6178.86
-3.49237	6085.75
-3.49222	5913.19
-3.49207	5832.49
-3.49191	5884.27
-3.49176	5981.52
-3.49161	6039.04
-3.49146	6047.73
-3.49131	6056.47
-3.49116	6049.44
-3.49101	6042.4
-3.49086	6035.37
-3.4907	6028.38
-3.49055	6016.38
-3.4904	6004.38
-3.49025	5992.38
-3.4901	5980.43
-3.48995	6026.47
-3.4898	6072.51
-3.48965	6118.54
-3.48949	6164.63
-3.48934	6205.7
-3.48919	6246.77
-3.48904	6332.54
-3.48889	6338.9
-3.48874	6245.9
-3.48859	6152.89
-3.48844	6010.23
-3.48828	5947.07
-3.48813	5971.59
-3.48798	5996.11
-3.48783	6028.07
-3.48768	6060.09
-3.48753	6062.37
-3.48738	6104.42
-3.48723	6168.77
-3.48707	6153.72
-3.48692	6036.81
-3.48677	5919.96
-3.48662	5885.82
-3.48647	5931.19
-3.48632	5954.98
-3.48617	5978.83
-3.48601	6002.62
-3.48586	6026.47
-3.48571	6028.75
-3.48556	5951.62
-3.48541	5874.44
-3.48526	5876.77
-3.48511	5892.19
-3.48496	5907.65
-3.4848	5933
-3.48465	5958.4
-3.4845	5936.57
-3.48435	5994.24
-3.4842	6029.52
-3.48405	6025.12
-3.4839	5991.71
-3.48375	5958.34
-3.48359	5922.45
-3.48344	5886.6
-3.48329	5879.67
-3.48314	5872.79
-3.48299	5918
-3.48284	6002.99
-3.48269	6069.04
-3.48254	6055.64
-3.48238	5961.97
-3.48223	5868.34
-3.48208	5881.43
-3.48193	5973.97
-3.48178	6044.16
-3.48163	6074.68
-3.48148	6076.18
-3.48132	6077.68
-3.48117	6076.7
-3.48102	6075.77
-3.48087	6141.82
-3.48072	6207.88
-3.48057	6168.82
-3.48042	6090.09
-3.48027	6111.77
-3.48011	6212.89
-3.47996	6237.05
-3.47981	6181.81
-3.47966	6167.89
-3.47951	6233.43
-3.47936	6294
-3.47921	6275.17
-3.47906	6198.36
-3.4789	6121.54
-3.47875	6119.22
-3.4786	6116.94
-3.47845	6030.19
-3.4783	5943.45
-3.47815	5933.67
-3.478	5923.95
-3.47785	5891.41
-3.47769	5819.15
-3.47754	5799.03
-3.47739	5858.36
-3.47724	5949.96
-3.47709	5962.12
-3.47694	5891.51
-3.47679	5820.91
-3.47664	5814.85
-3.47648	5808.8
-3.47633	5802.75
-3.47618	5796.7
-3.47603	5860.17
-3.47588	5923.64
-3.47573	5904.34
-3.47558	5805.59
-3.47542	5665.16
-3.47527	5604.17
-3.47512	5603.6
-3.47497	5642.76
-3.47482	5714.19
-3.47467	5785.63
-3.47452	5859.55
-3.47437	5933.46
-3.47421	5975.93
-3.47406	6018.4
-3.47391	6063.35
-3.47376	6108.3
-3.47361	6132.56
-3.47346	6196.55
-3.47331	6312.67
-3.47316	6296.38
-3.473	6127.65
-3.47285	5958.97
-3.4727	5866.43
-3.47255	5906.31
-3.4724	6073.59
-3.47225	6240.93
-3.4721	6416.54
-3.47195	6592.16
-3.47179	6542.6
-3.47164	6493.1
-3.47149	6443.6
-3.47134	6394.09
-3.47119	6344.54
-3.47104	6295.04
-3.47089	6245.53
-3.47074	6196.03
-3.47058	6151.75
-3.47043	6107.53
-3.47028	6063.3
-3.47013	6019.07
-3.46998	6044.32
-3.46983	6069.61
-3.46968	6094.9
-3.46952	6120.2
-3.46937	6195.1
-3.46922	6270.05
-3.46907	6186.1
-3.46892	6102.15
-3.46877	6008.21
-3.46862	5914.33
-3.46847	5979.35
-3.46831	6044.37
-3.46816	6181.7
-3.46801	6319.04
-3.46786	6297.47
-3.46771	6275.95
-3.46756	6274.24
-3.46741	6272.54
-3.46726	6270.83
-3.4671	6269.17
-3.46695	6209.53
-3.4668	6149.89
-3.46665	6090.25
-3.4665	6030.66
-3.46635	6050.47
-3.4662	6070.28
-3.46605	6090.09
-3.46589	6109.96
-3.46574	6116.63
-3.46559	6123.3
-3.46544	6129.98
-3.46529	6136.7
-3.46514	6063.92
-3.46499	5991.14
-3.46483	5918.36
-3.46468	5845.63
-3.46453	5878.79
-3.46438	5911.95
-3.46423	5945.1
-3.46408	5978.31
-3.46393	6011.47
-3.46378	6044.63
-3.46362	6077.78
-3.46347	6110.99
-3.46332	6078.09
-3.46317	6045.19
-3.46302	6012.3
-3.46287	5979.45
-3.46272	6040.9
-3.46257	6102.35
-3.46241	6004.9
-3.46226	5907.5
-3.46211	5833.22
-3.46196	5758.94
-3.46181	5764.11
-3.46166	5769.33
-3.46151	5789.4
-3.46136	5809.47
-3.4612	5829.54
-3.46105	5849.67
-3.4609	5920.74
-3.46075	5991.81
-3.4606	5983.43
-3.46045	5842.68
-3.4603	5731.68
-3.46015	5700.12
-3.45999	5774.51
-3.45984	5848.94
-3.45969	5878.63
-3.45954	5908.33
-3.45939	5938.02
-3.45924	5967.76
-3.45909	5927.93
-3.45893	5888.1
-3.45878	5848.27
-3.45863	5808.49
-3.45848	5832.23
-3.45833	5856.03
-3.45818	5879.77
-3.45803	5903.57
-3.45788	5932.27
-3.45772	5961.03
-3.45757	5989.74
-3.45742	6018.5
-3.45727	5966.1
-3.45712	5913.76
-3.45697	5940.81
-3.45682	5967.91
-3.45667	6039.66
-3.45651	6111.46
-3.45636	6024.3
-3.45621	5937.19
-3.45606	5965.38
-3.45591	5993.62
-3.45576	6021.81
-3.45561	6050.06
-3.45546	5978.93
-3.4553	5907.86
-3.45515	5836.73
-3.455	5765.66
-3.45485	5937.86
-3.4547	6110.11
-3.45455	6197.89
-3.4544	6153.3
-3.45424	6042.45
-3.45409	5931.65
-3.45394	5891.98
-3.45379	5852.36
-3.45364	5948.1
-3.45349	6043.85
-3.45334	6139.6
-3.45319	6235.39
-3.45303	6203.69
-3.45288	6171.98
-3.45273	6140.27
-3.45258	6108.61
-3.45243	6053.73
-3.45228	5998.85
-3.45213	5943.96
-3.45198	5889.13
-3.45182	5976.6
-3.45167	6064.08
-3.45152	6151.54
-3.45137	6239.07
-3.45122	6143.11
-3.45107	6047.16
-3.45092	6110.11
-3.45077	6173.12
-3.45061	6270.83
-3.45046	6368.54
-3.45031	6386.8
-3.45016	6405.11
-3.45001	6390.27
-3.44986	6375.42
-3.44971	6360.57
-3.44956	6345.78
-3.4494	6335.9
-3.44925	6326.02
-3.4491	6316.14
-3.44895	6306.31
-3.4488	6172.86
-3.44865	6039.4
-3.4485	6064.85
-3.44834	6090.3
-3.44819	6105.82
-3.44804	6121.34
-3.44789	6136.85
-3.44774	6152.37
-3.44759	6149.68
-3.44744	6146.99
-3.44729	6144.3
-3.44713	6141.61
-3.44698	6138.92
-3.44683	6136.23
-3.44668	6133.54
-3.44653	6130.85
-3.44638	6103.65
-3.44623	6076.44
-3.44608	6049.23
-3.44592	6022.02
-3.44577	5994.81
-3.44562	5967.6
-3.44547	5940.4
-3.44532	5913.19
-3.44517	5867.77
-3.44502	5822.35
-3.44487	5776.94
-3.44471	5731.52
-3.44456	5691.07
-3.44441	5650.62
-3.44426	5610.17
-3.44411	5569.72
-3.44396	5529.11
-3.44381	5488.56
-3.44366	5527.46
-3.4435	5566.36
-3.44335	5585.34
-3.4432	5604.38
-3.44305	5702.87
-3.4429	5801.35
-3.44275	5835.23
-3.4426	5869.17
-3.44244	5752.47
-3.44229	5635.78
-3.44214	5528.96
-3.44199	5554.62
-3.44184	5664.69
-3.44169	5774.77
[truncated: 129,072 more rows]
