# Supplementary material for: Sustainable Electrochemical Strategy for Selective Double Bond Oxidation in the Presence of Aldehyde Groups with Mo─N─O Catalysts
Source: Adv Sci (Weinh). 2025 Jun 23;12(36):e06584. doi: 10.1002/advs.202506584 (PMC12463080; doi:10.1002/advs.202506584)
Supplement: Supplementary file 2 — Supporting Information [file ADVS-12-e06584-s002.zip › NMR/4-pentenal.csv]

-3.60563	311.244
-3.60548	311.244
-3.60533	311.244
-3.60517	311.244
-3.60502	301.369
-3.60487	291.494
-3.60472	281.619
-3.60457	271.743
-3.60442	272.625
-3.60427	273.507
-3.60412	274.389
-3.60396	275.27
-3.60381	276.152
-3.60366	277.034
-3.60351	278.445
-3.60336	279.855
-3.60321	287.614
-3.60306	304.014
-3.60291	319.885
-3.60275	327.292
-3.6026	325.176
-3.60245	314.771
-3.6023	306.13
-3.60215	301.722
-3.602	301.898
-3.60185	302.251
-3.60169	302.427
-3.60154	302.78
-3.60139	297.137
-3.60124	287.262
-3.60109	285.322
-3.60094	297.666
-3.60079	315.477
-3.60064	324.999
-3.60048	323.236
-3.60033	317.416
-3.60018	317.24
-3.60003	325.528
-3.59988	325.352
-3.59973	316.711
-3.59958	305.601
-3.59943	298.724
-3.59927	298.371
-3.59912	306.483
-3.59897	319.885
-3.59882	333.464
-3.59867	343.515
-3.59852	345.102
-3.59837	341.576
-3.59822	333.816
-3.59806	323.059
-3.59791	320.943
-3.59776	321.649
-3.59761	322.354
-3.59746	323.589
-3.59731	324.823
-3.59716	328.173
-3.597	331.524
-3.59685	334.875
-3.5967	338.225
-3.59655	341.576
-3.5964	344.926
-3.59625	348.277
-3.5961	351.803
-3.59595	347.219
-3.59579	342.634
-3.59564	340.87
-3.59549	335.051
-3.59534	319.885
-3.59519	313.361
-3.59504	313.184
-3.59489	317.416
-3.59474	318.651
-3.59458	315.653
-3.59443	324.118
-3.59428	341.047
-3.59413	358.328
-3.59398	367.145
-3.59383	369.262
-3.59368	367.322
-3.59353	364.148
-3.59337	356.741
-3.59322	348.806
-3.59307	345.279
-3.59292	344.221
-3.59277	338.93
-3.59262	336.285
-3.59247	347.748
-3.59232	359.563
-3.59216	363.089
-3.59201	357.975
-3.59186	353.038
-3.59171	352.156
-3.59156	351.451
-3.59141	342.105
-3.59126	332.935
-3.5911	337.52
-3.59095	342.281
-3.5908	347.042
-3.59065	351.803
-3.5905	348.453
-3.59035	345.102
-3.5902	341.928
-3.59005	338.93
-3.58989	334.345
-3.58974	333.993
-3.58959	342.457
-3.58944	355.33
-3.58929	365.735
-3.58914	367.674
-3.58899	357.27
-3.58884	342.634
-3.58868	333.111
-3.58853	323.589
-3.58838	322.354
-3.58823	321.12
-3.58808	327.644
-3.58793	334.345
-3.58778	342.986
-3.58763	347.571
-3.58747	342.81
-3.58732	333.993
-3.58717	322.354
-3.58702	319.356
-3.58687	319.709
-3.58672	320.062
-3.58657	320.943
-3.58642	321.825
-3.58626	324.647
-3.58611	327.644
-3.58596	330.642
-3.58581	333.64
-3.58566	336.638
-3.58551	339.636
-3.58536	342.634
-3.5852	345.631
-3.58505	341.576
-3.5849	337.696
-3.58475	334.345
-3.5846	330.995
-3.58445	330.819
-3.5843	339.107
-3.58415	347.395
-3.58399	347.219
-3.58384	341.223
-3.58369	335.227
-3.58354	328.702
-3.58339	322.354
-3.58324	332.229
-3.58309	342.105
-3.58294	346.337
-3.58278	336.638
-3.58263	322.001
-3.58248	315.829
-3.58233	318.122
-3.58218	320.591
-3.58203	323.059
-3.58188	325.528
-3.58173	327.997
-3.58157	330.642
-3.58142	330.995
-3.58127	331.524
-3.58112	331.877
-3.58097	332.406
-3.58082	332.758
-3.58067	333.287
-3.58051	333.64
-3.58036	334.169
-3.58021	344.926
-3.58006	355.859
-3.57991	366.616
-3.57976	377.55
-3.57961	379.313
-3.57946	381.253
-3.5793	387.778
-3.57915	386.014
-3.579	376.139
-3.57885	366.264
-3.5787	355.859
-3.57855	345.631
-3.5784	343.692
-3.57825	341.752
-3.57809	344.573
-3.57794	339.107
-3.57779	335.756
-3.57764	332.406
-3.57749	336.991
-3.57734	341.752
-3.57719	346.69
-3.57704	351.803
-3.57688	353.038
-3.57673	345.984
-3.57658	338.754
-3.57643	331.524
-3.57628	337.872
-3.57613	344.221
-3.57598	346.866
-3.57583	349.511
-3.57567	343.692
-3.57552	337.872
-3.57537	327.468
-3.57522	317.064
-3.57507	307.189
-3.57492	297.313
-3.57477	301.898
-3.57461	314.948
-3.57446	322.707
-3.57431	330.642
-3.57416	329.408
-3.57401	319.709
-3.57386	310.539
-3.57371	310.01
-3.57356	318.475
-3.5734	335.404
-3.57325	344.397
-3.5731	345.102
-3.57295	340.341
-3.5728	335.58
-3.57265	343.868
-3.5725	352.333
-3.57235	368.38
-3.57219	376.139
-3.57204	374.023
-3.57189	363.618
-3.57174	348.806
-3.57159	342.457
-3.57144	344.926
-3.57129	347.571
-3.57114	354.625
-3.57098	361.855
-3.57083	360.444
-3.57068	359.21
-3.57053	354.096
-3.57038	349.158
-3.57023	344.044
-3.57008	339.107
-3.56993	333.464
-3.56977	327.997
-3.56962	322.354
-3.56947	316.887
-3.56932	317.946
-3.56917	319.004
-3.56902	320.062
-3.56887	321.12
-3.56871	321.649
-3.56856	322.178
-3.56841	327.468
-3.56826	324.294
-3.56811	317.064
-3.56796	309.834
-3.56781	302.075
-3.56766	294.315
-3.5675	300.664
-3.56735	307.012
-3.5672	313.361
-3.56705	319.885
-3.5669	330.466
-3.56675	341.047
-3.5666	351.627
-3.56645	362.208
-3.56629	358.681
-3.56614	355.154
-3.56599	351.627
-3.56584	348.277
-3.56569	348.453
-3.56554	348.629
-3.56539	348.277
-3.56524	348.1
-3.56508	353.038
-3.56493	349.511
-3.56478	345.455
-3.56463	350.04
-3.56448	347.395
-3.56433	336.462
-3.56418	328.526
-3.56402	324.999
-3.56387	330.466
-3.56372	340.165
-3.56357	344.75
-3.56342	353.743
-3.56327	356.565
-3.56312	350.922
-3.56297	347.395
-3.56281	348.1
-3.56266	350.04
-3.56251	343.692
-3.56236	337.52
-3.56221	339.988
-3.56206	348.1
-3.56191	356.212
-3.56176	353.214
-3.5616	341.752
-3.56145	339.459
-3.5613	345.808
-3.56115	349.158
-3.561	348.453
-3.56085	347.924
-3.5607	347.571
-3.56055	346.866
-3.56039	346.337
-3.56024	336.638
-3.56009	326.939
-3.55994	328.879
-3.55979	339.459
-3.55964	346.16
-3.55949	344.573
-3.55934	345.808
-3.55918	351.274
-3.55903	354.801
-3.55888	358.505
-3.55873	362.384
-3.55858	366.264
-3.55843	364.324
-3.55828	362.384
-3.55812	360.444
-3.55797	358.505
-3.55782	357.094
-3.55767	355.683
-3.55752	359.034
-3.55737	353.92
-3.55722	340.341
-3.55707	326.763
-3.55691	321.296
-3.55676	330.113
-3.55661	347.395
-3.55646	360.444
-3.55631	359.739
-3.55616	359.21
-3.55601	358.152
-3.55586	357.094
-3.5557	351.274
-3.55555	353.92
-3.5554	351.803
-3.55525	349.687
-3.5551	348.1
-3.55495	346.513
-3.5548	338.225
-3.55465	329.937
-3.55449	333.287
-3.55434	345.102
-3.55419	356.036
-3.55404	358.681
-3.55389	363.266
-3.55374	372.083
-3.55359	372.436
-3.55343	358.857
-3.55328	348.277
-3.55313	346.337
-3.55298	341.047
-3.55283	331.524
-3.55268	324.999
-3.55253	318.475
-3.55238	323.589
-3.55222	328.702
-3.55207	333.816
-3.55192	339.107
-3.55177	353.214
-3.55162	367.322
-3.55147	369.614
-3.55132	363.442
-3.55117	367.145
-3.55101	375.081
-3.55086	374.904
-3.55071	383.193
-3.55056	398.535
-3.55041	405.412
-3.55026	394.655
-3.55011	375.61
-3.54996	359.386
-3.5498	351.627
-3.54965	353.038
-3.5495	358.857
-3.54935	369.438
-3.5492	380.018
-3.54905	373.846
-3.5489	367.851
-3.54875	365.911
-3.54859	364.148
-3.54844	362.56
-3.54829	360.973
-3.54814	363.795
-3.54799	371.025
-3.54784	380.018
-3.54769	380.724
-3.54753	375.61
-3.54738	362.031
-3.54723	348.1
-3.54708	342.81
-3.54693	348.453
-3.54678	358.328
-3.54663	365.735
-3.54648	373.317
-3.54632	386.367
-3.54617	391.128
-3.54602	386.014
-3.54587	376.668
-3.54572	364.5
-3.54557	352.509
-3.54542	340.694
-3.54527	329.055
-3.54511	327.997
-3.54496	335.404
-3.54481	338.049
-3.54466	340.694
-3.54451	344.397
-3.54436	348.1
-3.54421	356.565
-3.54406	356.565
-3.5439	349.511
-3.54375	342.457
-3.5436	346.513
-3.54345	359.034
-3.5433	362.031
-3.54315	356.565
-3.543	356.388
-3.54285	356.388
-3.54269	353.391
-3.54254	350.393
-3.54239	347.395
-3.54224	344.397
-3.54209	349.864
-3.54194	355.33
-3.54179	360.797
-3.54163	366.44
-3.54148	364.853
-3.54133	363.266
-3.54118	361.679
-3.54103	360.268
-3.54088	359.21
-3.54073	358.152
-3.54058	361.855
-3.54042	357.27
-3.54027	340.87
-3.54012	324.47
-3.53997	319.356
-3.53982	322.883
-3.53967	327.644
-3.53952	328.35
-3.53937	328.879
-3.53921	333.816
-3.53906	343.868
-3.53891	345.631
-3.53876	335.933
-3.53861	326.234
-3.53846	328.879
-3.53831	340.165
-3.53816	349.511
-3.538	354.625
-3.53785	357.27
-3.5377	368.38
-3.53755	376.844
-3.5374	381.253
-3.53725	388.307
-3.5371	395.537
-3.53694	402.414
-3.53679	409.468
-3.53664	401.532
-3.53649	393.597
-3.53634	391.304
-3.53619	380.724
-3.53604	358.328
-3.53589	350.216
-3.53573	350.393
-3.53558	350.745
-3.53543	342.81
-3.53528	335.051
-3.53513	338.754
-3.53498	351.098
-3.53483	355.33
-3.53468	351.274
-3.53452	347.395
-3.53437	352.156
-3.53422	355.33
-3.53407	354.449
-3.53392	356.388
-3.53377	358.328
-3.53362	359.915
-3.53347	361.679
-3.53331	363.442
-3.53316	365.206
-3.53301	358.857
-3.53286	352.509
-3.53271	346.513
-3.53256	340.517
-3.53241	331.171
-3.53226	326.234
-3.5321	332.935
-3.53195	343.868
-3.5318	344.221
-3.53165	336.109
-3.5315	330.642
-3.53135	329.584
-3.5312	324.823
-3.53104	320.238
-3.53089	327.115
-3.53074	342.634
-3.53059	358.505
-3.53044	360.444
-3.53029	351.451
-3.53014	346.866
-3.52999	349.158
-3.52983	351.451
-3.52968	356.741
-3.52953	357.799
-3.52938	356.917
-3.52923	360.444
-3.52908	365.735
-3.52893	362.737
-3.52878	359.034
-3.52862	351.274
-3.52847	340.517
-3.52832	338.225
-3.52817	351.98
-3.52802	365.735
-3.52787	380.018
-3.52772	394.302
-3.52757	382.135
-3.52741	369.967
-3.52726	357.799
-3.52711	345.631
-3.52696	353.92
-3.52681	362.208
-3.52666	354.449
-3.52651	346.69
-3.52635	348.453
-3.5262	364.324
-3.52605	376.139
-3.5259	379.489
-3.52575	378.079
-3.5256	362.737
-3.52545	346.69
-3.5253	344.926
-3.52514	357.799
-3.52499	370.849
-3.52484	367.851
-3.52469	364.853
-3.52454	368.556
-3.52439	372.436
-3.52424	376.315
-3.52409	380.195
-3.52393	374.375
-3.52378	368.732
-3.52363	363.089
-3.52348	357.446
-3.52333	356.917
-3.52318	356.565
-3.52303	356.212
-3.52288	355.859
-3.52272	355.33
-3.52257	354.978
-3.52242	354.625
-3.52227	354.272
-3.52212	358.328
-3.52197	362.56
-3.52182	366.793
-3.52167	371.025
-3.52151	375.257
-3.52136	379.489
-3.52121	383.722
-3.52106	387.954
-3.52091	375.257
-3.52076	362.737
-3.52061	350.216
-3.52045	337.696
-3.5203	335.404
-3.52015	333.111
-3.52	347.748
-3.51985	362.384
-3.5197	365.382
-3.51955	368.556
-3.5194	371.73
-3.51924	374.904
-3.51909	368.38
-3.51894	361.855
-3.51879	366.616
-3.51864	379.842
-3.51849	396.947
-3.51834	400.122
-3.51819	383.369
-3.51803	366.793
-3.51788	366.087
-3.51773	365.558
-3.51758	365.029
-3.51743	364.5
-3.51728	361.855
-3.51713	359.386
-3.51698	356.917
-3.51682	354.449
-3.51667	360.268
-3.51652	366.264
-3.51637	372.259
-3.51622	378.255
-3.51607	375.081
-3.51592	372.083
-3.51577	368.909
-3.51561	365.911
-3.51546	372.259
-3.51531	378.784
-3.51516	369.262
-3.51501	359.739
-3.51486	362.913
-3.51471	380.371
-3.51455	394.655
-3.5144	400.474
-3.51425	402.414
-3.5141	404.53
-3.51395	414.053
-3.5138	409.468
-3.51365	391.481
-3.5135	373.494
-3.51334	371.554
-3.51319	369.614
-3.51304	377.902
-3.51289	386.19
-3.51274	394.479
-3.51259	402.767
-3.51244	393.421
-3.51229	384.074
-3.51213	374.728
-3.51198	365.382
-3.51183	369.085
-3.51168	372.788
-3.51153	375.963
-3.51138	379.313
-3.51123	384.78
-3.51108	381.958
-3.51092	372.788
-3.51077	355.33
-3.51062	354.625
-3.51047	373.846
-3.51032	389.365
-3.51017	390.775
-3.51002	384.603
-3.50986	378.608
-3.50971	388.659
-3.50956	398.711
-3.50941	399.064
-3.50926	399.593
-3.50911	400.122
-3.50896	400.651
-3.50881	401.885
-3.50865	403.119
-3.5085	404.354
-3.50835	405.765
-3.5082	397.476
-3.50805	389.188
-3.5079	397.829
-3.50775	406.646
-3.5076	405.412
-3.50744	404.178
-3.50729	402.943
-3.50714	401.885
-3.50699	403.296
-3.50684	404.883
-3.50669	395.008
-3.50654	376.844
-3.50639	364.677
-3.50623	366.616
-3.50608	377.021
-3.50593	387.601
-3.50578	396.771
-3.50563	405.941
-3.50548	415.111
-3.50533	424.457
-3.50518	414.758
-3.50502	405.059
-3.50487	395.36
-3.50472	385.838
-3.50457	374.023
-3.50442	362.384
-3.50427	367.498
-3.50412	372.788
-3.50396	381.606
-3.50381	390.423
-3.50366	382.311
-3.50351	374.375
-3.50336	376.844
-3.50321	379.489
-3.50306	381.958
-3.50291	384.603
-3.50275	392.539
-3.5026	400.651
-3.50245	408.586
-3.5023	416.698
-3.50215	404.883
-3.502	393.244
-3.50185	381.429
-3.5017	369.791
-3.50154	368.909
-3.50139	368.027
-3.50124	367.145
-3.50109	366.44
-3.50094	389.188
-3.50079	411.937
-3.50064	417.756
-3.50049	423.752
-3.50033	421.636
-3.50018	419.519
-3.50003	417.403
-3.49988	415.464
-3.49973	411.231
-3.49958	407.175
-3.49943	402.943
-3.49928	398.887
-3.49912	410.879
-3.49897	422.87
-3.49882	426.397
-3.49867	415.816
-3.49852	403.825
-3.49837	400.298
-3.49822	391.128
-3.49806	382.135
-3.49791	385.132
-3.49776	388.13
-3.49761	391.128
-3.49746	394.302
-3.49731	388.836
-3.49716	383.369
-3.49701	377.902
-3.49685	372.612
-3.4967	376.668
-3.49655	380.9
-3.4964	393.068
-3.49625	391.128
-3.4961	380.9
-3.49595	370.849
-3.4958	379.313
-3.49564	401.885
-3.49549	413.524
-3.49534	411.231
-3.49519	400.827
-3.49504	390.423
-3.49489	390.246
-3.49474	390.246
-3.49459	390.246
-3.49443	390.246
-3.49428	390.952
-3.49413	391.657
-3.49398	392.362
-3.49383	393.244
-3.49368	393.95
-3.49353	394.831
-3.49337	395.537
-3.49322	396.418
-3.49307	392.892
-3.49292	389.541
-3.49277	386.014
-3.49262	382.664
-3.49247	387.601
-3.49232	392.715
-3.49216	397.653
-3.49201	402.767
-3.49186	401.003
-3.49171	399.416
-3.49156	397.653
-3.49141	396.066
-3.49126	385.838
-3.49111	375.786
-3.49095	365.558
-3.4908	355.507
-3.49065	363.266
-3.4905	371.201
-3.49035	378.96
-3.4902	386.896
-3.49005	404.178
-3.4899	421.636
-3.48974	422.165
-3.48959	422.694
-3.48944	422.694
-3.48929	422.694
-3.48914	422.694
-3.48899	422.87
-3.48884	421.283
-3.48869	419.696
-3.48853	422.87
-3.48838	417.756
-3.48823	408.41
-3.48808	399.064
-3.48793	389.717
-3.48778	380.547
-3.48763	380.9
-3.48747	389.894
-3.48732	402.414
-3.48717	415.111
-3.48702	416.698
-3.48687	418.285
-3.48672	416.698
-3.48657	406.646
-3.48642	393.95
-3.48626	389.717
-3.48611	394.302
-3.48596	399.064
-3.48581	399.416
-3.48566	399.769
-3.48551	400.122
-3.48536	400.474
-3.48521	401.709
-3.48505	402.943
-3.4849	403.648
-3.48475	404.53
-3.4846	407.881
-3.48445	402.767
-3.4843	402.414
-3.48415	402.061
-3.484	401.18
-3.48384	400.298
-3.48369	399.416
-3.48354	398.535
-3.48339	393.773
-3.48324	389.012
-3.48309	384.251
-3.48294	379.489
-3.48278	383.193
-3.48263	386.896
-3.48248	390.599
-3.48233	394.479
-3.48218	386.014
-3.48203	377.55
-3.48188	369.614
-3.48173	361.679
-3.48157	354.625
-3.48142	356.036
-3.48127	366.264
-3.48112	376.668
-3.48097	386.543
-3.48082	387.954
-3.48067	385.661
-3.48052	383.369
-3.48036	390.952
-3.48021	398.535
-3.48006	402.414
-3.47991	398.005
-3.47976	390.246
-3.47961	382.664
-3.47946	383.016
-3.47931	383.369
-3.47915	386.72
-3.479	390.246
-3.47885	401.356
-3.4787	412.466
-3.47855	419.167
-3.4784	411.937
-3.47825	398.535
-3.4781	385.132
-3.47794	378.784
-3.47779	372.436
-3.47764	366.616
-3.47749	360.797
-3.47734	371.201
-3.47719	390.246
-3.47704	404.354
-3.47688	404.53
-3.47673	396.066
-3.47658	396.242
-3.47643	404.883
-3.47628	413.524
-3.47613	415.111
-3.47598	416.874
-3.47583	410.526
-3.47567	404.354
-3.47552	399.945
-3.47537	404.178
-3.47522	417.756
-3.47507	431.334
-3.47492	423.928
-3.47477	416.522
-3.47462	417.051
-3.47446	417.756
-3.47431	419.696
-3.47416	413.171
-3.47401	406.646
-3.47386	408.762
-3.47371	414.229
-3.47356	419.696
-3.47341	425.691
-3.47325	431.863
-3.4731	429.395
-3.47295	427.102
-3.4728	424.633
-3.47265	422.341
-3.4725	419.696
-3.47235	417.051
-3.4722	409.644
-3.47204	410.879
-3.47189	415.64
-3.47174	420.577
-3.47159	425.339
-3.47144	430.276
-3.47129	428.16
-3.47114	417.756
-3.47098	406.646
-3.47083	404.178
-3.47068	401.532
-3.47053	390.599
-3.47038	380.018
-3.47023	378.079
-3.47008	386.543
-3.46993	395.184
-3.46977	403.825
-3.46962	412.466
-3.46947	419.696
-3.46932	418.461
-3.46917	407.881
-3.46902	397.3
-3.46887	399.416
-3.46872	401.532
-3.46856	403.648
-3.46841	405.765
-3.46826	406.999
-3.46811	408.233
-3.46796	408.586
-3.46781	408.939
-3.46766	406.999
-3.46751	391.128
-3.46735	378.784
-3.4672	375.081
-3.46705	380.018
-3.4669	393.597
-3.46675	407.528
-3.4666	413.171
-3.46645	404.883
-3.46629	396.771
-3.46614	387.954
-3.46599	379.313
-3.46584	378.079
-3.46569	377.021
-3.46554	375.786
-3.46539	374.728
-3.46524	381.077
-3.46508	387.601
-3.46493	379.842
-3.46478	372.259
-3.46463	372.965
-3.46448	373.846
-3.46433	375.081
-3.46418	376.492
-3.46403	369.967
-3.46387	372.083
-3.46372	377.726
-3.46357	383.545
-3.46342	392.892
-3.46327	402.414
-3.46312	402.414
-3.46297	394.126
-3.46282	382.311
-3.46266	370.496
-3.46251	367.145
-3.46236	363.971
-3.46221	361.502
-3.46206	367.674
-3.46191	382.487
-3.46176	397.476
-3.46161	402.59
-3.46145	399.416
-3.4613	392.362
-3.46115	385.485
-3.461	380.547
-3.46085	375.786
-3.4607	385.309
-3.46055	403.472
-3.46039	418.814
-3.46024	425.868
-3.46009	423.928
-3.45994	422.165
-3.45979	414.758
-3.45964	407.528
-3.45949	400.651
-3.45934	393.95
-3.45918	393.773
-3.45903	402.238
-3.45888	405.765
-3.45873	409.468
-3.45858	413.524
-3.45843	417.756
-3.45828	421.988
-3.45813	426.22
-3.45797	425.162
-3.45782	424.104
-3.45767	422.517
-3.45752	420.93
-3.45737	424.104
-3.45722	418.814
-3.45707	413.524
-3.45692	416.874
-3.45676	417.58
-3.45661	418.285
-3.45646	415.816
-3.45631	405.059
-3.45616	392.539
-3.45601	380.018
-3.45586	377.902
-3.45571	390.07
-3.45555	399.769
-3.4554	395.537
-3.45525	386.014
-3.4551	376.492
-3.45495	383.545
-3.4548	390.775
-3.45465	398.005
-3.45449	405.236
-3.45434	408.939
-3.45419	412.818
-3.45404	416.169
-3.45389	419.519
-3.45374	421.812
-3.45359	415.816
-3.45344	401.003
-3.45328	386.19
-3.45313	377.373
-3.45298	377.197
-3.45283	380.547
-3.45268	384.074
-3.45253	390.775
-3.45238	397.653
-3.45223	404.53
-3.45207	411.408
-3.45192	406.823
-3.45177	402.414
-3.45162	398.005
-3.45147	393.597
-3.45132	389.012
-3.45117	384.603
-3.45102	380.195
-3.45086	375.786
-3.45071	374.552
-3.45056	373.317
-3.45041	372.083
-3.45026	371.025
-3.45011	378.255
-3.44996	385.661
-3.4498	392.892
-3.44965	400.298
-3.4495	399.064
-3.44935	398.005
-3.4492	396.771
-3.44905	395.713
-3.4489	394.479
-3.44875	393.421
-3.44859	392.186
-3.44844	391.128
-3.44829	386.72
-3.44814	382.487
-3.44799	378.784
-3.44784	375.081
-3.44769	380.018
-3.44754	393.597
-3.44738	406.294
-3.44723	410.526
-3.44708	407.175
-3.44693	389.894
-3.44678	372.083
-3.44663	368.38
-3.44648	373.846
-3.44633	379.313
-3.44617	385.661
-3.44602	392.01
-3.44587	405.412
-3.44572	418.814
-3.44557	415.993
-3.44542	393.421
-3.44527	374.023
-3.44512	368.732
-3.44496	382.487
-3.44481	396.242
-3.44466	391.657
-3.44451	387.072
-3.44436	382.487
-3.44421	377.902
-3.44406	383.545
-3.4439	389.188
-3.44375	394.831
-3.4436	400.651
-3.44345	408.057
-3.4433	415.64
-3.44315	423.046
-3.443	430.629
-3.44285	429.571
-3.44269	428.689
-3.44254	427.808
-3.44239	426.926
-3.44224	424.986
-3.44209	423.223
-3.44194	421.283
-3.44179	419.519
-3.44164	417.58
-3.44148	415.816
-3.44133	414.053
-3.44118	412.289
-3.44103	405.588
-3.44088	398.887
-3.44073	384.251
-3.44058	383.898
-3.44043	383.898
-3.44027	383.898
-3.44012	385.661
-3.43997	387.601
-3.43982	391.481
-3.43967	409.468
-3.43952	419.519
-3.43937	429.747
-3.43921	426.573
-3.43906	423.399
-3.43891	420.225
-3.43876	417.227
-3.43861	414.758
-3.43846	412.289
-3.43831	409.821
-3.43816	407.352
-3.438	418.99
-3.43785	430.629
-3.4377	441.386
-3.43755	452.143
-3.4374	458.491
-3.43725	450.732
-3.4371	442.444
-3.43695	448.263
-3.43679	450.027
-3.43664	443.326
-3.43649	442.268
-3.43634	441.386
-3.43619	439.094
-3.43604	436.801
-3.43589	434.509
-3.43574	432.216
-3.43558	422.341
-3.43543	412.466
-3.43528	394.655
-3.43513	391.128
-3.43498	394.479
-3.43483	397.829
-3.43468	402.061
-3.43453	406.47
-3.43437	396.595
-3.43422	386.72
-3.43407	376.844
-3.43392	367.145
-3.43377	385.838
-3.43362	404.707
-3.43347	423.399
-3.43331	442.268
-3.43316	435.567
-3.43301	429.042
-3.43286	422.517
-3.43271	415.993
-3.43256	406.47
-3.43241	397.124
-3.43226	387.601
-3.4321	378.255
-3.43195	382.84
-3.4318	387.601
-3.43165	392.362
-3.4315	397.124
-3.43135	391.833
-3.4312	386.543
-3.43105	386.896
-3.43089	378.784
-3.43074	375.963
-3.43059	387.249
-3.43044	390.07
-3.43029	392.892
-3.43014	397.476
-3.42999	402.061
-3.42984	406.646
-3.42968	411.231
-3.42953	407.352
-3.42938	403.472
-3.42923	399.593
-3.42908	395.889
-3.42893	400.298
-3.42878	404.707
-3.42863	409.115
-3.42847	413.7
-3.42832	418.109
-3.42817	422.517
-3.42802	426.926
-3.42787	431.511
-3.42772	432.922
-3.42757	434.332
-3.42741	441.386
-3.42726	440.152
-3.42711	436.096
-3.42696	446.324
-3.42681	459.549
-3.42666	453.201
-3.42651	429.218
-3.42636	413.876
-3.4262	420.048
-3.42605	426.397
-3.4259	421.812
-3.42575	408.939
-3.4256	408.41
-3.42545	422.165
-3.4253	424.281
-3.42515	406.823
-3.42499	396.418
-3.42484	394.655
-3.42469	401.885
-3.42454	409.291
-3.42439	417.227
-3.42424	425.162
-3.42409	424.633
-3.42394	424.104
-3.42378	423.575
-3.42363	423.046
-3.42348	430.982
-3.42333	438.917
-3.42318	446.853
-3.42303	454.964
-3.42288	438.741
-3.42272	422.517
-3.42257	406.294
-3.42242	390.246
-3.42227	388.13
-3.42212	386.014
-3.42197	383.898
-3.42182	381.958
-3.42167	383.369
-3.42151	384.78
-3.42136	386.19
-3.42121	387.601
-3.42106	389.012
-3.42091	390.423
-3.42076	391.833
-3.42061	393.421
-3.42046	397.3
-3.4203	401.18
-3.42015	405.059
-3.42	408.939
-3.41985	412.818
-3.4197	416.698
-3.41955	420.577
-3.4194	424.633
-3.41925	413.171
-3.41909	401.885
-3.41894	390.423
-3.41879	379.137
-3.41864	376.139
-3.41849	373.317
-3.41834	370.496
-3.41819	367.674
-3.41804	368.732
-3.41788	369.967
-3.41773	371.201
-3.41758	372.436
-3.41743	373.494
-3.41728	374.728
-3.41713	375.963
-3.41698	377.197
-3.41682	372.965
-3.41667	368.909
-3.41652	364.853
-3.41637	360.797
-3.41622	356.565
-3.41607	352.509
-3.41592	348.453
-3.41577	344.397
-3.41561	350.393
-3.41546	356.565
-3.41531	362.737
-3.41516	368.909
-3.41501	374.904
-3.41486	381.077
-3.41471	387.249
-3.41456	393.421
-3.4144	396.595
-3.41425	399.945
-3.4141	403.119
-3.41395	406.47
-3.4138	409.644
-3.41365	412.995
-3.4135	416.345
-3.41335	419.696
-3.41319	422.341
-3.41304	425.162
-3.41289	427.984
-3.41274	430.805
-3.41259	433.451
-3.41244	436.272
-3.41229	439.094
-3.41213	441.915
-3.41198	443.855
-3.41183	445.971
-3.41168	448.087
-3.41153	450.203
-3.41138	444.913
-3.41123	439.623
-3.41108	434.332
-3.41092	429.042
-3.41077	430.276
-3.41062	431.687
-3.41047	443.502
-3.41032	463.782
-3.41017	481.769
-3.41002	471.541
-3.40987	450.556
-3.40971	429.571
-3.40956	429.924
-3.40941	447.205
-3.40926	463.429
-3.40911	462.9
-3.40896	455.67
-3.40881	431.511
-3.40866	411.055
-3.4085	399.24
-3.40835	400.474
-3.4082	401.709
-3.40805	403.472
-3.4079	405.412
-3.40775	407.175
-3.4076	408.939
-3.40745	410.702
-3.40729	412.642
-3.40714	412.289
-3.40699	412.113
-3.40684	417.756
-3.40669	414.934
-3.40654	406.823
-3.40639	415.64
-3.40623	419.167
-3.40608	414.229
-3.40593	411.055
-3.40578	408.057
-3.40563	399.24
-3.40548	398.887
-3.40533	399.593
-3.40518	391.833
-3.40502	379.842
-3.40487	384.78
-3.40472	392.186
-3.40457	399.769
-3.40442	408.41
-3.40427	417.051
-3.40412	417.227
-3.40397	417.403
-3.40381	417.58
-3.40366	417.756
-3.40351	416.522
-3.40336	415.287
-3.40321	414.053
-3.40306	412.818
-3.40291	411.584
-3.40276	410.35
-3.4026	409.115
-3.40245	407.881
-3.4023	419.696
-3.40215	431.511
-3.402	443.326
-3.40185	455.317
-3.4017	453.025
-3.40155	450.909
-3.40139	448.616
-3.40124	446.5
-3.40109	445.442
-3.40094	444.56
-3.40079	443.502
-3.40064	442.62
-3.40049	434.861
-3.40033	427.279
-3.40018	419.519
-3.40003	411.937
-3.39988	404.178
-3.39973	396.595
-3.39958	406.47
-3.39943	433.451
-3.39928	451.79
-3.39912	453.377
-3.39897	437.33
-3.39882	421.283
-3.39867	421.988
-3.39852	422.87
-3.39837	423.575
-3.39822	424.457
-3.39807	423.399
-3.39791	422.517
-3.39776	421.636
-3.39761	420.754
-3.39746	413.171
-3.39731	405.765
-3.39716	398.358
-3.39701	390.952
-3.39686	383.369
-3.3967	375.963
-3.39655	368.556
-3.3964	361.15
-3.39625	374.199
-3.3961	387.425
-3.39595	400.651
-3.3958	413.876
-3.39564	407.175
-3.39549	400.651
-3.39534	394.126
-3.39519	387.601
-3.39504	389.894
-3.39489	392.362
-3.39474	394.831
-3.39459	397.3
-3.39443	399.593
-3.39428	402.061
-3.39413	404.53
-3.39398	406.999
-3.39383	406.117
-3.39368	405.412
-3.39353	404.707
-3.39338	404.001
-3.39322	403.119
-3.39307	402.414
-3.39292	401.709
-3.39277	401.003
-3.39262	404.354
-3.39247	407.704
-3.39232	411.055
-3.39217	414.405
-3.39201	403.648
-3.39186	392.892
-3.39171	382.135
-3.39156	371.554
-3.39141	378.608
-3.39126	385.661
-3.39111	392.715
-3.39096	399.769
-3.3908	398.358
-3.39065	396.947
-3.3905	395.537
-3.39035	394.302
-3.3902	390.952
-3.39005	387.778
-3.3899	384.427
-3.38974	381.253
-3.38959	386.367
-3.38944	391.657
-3.38929	396.771
-3.38914	402.061
-3.38899	399.416
-3.38884	396.947
-3.38869	394.302
-3.38853	391.833
-3.38838	389.188
-3.38823	386.72
-3.38808	384.251
-3.38793	381.782
-3.38778	380.724
-3.38763	379.842
-3.38748	384.427
-3.38732	380.724
-3.38717	373.141
-3.38702	379.842
-3.38687	382.664
-3.38672	377.197
-3.38657	383.193
-3.38642	389.365
-3.38627	393.95
-3.38611	398.711
-3.38596	403.296
-3.38581	393.95
-3.38566	387.778
-3.38551	390.07
-3.38536	377.021
-3.38521	364.148
-3.38506	352.685
-3.3849	341.223
-3.38475	340.694
-3.3846	354.272
-3.38445	368.38
-3.3843	368.38
-3.38415	371.378
-3.384	383.016
-3.38384	389.012
-3.38369	395.008
-3.38354	393.068
-3.38339	391.128
-3.38324	389.188
-3.38309	387.249
-3.38294	386.19
-3.38279	385.309
-3.38263	384.251
-3.38248	383.369
-3.38233	392.715
-3.38218	402.238
-3.38203	403.119
-3.38188	390.07
-3.38173	368.732
-3.38158	356.036
-3.38142	365.735
-3.38127	375.61
-3.38112	388.659
-3.38097	401.885
-3.38082	415.111
-3.38067	428.337
-3.38052	423.928
-3.38037	419.519
-3.38021	415.111
-3.38006	410.702
-3.37991	406.294
-3.37976	401.885
-3.37961	397.476
-3.37946	393.068
-3.37931	393.95
-3.37915	394.831
-3.379	395.713
-3.37885	396.595
-3.3787	397.476
-3.37855	398.358
-3.3784	399.24
-3.37825	400.298
-3.3781	408.41
-3.37794	416.698
-3.37779	419.343
-3.37764	430.453
-3.37749	436.625
-3.37734	428.866
-3.37719	424.81
-3.37704	429.218
-3.37689	426.573
-3.37673	424.104
-3.37658	422.165
-3.37643	420.225
-3.37628	418.109
-3.37613	416.169
-3.37598	414.229
-3.37583	412.289
-3.37568	403.296
-3.37552	394.479
-3.37537	385.661
-3.37522	376.844
-3.37507	368.027
-3.37492	359.21
-3.37477	350.393
-3.37462	341.576
-3.37447	348.806
-3.37431	356.212
-3.37416	362.737
-3.37401	369.262
-3.37386	370.496
-3.37371	357.623
-3.37356	345.279
-3.37341	347.042
-3.37325	351.451
-3.3731	364.5
-3.37295	381.429
-3.3728	384.427
-3.37265	387.249
-3.3725	390.246
-3.37235	392.186
-3.3722	394.302
-3.37204	398.887
-3.37189	403.648
-3.37174	408.233
-3.37159	412.995
-3.37144	409.115
-3.37129	405.412
-3.37114	401.709
-3.37099	398.005
-3.37083	393.95
-3.37068	390.07
-3.37053	386.19
-3.37038	382.311
-3.37023	389.012
-3.37008	395.889
-3.36993	391.128
-3.36978	377.902
-3.36962	358.681
-3.36947	348.1
-3.36932	351.627
-3.36917	369.262
-3.36902	393.773
-3.36887	404.178
-3.36872	395.713
-3.36856	387.249
-3.36841	393.244
-3.36826	407.704
-3.36811	412.466
-3.36796	397.476
-3.36781	385.661
-3.36766	387.954
-3.36751	402.767
-3.36735	409.115
-3.3672	404.883
-3.36705	400.651
-3.3669	423.223
-3.36675	445.795
-3.3666	447.382
-3.36645	434.861
-3.3663	430.276
-3.36614	425.868
-3.36599	418.109
-3.36584	410.35
-3.36569	402.59
-3.36554	395.008
-3.36539	397.829
-3.36524	400.651
-3.36509	387.072
-3.36493	373.67
-3.36478	368.732
-3.36463	372.259
-3.36448	382.311
-3.36433	401.003
-3.36418	420.048
-3.36403	425.162
-3.36388	410.35
-3.36372	395.713
-3.36357	387.072
-3.36342	378.431
-3.36327	370.32
-3.36312	362.208
-3.36297	366.44
-3.36282	379.137
-3.36266	395.008
-3.36251	396.947
-3.36236	396.066
-3.36221	395.184
-3.36206	392.892
-3.36191	390.775
-3.36176	393.773
-3.36161	388.307
-3.36145	383.369
-3.3613	387.072
-3.36115	386.014
-3.361	393.597
-3.36085	408.939
-3.3607	404.53
-3.36055	395.36
-3.3604	400.298
-3.36024	396.066
-3.36009	391.833
-3.35994	381.429
-3.35979	371.201
-3.35964	361.855
-3.35949	352.509
-3.35934	354.096
-3.35919	369.791
-3.35903	386.014
-3.35888	388.13
-3.35873	388.836
-3.35858	398.005
-3.35843	401.532
-3.35828	405.059
-3.35813	400.651
-3.35798	396.242
-3.35782	391.833
-3.35767	387.601
-3.35752	383.369
-3.35737	379.137
-3.35722	363.795
-3.35707	368.38
-3.35692	381.429
-3.35676	394.479
-3.35661	408.762
-3.35646	423.223
-3.35631	426.573
-3.35616	429.924
-3.35601	433.274
-3.35586	436.801
-3.35571	431.158
-3.35555	425.515
-3.3554	425.515
-3.35525	417.227
-3.3551	407.528
-3.35495	411.937
-3.3548	412.642
-3.35465	405.059
-3.3545	411.408
-3.35434	417.756
-3.35419	422.694
-3.35404	427.808
-3.35389	418.814
-3.35374	395.713
-3.35359	375.786
-3.35344	364.324
-3.35329	366.969
-3.35313	369.614
-3.35298	373.67
-3.35283	377.902
-3.35268	378.96
-3.35253	394.126
-3.35238	409.291
-3.35223	410.526
-3.35207	411.937
-3.35192	413.347
-3.35177	413.876
-3.35162	414.582
-3.35147	417.051
-3.35132	419.519
-3.35117	421.988
-3.35102	424.457
-3.35086	426.397
-3.35071	428.337
-3.35056	434.509
-3.35041	432.392
-3.35026	422.341
-3.35011	403.825
-3.34996	381.606
-3.34981	373.494
-3.34965	376.139
-3.3495	378.784
-3.34935	387.954
-3.3492	388.836
-3.34905	389.365
-3.3489	404.178
-3.34875	418.285
-3.3486	418.461
-3.34844	407.528
-3.34829	396.771
-3.34814	384.956
-3.34799	373.317
-3.34784	383.898
-3.34769	394.655
-3.34754	405.236
-3.34739	415.993
-3.34723	418.109
-3.34708	420.401
-3.34693	422.694
-3.34678	424.986
-3.34663	421.636
-3.34648	418.461
-3.34633	415.111
-3.34617	411.937
-3.34602	408.586
-3.34587	405.412
-3.34572	402.061
-3.34557	398.887
-3.34542	398.182
-3.34527	397.653
-3.34512	396.947
-3.34496	396.418
-3.34481	395.713
-3.34466	395.184
-3.34451	394.479
-3.34436	393.95
-3.34421	394.479
-3.34406	395.184
-3.34391	395.713
-3.34375	396.418
-3.3436	398.182
-3.34345	400.122
-3.3433	407.175
-3.34315	405.941
-3.343	391.833
-3.34285	386.367
-3.3427	398.005
-3.34254	418.285
-3.34239	427.279
-3.34224	422.341
-3.34209	408.762
-3.34194	395.36
-3.34179	396.242
-3.34164	397.3
-3.34149	398.182
-3.34133	399.24
-3.34118	399.064
-3.34103	399.064
-3.34088	398.887
-3.34073	398.887
-3.34058	396.595
-3.34043	394.479
-3.34027	392.186
-3.34012	390.07
-3.33997	396.242
-3.33982	402.59
-3.33967	408.762
-3.33952	415.111
-3.33937	408.41
-3.33922	401.885
-3.33906	395.36
-3.33891	388.836
-3.33876	382.311
-3.33861	375.786
-3.33846	369.262
-3.33831	362.737
-3.33816	369.085
-3.33801	375.61
-3.33785	382.135
-3.3377	388.659
-3.33755	381.077
-3.3374	373.494
-3.33725	365.911
-3.3371	358.328
-3.33695	358.681
-3.3368	359.034
-3.33664	359.386
-3.33649	359.915
-3.33634	360.268
-3.33619	360.797
-3.33604	361.15
-3.33589	361.679
-3.33574	361.679
-3.33558	361.855
-3.33543	361.855
-3.33528	362.031
-3.33513	362.913
-3.33498	363.971
-3.33483	356.917
-3.33468	364.148
-3.33453	368.909
-3.33437	373.67
-3.33422	379.313
-3.33407	385.132
-3.33392	382.311
-3.33377	379.666
-3.33362	376.844
-3.33347	374.199
-3.33332	376.844
-3.33316	379.489
-3.33301	382.135
-3.33286	384.956
-3.33271	379.137
-3.33256	373.494
-3.33241	367.674
-3.33226	362.031
-3.33211	361.502
-3.33195	360.973
-3.3318	360.444
-3.33165	359.915
-3.3315	367.851
-3.33135	375.786
-3.3312	382.84
-3.33105	389.894
-3.3309	392.892
-3.33074	381.782
-3.33059	378.608
-3.33044	375.434
-3.33029	371.378
-3.33014	367.322
-3.32999	363.266
-3.32984	359.386
-3.32968	365.558
-3.32953	371.73
-3.32938	377.902
-3.32923	384.074
-3.32908	390.246
-3.32893	396.418
-3.32878	402.59
-3.32863	408.762
-3.32847	404.001
-3.32832	399.24
-3.32817	394.479
-3.32802	389.717
-3.32787	384.956
-3.32772	380.195
-3.32757	375.434
-3.32742	370.849
-3.32726	377.55
-3.32711	384.427
-3.32696	391.128
-3.32681	398.005
-3.32666	404.707
-3.32651	411.584
-3.32636	418.285
-3.32621	425.162
-3.32605	418.109
-3.3259	411.231
-3.32575	404.178
-3.3256	397.3
-3.32545	390.246
-3.3253	383.369
-3.32515	376.315
-3.32499	369.438
-3.32484	373.317
-3.32469	377.373
-3.32454	372.788
-3.32439	382.487
-3.32424	403.825
-3.32409	416.874
-3.32394	416.169
-3.32378	401.356
-3.32363	392.539
-3.32348	398.005
-3.32333	399.24
-3.32318	392.186
-3.32303	388.836
-3.32288	385.661
-3.32273	381.958
-3.32257	378.255
-3.32242	380.371
-3.32227	382.664
-3.32212	384.956
-3.32197	387.249
-3.32182	381.077
-3.32167	374.904
-3.32152	369.614
-3.32136	364.324
-3.32121	359.034
-3.32106	368.027
-3.32091	369.085
-3.32076	370.143
-3.32061	372.083
-3.32046	374.023
-3.32031	375.963
-3.32015	377.902
-3.32	375.434
-3.31985	372.965
-3.3197	370.496
-3.31955	368.203
-3.3194	379.842
-3.31925	391.657
-3.31909	402.767
-3.31894	414.053
-3.31879	411.408
-3.31864	400.474
-3.31849	400.122
-3.31834	391.481
-3.31819	383.722
-3.31804	395.889
-3.31788	401.003
-3.31773	397.829
-3.31758	395.713
-3.31743	393.597
-3.31728	385.661
-3.31713	386.19
-3.31698	387.601
-3.31683	380.547
-3.31667	369.967
-3.31652	373.67
-3.31637	378.255
-3.31622	368.732
-3.31607	360.092
-3.31592	365.735
-3.31577	376.492
-3.31562	387.249
-3.31546	398.887
-3.31531	410.702
-3.31516	402.767
-3.31501	395.008
-3.31486	387.249
-3.31471	379.489
-3.31456	372.612
-3.31441	365.911
-3.31425	359.21
-3.3141	352.509
-3.31395	349.511
-3.3138	346.69
-3.31365	354.801
-3.3135	371.378
-3.31335	385.485
-3.31319	379.842
-3.31304	358.152
-3.31289	336.462
-3.31274	342.105
-3.31259	356.212
-3.31244	354.272
-3.31229	344.044
-3.31214	347.219
-3.31198	364.677
-3.31183	373.494
-3.31168	382.487
-3.31153	392.01
-3.31138	401.709
-3.31123	419.167
-3.31108	422.694
-3.31093	408.586
-3.31077	394.655
-3.31062	379.666
-3.31047	364.853
-3.31032	370.849
-3.31017	377.021
-3.31002	383.016
-3.30987	389.188
-3.30972	381.077
-3.30956	373.141
-3.30941	365.206
-3.30926	357.27
-3.30911	354.801
-3.30896	352.509
-3.30881	350.216
-3.30866	347.924
-3.3085	353.92
-3.30835	360.092
-3.3082	366.264
-3.30805	372.436
-3.3079	383.545
-3.30775	394.655
-3.3076	405.765
-3.30745	416.874
-3.30729	419.519
-3.30714	422.165
-3.30699	407.881
-3.30684	393.597
-3.30669	370.32
-3.30654	347.042
-3.30639	351.98
-3.30624	356.917
-3.30608	370.32
-3.30593	383.722
-3.30578	397.124
-3.30563	410.526
-3.30548	410.173
-3.30533	409.821
-3.30518	409.468
-3.30503	409.115
-3.30487	408.762
-3.30472	408.41
-3.30457	408.057
-3.30442	407.704
-3.30427	408.939
-3.30412	410.173
-3.30397	411.408
-3.30382	412.642
-3.30366	405.412
-3.30351	398.182
-3.30336	390.952
-3.30321	383.898
[truncated: 129,072 more rows]
