# Supplementary material for: Sustainable Electrochemical Strategy for Selective Double Bond Oxidation in the Presence of Aldehyde Groups with Mo─N─O Catalysts
Source: Adv Sci (Weinh). 2025 Jun 23;12(36):e06584. doi: 10.1002/advs.202506584 (PMC12463080; doi:10.1002/advs.202506584)
Supplement: Supplementary file 2 — Supporting Information [file ADVS-12-e06584-s002.zip › NMR/50 mA.csv]

-3.66495	793.326
-3.66465	793.326
-3.66434	748.625
-3.66404	703.925
-3.66373	709.512
-3.66343	715.1
-3.66312	720.687
-3.66282	726.275
-3.66251	688.559
-3.66221	650.842
-3.6619	613.126
-3.6616	575.41
-3.66129	619.645
-3.66099	663.88
-3.66068	708.115
-3.66038	752.35
-3.66007	763.06
-3.65977	773.77
-3.65946	784.479
-3.65916	795.189
-3.65885	867.362
-3.65855	939.535
-3.65824	862.706
-3.65794	785.876
-3.65763	828.714
-3.65733	871.553
-3.65702	914.391
-3.65672	957.229
-3.65641	908.803
-3.65611	860.377
-3.6558	811.951
-3.65549	763.526
-3.65519	773.537
-3.65488	783.548
-3.65458	793.559
-3.65427	803.57
-3.65397	729.767
-3.65366	655.964
-3.65336	731.164
-3.65305	806.364
-3.65275	805.665
-3.65244	804.967
-3.65214	804.269
-3.65183	803.57
-3.65153	812.184
-3.65122	820.799
-3.65092	829.413
-3.65061	838.027
-3.65031	823.592
-3.65	809.158
-3.6497	794.723
-3.64939	780.288
-3.64909	775.166
-3.64878	770.044
-3.64848	764.923
-3.64817	759.801
-3.64787	699.268
-3.64756	638.736
-3.64726	727.206
-3.64695	815.677
-3.64665	870.621
-3.64634	925.566
-3.64604	891.109
-3.64573	856.652
-3.64543	834.768
-3.64512	813.116
-3.64482	791.464
-3.64451	769.812
-3.64421	785.178
-3.6439	800.776
-3.6436	816.375
-3.64329	831.974
-3.64299	793.792
-3.64268	755.843
-3.64238	807.295
-3.64207	858.748
-3.64177	816.841
-3.64146	775.166
-3.64116	733.492
-3.64085	691.818
-3.64054	751.186
-3.64024	810.787
-3.63993	780.987
-3.63963	751.186
-3.63932	808.692
-3.63902	866.431
-3.63871	924.169
-3.63841	981.908
-3.6381	919.28
-3.6378	856.885
-3.63749	794.49
-3.63719	732.095
-3.63688	730.931
-3.63658	730
-3.63627	729.069
-3.63597	728.138
-3.63566	808.692
-3.63536	889.479
-3.63505	880.632
-3.63475	872.018
-3.63444	861.309
-3.63414	850.832
-3.63383	840.122
-3.63353	829.646
-3.63322	779.357
-3.63292	729.302
-3.63261	679.013
-3.63231	628.958
-3.632	561.906
-3.6317	495.088
-3.63139	577.04
-3.63109	659.224
-3.63078	651.541
-3.63048	643.858
-3.63017	636.175
-3.62987	628.492
-3.62956	630.122
-3.62926	631.751
-3.62895	633.381
-3.62865	635.011
-3.62834	687.395
-3.62804	739.778
-3.62773	792.162
-3.62743	844.546
-3.62712	841.054
-3.62682	837.561
-3.62651	744.667
-3.62621	651.774
-3.6259	649.911
-3.62559	648.281
-3.62529	724.645
-3.62498	801.242
-3.62468	890.643
-3.62437	801.475
-3.62407	723.248
-3.62376	645.255
-3.62346	656.43
-3.62315	667.838
-3.62285	578.436
-3.62254	668.071
-3.62224	701.596
-3.62193	735.355
-3.62163	690.654
-3.62132	646.186
-3.62102	637.106
-3.62071	628.026
-3.62041	618.947
-3.6201	609.867
-3.6198	643.625
-3.61949	677.383
-3.61919	733.492
-3.61888	610.798
-3.61858	485.31
-3.61827	538.625
-3.61797	629.19
-3.61766	719.756
-3.61736	754.446
-3.61705	789.135
-3.61675	823.825
-3.61644	858.515
-3.61614	837.328
-3.61583	816.375
-3.61553	895.765
-3.61522	796.586
-3.61492	661.785
-3.61461	527.217
-3.61431	530.243
-3.614	533.503
-3.6137	589.612
-3.61339	645.953
-3.61309	702.062
-3.61278	758.404
-3.61248	797.75
-3.61217	837.328
-3.61187	787.273
-3.61156	737.45
-3.61126	660.155
-3.61095	583.093
-3.61065	595.199
-3.61034	607.539
-3.61003	625.233
-3.60973	643.159
-3.60942	660.854
-3.60912	678.78
-3.60881	702.993
-3.60851	727.439
-3.6082	673.426
-3.6079	619.645
-3.60759	567.494
-3.60729	694.379
-3.60698	720.455
-3.60668	746.763
-3.60637	727.439
-3.60607	708.115
-3.60576	688.792
-3.60546	669.701
-3.60515	631.751
-3.60485	593.802
-3.60454	645.255
-3.60424	696.94
-3.60393	746.996
-3.60363	797.051
-3.60332	757.705
-3.60302	718.592
-3.60271	740.71
-3.60241	762.827
-3.6021	784.945
-3.6018	807.295
-3.60149	739.08
-3.60119	670.865
-3.60088	703.226
-3.60058	735.588
-3.60027	633.847
-3.59997	710.909
-3.59966	936.974
-3.59936	984.236
-3.59905	956.996
-3.59875	929.757
-3.59844	891.342
-3.59814	852.927
-3.59783	818.238
-3.59753	783.548
-3.59722	748.858
-3.59692	714.169
-3.59661	771.674
-3.59631	829.413
-3.596	797.75
-3.5957	766.087
-3.59539	747.228
-3.59508	728.603
-3.59478	709.978
-3.59447	691.352
-3.59417	692.517
-3.59386	693.913
-3.59356	795.887
-3.59325	719.058
-3.59295	710.909
-3.59264	702.993
-3.59234	683.902
-3.59203	664.811
-3.59173	649.445
-3.59142	634.08
-3.59112	708.115
-3.59081	782.151
-3.59051	846.874
-3.5902	911.597
-3.5899	827.317
-3.58959	743.038
-3.58929	790.532
-3.58898	838.027
-3.58868	796.12
-3.58837	754.213
-3.58807	753.282
-3.58776	752.35
-3.58746	751.419
-3.58715	750.488
-3.58685	723.016
-3.58654	695.543
-3.58624	668.071
-3.58593	640.599
-3.58563	685.765
-3.58532	730.931
-3.58502	686.696
-3.58471	642.461
-3.58441	631.286
-3.5841	620.111
-3.5838	608.935
-3.58349	597.76
-3.58319	588.448
-3.58288	579.135
-3.58258	659.224
-3.58227	739.313
-3.58197	715.565
-3.58166	691.818
-3.58136	757.472
-3.58105	823.127
-3.58075	771.441
-3.58044	719.756
-3.58013	757.472
-3.57983	795.189
-3.57952	800.776
-3.57922	806.364
-3.57891	811.951
-3.57861	817.539
-3.5783	797.051
-3.578	776.563
-3.57769	756.076
-3.57739	735.588
-3.57708	703.459
-3.57678	671.33
-3.57647	728.603
-3.57617	785.876
-3.57586	742.572
-3.57556	699.268
-3.57525	745.366
-3.57495	791.464
-3.57464	783.548
-3.57434	775.632
-3.57403	767.716
-3.57373	759.801
-3.57342	757.472
-3.57312	755.144
-3.57281	752.816
-3.57251	750.488
-3.5722	756.774
-3.5719	763.06
-3.57159	769.346
-3.57129	775.632
-3.57098	750.255
-3.57068	724.878
-3.57037	699.501
-3.57007	674.124
-3.56976	753.515
-3.56946	832.905
-3.56915	763.293
-3.56885	693.681
-3.56854	620.343
-3.56824	547.006
-3.56793	563.071
-3.56763	579.135
-3.56732	590.776
-3.56702	602.417
-3.56671	614.057
-3.56641	625.698
-3.5661	730.466
-3.5658	835.233
-3.56549	850.599
-3.56518	865.965
-3.56488	801.242
-3.56457	736.519
-3.56427	671.796
-3.56396	607.073
-3.56366	568.425
-3.56335	529.778
-3.56305	580.532
-3.56274	631.286
-3.56244	634.545
-3.56213	637.805
-3.56183	641.064
-3.56152	644.556
-3.56122	631.053
-3.56091	617.55
-3.56061	604.046
-3.5603	590.776
-3.56	655.033
-3.55969	719.29
-3.55939	783.548
-3.55908	848.038
-3.55878	800.543
-3.55847	753.049
-3.55817	705.554
-3.55786	658.293
-3.55756	661.319
-3.55725	664.346
-3.55695	667.372
-3.55664	670.632
-3.55634	673.658
-3.55603	676.685
-3.55573	679.712
-3.55542	682.971
-3.55512	664.113
-3.55481	645.255
-3.55451	626.397
-3.5542	607.771
-3.5539	676.452
-3.55359	745.133
-3.55329	724.412
-3.55298	703.925
-3.55268	726.741
-3.55237	749.789
-3.55207	772.838
-3.55176	795.887
-3.55146	790.765
-3.55115	785.876
-3.55085	780.987
-3.55054	776.098
-3.55023	743.969
-3.54993	712.073
-3.54962	680.177
-3.54932	648.281
-3.54901	653.403
-3.54871	658.758
-3.5484	664.113
-3.5481	669.468
-3.54779	695.776
-3.54749	722.317
-3.54718	748.858
-3.54688	775.399
-3.54657	734.656
-3.54627	694.146
-3.54596	664.811
-3.54566	635.477
-3.54535	580.299
-3.54505	704.157
-3.54474	828.016
-3.54444	773.071
-3.54413	792.395
-3.54383	811.951
-3.54352	742.107
-3.54322	672.262
-3.54291	516.042
-3.54261	538.858
-3.5423	609.867
-3.542	681.109
-3.54169	673.891
-3.54139	666.907
-3.54108	659.689
-3.54078	652.705
-3.54047	646.419
-3.54017	640.366
-3.53986	634.08
-3.53956	628.026
-3.53925	631.053
-3.53895	634.312
-3.53864	637.339
-3.53834	640.599
-3.53803	592.638
-3.53773	544.911
-3.53742	645.953
-3.53712	747.228
-3.53681	727.206
-3.53651	707.417
-3.5362	698.57
-3.5359	689.956
-3.53559	641.995
-3.53529	773.071
-3.53498	803.337
-3.53467	833.836
-3.53437	843.615
-3.53406	853.626
-3.53376	774.002
-3.53345	694.612
-3.53315	692.517
-3.53284	690.421
-3.53254	688.326
-3.53223	686.231
-3.53193	728.836
-3.53162	771.441
-3.53132	724.645
-3.53101	677.849
-3.53071	672.029
-3.5304	666.208
-3.5301	660.388
-3.52979	654.568
-3.52949	650.61
-3.52918	646.652
-3.52888	553.292
-3.52857	459.933
-3.52827	450.853
-3.52796	441.773
-3.52766	581.696
-3.52735	721.619
-3.52705	785.178
-3.52674	848.737
-3.52644	912.295
-3.52613	975.854
-3.52583	782.849
-3.52552	589.844
-3.52522	493.691
-3.52491	576.341
-3.52461	692.517
-3.5243	629.889
-3.524	679.013
-3.52369	728.138
-3.52339	649.678
-3.52308	571.452
-3.52278	642.228
-3.52247	713.004
-3.52217	751.885
-3.52186	790.998
-3.52156	818.936
-3.52125	846.874
-3.52095	890.411
-3.52064	755.377
-3.52034	720.92
-3.52003	686.463
-3.51972	662.949
-3.51942	639.667
-3.51911	616.386
-3.51881	593.104
-3.5185	619.412
-3.5182	645.72
-3.51789	660.854
-3.51759	676.219
-3.51728	734.191
-3.51698	613.359
-3.51667	593.104
-3.51637	573.082
-3.51606	606.374
-3.51576	639.667
-3.51545	583.558
-3.51515	527.682
-3.51484	572.15
-3.51454	616.618
-3.51423	582.86
-3.51393	549.334
-3.51362	536.995
-3.51332	703.692
-3.51301	769.579
-3.51271	835.699
-3.5124	774.934
-3.5121	714.401
-3.51179	653.636
-3.51149	593.104
-3.51118	643.625
-3.51088	694.379
-3.51057	823.127
-3.51027	654.102
-3.50996	626.397
-3.50966	598.924
-3.50935	530.243
-3.50905	640.599
-3.50874	776.563
-3.50844	733.725
-3.50813	802.639
-3.50783	871.785
-3.50752	787.971
-3.50722	704.157
-3.50691	732.095
-3.50661	581.463
-3.5063	463.192
-3.506	523.725
-3.50569	561.906
-3.50539	600.321
-3.50508	651.541
-3.50477	702.76
-3.50447	742.805
-3.50416	783.082
-3.50386	891.342
-3.50355	820.799
-3.50325	850.832
-3.50294	881.098
-3.50264	838.493
-3.50233	795.887
-3.50203	753.282
-3.50172	710.909
-3.50142	678.548
-3.50111	646.186
-3.50081	602.649
-3.5005	738.149
-3.5002	793.326
-3.49989	848.504
-3.49959	926.032
-3.49928	824.989
-3.49898	729.069
-3.49867	633.381
-3.49837	664.346
-3.49806	695.31
-3.49776	765.155
-3.49745	656.43
-3.49715	558.88
-3.49684	461.33
-3.49654	526.518
-3.49623	591.94
-3.49593	657.361
-3.49562	722.783
-3.49532	622.206
-3.49501	521.862
-3.49471	630.122
-3.4944	738.381
-3.4941	815.677
-3.49379	893.204
-3.49349	870.156
-3.49318	847.107
-3.49288	902.052
-3.49257	778.426
-3.49227	643.625
-3.49196	687.627
-3.49166	783.548
-3.49135	700.898
-3.49105	730
-3.49074	759.102
-3.49044	748.858
-3.49013	738.847
-3.48982	728.836
-3.48952	718.825
-3.48921	600.787
-3.48891	482.982
-3.4886	513.946
-3.4883	545.144
-3.48799	514.645
-3.48769	484.379
-3.48738	454.112
-3.48708	423.846
-3.48677	479.024
-3.48647	534.434
-3.48616	589.612
-3.48586	645.022
-3.48555	618.248
-3.48525	591.707
-3.48494	565.166
-3.48464	538.625
-3.48433	554.456
-3.48403	570.521
-3.48372	586.352
-3.48342	602.417
-3.48311	648.049
-3.48281	693.913
-3.4825	750.954
-3.4822	629.19
-3.48189	511.851
-3.48159	394.744
-3.48128	474.833
-3.48098	555.155
-3.48067	579.368
-3.48037	603.813
-3.48006	628.259
-3.47976	652.705
-3.47945	677.151
-3.47915	701.596
-3.47884	726.042
-3.47854	750.488
-3.47823	611.031
-3.47793	471.574
-3.47762	481.119
-3.47732	490.665
-3.47701	646.885
-3.47671	803.104
-3.4764	750.721
-3.4761	698.337
-3.47579	681.341
-3.47549	664.346
-3.47518	658.525
-3.47488	652.705
-3.47457	540.487
-3.47426	607.073
-3.47396	662.483
-3.47365	717.894
-3.47335	723.016
-3.47304	728.138
-3.47274	833.836
-3.47243	760.732
-3.47213	716.962
-3.47182	673.193
-3.47152	618.248
-3.47121	563.303
-3.47091	629.423
-3.4706	695.543
-3.4703	761.663
-3.46999	827.783
-3.46969	694.612
-3.46938	561.674
-3.46908	577.505
-3.46877	593.57
-3.46847	657.827
-3.46816	722.317
-3.46786	697.406
-3.46755	672.494
-3.46725	691.818
-3.46694	711.375
-3.46664	730.698
-3.46633	750.255
-3.46603	825.455
-3.46572	900.887
-3.46542	886.918
-3.46511	872.949
-3.46481	819.169
-3.4645	765.621
-3.4642	711.84
-3.46389	658.293
-3.46359	721.851
-3.46328	785.643
-3.46298	760.033
-3.46267	734.424
-3.46237	696.707
-3.46206	659.224
-3.46176	543.281
-3.46145	725.577
-3.46115	820.1
-3.46084	914.856
-3.46054	1017.06
-3.46023	1119.27
-3.45993	1048.49
-3.45962	798.914
-3.45931	698.337
-3.45901	776.796
-3.4587	750.721
-3.4584	724.645
-3.45809	709.745
-3.45779	695.078
-3.45748	656.43
-3.45718	617.782
-3.45687	728.138
-3.45657	838.725
-3.45626	837.328
-3.45596	835.932
-3.45565	834.535
-3.45535	833.371
-3.45504	851.53
-3.45474	869.69
-3.45443	809.623
-3.45413	749.789
-3.45382	648.747
-3.45352	726.508
-3.45321	703.692
-3.45291	681.109
-3.4526	627.095
-3.4523	573.082
-3.45199	668.071
-3.45169	763.293
-3.45138	742.805
-3.45108	722.317
-3.45077	713.004
-3.45047	703.925
-3.45016	613.126
-3.44986	701.131
-3.44955	789.135
-3.44925	877.14
-3.44894	708.115
-3.44864	717.894
-3.44833	716.497
-3.44803	715.1
-3.44772	682.971
-3.44742	650.842
-3.44711	618.714
-3.44681	586.585
-3.4465	520.931
-3.4462	455.276
-3.44589	590.776
-3.44559	547.472
-3.44528	481.585
-3.44498	594.501
-3.44467	696.242
-3.44436	619.179
-3.44406	637.106
-3.44375	655.033
-3.44345	661.785
-3.44314	668.536
-3.44284	585.887
-3.44253	503.237
-3.44223	431.762
-3.44192	360.287
-3.44162	329.788
-3.44131	478.092
-3.44101	525.82
-3.4407	573.547
-3.4404	592.871
-3.44009	612.428
-3.43979	631.751
-3.43948	651.308
-3.43918	562.605
-3.43887	474.135
-3.43857	474.833
-3.43826	475.764
-3.43796	526.518
-3.43765	577.505
-3.43735	538.858
-3.43704	500.443
-3.43674	541.884
-3.43643	583.558
-3.43613	625
-3.43582	666.674
-3.43552	552.594
-3.43521	438.747
-3.43491	533.27
-3.4346	628.026
-3.4343	666.674
-3.43399	705.554
-3.43369	766.552
-3.43338	648.98
-3.43308	527.682
-3.43277	585.421
-3.43247	531.175
-3.43216	477.161
-3.43186	549.567
-3.43155	622.206
-3.43125	694.612
-3.43094	767.251
-3.43064	766.319
-3.43033	765.388
-3.43003	675.055
-3.42972	584.722
-3.42941	596.829
-3.42911	608.935
-3.4288	621.042
-3.4285	633.148
-3.42819	647.583
-3.42789	662.018
-3.42758	676.452
-3.42728	690.887
-3.42697	682.971
-3.42667	675.055
-3.42636	667.14
-3.42606	659.224
-3.42575	638.503
-3.42545	617.782
-3.42514	597.062
-3.42484	576.574
-3.42453	606.142
-3.42423	635.709
-3.42392	575.875
-3.42362	516.274
-3.42331	535.133
-3.42301	553.991
-3.4227	572.849
-3.4224	591.94
-3.42209	633.148
-3.42179	674.357
-3.42148	715.565
-3.42118	757.007
-3.42087	673.891
-3.42057	591.009
-3.42026	597.527
-3.41996	604.046
-3.41965	617.782
-3.41935	631.751
-3.41904	645.72
-3.41874	659.689
-3.41843	611.962
-3.41813	564.467
-3.41782	606.374
-3.41752	648.281
-3.41721	673.193
-3.41691	698.337
-3.4166	634.08
-3.4163	569.822
-3.41599	525.354
-3.41569	481.119
-3.41538	526.053
-3.41508	571.219
-3.41477	638.503
-3.41446	706.02
-3.41416	683.902
-3.41385	662.018
-3.41355	597.993
-3.41324	534.201
-3.41294	559.578
-3.41263	585.188
-3.41233	601.252
-3.41202	617.55
-3.41172	633.614
-3.41141	649.911
-3.41111	550.498
-3.4108	451.319
-3.4105	500.909
-3.41019	550.731
-3.40989	494.157
-3.40958	437.815
-3.40928	530.243
-3.40897	622.904
-3.40867	645.488
-3.40836	668.304
-3.40806	601.485
-3.40775	534.9
-3.40745	570.521
-3.40714	606.374
-3.40684	641.995
-3.40653	677.849
-3.40623	801.242
-3.40592	924.868
-3.40562	899.258
-3.40531	873.881
-3.40501	790.532
-3.4047	707.417
-3.4044	624.068
-3.40409	540.953
-3.40379	571.219
-3.40348	601.718
-3.40318	631.984
-3.40287	662.483
-3.40257	640.599
-3.40226	618.947
-3.40196	597.062
-3.40165	575.41
-3.40135	576.341
-3.40104	577.505
-3.40074	578.436
-3.40043	579.601
-3.40013	608.47
-3.39982	637.572
-3.39952	666.441
-3.39921	695.543
-3.3989	623.836
-3.3986	552.361
-3.39829	570.055
-3.39799	587.982
-3.39768	607.539
-3.39738	627.328
-3.39707	646.885
-3.39677	666.674
-3.39646	640.599
-3.39616	614.756
-3.39585	588.68
-3.39555	562.838
-3.39524	603.813
-3.39494	645.022
-3.39463	685.998
-3.39433	727.206
-3.39402	720.687
-3.39372	714.401
-3.39341	707.882
-3.39311	701.596
-3.3928	622.439
-3.3925	543.514
-3.39219	553.758
-3.39189	564.235
-3.39158	593.802
-3.39128	623.603
-3.39097	653.171
-3.39067	682.971
-3.39036	665.975
-3.39006	649.213
-3.38975	632.217
-3.38945	615.454
-3.38914	633.847
-3.38884	652.472
-3.38853	771.441
-3.38823	711.84
-3.38792	687.395
-3.38762	663.182
-3.38731	627.561
-3.38701	592.173
-3.3867	706.951
-3.3864	821.73
-3.38609	727.905
-3.38579	634.312
-3.38548	579.601
-3.38518	524.889
-3.38487	559.578
-3.38457	594.501
-3.38426	638.503
-3.38395	682.505
-3.38365	637.106
-3.38334	591.94
-3.38304	565.166
-3.38273	538.392
-3.38243	522.793
-3.38212	507.427
-3.38182	430.365
-3.38151	532.106
-3.38121	700.898
-3.3809	571.918
-3.3806	509.756
-3.38029	447.826
-3.37999	516.042
-3.37968	584.49
-3.37938	526.984
-3.37907	469.711
-3.37877	561.208
-3.37846	652.938
-3.37816	673.658
-3.37785	694.612
-3.37755	637.106
-3.37724	579.833
-3.37694	412.671
-3.37663	424.545
-3.37633	536.762
-3.37602	470.41
-3.37572	396.374
-3.37541	501.374
-3.37511	483.447
-3.3748	465.52
-3.3745	605.676
-3.37419	567.261
-3.37389	629.423
-3.37358	691.585
-3.37328	680.876
-3.37297	670.399
-3.37267	659.922
-3.37236	649.445
-3.37206	766.552
-3.37175	883.892
-3.37145	851.996
-3.37114	820.333
-3.37084	754.911
-3.37053	689.723
-3.37023	624.301
-3.36992	559.113
-3.36962	637.106
-3.36931	715.333
-3.369	703.925
-3.3687	692.749
-3.36839	683.204
-3.36809	673.891
-3.36778	764.923
-3.36748	677.383
-3.36717	654.102
-3.36687	631.053
-3.36656	596.596
-3.36626	562.372
-3.36595	561.441
-3.36565	560.742
-3.36534	448.059
-3.36504	514.412
-3.36473	637.339
-3.36443	581.696
-3.36412	637.572
-3.36382	693.681
-3.36351	671.33
-3.36321	649.213
-3.3629	626.862
-3.3626	604.745
-3.36229	605.676
-3.36199	606.84
-3.36168	608.004
-3.36138	609.168
-3.36107	537.461
-3.36077	465.986
-3.36046	483.913
-3.36016	501.84
-3.35985	555.155
-3.35955	608.703
-3.35924	651.075
-3.35894	693.448
-3.35863	795.422
-3.35833	718.592
-3.35802	652.938
-3.35772	587.283
-3.35741	590.543
-3.35711	594.035
-3.3568	597.527
-3.3565	601.02
-3.35619	604.279
-3.35589	607.771
-3.35558	611.264
-3.35528	614.756
-3.35497	662.483
-3.35467	710.443
-3.35436	669.002
-3.35405	627.561
-3.35375	565.632
-3.35344	503.702
-3.35314	639.202
-3.35283	774.701
-3.35253	898.326
-3.35222	843.149
-3.35192	799.147
-3.35161	755.377
-3.35131	592.173
-3.351	428.968
-3.3507	414.766
-3.35039	400.797
-3.35009	420.121
-3.34978	439.445
-3.34948	469.944
-3.34917	321.873
-3.34887	305.808
-3.34856	289.744
-3.34826	351.906
-3.34795	414.301
-3.34765	485.077
-3.34734	555.853
-3.34704	615.454
-3.34673	675.288
-3.34643	826.153
-3.34612	798.215
-3.34582	673.426
-3.34551	548.869
-3.34521	414.301
-3.3449	458.536
-3.3446	551.197
-3.34429	644.091
-3.34399	651.075
-3.34368	658.06
-3.34338	665.044
-3.34307	672.262
-3.34277	690.188
-3.34246	708.348
-3.34216	726.508
-3.34185	744.667
-3.34155	719.756
-3.34124	695.078
-3.34094	670.399
-3.34063	645.72
-3.34033	521.629
-3.34002	397.771
-3.33972	434.09
-3.33941	470.41
-3.3391	443.17
-3.3388	594.966
-3.33849	746.763
-3.33819	719.756
-3.33788	571.918
-3.33758	424.312
-3.33727	593.337
-3.33697	762.362
-3.33666	690.887
-3.33636	619.645
-3.33605	697.406
-3.33575	775.166
-3.33544	694.845
-3.33514	614.756
-3.33483	624.068
-3.33453	633.381
-3.33422	668.536
-3.33392	703.925
-3.33361	649.911
-3.33331	595.898
-3.333	645.488
-3.3327	695.078
-3.33239	655.266
-3.33209	615.687
-3.33178	620.576
-3.33148	625.465
-3.33117	630.355
-3.33087	635.477
-3.33056	597.993
-3.33026	560.51
-3.32995	523.026
-3.32965	485.775
-3.32934	612.195
-3.32904	738.614
-3.32873	816.608
-3.32843	716.031
-3.32812	566.563
-3.32782	417.095
-3.32751	405.454
-3.32721	394.046
-3.3269	462.494
-3.3266	530.942
-3.32629	599.39
-3.32599	668.071
-3.32568	680.643
-3.32538	693.215
-3.32507	508.359
-3.32477	323.735
-3.32446	272.981
-3.32416	401.03
-3.32385	428.503
-3.32354	456.208
-3.32324	451.086
-3.32293	446.197
-3.32263	530.709
-3.32232	615.221
-3.32202	652.938
-3.32171	690.887
-3.32141	650.61
-3.3211	610.332
-3.3208	465.055
-3.32049	498.813
-3.32019	521.396
-3.31988	543.98
-3.31958	566.33
-3.31927	588.913
-3.31897	522.095
-3.31866	455.276
-3.31836	512.782
-3.31805	570.521
-3.31775	538.858
-3.31744	507.195
-3.31714	497.649
-3.31683	488.336
-3.31653	479.024
-3.31622	469.711
-3.31592	507.195
-3.31561	544.911
-3.31531	482.05
-3.315	597.993
-3.3147	581.463
-3.31439	565.166
-3.31409	560.044
-3.31378	554.922
-3.31348	543.747
-3.31317	532.804
-3.31287	611.264
-3.31256	689.723
-3.31226	695.31
-3.31195	701.131
-3.31165	706.951
-3.31134	712.772
-3.31104	682.971
-3.31073	653.403
-3.31043	623.836
-3.31012	594.268
-3.30982	503.004
-3.30951	411.973
-3.30921	469.944
-3.3089	527.915
-3.30859	535.133
-3.30829	542.583
-3.30798	561.208
-3.30768	579.833
-3.30737	479.024
-3.30707	557.25
-3.30676	546.075
-3.30646	534.9
-3.30615	516.042
-3.30585	676.219
-3.30554	746.996
-3.30524	638.969
-3.30493	640.599
-3.30463	642.461
-3.30432	633.148
-3.30402	623.836
-3.30371	607.539
-3.30341	591.474
-3.3031	686.929
-3.3028	603.813
-3.30249	501.84
-3.30219	578.902
-3.30188	793.559
-3.30158	829.646
-3.30127	845.477
-3.30097	861.541
-3.30066	776.796
-3.30036	692.284
-3.30005	704.39
-3.29975	716.729
-3.29944	728.836
-3.29914	741.175
-3.29883	719.523
-3.29853	698.104
-3.29822	676.452
-3.29792	655.033
-3.29761	573.78
-3.29731	492.76
-3.297	512.084
-3.2967	531.64
-3.29639	535.133
-3.29609	717.661
-3.29578	650.377
-3.29548	583.326
-3.29517	579.368
-3.29487	575.643
-3.29456	582.86
-3.29426	590.31
-3.29395	529.312
-3.29364	647.117
-3.29334	664.346
-3.29303	681.574
-3.29273	669.002
-3.29242	656.43
-3.29212	733.259
-3.29181	810.089
-3.29151	725.809
-3.2912	641.53
-3.2909	594.501
-3.29059	726.275
-3.29029	779.823
-3.28998	654.568
-3.28968	641.064
-3.28937	627.561
-3.28907	698.337
-3.28876	769.113
-3.28846	839.889
-3.28815	910.666
-3.28785	787.739
-3.28754	664.811
-3.28724	590.31
-3.28693	694.612
-3.28663	645.72
-3.28632	596.829
-3.28602	648.514
-3.28571	700.2
-3.28541	673.658
-3.2851	647.117
-3.2848	620.576
-3.28449	594.035
-3.28419	610.565
-3.28388	627.095
-3.28358	643.625
-3.28327	660.388
-3.28297	762.594
-3.28266	864.801
-3.28236	758.404
-3.28205	652.239
-3.28175	700.898
-3.28144	749.557
-3.28114	649.213
-3.28083	549.102
-3.28053	558.647
-3.28022	568.193
-3.27992	689.49
-3.27961	632.217
-3.27931	464.822
-3.279	476.23
-3.27869	685.066
-3.27839	715.333
-3.27808	734.191
-3.27778	753.049
-3.27747	760.732
-3.27717	768.648
-3.27686	810.322
-3.27656	851.996
-3.27625	815.444
-3.27595	779.124
-3.27564	679.246
-3.27534	758.171
-3.27503	971.198
-3.27473	767.251
-3.27442	621.275
-3.27412	475.531
-3.27381	512.084
-3.27351	548.869
-3.2732	527.682
-3.2729	506.729
-3.27259	396.141
-3.27229	285.786
-3.27198	326.063
-3.27168	366.573
-3.27137	555.853
-3.27107	745.366
-3.27076	668.304
-3.27046	591.474
-3.27015	603.813
-3.26985	616.386
-3.26954	636.408
-3.26924	656.663
-3.26893	676.918
-3.26863	697.173
-3.26832	711.608
-3.26802	726.275
-3.26771	651.541
-3.26741	576.807
-3.2671	549.334
-3.2668	522.095
-3.26649	584.257
-3.26619	646.419
-3.26588	579.833
-3.26558	513.481
-3.26527	536.529
-3.26497	559.578
-3.26466	547.938
-3.26436	536.297
-3.26405	524.656
-3.26375	513.015
-3.26344	460.398
-3.26313	407.782
-3.26283	504.168
-3.26252	600.554
-3.26222	602.882
-3.26191	605.21
-3.26161	607.539
-3.2613	609.867
-3.261	560.044
-3.26069	510.221
-3.26039	609.401
-3.26008	708.581
-3.25978	704.856
-3.25947	701.131
-3.25917	697.406
-3.25886	693.913
-3.25856	611.962
-3.25825	530.011
-3.25795	448.059
-3.25764	366.341
-3.25734	445.498
-3.25703	524.656
-3.25673	514.412
-3.25642	504.401
-3.25612	536.995
-3.25581	569.589
-3.25551	453.181
-3.2552	337.006
-3.2549	346.086
-3.25459	355.165
-3.25429	453.647
-3.25398	552.361
-3.25368	553.991
-3.25337	555.62
-3.25307	557.25
-3.25276	559.113
-3.25246	510.92
-3.25215	462.727
-3.25185	414.534
-3.25154	366.573
-3.25124	366.806
-3.25093	367.039
-3.25063	516.274
-3.25032	665.743
-3.25002	718.359
-3.24971	770.976
-3.24941	674.59
-3.2491	578.436
-3.2488	631.053
-3.24849	683.67
-3.24818	646.885
-3.24788	610.332
-3.24757	561.906
-3.24727	513.481
-3.24696	554.456
-3.24666	595.665
-3.24635	593.802
-3.24605	591.94
-3.24574	590.077
-3.24544	588.448
-3.24513	660.388
-3.24483	732.328
-3.24452	655.266
-3.24422	578.436
-3.24391	607.539
-3.24361	636.641
-3.2433	665.743
-3.243	695.078
-3.24269	699.501
-3.24239	703.925
-3.24208	708.348
-3.24178	713.004
-3.24147	810.555
-3.24117	908.105
-3.24086	737.45
-3.24056	567.028
-3.24025	599.39
-3.23995	631.984
-3.23964	575.177
-3.23934	518.37
-3.23903	545.144
-3.23873	572.15
-3.23842	509.756
-3.23812	447.361
-3.23781	488.569
-3.23751	530.011
-3.2372	571.452
-3.2369	612.893
-3.23659	631.751
-3.23629	650.842
-3.23598	669.933
-3.23568	689.024
-3.23537	619.179
-3.23507	549.334
-3.23476	568.891
-3.23446	588.68
-3.23415	610.099
-3.23385	631.519
-3.23354	652.938
-3.23323	674.59
-3.23293	678.315
-3.23262	682.04
-3.23232	685.765
-3.23201	689.723
-3.23171	600.321
-3.2314	510.92
-3.2311	510.92
-3.23079	511.152
-3.23049	572.849
-3.23018	634.545
-3.22988	707.417
-3.22957	601.718
-3.22927	605.676
-3.22896	609.634
-3.22866	524.19
-3.22835	438.979
-3.22805	427.106
-3.22774	594.035
-3.22744	660.388
-3.22713	726.973
-3.22683	756.076
-3.22652	785.178
-3.22622	665.277
-3.22591	545.609
-3.22561	568.425
-3.2253	591.474
-3.225	614.523
-3.22469	637.572
-3.22439	690.188
-3.22408	743.038
-3.22378	695.31
-3.22347	826.386
-3.22317	837.561
-3.22286	848.969
-3.22256	722.55
-3.22225	596.13
-3.22195	614.756
-3.22164	633.614
-3.22134	462.494
-3.22103	470.177
-3.22073	491.596
-3.22042	513.248
-3.22012	546.075
-3.21981	578.902
-3.21951	564.933
-3.2192	551.197
-3.2189	436.884
-3.21859	501.374
-3.21828	524.19
-3.21798	547.239
-3.21767	581.463
-3.21737	615.687
-3.21706	627.328
-3.21676	639.202
-3.21645	651.075
-3.21615	662.949
-3.21584	668.304
-3.21554	673.658
-3.21523	779.59
-3.21493	706.951
-3.21462	643.392
-3.21432	579.833
-3.21401	482.749
-3.21371	564.7
-3.2134	681.807
-3.2131	620.111
-3.21279	670.166
-3.21249	720.455
-3.21218	718.359
-3.21188	716.264
-3.21157	725.344
-3.21127	734.656
-3.21096	585.421
-3.21066	614.989
-3.21035	733.958
-3.21005	674.357
-3.20974	623.836
-3.20944	573.314
-3.20913	511.618
-3.20883	450.154
-3.20852	435.021
-3.20822	419.888
-3.20791	304.179
-3.20761	367.505
-3.2073	311.396
-3.207	255.287
-3.20669	299.755
-3.20639	344.456
-3.20608	506.263
-3.20578	668.071
-3.20547	841.054
-3.20517	835.233
-3.20486	784.712
-3.20456	734.191
-3.20425	672.494
-3.20395	610.798
-3.20364	604.046
-3.20333	597.295
-3.20303	590.543
-3.20272	583.791
-3.20242	536.064
-3.20211	488.336
-3.20181	530.011
-3.2015	571.685
-3.2012	650.842
-3.20089	730
-3.20059	619.179
-3.20028	508.359
-3.19998	332.349
-3.19967	454.345
-3.19937	617.317
-3.19906	780.288
-3.19876	701.131
-3.19845	621.973
-3.19815	542.815
-3.19784	463.658
-3.19754	524.19
-3.19723	584.722
-3.19693	567.028
-3.19662	549.334
-3.19632	405.919
-3.19601	441.54
-3.19571	637.339
-3.1954	654.335
-3.1951	615.221
-3.19479	755.144
-3.19449	783.315
-3.19418	811.486
-3.19388	746.297
-3.19357	681.341
-3.19327	627.561
-3.19296	573.78
-3.19266	471.341
-3.19235	547.937
-3.19205	523.957
-3.19174	499.977
-3.19144	587.283
-3.19113	674.823
-3.19083	762.362
-3.19052	849.901
-3.19022	724.878
-3.18991	600.088
-3.18961	564.7
-3.1893	529.312
-3.189	449.689
-3.18869	370.298
-3.18839	328.159
-3.18808	464.822
-3.18777	495.088
-3.18747	346.784
-3.18716	399.633
-3.18686	452.483
-3.18655	477.627
-3.18625	503.004
-3.18594	528.148
-3.18564	553.525
-3.18533	614.057
-3.18503	674.823
-3.18472	645.953
-3.18442	617.317
-3.18411	678.082
-3.18381	739.08
-3.1835	550.266
-3.1832	540.487
-3.18289	558.414
-3.18259	576.574
-3.18228	505.099
-3.18198	612.66
-3.18167	661.319
-3.18137	710.211
-3.18106	561.441
-3.18076	412.904
-3.18045	537.926
-3.18015	663.182
-3.17984	639.202
-3.17954	615.454
-3.17923	689.723
-3.17893	764.224
-3.17862	689.49
-3.17832	614.989
-3.17801	503.004
-3.17771	391.252
-3.1774	428.27
-3.1771	465.52
-3.17679	530.011
-3.17649	594.501
-3.17618	569.589
-3.17588	544.678
-3.17557	588.68
-3.17527	632.683
-3.17496	665.51
-3.17466	698.337
-3.17435	651.541
-3.17405	425.942
-3.17374	349.345
-3.17344	451.551
-3.17313	469.944
-3.17282	488.336
-3.17252	517.904
-3.17221	547.472
-3.17191	574.013
-3.1716	600.787
-3.1713	627.561
-3.17099	654.335
-3.17069	652.938
-3.17038	651.774
-3.17008	639.434
-3.16977	627.095
-3.16947	642.461
-3.16916	479.257
-3.16886	565.632
-3.16855	652.006
-3.16825	685.998
-3.16794	720.222
-3.16764	765.621
-3.16733	811.02
-3.16703	660.621
-3.16672	689.024
-3.16642	706.253
-3.16611	723.481
-3.16581	664.346
-3.1655	605.21
-3.1652	635.477
-3.16489	665.743
-3.16459	733.259
-3.16428	800.776
-3.16398	819.867
-3.16367	660.155
-3.16337	638.27
-3.16306	616.386
-3.16276	583.326
-3.16245	550.266
-3.16215	607.306
-3.16184	664.579
-3.16154	721.851
-3.16123	779.124
-3.16093	769.113
-3.16062	759.335
-3.16032	749.557
-3.16001	739.778
-3.15971	650.61
-3.1594	561.674
-3.1591	472.738
-3.15879	383.802
-3.15849	436.185
-3.15818	488.802
-3.15787	541.419
-3.15757	594.035
-3.15726	635.942
-3.15696	677.849
-3.15665	719.756
-3.15635	761.663
-3.15604	717.894
-3.15574	674.124
-3.15543	529.778
-3.15513	564.235
-3.15482	594.035
-3.15452	623.836
-3.15421	664.811
-3.15391	705.787
-3.1536	677.849
-3.1533	649.911
-3.15299	733.725
-3.15269	638.736
-3.15238	534.667
-3.15208	609.634
-3.15177	710.443
-3.15147	811.486
-3.15116	925.333
-3.15086	860.61
-3.15055	706.253
-3.15025	730.931
-3.14994	691.12
-3.14964	651.541
-3.14933	712.306
-3.14903	773.304
-3.14872	735.355
-3.14842	697.639
-3.14811	659.689
-3.14781	621.973
-3.1475	685.066
-3.1472	748.393
-3.14689	722.317
-3.14659	696.242
-3.14628	731.397
-3.14598	766.785
-3.14567	653.171
-3.14537	539.556
-3.14506	601.718
-3.14476	664.113
-3.14445	637.106
-3.14415	610.099
-3.14384	530.709
-3.14354	451.551
-3.14323	461.795
-3.14292	472.039
-3.14262	580.299
-3.14231	688.792
-3.14201	808.459
-3.1417	749.324
-3.1414	714.169
-3.14109	679.246
-3.14079	722.55
-3.14048	765.854
-3.14018	733.492
-3.13987	701.364
-3.13957	669.235
-3.13926	637.106
-3.13896	638.27
-3.13865	639.667
-3.13835	551.663
-3.13804	463.658
-3.13774	541.651
-3.13743	619.878
-3.13713	697.871
-3.13682	776.098
-3.13652	822.428
-3.13621	868.992
-3.13591	714.169
-3.1356	738.381
-3.1353	779.59
-3.13499	642.228
-3.13469	545.609
-3.13438	449.223
-3.13408	300.453
-3.13377	449.922
-3.13347	520.931
-3.13316	592.173
-3.13286	638.503
-3.13255	685.066
-3.13225	682.971
-3.13194	502.305
-3.13164	511.385
-3.13133	520.698
-3.13103	518.603
-3.13072	516.74
-3.13042	505.099
-3.13011	493.691
-3.12981	470.875
-3.1295	448.292
-3.1292	576.341
-3.12889	525.82
-3.12859	385.664
-3.12828	424.545
-3.12797	464.123
-3.12767	503.935
-3.12736	554.922
-3.12706	605.909
-3.12675	584.024
-3.12645	562.372
-3.12614	540.72
-3.12584	519.068
-3.12553	519.301
-3.12523	519.767
-3.12492	520.232
-3.12462	520.698
-3.12431	498.58
-3.12401	476.696
-3.1237	544.212
-3.1234	611.729
-3.12309	525.121
-3.12279	438.747
-3.12248	441.54
-3.12218	444.567
-3.12187	434.323
-3.12157	424.312
-3.12126	503.469
-3.12096	582.86
-3.12065	590.776
-3.12035	598.924
-3.12004	618.015
-3.11974	637.339
-3.11943	540.953
-3.11913	623.603
-3.11882	605.443
-3.11852	587.516
-3.11821	458.769
-3.11791	330.254
-3.1176	469.711
-3.1173	609.401
-3.11699	676.219
-3.11669	743.271
-3.11638	661.086
-3.11608	579.135
-3.11577	570.055
-3.11547	561.208
-3.11516	473.902
-3.11486	386.828
-3.11455	416.862
-3.11425	625.931
-3.11394	633.614
-3.11364	641.53
-3.11333	716.031
-3.11303	611.962
-3.11272	608.47
-3.11241	604.978
-3.11211	690.654
-3.1118	776.563
-3.1115	713.47
-3.11119	650.377
-3.11089	631.751
-3.11058	613.359
-3.11028	594.966
-3.10997	576.574
-3.10967	541.186
-3.10936	506.031
-3.10906	560.277
-3.10875	614.523
-3.10845	607.771
-3.10814	601.02
-3.10784	445.265
-3.10753	289.511
-3.10723	385.199
-3.10692	480.886
-3.10662	576.574
-3.10631	672.262
-3.10601	622.904
-3.1057	573.547
-3.1054	613.592
-3.10509	653.636
-3.10479	688.093
-3.10448	722.55
-3.10418	567.028
-3.10387	590.31
-3.10357	632.45
-3.10326	674.59
-3.10296	649.678
-3.10265	624.767
-3.10235	560.742
-3.10204	675.521
-3.10174	767.949
-3.10143	860.377
-3.10113	796.12
-3.10082	553.059
-3.10052	309.999
-3.10021	245.742
-3.09991	339.799
-3.0996	433.857
-3.0993	490.665
-3.09899	368.669
-3.09869	351.673
-3.09838	334.677
-3.09808	395.908
-3.09777	457.372
-3.09746	481.352
-3.09716	505.565
-3.09685	529.545
-3.09655	553.758
-3.09624	581.463
-3.09594	609.168
-3.09563	636.873
-3.09533	664.811
-3.09502	660.854
-3.09472	657.128
-3.09441	653.171
-3.09411	649.445
-3.0938	679.712
-3.0935	709.978
-3.09319	591.241
-3.09289	472.738
-3.09258	551.43
-3.09228	630.355
-3.09197	809.623
-3.09167	810.322
-3.09136	683.67
-3.09106	557.017
-3.09075	627.794
-3.09045	698.803
-3.09014	663.414
-3.08984	628.259
-3.08953	492.294
-3.08923	535.365
-3.08892	520
-3.08862	504.866
-3.08831	500.676
-3.08801	496.718
-3.0877	613.592
-3.0874	730.698
-3.08709	687.395
-3.08679	644.324
-3.08648	710.443
-3.08618	597.993
-3.08587	585.887
-3.08557	574.013
-3.08526	578.669
-3.08496	583.558
-3.08465	588.215
-3.08435	593.104
-3.08404	568.193
-3.08374	543.514
-3.08343	619.179
-3.08313	516.274
-3.08282	545.376
-3.08251	574.711
-3.08221	592.638
-3.0819	610.798
-3.0816	691.12
-3.08129	771.674
-3.08099	762.594
-3.08068	753.747
-3.08038	703.692
-3.08007	653.869
-3.07977	603.813
-3.07946	553.991
-3.07916	669.235
-3.07885	784.479
-3.07855	750.721
-3.07824	717.195
-3.07794	629.423
-3.07763	541.884
-3.07733	543.514
-3.07702	545.376
-3.07672	511.618
-3.07641	477.86
-3.07611	593.104
-3.0758	708.581
-3.0755	807.062
-3.07519	905.777
-3.07489	855.255
-3.07458	804.967
-3.07428	811.719
-3.07397	818.47
-3.07367	825.222
-3.07336	832.207
-3.07306	797.982
-3.07275	763.991
-3.07245	729.767
-3.07214	695.776
-3.07184	626.164
-3.07153	556.552
-3.07123	576.341
-3.07092	596.363
-3.07062	588.215
-3.07031	580.299
-3.07001	572.15
-3.0697	564.235
-3.0694	576.108
-3.06909	588.215
-3.06879	600.088
-3.06848	612.195
-3.06818	517.904
-3.06787	423.846
-3.06756	478.558
-3.06726	533.503
-3.06695	547.705
-3.06665	562.139
-3.06634	576.341
-3.06604	590.776
-3.06573	591.94
-3.06543	593.337
-3.06512	594.501
-3.06482	595.898
-3.06451	584.722
-3.06421	573.547
-3.0639	562.372
-3.0636	551.197
-3.06329	545.609
-3.06299	540.022
-3.06268	534.434
-3.06238	528.846
-3.06207	474.367
-3.06177	419.888
-3.06146	454.811
-3.06116	489.733
-3.06085	520.931
-3.06055	552.128
-3.06024	583.326
-3.05994	614.523
-3.05963	625.698
-3.05933	637.106
-3.05902	558.88
-3.05872	480.886
-3.05841	475.299
-3.05811	469.944
-3.0578	553.758
-3.0575	637.805
-3.05719	603.348
-3.05689	569.124
-3.05658	624.068
-3.05628	679.246
-3.05597	642.927
-3.05567	606.84
-3.05536	570.521
-3.05506	534.434
[truncated: 63,536 more rows]
