# Supplementary material for: Sustainable Electrochemical Strategy for Selective Double Bond Oxidation in the Presence of Aldehyde Groups with Mo─N─O Catalysts
Source: Adv Sci (Weinh). 2025 Jun 23;12(36):e06584. doi: 10.1002/advs.202506584 (PMC12463080; doi:10.1002/advs.202506584)
Supplement: Supplementary file 2 — Supporting Information [file ADVS-12-e06584-s002.zip › NMR/cinnamic acid (standard sample).csv]

-3.74841	1936.15
-3.74826	1960.39
-3.74811	1981.59
-3.74796	1954.33
-3.74781	1915.96
-3.74766	1877.58
-3.74751	1808.92
-3.74735	1788.73
-3.7472	1829.62
-3.74705	1870.52
-3.7469	1914.44
-3.74675	1958.37
-3.7466	1961.9
-3.74645	1965.43
-3.7463	1968.97
-3.74614	1972.5
-3.74599	1945.11
-3.74584	1917.72
-3.74569	1893.36
-3.74554	1869
-3.74539	1887.05
-3.74524	1953.57
-3.74509	2020.09
-3.74493	2038.14
-3.74478	1997.12
-3.74463	1956.09
-3.74448	1912.04
-3.74433	1867.99
-3.74418	1915.83
-3.74403	1963.67
-3.74388	1946.88
-3.74372	1881.62
-3.74357	1872.98
-3.74342	1945.11
-3.74327	1996.04
-3.74312	1998.5
-3.74297	2027.22
-3.74282	2055.93
-3.74267	2078.59
-3.74251	2101.25
-3.74236	2079.47
-3.74221	2009.23
-3.74206	1963.23
-3.74191	1917.22
-3.74176	1898.47
-3.74161	1831.26
-3.74145	1767.08
-3.7413	1751.36
-3.74115	1793.33
-3.741	1883.77
-3.74085	1977.24
-3.7407	2022.23
-3.74055	2024.82
-3.7404	2027.41
-3.74024	2026.97
-3.74009	2026.53
-3.73994	2007.4
-3.73979	1988.28
-3.73964	1969.16
-3.73949	1950.04
-3.73934	1971.3
-3.73919	1992.57
-3.73903	2013.84
-3.73888	2035.11
-3.73873	2012.36
-3.73858	1989.61
-3.73843	1969.88
-3.73828	1950.16
-3.73813	1943.57
-3.73798	1985.44
-3.73782	1997.02
-3.73767	2008.6
-3.73752	1987.87
-3.73737	1918.67
-3.73722	1849.47
-3.73707	1828.74
-3.73692	1888.79
-3.73677	1948.84
-3.73661	1918.01
-3.73646	1887.18
-3.73631	1886.39
-3.73616	1934.07
-3.73601	1954.48
-3.73586	1974.9
-3.73571	2006.42
-3.73555	2037.95
-3.7354	1977.58
-3.73525	1917.22
-3.7351	1902.8
-3.73495	1969.16
-3.7348	2020.37
-3.73465	2023.12
-3.7345	2021.82
-3.73434	2069
-3.73419	2113.14
-3.73404	2108.82
-3.73389	2060.35
-3.73374	2011.88
-3.73359	1960.39
-3.73344	1908.89
-3.73329	1903.84
-3.73313	1898.79
-3.73298	1893.74
-3.73283	1888.69
-3.73268	1834.67
-3.73253	1780.65
-3.73238	1823.56
-3.73223	1866.48
-3.73208	1879.1
-3.73192	1891.72
-3.73177	1904.34
-3.73162	1916.97
-3.73147	1911.66
-3.73132	1906.36
-3.73117	1928.33
-3.73102	1901.82
-3.73086	1852.09
-3.73071	1802.36
-3.73056	1752.63
-3.73041	1702.89
-3.73026	1665.79
-3.73011	1677.15
-3.72996	1755.15
-3.72981	1833.15
-3.72965	1833.41
-3.7295	1785.19
-3.72935	1736.97
-3.7292	1737.23
-3.72905	1762.82
-3.7289	1788.41
-3.72875	1817.03
-3.7286	1845.65
-3.72844	1874.27
-3.72829	1902.89
-3.72814	1931.51
-3.72799	1960.13
-3.72784	1978.15
-3.72769	1996.17
-3.72754	2014.19
-3.72739	2032.21
-3.72723	2025.99
-3.72708	2019.77
-3.72693	2013.56
-3.72678	2007.34
-3.72663	1945.46
-3.72648	1883.58
-3.72633	1821.7
-3.72618	1759.82
-3.72602	1770.64
-3.72587	1781.47
-3.72572	1792.29
-3.72557	1803.11
-3.72542	1820
-3.72527	1836.88
-3.72512	1853.76
-3.72496	1870.64
-3.72481	1863.29
-3.72466	1855.94
-3.72451	1848.59
-3.72436	1841.23
-3.72421	1819.33
-3.72406	1797.43
-3.72391	1775.54
-3.72375	1753.64
-3.7236	1788.28
-3.72345	1822.93
-3.7233	1857.58
-3.72315	1892.23
-3.723	1881.43
-3.72285	1870.64
-3.7227	1859.85
-3.72254	1849.06
-3.72239	1862.5
-3.72224	1875.94
-3.72209	1889.39
-3.72194	1902.83
-3.72179	1927.13
-3.72164	1951.42
-3.72149	1975.72
-3.72133	2000.02
-3.72118	1994.02
-3.72103	1988.03
-3.72088	1982.03
-3.72073	1976.04
-3.72058	2003.87
-3.72043	2031.7
-3.72027	1962.59
-3.72012	1893.49
-3.71997	1878.91
-3.71982	1864.33
-3.71967	1849.75
-3.71952	1835.17
-3.71937	1910.56
-3.71922	1985.95
-3.71906	2061.33
-3.71891	2136.72
-3.71876	2107.09
-3.71861	2077.46
-3.71846	2047.82
-3.71831	2018.19
-3.71816	1992.1
-3.71801	1966
-3.71785	1939.91
-3.7177	1913.81
-3.71755	1857.42
-3.7174	1801.03
-3.71725	1749.69
-3.7171	1698.35
-3.71695	1648.78
-3.7168	1679.99
-3.71664	1822.27
-3.71649	1964.55
-3.71634	2048.27
-3.71619	2051.2
-3.71604	2002.64
-3.71589	1954.07
-3.71574	1970.64
-3.71559	1987.21
-3.71543	2003.77
-3.71528	2020.34
-3.71513	2030.85
-3.71498	2041.36
-3.71483	2051.86
-3.71468	2062.37
-3.71453	1991.44
-3.71437	1920.5
-3.71422	1854.61
-3.71407	1788.73
-3.71392	1727.89
-3.71377	1747.83
-3.71362	1819.27
-3.71347	1890.71
-3.71332	1881.37
-3.71316	1872.03
-3.71301	1862.69
-3.71286	1853.35
-3.71271	1850.07
-3.71256	1846.79
-3.71241	1843.5
-3.71226	1840.22
-3.71211	1867.11
-3.71195	1893.99
-3.7118	1917.85
-3.71165	1941.7
-3.7115	1971.62
-3.71135	1953.06
-3.7112	1929.46
-3.71105	1954.33
-3.7109	1959.5
-3.71074	1883.9
-3.71059	1829.49
-3.71044	1823.56
-3.71029	1841.86
-3.71014	1860.17
-3.70999	1878.47
-3.70984	1896.77
-3.70969	1906.65
-3.70953	1868.05
-3.70938	1829.46
-3.70923	1839.34
-3.70908	1930
-3.70893	2020.66
-3.70878	2044.67
-3.70863	2020.21
-3.70847	1983.14
-3.70832	1946.06
-3.70817	1954.42
-3.70802	1962.78
-3.70787	1962.06
-3.70772	1961.33
-3.70757	1960.61
-3.70742	1959.88
-3.70726	1955.87
-3.70711	1951.87
-3.70696	1947.86
-3.70681	1943.85
-3.70666	1939.84
-3.70651	1935.84
-3.70636	1931.83
-3.70621	1927.82
-3.70605	1910.18
-3.7059	1892.54
-3.70575	1874.9
-3.7056	1857.26
-3.70545	1841.64
-3.7053	1826.02
-3.70515	1877.05
-3.705	1976.54
-3.70484	2050.98
-3.70469	2076.95
-3.70454	2084.74
-3.70439	2092.54
-3.70424	2111.44
-3.70409	2130.34
-3.70394	2100.77
-3.70378	2071.21
-3.70363	2118.89
-3.70348	2166.57
-3.70333	2147.6
-3.70318	2080.17
-3.70303	2036.97
-3.70288	2042.24
-3.70273	2065.69
-3.70257	2089.13
-3.70242	2041.51
-3.70227	1993.9
-3.70212	1946.28
-3.70197	1898.66
-3.70182	1878.31
-3.70167	1857.96
-3.70152	1837.6
-3.70136	1817.25
-3.70121	1841.83
-3.70106	1866.41
-3.70091	1891
-3.70076	1915.58
-3.70061	1915.92
-3.70046	1916.27
-3.70031	1919.65
-3.70015	1923.02
-3.7	1911.51
-3.69985	1948.46
-3.6997	1985.41
-3.69955	1973.89
-3.6994	1926.02
-3.69925	1878.15
-3.6991	1830.28
-3.69894	1782.41
-3.69879	1733.54
-3.69864	1733.12
-3.69849	1802.39
-3.69834	1871.65
-3.69819	1886.39
-3.69804	1901.12
-3.69788	1959.28
-3.69773	2017.44
-3.69758	1999.99
-3.69743	1901.76
-3.69728	1824.73
-3.69713	1796.17
-3.69698	1813.05
-3.69683	1878.41
-3.69667	1919.52
-3.69652	1960.64
-3.69637	1997.72
-3.69622	2034.79
-3.69607	2023.4
-3.69592	2012.01
-3.69577	1973.35
-3.69562	1934.7
-3.69546	1917.25
-3.69531	1948.27
-3.69516	2002.67
-3.69501	2057.07
-3.69486	2044.83
-3.69471	1984.11
-3.69456	1937.54
-3.69441	1890.96
-3.69425	1889.83
-3.6941	1888.69
-3.69395	1897.65
-3.6938	1906.62
-3.69365	1870.14
-3.6935	1833.66
-3.69335	1815.36
-3.69319	1845.52
-3.69304	1911.03
-3.69289	2025.01
-3.69274	2085.47
-3.69259	2032.84
-3.69244	1922.65
-3.69229	1860.92
-3.69214	1865.85
-3.69198	1870.77
-3.69183	1878.72
-3.69168	1886.67
-3.69153	1903.71
-3.69138	1920.75
-3.69123	1937.79
-3.69108	1954.83
-3.69093	1947.64
-3.69077	1940.44
-3.69062	1933.25
-3.69047	1926.05
-3.69032	1949.18
-3.69017	1972.31
-3.69002	1995.44
-3.68987	2018.57
-3.68972	2076.04
-3.68956	2133.5
-3.68941	2059.69
-3.68926	1937.41
-3.68911	1851.49
-3.68896	1814.03
-3.68881	1794.75
-3.68866	1775.47
-3.68851	1794.56
-3.68835	1813.65
-3.6882	1832.74
-3.68805	1851.84
-3.6879	1914.73
-3.68775	1977.61
-3.6876	2067.77
-3.68745	2109.45
-3.68729	2089.54
-3.68714	2069.63
-3.68699	2019.43
-3.68684	2017.69
-3.68669	2045.24
-3.68654	2072.79
-3.68639	2054.89
-3.68624	2037
-3.68608	1991.85
-3.68593	1946.69
-3.68578	1922.74
-3.68563	1947.26
-3.68548	2006.01
-3.68533	2064.77
-3.68518	2059.91
-3.68503	2006.58
-3.68487	1943.16
-3.68472	1928.2
-3.68457	1931.42
-3.68442	1934.64
-3.68427	1978.25
-3.68412	2021.85
-3.68397	2092.73
-3.68382	2115.13
-3.68366	2111.28
-3.68351	2107.43
-3.68336	2097.52
-3.68321	2087.62
-3.68306	2084.65
-3.68291	2033.21
-3.68276	1981.78
-3.68261	1978.81
-3.68245	2053.6
-3.6823	2128.39
-3.68215	2136.53
-3.682	2096.2
-3.68185	2082.63
-3.6817	2069.06
-3.68155	2052.46
-3.68139	2035.87
-3.68124	2053.6
-3.68109	2071.33
-3.68094	2089.07
-3.68079	2106.8
-3.68064	2104.69
-3.68049	2102.57
-3.68034	2097.43
-3.68018	2092.29
-3.68003	2111.38
-3.67988	2082
-3.67973	2052.62
-3.67958	2071.71
-3.67943	2144.32
-3.67928	2216.93
-3.67913	2222.89
-3.67897	2180.39
-3.67882	2146.97
-3.67867	2113.55
-3.67852	2080.14
-3.67837	2046.72
-3.67822	2023.15
-3.67807	2048.05
-3.67792	2045.68
-3.67776	2043.31
-3.67761	2047
-3.67746	2050.7
-3.67731	2054.39
-3.67716	2058.08
-3.67701	2023.4
-3.67686	1988.72
-3.6767	1975.25
-3.67655	2010.24
-3.6764	2045.24
-3.67625	2080.23
-3.6761	2021.32
-3.67595	1962.4
-3.6758	1944.7
-3.67565	1927
-3.67549	1912.33
-3.67534	1897.65
-3.67519	1906.21
-3.67504	1963.23
-3.67489	1992.98
-3.67474	2022.74
-3.67459	2034.82
-3.67444	2046.91
-3.67428	2059
-3.67413	2071.08
-3.67398	2086.2
-3.67383	2101.31
-3.67368	2089.16
-3.67353	2125.48
-3.67338	2120.78
-3.67323	2116.08
-3.67307	2114.41
-3.67292	2112.73
-3.67277	2111.06
-3.67262	2109.39
-3.67247	2107.72
-3.67232	2106.04
-3.67217	2095.28
-3.67202	2084.52
-3.67186	2073.76
-3.67171	2063
-3.67156	2052.24
-3.67141	2041.48
-3.67126	2030.72
-3.67111	2019.96
-3.67096	2003.65
-3.6708	1987.33
-3.67065	1998.28
-3.6705	1960.76
-3.67035	1892.95
-3.6702	1825.14
-3.67005	1820.94
-3.6699	1865.21
-3.66975	1921.6
-3.66959	1929.52
-3.66944	1873.83
-3.66929	1818.13
-3.66914	1816.97
-3.66899	1864.27
-3.66884	1884.31
-3.66869	1904.34
-3.66854	1922.99
-3.66838	1941.64
-3.66823	1990.58
-3.66808	1991.06
-3.66793	1970.33
-3.66778	1998.06
-3.66763	2025.8
-3.66748	2005.07
-3.66733	1926.78
-3.66717	1896.96
-3.66702	1933.78
-3.66687	1970.61
-3.66672	1961.99
-3.66657	1953.38
-3.66642	1947.79
-3.66627	1942.21
-3.66612	1897.02
-3.66596	1900.3
-3.66581	1973.26
-3.66566	2046.22
-3.66551	2067.67
-3.66536	2089.13
-3.66521	2110.59
-3.66506	2132.05
-3.6649	2132.8
-3.66475	2133.56
-3.6646	2131.29
-3.66445	2129.02
-3.6643	2084.33
-3.66415	1991.18
-3.664	1898.03
-3.66385	1853.35
-3.66369	1879.23
-3.66354	1905.1
-3.66339	1934.01
-3.66324	1962.91
-3.66309	1991.81
-3.66294	2020.72
-3.66279	2049.62
-3.66264	2078.53
-3.66248	2085.72
-3.66233	2092.92
-3.66218	2100.11
-3.66203	2107.31
-3.66188	2087.24
-3.66173	2067.17
-3.66158	2019.84
-3.66143	2020.97
-3.66127	2072.06
-3.66112	2123.15
-3.66097	2107.59
-3.66082	2043.56
-3.66067	2037.1
-3.66052	2030.63
-3.66037	2021.13
-3.66021	2011.63
-3.66006	2033.94
-3.65991	2056.25
-3.65976	2075.53
-3.65961	2094.81
-3.65946	2039.37
-3.65931	1935.46
-3.65916	1831.55
-3.659	1776.1
-3.65885	1776.83
-3.6587	1777.55
-3.65855	1781.31
-3.6584	1785.06
-3.65825	1788.82
-3.6581	1792.57
-3.65795	1796.33
-3.65779	1800.08
-3.65764	1820
-3.65749	1839.91
-3.65734	1859.82
-3.65719	1879.73
-3.65704	1899.64
-3.65689	1919.55
-3.65674	1939.46
-3.65658	1959.38
-3.65643	1931.26
-3.65628	1903.14
-3.65613	1878.06
-3.65598	1852.97
-3.65583	1824.86
-3.65568	1845.21
-3.65553	1835.27
-3.65537	1825.33
-3.65522	1816.9
-3.65507	1760.01
-3.65492	1703.12
-3.65477	1694.69
-3.65462	1771.09
-3.65447	1847.48
-3.65431	1926.91
-3.65416	2006.33
-3.65401	2083.17
-3.65386	2160
-3.65371	2167.17
-3.65356	2125.86
-3.65341	2080.52
-3.65326	2035.17
-3.6531	1959.53
-3.65295	1932.36
-3.6528	1915.8
-3.65265	1899.23
-3.6525	1885.69
-3.65235	1872.16
-3.6522	1882.85
-3.65205	1893.55
-3.65189	1904.25
-3.65174	1914.95
-3.65159	1939.81
-3.65144	1964.68
-3.65129	1989.54
-3.65114	2014.41
-3.65099	2042.3
-3.65084	2070.2
-3.65068	2122.33
-3.65053	2125.99
-3.65038	2015.04
-3.65023	1855.62
-3.65008	1750.73
-3.64993	1758.94
-3.64978	1891.34
-3.64962	1975.28
-3.64947	1931.99
-3.64932	1888.69
-3.64917	1875.25
-3.64902	1861.81
-3.64887	1945.3
-3.64872	2028.8
-3.64857	2114.31
-3.64841	2199.83
-3.64826	2123.78
-3.64811	2047.73
-3.64796	2038.83
-3.64781	2029.93
-3.64766	2021.03
-3.64751	2012.14
-3.64736	1993.14
-3.6472	1974.14
-3.64705	1960.2
-3.6469	1946.25
-3.64675	1973.99
-3.6466	2082.5
-3.64645	2187.99
-3.6463	2212.7
-3.64615	2144.51
-3.64599	2027.85
-3.64584	1984.9
-3.64569	2022.74
-3.64554	2056.03
-3.64539	2089.32
-3.64524	2127.66
-3.64509	2166
-3.64494	2105.38
-3.64478	2044.76
-3.64463	1984.15
-3.64448	1923.53
-3.64433	1917.69
-3.64418	1911.85
-3.64403	1906.02
-3.64388	1900.18
-3.64372	1960.98
-3.64357	2021.79
-3.64342	2082.6
-3.64327	2143.41
-3.64312	2171.9
-3.64297	2200.39
-3.64282	2131.95
-3.64267	2063.51
-3.64251	2001.12
-3.64236	1938.74
-3.64221	1973.29
-3.64206	2007.84
-3.64191	1971.87
-3.64176	1935.9
-3.64161	1966.57
-3.64146	2045.71
-3.6413	2075.37
-3.64115	2056.57
-3.641	2019.58
-3.64085	2063.38
-3.6407	2182.41
-3.64055	2252.97
-3.6404	2258.9
-3.64025	2264.83
-3.64009	2194.02
-3.63994	2123.21
-3.63979	2100.87
-3.63964	2159.31
-3.63949	2195.03
-3.63934	2182.28
-3.63919	2104.91
-3.63904	2027.53
-3.63888	2007.72
-3.63873	1987.9
-3.63858	1968.08
-3.63843	1948.27
-3.63828	1992.07
-3.63813	2035.87
-3.63798	2079.66
-3.63782	2123.46
-3.63767	2122.83
-3.63752	2122.2
-3.63737	2029.68
-3.63722	1937.16
-3.63707	1872.13
-3.63692	1887.87
-3.63677	1955.12
-3.63661	2022.36
-3.63646	2088.59
-3.63631	2154.83
-3.63616	2124.13
-3.63601	2093.42
-3.63586	2056.16
-3.63571	2018.89
-3.63556	1981.62
-3.6354	1944.36
-3.63525	1941.42
-3.6351	1938.49
-3.63495	1935.55
-3.6348	1932.62
-3.63465	1869.98
-3.6345	1807.34
-3.63435	1744.71
-3.63419	1682.07
-3.63404	1734.54
-3.63389	1787.02
-3.63374	1839.5
-3.63359	1891.97
-3.63344	1956.57
-3.63329	2021.16
-3.63313	2037.29
-3.63298	1972.63
-3.63283	1895.85
-3.63268	1867.55
-3.63253	1903.87
-3.63238	1940.19
-3.63223	1934.42
-3.63208	1928.64
-3.63192	1830.98
-3.63177	1733.31
-3.63162	1685.13
-3.63147	1717.73
-3.63132	1801.82
-3.63117	1885.92
-3.63102	1892.26
-3.63087	1898.6
-3.63071	1904.94
-3.63056	1911.29
-3.63041	1983.26
-3.63026	2055.24
-3.63011	2078.75
-3.62996	2021.48
-3.62981	1915.86
-3.62966	1858.71
-3.6295	1930.82
-3.62935	2002.92
-3.6292	2041.7
-3.62905	2080.48
-3.6289	2022.33
-3.62875	1964.17
-3.6286	1903.49
-3.62845	1842.81
-3.62829	1879.07
-3.62814	1915.32
-3.62799	1947.54
-3.62784	1979.76
-3.62769	2011.98
-3.62754	2044.2
-3.62739	2028.48
-3.62723	2012.77
-3.62708	1997.05
-3.62693	1981.34
-3.62678	1959.56
-3.62663	1937.79
-3.62648	1916.02
-3.62633	1894.25
-3.62618	1959.31
-3.62602	2024.38
-3.62587	2024.82
-3.62572	1976.79
-3.62557	1966.13
-3.62542	2036.24
-3.62527	2103.33
-3.62512	2089.64
-3.62497	2025.33
-3.62481	1961.02
-3.62466	1988.6
-3.62451	2016.18
-3.62436	1964.99
-3.62421	1913.81
-3.62406	1862.63
-3.62391	1811.44
-3.62376	1799.14
-3.6236	1786.83
-3.62345	1774.53
-3.6233	1762.22
-3.62315	1780.21
-3.623	1798.19
-3.62285	1816.18
-3.6227	1834.16
-3.62255	1812.83
-3.62239	1791.5
-3.62224	1862.06
-3.62209	1932.62
-3.62194	1958.74
-3.62179	1904.09
-3.62164	1849.44
-3.62149	1875.56
-3.62133	1924.92
-3.62118	1974.27
-3.62103	2028.67
-3.62088	2083.07
-3.62073	2151.61
-3.62058	2220.15
-3.62043	2191.75
-3.62028	2163.35
-3.62012	2086.1
-3.61997	2008.85
-3.61982	1931.61
-3.61967	1854.36
-3.61952	1886.17
-3.61937	1917.98
-3.61922	1949.78
-3.61907	1981.59
-3.61891	2027.53
-3.61876	2073.48
-3.61861	2022.49
-3.61846	1971.49
-3.61831	1902.32
-3.61816	1833.15
-3.61801	1763.99
-3.61786	1694.82
-3.6177	1679.26
-3.61755	1663.7
-3.6174	1648.15
-3.61725	1632.59
-3.6171	1689.74
-3.61695	1746.88
-3.6168	1804.03
-3.61664	1861.18
-3.61649	1960.73
-3.61634	2060.29
-3.61619	2154.8
-3.61604	2249.3
-3.61589	2257.98
-3.61574	2185.88
-3.61559	2062.28
-3.61543	1938.68
-3.61528	1893.2
-3.61513	1847.73
-3.61498	1802.26
-3.61483	1756.79
-3.61468	1810.28
-3.61453	1863.76
-3.61438	1917.25
-3.61422	1970.74
-3.61407	1974.74
-3.61392	1978.75
-3.61377	1982.76
-3.61362	1986.77
-3.61347	2004.91
-3.61332	2023.05
-3.61317	2035.14
-3.61301	2047.23
-3.61286	2111.47
-3.61271	2078.78
-3.61256	1945.11
-3.61241	1811.44
-3.61226	1742.4
-3.61211	1770.3
-3.61196	1840.6
-3.6118	1910.91
-3.61165	1955.46
-3.6115	2000.02
-3.61135	2044.57
-3.6112	2089.13
-3.61105	2085.22
-3.6109	2081.3
-3.61074	2174.33
-3.61059	2267.35
-3.61044	2240.47
-3.61029	2213.58
-3.61014	2186.7
-3.60999	2159.81
-3.60984	2098.6
-3.60969	2037.38
-3.60953	1976.16
-3.60938	1914.95
-3.60923	1875.44
-3.60908	1835.93
-3.60893	1796.42
-3.60878	1756.92
-3.60863	1735.59
-3.60848	1714.25
-3.60832	1692.92
-3.60817	1671.59
-3.60802	1801.28
-3.60787	1930.98
-3.60772	1963.73
-3.60757	1996.48
-3.60742	1950.48
-3.60727	1904.47
-3.60711	1955.4
-3.60696	2006.33
-3.60681	2075.44
-3.60666	2144.54
-3.60651	2116.71
-3.60636	2088.88
-3.60621	2093.36
-3.60605	2097.84
-3.6059	2005.38
-3.60575	1912.93
-3.6056	1795.73
-3.60545	1678.53
-3.6053	1658.28
-3.60515	1638.02
-3.605	1710.66
-3.60484	1783.3
-3.60469	1855.94
-3.60454	1928.58
-3.60439	1972.94
-3.60424	2017.31
-3.60409	2082.88
-3.60394	2099.99
-3.60379	2054.48
-3.60363	1912.04
-3.60348	1793.84
-3.60333	1724.1
-3.60318	1734.99
-3.60303	1745.87
-3.60288	1856.73
-3.60273	1967.58
-3.60258	2038.04
-3.60242	2108.51
-3.60227	2088.09
-3.60212	2067.67
-3.60197	2097.75
-3.60182	2224.75
-3.60167	2351.76
-3.60152	2381.84
-3.60137	2312.95
-3.60121	2244.07
-3.60106	2169.12
-3.60091	2094.18
-3.60076	2131.45
-3.60061	2168.71
-3.60046	2205.98
-3.60031	2243.25
-3.60015	2246.18
-3.6	2249.12
-3.59985	2155.11
-3.5997	2061.11
-3.59955	2028.7
-3.5994	1996.3
-3.59925	1963.89
-3.5991	1931.48
-3.59894	1933.41
-3.59879	1935.33
-3.59864	1937.26
-3.59849	1939.18
-3.59834	1931.1
-3.59819	1923.02
-3.59804	1914.95
-3.59789	1906.87
-3.59773	1997.75
-3.59758	2088.63
-3.59743	2179.5
-3.59728	2270.38
-3.59713	2305.22
-3.59698	2340.06
-3.59683	2277.96
-3.59668	2215.86
-3.59652	2202.22
-3.59637	2188.59
-3.59622	2174.96
-3.59607	2161.33
-3.59592	2259.28
-3.59577	2357.22
-3.59562	2358.23
-3.59547	2359.24
-3.59531	2367.32
-3.59516	2375.4
-3.59501	2319.86
-3.59486	2215.86
-3.59471	2133.56
-3.59456	2148.2
-3.59441	2229.49
-3.59425	2262.31
-3.5941	2237.57
-3.59395	2212.83
-3.5938	2276.95
-3.59365	2341.07
-3.5935	2309.23
-3.59335	2196.61
-3.5932	2102.16
-3.59304	2056.19
-3.59289	2012.23
-3.59274	1968.27
-3.59259	1930.38
-3.59244	1973.26
-3.59229	2053.5
-3.59214	2133.75
-3.59199	2122.11
-3.59183	2110.46
-3.59168	2099.83
-3.59153	2089.19
-3.59138	2078.56
-3.59123	2067.93
-3.59108	2028.26
-3.59093	1988.6
-3.59078	1951.96
-3.59062	1915.32
-3.59047	1925.14
-3.59032	1983.42
-3.59017	2059.88
-3.59002	2055.56
-3.58987	1965.4
-3.58972	1875.25
-3.58956	1876.98
-3.58941	1878.72
-3.58926	1911.76
-3.58911	1944.8
-3.58896	1977.84
-3.58881	2010.87
-3.58866	2041.92
-3.58851	2072.97
-3.58835	2055.56
-3.5882	2038.14
-3.58805	2039.9
-3.5879	2041.67
-3.58775	2137.35
-3.5876	2233.02
-3.58745	2322.64
-3.5873	2363.79
-3.58714	2319.1
-3.58699	2193.64
-3.58684	2016.68
-3.58669	1888.19
-3.58654	1888.94
-3.58639	1889.7
-3.58624	1891.85
-3.58609	1893.99
-3.58593	1896.14
-3.58578	1898.28
-3.58563	1877.21
-3.58548	1856.13
-3.58533	1899.67
-3.58518	1991.69
-3.58503	2065.53
-3.58488	2058.59
-3.58472	1975.91
-3.58457	1941.7
-3.58442	2019.58
-3.58427	2097.46
-3.58412	2129.9
-3.58397	2162.34
-3.58382	2141.73
-3.58366	2121.13
-3.58351	2100.52
-3.58336	2079.92
-3.58321	2096.67
-3.58306	2113.43
-3.58291	2130.18
-3.58276	2146.94
-3.58261	2166.72
-3.58245	2186.51
-3.5823	2206.3
-3.58215	2226.08
-3.582	2253.94
-3.58185	2281.81
-3.5817	2215.76
-3.58155	2149.72
-3.5814	2136.05
-3.58124	2170.86
-3.58109	2131.95
-3.58094	2012.26
-3.58079	1932.96
-3.58064	1934.45
-3.58049	1979.35
-3.58034	2024.25
-3.58019	2005.54
-3.58003	1938.36
-3.57988	1898.44
-3.57973	1939.31
-3.57958	1971.08
-3.57943	1954.39
-3.57928	1873.07
-3.57913	1791.75
-3.57898	1827.19
-3.57882	1862.63
-3.57867	1946.53
-3.57852	2030.44
-3.57837	2062.85
-3.57822	2095.25
-3.57807	2030.72
-3.57792	1966.19
-3.57776	1986.48
-3.57761	2006.77
-3.57746	2027.06
-3.57731	2047.35
-3.57716	2068.65
-3.57701	2089.95
-3.57686	2159.72
-3.57671	2229.49
-3.57655	2280.2
-3.5764	2330.91
-3.57625	2333.15
-3.5761	2254.61
-3.57595	2140.72
-3.5758	2075.31
-3.57565	2074.52
-3.5755	2073.73
-3.57534	2048.71
-3.57519	2023.69
-3.57504	1998.66
-3.57489	1973.64
-3.57474	2017.28
-3.57459	2060.92
-3.57444	2104.56
-3.57429	2148.2
-3.57413	2103.65
-3.57398	2059.09
-3.57383	2111.47
-3.57368	2163.85
-3.57353	2216.23
-3.57338	2268.62
-3.57323	2296.76
-3.57307	2276.44
-3.57292	2180.39
-3.57277	2035.87
-3.57262	1967.08
-3.57247	1979.07
-3.57232	2038.52
-3.57217	2097.97
-3.57202	2157.42
-3.57186	2216.87
-3.57171	2193.89
-3.57156	2090.14
-3.57141	1989.42
-3.57126	1969.47
-3.57111	2020.21
-3.57096	2119.42
-3.57081	2241.86
-3.57065	2283.51
-3.5705	2241.86
-3.57035	2200.2
-3.5702	2153.5
-3.57005	2106.8
-3.5699	2116.65
-3.56975	2126.49
-3.5696	2136.34
-3.56944	2146.18
-3.56929	2155.33
-3.56914	2164.48
-3.56899	2173.64
-3.56884	2182.79
-3.56869	2140.44
-3.56854	2098.09
-3.56839	2120.37
-3.56823	2191.12
-3.56808	2211.88
-3.56793	2151.86
-3.56778	2071.65
-3.56763	2104.53
-3.56748	2229.3
-3.56733	2273.29
-3.56717	2208.22
-3.56702	2143.15
-3.56687	2141.7
-3.56672	2140.25
-3.56657	2044.89
-3.56642	1949.53
-3.56627	1996.55
-3.56612	2092.03
-3.56596	2111.79
-3.56581	2050.76
-3.56566	2021.03
-3.56551	2039.78
-3.56536	2074.68
-3.56521	2109.58
-3.56506	2090.96
-3.56491	2072.34
-3.56475	2010.31
-3.5646	1948.27
-3.56445	1926.5
-3.5643	1985.5
-3.56415	2096.01
-3.564	2206.52
-3.56385	2268.55
-3.5637	2330.59
-3.56354	2295.69
-3.56339	2260.79
-3.56324	2220.84
-3.56309	2180.89
-3.56294	2237.88
-3.56279	2294.87
-3.56264	2275.12
-3.56248	2255.36
-3.56233	2190.17
-3.56218	2124.98
-3.56203	2130.72
-3.56188	2184.93
-3.56173	2208.85
-3.56158	2151.99
-3.56143	2053.73
-3.56127	1955.46
-3.56112	1949.09
-3.56097	1942.71
-3.56082	1996.93
-3.56067	2051.14
-3.56052	2056.88
-3.56037	2062.62
-3.56022	2077.46
-3.56006	2092.29
-3.55991	2107.12
-3.55976	2121.95
-3.55961	2162.18
-3.55946	2202.41
-3.55931	2242.65
-3.55916	2282.88
-3.55901	2321.09
-3.55885	2359.31
-3.5587	2300.58
-3.55855	2241.86
-3.5584	2233.12
-3.55825	2224.38
-3.5581	2215.64
-3.55795	2206.89
-3.5578	2156.75
-3.55764	2106.61
-3.55749	2011.03
-3.55734	1915.45
-3.55719	1938.77
-3.55704	2010.56
-3.55689	2006.61
-3.55674	1921.89
-3.55658	1855.34
-3.55643	1837.26
-3.55628	1883.8
-3.55613	1930.34
-3.55598	1941.04
-3.55583	1951.74
-3.55568	1962.44
-3.55553	1973.13
-3.55537	1965.66
-3.55522	1958.18
-3.55507	1950.7
-3.55492	1943.22
-3.55477	1952.75
-3.55462	1962.28
-3.55447	1971.81
-3.55432	1981.34
-3.55416	1966.63
-3.55401	1951.93
-3.55386	1937.22
-3.55371	1922.52
-3.55356	1947.2
-3.55341	1971.87
-3.55326	1996.55
-3.55311	2021.22
-3.55295	2027.72
-3.5528	2034.22
-3.55265	2040.72
-3.5525	2047.23
-3.55235	2012.7
-3.5522	1978.18
-3.55205	2034.54
-3.5519	2090.9
-3.55174	2064.45
-3.55159	1941.07
-3.55144	1817.69
-3.55129	1791.25
-3.55114	1806.71
-3.55099	1822.17
-3.55084	1843.69
-3.55068	1865.21
-3.55053	1940.25
-3.55038	2015.29
-3.55023	1962.09
-3.55008	1860.42
-3.54993	1818.67
-3.54978	1873.86
-3.54963	1995.7
-3.54947	2069.06
-3.54932	2105.07
-3.54917	2141.07
-3.54902	2174.05
-3.54887	2207.02
-3.54872	2192.03
-3.54857	2177.04
-3.54842	2065.12
-3.54826	1953.19
-3.54811	1952.34
-3.54796	1951.49
-3.54781	1950.63
-3.54766	1949.78
-3.54751	1962.31
-3.54736	1974.84
-3.54721	1987.37
-3.54705	1999.89
-3.5469	2111.38
-3.54675	2222.86
-3.5466	2291.94
-3.54645	2264.07
-3.5463	2226.62
-3.54615	2189.16
-3.54599	2082.03
-3.54584	1926.43
-3.54569	1790.02
-3.54554	1750.54
-3.54539	1815.07
-3.54524	1879.6
-3.54509	1897.02
-3.54494	1914.44
-3.54478	1931.86
-3.54463	1949.28
-3.54448	1885.92
-3.54433	1822.55
-3.54418	1860.17
-3.54403	1994.72
-3.54388	2142.4
-3.54373	2193.14
-3.54357	2207.53
-3.54342	2221.92
-3.54327	2222.17
-3.54312	2222.42
-3.54297	2222.67
-3.54282	2222.92
-3.54267	2214.85
-3.54252	2206.77
-3.54236	2198.69
-3.54221	2190.61
-3.54206	2182.53
-3.54191	2174.46
-3.54176	2166.38
-3.54161	2158.3
-3.54146	2204.24
-3.54131	2250.19
-3.54115	2296.13
-3.541	2342.08
-3.54085	2299.16
-3.5407	2256.25
-3.54055	2213.33
-3.5404	2170.42
-3.54025	2144.64
-3.54009	2118.86
-3.53994	2093.07
-3.53979	2067.29
-3.53964	2065.75
-3.53949	2064.2
-3.53934	2062.66
-3.53919	2061.11
-3.53904	2056.03
-3.53888	2050.95
-3.53873	2045.87
-3.53858	2040.79
-3.53843	1999.36
-3.53828	1957.92
-3.53813	2013.43
-3.53798	2068.94
-3.53783	2114.22
-3.53767	2159.5
-3.53752	2107.84
-3.53737	2056.19
-3.53722	2065.12
-3.53707	2074.05
-3.53692	2082.98
-3.53677	2091.91
-3.53662	2132.65
-3.53646	2173.38
-3.53631	2214.12
-3.53616	2254.86
-3.53601	2255.21
-3.53586	2255.55
-3.53571	2255.9
-3.53556	2256.25
-3.53541	2142.74
-3.53525	2029.24
-3.5351	1915.73
-3.53495	1802.23
-3.5348	1793.74
-3.53465	1785.25
-3.5345	1781.81
-3.53435	1778.38
-3.53419	1801.19
-3.53404	1904.79
-3.53389	1990.21
-3.53374	2027.16
-3.53359	2029.78
-3.53344	2032.39
-3.53329	2031.98
-3.53314	2031.57
-3.53298	1996.45
-3.53283	1961.33
-3.53268	2023.15
-3.53253	2084.97
-3.53238	2107.4
-3.53223	2129.84
-3.53208	2107.84
-3.53193	2005.07
-3.53177	1899.26
-3.53162	1906.55
-3.53147	1969.38
-3.53132	1983.74
-3.53117	1957.7
-3.53102	1931.67
-3.53087	1999.55
-3.53072	2067.42
-3.53056	2070.61
-3.53041	2073.79
-3.53026	2076.98
-3.53011	2080.17
-3.52996	2055.08
-3.52981	2030
-3.52966	2004.91
-3.5295	1979.82
-3.52935	1939.09
-3.5292	1898.35
-3.52905	1924.25
-3.5289	1998.63
-3.52875	2017.47
-3.5286	1987.84
-3.52845	1940.03
-3.52829	1973.01
-3.52814	2065.94
-3.52799	2110.4
-3.52784	2090.24
-3.52769	2070.07
-3.52754	2120.59
-3.52739	2171.11
-3.52724	2173.16
-3.52708	2094.43
-3.52693	1981.87
-3.52678	1917.79
-3.52663	1982.95
-3.52648	2048.11
-3.52633	2098.12
-3.52618	2148.14
-3.52603	2104.25
-3.52587	2060.35
-3.52572	2065.81
-3.52557	2119.74
-3.52542	2170.64
-3.52527	2173.07
-3.52512	2143.18
-3.52497	2064.83
-3.52482	1965.28
-3.52466	1946.5
-3.52451	1924.7
-3.52436	1902.89
-3.52421	1886.14
-3.52406	1869.38
-3.52391	1973.8
-3.52376	2078.21
-3.5236	2177.58
-3.52345	2276.95
-3.5233	2282.28
-3.52315	2206.83
-3.523	2176.82
-3.52285	2146.81
-3.5227	2091.56
-3.52255	2036.31
-3.52239	2077.99
-3.52224	2119.68
-3.52209	2156.82
-3.52194	2193.96
-3.52179	2134.16
-3.52164	2074.36
-3.52149	1964.08
-3.52134	1853.79
-3.52118	1840.44
-3.52103	1827.1
-3.52088	1868.21
-3.52073	1909.33
-3.52058	1950.45
-3.52043	1991.56
-3.52028	2038.74
-3.52013	2085.91
-3.51997	2133.09
-3.51982	2180.26
-3.51967	2140.09
-3.51952	2099.92
-3.51937	2062.78
-3.51922	2025.64
-3.51907	1931.95
-3.51891	1886.74
-3.51876	1923.31
-3.51861	2040.66
-3.51846	2085.82
-3.51831	2017.88
-3.51816	1973.17
-3.51801	2009.23
-3.51786	2081.65
-3.5177	2154.07
-3.51755	2134.6
-3.5174	2115.13
-3.51725	2110.3
-3.5171	2105.48
-3.51695	2100.65
-3.5168	2095.82
-3.51665	2060.7
-3.51649	2025.58
-3.51634	1990.46
-3.51619	1955.34
-3.51604	1964.14
-3.51589	1972.94
-3.51574	1981.75
-3.51559	1990.55
-3.51544	2057.92
-3.51528	2125.29
-3.51513	2153.28
-3.51498	2084.33
-3.51483	1949.25
-3.51468	1862.63
-3.51453	1904.25
-3.51438	1945.87
-3.51423	2020.81
-3.51407	2095.76
-3.51392	2073.76
-3.51377	2051.77
-3.51362	2011.35
-3.51347	1970.92
-3.51332	1930.5
-3.51317	1890.08
-3.51301	1877.93
-3.51286	1865.78
-3.51271	1853.63
-3.51256	1841.49
-3.51241	1885.88
-3.51226	1930.28
-3.51211	1877.74
-3.51196	1825.2
-3.5118	1809.02
-3.51165	1792.83
-3.5115	1776.64
-3.51135	1760.45
-3.5112	1785.41
-3.51105	1810.37
-3.5109	1932.27
-3.51075	2054.17
-3.51059	2048.83
-3.51044	2043.5
-3.51029	2038.17
-3.51014	2032.84
-3.50999	2054.26
-3.50984	2075.69
-3.50969	2097.11
-3.50954	2118.54
-3.50938	2034.95
-3.50923	1951.36
-3.50908	1867.77
-3.50893	1784.18
-3.50878	1834.13
-3.50863	1884.08
-3.50848	1934.04
-3.50833	1983.99
-3.50817	1976.38
-3.50802	1968.78
-3.50787	2024.79
-3.50772	2129.27
-3.50757	2202.45
-3.50742	2178.68
-3.50727	2115.54
-3.50711	2052.4
-3.50696	2043.79
-3.50681	2035.17
-3.50666	2032.62
-3.50651	2030.06
-3.50636	2058.36
-3.50621	2183.61
-3.50606	2281.59
-3.5059	2331.1
-3.50575	2254.39
-3.5056	2177.67
-3.50545	2097.93
-3.5053	2018.19
-3.50515	1931.89
-3.505	1845.59
-3.50485	1860.26
-3.50469	1971.87
-3.50454	2087.52
-3.50439	2106.23
-3.50424	2088.59
-3.50409	2070.95
-3.50394	2121.73
-3.50379	2172.5
-3.50364	2223.27
-3.50348	2274.04
-3.50333	2204.65
-3.50318	2135.26
-3.50303	2129.49
-3.50288	2172.18
-3.50273	2210.84
-3.50258	2152.56
-3.50242	2060.95
-3.50227	1969.35
-3.50212	1988.82
-3.50197	2105.22
-3.50182	2127.72
-3.50167	2053.28
-3.50152	1925.86
-3.50137	1846.91
-3.50121	1831.58
-3.50106	1816.24
-3.50091	1809.99
-3.50076	1803.75
-3.50061	1894.44
-3.50046	1985.12
-3.50031	2034.41
-3.50016	2083.7
-3.5	2132.99
-3.49985	2182.28
-3.4997	2181.08
-3.49955	2179.88
-3.4994	2178.68
-3.49925	2177.49
-3.4991	2195.85
-3.49895	2214.22
-3.49879	2232.58
-3.49864	2250.95
-3.49849	2186.51
-3.49834	2122.07
-3.49819	2057.64
-3.49804	1993.2
-3.49789	1947.45
-3.49774	1901.69
-3.49758	1919.55
-3.49743	1985.88
-3.49728	2024.95
-3.49713	1967.08
-3.49698	1912.23
-3.49683	1954.33
-3.49668	2020.4
-3.49652	2086.48
-3.49637	2061.68
-3.49622	2036.88
-3.49607	2042.37
-3.49592	2047.86
-3.49577	2053.35
-3.49562	2058.84
-3.49547	2069.38
-3.49531	2079.92
-3.49516	2090.46
-3.49501	2101
-3.49486	2128.7
-3.49471	2156.41
-3.49456	2151.8
-3.49441	2195.66
-3.49426	2283.7
-3.4941	2290.96
-3.49395	2215.41
-3.4938	2091.4
-3.49365	2001.72
-3.4935	1960.51
-3.49335	1955.65
-3.4932	1999.26
-3.49305	2047.41
-3.49289	2047.1
-3.49274	2044.76
-3.49259	2090.9
-3.49244	2192.57
-3.49229	2213.46
-3.49214	2121.25
-3.49199	2029.05
-3.49184	2022.14
-3.49168	2015.23
-3.49153	2008.32
-3.49138	2001.41
-3.49123	2057.1
-3.49108	2112.8
-3.49093	2168.49
-3.49078	2224.19
-3.49062	2149.62
-3.49047	2075.06
-3.49032	2000.49
-3.49017	1925.93
-3.49002	1988.69
-3.48987	2051.45
-3.48972	2114.22
-3.48957	2176.98
-3.48941	2131.95
-3.48926	2086.92
-3.48911	2041.89
-3.48896	1996.86
-3.48881	1992.22
-3.48866	1987.59
-3.48851	1979.92
-3.48836	1972.25
-3.4882	1961.55
-3.48805	1902.39
-3.4879	1846.25
-3.48775	1838.58
-3.4876	1905.64
-3.48745	2021.16
-3.4873	2154.86
-3.48715	2207.78
-3.48699	2169.98
-3.48684	2083.7
-3.48669	2019.65
-3.48654	1955.59
-3.48639	1961.21
-3.48624	1966.82
-3.48609	1972.44
-3.48593	1978.06
-3.48578	2006.9
-3.48563	2035.74
-3.48548	2064.58
-3.48533	2093.42
-3.48518	2122.26
-3.48503	2151.1
-3.48488	2179.95
-3.48472	2208.79
-3.48457	2185.25
-3.48442	2161.71
-3.48427	2138.17
-3.48412	2114.63
-3.48397	2145.61
-3.48382	2176.6
-3.48367	2110.65
-3.48351	2044.7
-3.48336	2044.89
-3.48321	2045.08
-3.48306	2045.27
-3.48291	2045.46
-3.48276	2033.53
-3.48261	2021.6
-3.48246	2009.67
-3.4823	1997.75
-3.48215	2061.24
-3.482	2124.72
-3.48185	2091.28
-3.4817	2057.83
-3.48155	2022.36
-3.4814	1986.89
-3.48125	1951.42
-3.48109	1915.96
-3.48094	1877.46
-3.48079	1838.96
-3.48064	1800.46
-3.48049	1761.97
-3.48034	1757.8
-3.48019	1753.64
-3.48003	1846.41
-3.47988	1939.18
-3.47973	1972.12
-3.47958	2005.07
-3.47943	2038.01
-3.47928	2070.95
-3.47913	2103.9
-3.47898	2136.84
-3.47882	2164.74
-3.47867	2192.63
-3.47852	2249.3
-3.47837	2225.2
-3.47822	2149.59
-3.47807	2073.98
-3.47792	2088.25
-3.47777	2102.51
-3.47761	2116.77
-3.47746	2131.04
-3.47731	2123.56
-3.47716	2116.08
-3.47701	2108.6
-3.47686	2101.12
-3.47671	2117.88
-3.47656	2134.63
-3.4764	2151.39
-3.47625	2168.14
-3.4761	2177.83
-3.47595	2187.52
-3.4758	2197.21
-3.47565	2206.89
-3.4755	2214.56
-3.47534	2222.23
-3.47519	2132.96
-3.47504	2043.69
-3.47489	2024.85
-3.47474	2006.01
-3.47459	1987.18
-3.47444	1968.34
-3.47429	1967.67
-3.47413	1967.01
-3.47398	1966.35
-3.47383	1965.69
-3.47368	2012.48
-3.47353	2059.28
-3.47338	2106.08
-3.47323	2152.87
-3.47308	2143.12
-3.47292	2133.37
-3.47277	2123.62
-3.47262	2113.87
-3.47247	2097.37
-3.47232	2080.86
-3.47217	2064.36
-3.47202	2047.86
-3.47187	2049.53
-3.47171	2051.2
-3.47156	2052.87
-3.47141	2054.55
-3.47126	2170.32
-3.47111	2286.1
-3.47096	2304.94
-3.47081	2323.78
-3.47066	2275.97
-3.4705	2228.16
-3.47035	2180.36
-3.4702	2132.55
-3.47005	2132.58
-3.4699	2132.61
-3.46975	2132.65
-3.4696	2132.68
-3.46944	2217.53
-3.46929	2302.38
-3.46914	2290.29
-3.46899	2278.21
-3.46884	2179.79
-3.46869	2081.37
-3.46854	2079.89
-3.46839	2078.4
-3.46823	2070.86
-3.46808	2063.32
-3.46793	1964.9
-3.46778	1866.48
-3.46763	1865.97
-3.46748	1962.4
-3.46733	2004.31
-3.46718	2046.22
-3.46702	2031.57
-3.46687	2016.93
-3.46672	2002.29
-3.46657	1987.65
-3.46642	1975.03
-3.46627	1962.4
-3.46612	1949.78
-3.46597	1937.16
-3.46581	2052.78
-3.46566	2168.4
-3.46551	2155.78
-3.46536	2094.68
-3.46521	2034.22
-3.46506	2070.7
-3.46491	2107.18
-3.46476	2046.72
-3.4646	1954.96
-3.46445	1911.66
-3.4643	1931.99
-3.46415	1952.31
-3.464	1968.08
-3.46385	1983.86
-3.4637	1999.64
-3.46354	2015.42
-3.46339	2013.02
-3.46324	2010.62
-3.46309	2008.22
-3.46294	2005.82
-3.46279	1979.07
-3.46264	1952.31
-3.46249	1925.55
-3.46233	1898.79
-3.46218	1928.58
-3.46203	1958.37
-3.46188	1988.15
-3.46173	2017.94
-3.46158	2014.91
-3.46143	2011.88
-3.46128	2008.85
-3.46112	2005.82
-3.46097	1984.62
-3.46082	1963.41
-3.46067	1942.21
-3.46052	1921
-3.46037	1900.05
-3.46022	1879.1
-3.46007	1955.08
-3.45991	2031.07
-3.45976	2052.53
-3.45961	2073.98
-3.45946	2095.44
-3.45931	2116.9
-3.45916	2136.34
-3.45901	2155.78
-3.45885	2175.21
-3.4587	2194.65
-3.45855	2159.56
-3.4584	2124.47
-3.45825	2186.32
-3.4581	2248.17
-3.45795	2176.32
-3.4578	2104.47
-3.45764	2032.62
-3.45749	1960.76
-3.45734	1961.62
-3.45719	1962.47
-3.45704	1963.32
-3.45689	1964.17
-3.45674	2007.94
-3.45659	2051.71
-3.45643	1998.54
-3.45628	1945.37
-3.45613	1916.43
-3.45598	1887.49
-3.45583	1955.49
-3.45568	2023.5
-3.45553	2110.05
-3.45538	2196.61
-3.45522	2283.16
-3.45507	2369.72
-3.45492	2353.28
-3.45477	2336.84
-3.45462	2223.46
-3.45447	2110.08
-3.45432	2061.33
-3.45417	2012.58
-3.45401	2060.76
-3.45386	2108.95
-3.45371	2163.19
-3.45356	2217.43
-3.45341	2271.68
-3.45326	2325.92
-3.45311	2349.37
-3.45295	2372.81
-3.4528	2299.32
-3.45265	2225.83
-3.4525	2285.62
-3.45235	2345.42
-3.4522	2308.28
-3.45205	2271.14
-3.4519	2266.82
-3.45174	2262.49
-3.45159	2258.17
-3.45144	2253.85
-3.45129	2263.66
-3.45114	2273.48
-3.45099	2186.35
-3.45084	2099.23
-3.45069	2046.06
-3.45053	1992.89
-3.45038	2036.65
-3.45023	2080.42
-3.45008	2003.02
-3.44993	1925.61
-3.44978	1945.14
-3.44963	1964.68
-3.44948	2069.53
-3.44932	2174.39
-3.44917	2182.31
-3.44902	2190.23
-3.44887	2137.57
-3.44872	2084.9
-3.44857	2032.24
-3.44842	1979.57
-3.44827	2046.91
-3.44811	2114.25
-3.44796	2181.59
-3.44781	2248.93
-3.44766	2314.25
-3.44751	2379.56
-3.44736	2347.95
-3.44721	2316.33
-3.44705	2275.62
-3.4469	2234.92
-3.44675	2194.21
-3.4466	2153.5
-3.44645	2179.44
-3.4463	2205.38
-3.44615	2231.32
-3.446	2257.26
[truncated: 129,072 more rows]
