# Supplementary material for: Sustainable Electrochemical Strategy for Selective Double Bond Oxidation in the Presence of Aldehyde Groups with Mo─N─O Catalysts
Source: Adv Sci (Weinh). 2025 Jun 23;12(36):e06584. doi: 10.1002/advs.202506584 (PMC12463080; doi:10.1002/advs.202506584)
Supplement: Supplementary file 2 — Supporting Information [file ADVS-12-e06584-s002.zip › NMR/cinnamic acid.csv]

-3.75095	98.2243
-3.7508	82.3122
-3.75065	71.42
-3.7505	65.0741
-3.75035	62.8956
-3.7502	60.7172
-3.75005	58.8229
-3.74989	56.9286
-3.74974	47.5518
-3.74959	38.175
-3.74944	37.8909
-3.74929	37.6068
-3.74914	39.7852
-3.74899	41.9636
-3.74883	44.4262
-3.74868	46.8888
-3.74853	48.1201
-3.74838	53.9451
-3.74823	61.4749
-3.74808	61.4276
-3.74793	56.2656
-3.74778	51.1036
-3.74762	54.5607
-3.74747	58.0178
-3.74732	59.0597
-3.74717	60.1489
-3.74702	61.2381
-3.74687	62.3273
-3.74672	64.5531
-3.74657	66.7789
-3.74641	69.0047
-3.74626	71.2305
-3.74611	69.3362
-3.74596	67.4893
-3.74581	74.2614
-3.74566	81.0335
-3.74551	82.6437
-3.74536	76.724
-3.7452	72.5092
-3.74505	72.8407
-3.7449	69.3362
-3.74475	65.8792
-3.7446	62.7062
-3.74445	59.5332
-3.7443	60.8593
-3.74414	62.2326
-3.74399	63.606
-3.74384	64.9794
-3.74369	64.5058
-3.74354	64.0322
-3.74339	63.5586
-3.74324	63.0851
-3.74309	62.6115
-3.74293	62.1379
-3.74278	61.6643
-3.74263	61.1908
-3.74248	65.2635
-3.74233	69.3362
-3.74218	73.409
-3.74203	77.4817
-3.74188	73.9773
-3.74172	70.4728
-3.74157	66.9684
-3.74142	63.5113
-3.74127	64.6952
-3.74112	65.8792
-3.74097	67.0631
-3.74082	68.2944
-3.74067	69.4783
-3.74051	70.6623
-3.74036	71.8462
-3.74021	73.0775
-3.74006	72.3671
-3.73991	71.6568
-3.73976	70.9464
-3.73961	70.2834
-3.73946	77.1502
-3.7393	84.0644
-3.73915	90.9312
-3.739	97.8454
-3.73885	96.1879
-3.7387	94.5304
-3.73855	92.8729
-3.7384	91.2628
-3.73824	89.6052
-3.73809	87.9477
-3.73794	86.2902
-3.73779	84.6801
-3.73764	85.4851
-3.73749	86.2902
-3.73734	84.0644
-3.73719	86.4323
-3.73703	85.8167
-3.73688	77.6711
-3.73673	69.7625
-3.73658	69.4783
-3.73643	72.1303
-3.73628	74.8297
-3.73613	68.8627
-3.73598	62.943
-3.73582	57.5442
-3.73567	52.1928
-3.73552	46.8415
-3.73537	41.4901
-3.73522	44.8998
-3.73507	48.3569
-3.73492	51.814
-3.73477	55.2711
-3.73461	59.2491
-3.73446	63.2745
-3.73431	67.2999
-3.73416	71.3253
-3.73401	65.0267
-3.73386	58.7755
-3.73371	61.617
-3.73356	64.4584
-3.7334	64.3637
-3.73325	64.269
-3.7331	70.0466
-3.73295	80.3705
-3.7328	85.1063
-3.73265	79.2339
-3.7325	67.9629
-3.73234	61.2381
-3.73219	56.976
-3.73204	52.7138
-3.73189	48.7357
-3.73174	44.7577
-3.73159	50.63
-3.73144	56.5497
-3.73129	62.4221
-3.73113	68.3417
-3.73098	66.6369
-3.73083	64.9794
-3.73068	63.2745
-3.73053	61.617
-3.73038	61.9011
-3.73023	62.2326
-3.73008	62.5168
-3.72992	62.8483
-3.72977	58.0178
-3.72962	53.2347
-3.72947	57.2601
-3.72932	61.2855
-3.72917	60.5751
-3.72902	55.3184
-3.72887	48.0728
-3.72871	48.4516
-3.72856	52.477
-3.72841	51.9561
-3.72826	45.3734
-3.72811	38.838
-3.72796	44.0947
-3.72781	49.3514
-3.72765	54.6081
-3.7275	59.9121
-3.72735	60.0542
-3.7272	60.2436
-3.72705	60.3857
-3.7269	60.5751
-3.72675	58.0652
-3.7266	55.5552
-3.72644	53.0453
-3.72629	50.5353
-3.72614	55.6026
-3.72599	60.6698
-3.72584	65.7371
-3.72569	70.8517
-3.72554	68.1523
-3.72539	65.4529
-3.72523	62.7535
-3.72508	60.0542
-3.72493	57.3548
-3.72478	54.6554
-3.72463	51.9561
-3.72448	49.304
-3.72433	50.2986
-3.72418	51.3404
-3.72402	52.3823
-3.72387	53.4241
-3.72372	54.466
-3.72357	55.5079
-3.72342	56.5497
-3.72327	57.5916
-3.72312	59.2491
-3.72297	60.954
-3.72281	62.6588
-3.72266	64.3637
-3.72251	58.4914
-3.72236	52.619
-3.72221	46.7467
-3.72206	40.8744
-3.72191	42.153
-3.72175	43.4791
-3.7216	44.8051
-3.72145	46.1311
-3.7213	47.4097
-3.72115	48.7357
-3.721	50.0618
-3.72085	51.3878
-3.7207	50.5827
-3.72054	49.825
-3.72039	49.0673
-3.72024	48.3095
-3.72009	47.5045
-3.71994	46.7467
-3.71979	45.989
-3.71964	45.2313
-3.71949	48.4042
-3.71933	51.6245
-3.71918	54.7975
-3.71903	58.0178
-3.71888	56.6444
-3.71873	55.3184
-3.71858	53.9451
-3.71843	52.619
-3.71828	52.8558
-3.71812	53.14
-3.71797	53.3768
-3.71782	53.6609
-3.71767	53.8977
-3.71752	54.1819
-3.71737	54.466
-3.71722	54.7502
-3.71707	56.0761
-3.71691	57.4022
-3.71676	58.7282
-3.71661	60.1015
-3.71646	61.4276
-3.71631	62.8009
-3.71616	64.1269
-3.71601	65.5003
-3.71585	63.8901
-3.7157	62.3273
-3.71555	60.7172
-3.7154	59.1544
-3.71525	57.5442
-3.7151	55.9814
-3.71495	54.6554
-3.7148	53.3768
-3.71464	55.3658
-3.71449	61.9485
-3.71434	70.5202
-3.71419	71.5147
-3.71404	61.8064
-3.71389	56.6444
-3.71374	57.5442
-3.71359	58.444
-3.71343	60.8593
-3.71328	63.2745
-3.71313	65.6897
-3.71298	68.1049
-3.71283	66.258
-3.71268	64.4111
-3.71253	62.5641
-3.71238	60.7172
-3.71222	67.0157
-3.71207	73.3143
-3.71192	75.0665
-3.71177	76.8661
-3.71162	76.1557
-3.71147	75.4453
-3.71132	73.3143
-3.71116	66.6842
-3.71101	60.7645
-3.71086	63.9375
-3.71071	68.8153
-3.71056	69.1942
-3.71041	64.9794
-3.71026	60.8119
-3.71011	65.1214
-3.70995	69.4783
-3.7098	67.2525
-3.70965	60.5277
-3.7095	55.5079
-3.70935	59.5806
-3.7092	63.3692
-3.70905	62.6115
-3.7089	64.9794
-3.70874	67.3472
-3.70859	68.6259
-3.70844	69.9519
-3.70829	71.2779
-3.70814	72.6039
-3.70799	69.0047
-3.70784	65.4056
-3.70769	52.7138
-3.70753	40.022
-3.70738	35.6651
-3.70723	31.3082
-3.70708	36.0439
-3.70693	40.8271
-3.70678	49.4461
-3.70663	58.1125
-3.70648	62.1853
-3.70632	66.3054
-3.70617	70.3781
-3.70602	74.4982
-3.70587	75.1612
-3.70572	66.7789
-3.70557	57.781
-3.70542	57.9231
-3.70526	61.4276
-3.70511	64.9794
-3.70496	62.5641
-3.70481	60.1489
-3.70466	53.7556
-3.70451	47.4097
-3.70436	43.9526
-3.70421	49.5882
-3.70405	58.6335
-3.7039	67.7261
-3.70375	70.8043
-3.7036	64.7899
-3.70345	52.2402
-3.7033	44.2841
-3.70315	44.4262
-3.703	44.5683
-3.70284	49.5408
-3.70269	54.5607
-3.70254	51.2931
-3.70239	48.0254
-3.70224	48.1674
-3.70209	57.4022
-3.70194	66.921
-3.70179	67.3472
-3.70163	64.3637
-3.70148	61.4276
-3.70133	61.096
-3.70118	60.7645
-3.70103	60.433
-3.70088	60.1015
-3.70073	59.2018
-3.70057	58.3019
-3.70042	57.4022
-3.70027	56.5497
-3.70012	56.0761
-3.69997	55.6026
-3.69982	55.129
-3.69967	54.7028
-3.69952	58.7755
-3.69936	62.8956
-3.69921	66.9684
-3.69906	71.0885
-3.69891	68.8153
-3.69876	66.5895
-3.69861	64.3163
-3.69846	62.0905
-3.69831	65.2162
-3.69815	68.3891
-3.698	62.4221
-3.69785	56.5024
-3.6977	53.5662
-3.69755	50.6774
-3.6974	52.3349
-3.69725	53.9924
-3.6971	52.477
-3.69694	51.0089
-3.69679	49.5408
-3.69664	48.0728
-3.69649	51.5772
-3.69634	55.129
-3.69619	58.6808
-3.69604	62.2326
-3.69589	61.2381
-3.69573	60.2436
-3.69558	59.2491
-3.69543	58.2546
-3.69528	58.5861
-3.69513	58.9176
-3.69498	59.2491
-3.69483	59.5806
-3.69467	55.3658
-3.69452	51.151
-3.69437	46.9362
-3.69422	42.7213
-3.69407	41.9163
-3.69392	41.1112
-3.69377	40.3061
-3.69362	39.501
-3.69346	43.2423
-3.69331	46.9835
-3.69316	51.0089
-3.69301	55.0816
-3.69286	60.6698
-3.69271	70.8517
-3.69256	80.5126
-3.69241	85.6746
-3.69225	81.223
-3.6921	69.2415
-3.69195	58.9176
-3.6918	53.1873
-3.69165	53.8503
-3.6915	59.107
-3.69135	62.0432
-3.6912	57.4495
-3.69104	48.2622
-3.69089	43.6685
-3.69074	51.1983
-3.69059	58.7282
-3.69044	61.1908
-3.69029	63.7007
-3.69014	57.118
-3.68999	50.5353
-3.68983	49.4461
-3.68968	48.3569
-3.68953	56.3603
-3.68938	64.3637
-3.68923	63.0377
-3.68908	61.759
-3.68893	60.4804
-3.68877	59.2018
-3.68862	56.2182
-3.68847	53.2347
-3.68832	45.7049
-3.68817	38.175
-3.68802	39.1222
-3.68787	40.1167
-3.68772	36.5175
-3.68756	32.9657
-3.68741	31.0714
-3.68726	29.2245
-3.68711	36.4228
-3.68696	43.6685
-3.68681	44.8051
-3.68666	45.989
-3.68651	47.1256
-3.68635	48.3095
-3.6862	50.0144
-3.68605	51.7666
-3.6859	53.5189
-3.68575	55.2711
-3.6856	50.2038
-3.68545	45.1366
-3.6853	40.0693
-3.68514	35.0494
-3.68499	37.5594
-3.68484	40.1167
-3.68469	42.6266
-3.68454	45.1839
-3.68439	41.8216
-3.68424	38.4592
-3.68408	35.0968
-3.68393	31.7818
-3.68378	32.9657
-3.68363	34.197
-3.68348	35.381
-3.68333	36.6122
-3.68318	38.8854
-3.68303	41.2059
-3.68287	43.4791
-3.68272	45.7996
-3.68257	48.0728
-3.68242	50.3932
-3.68227	52.7138
-3.68212	55.0343
-3.68197	55.129
-3.68182	55.2711
-3.68166	55.4131
-3.68151	55.5552
-3.68136	55.6499
-3.68121	55.792
-3.68106	55.9341
-3.68091	56.0761
-3.68076	55.3184
-3.68061	54.6081
-3.68045	53.8503
-3.6803	53.14
-3.68015	57.4969
-3.68	61.9011
-3.67985	57.1654
-3.6797	52.477
-3.67955	47.5518
-3.6794	42.674
-3.67924	38.4118
-3.67909	34.197
-3.67894	36.3755
-3.67879	49.2093
-3.67864	61.9958
-3.67849	64.2216
-3.67834	59.6753
-3.67818	55.129
-3.67803	49.9197
-3.67788	44.7104
-3.67773	50.1091
-3.67758	55.5079
-3.67743	60.9066
-3.67728	66.3527
-3.67713	62.7535
-3.67697	59.1544
-3.67682	55.5552
-3.67667	51.9561
-3.67652	48.3569
-3.67637	44.7577
-3.67622	41.1585
-3.67607	37.6068
-3.67592	37.0385
-3.67576	36.4702
-3.67561	35.9019
-3.67546	35.381
-3.67531	37.2752
-3.67516	39.2169
-3.67501	49.7303
-3.67486	60.291
-3.67471	60.6698
-3.67455	53.4715
-3.6744	46.2732
-3.67425	46.6994
-3.6741	50.488
-3.67395	54.3239
-3.6738	58.5861
-3.67365	62.8956
-3.6735	64.269
-3.67334	65.6424
-3.67319	67.0157
-3.67304	68.4365
-3.67289	65.2635
-3.67274	62.1379
-3.67259	58.965
-3.67244	55.8394
-3.67228	52.2876
-3.67213	48.7831
-3.67198	40.9691
-3.67183	40.7797
-3.67168	46.4152
-3.67153	52.0981
-3.67138	62.4694
-3.67123	65.3109
-3.67107	63.0377
-3.67092	60.7645
-3.67077	58.0178
-3.67062	55.2711
-3.67047	52.5244
-3.67032	49.7776
-3.67017	47.0309
-3.67002	44.2841
-3.66986	47.6939
-3.66971	51.1036
-3.66956	54.5134
-3.66941	57.9231
-3.66926	59.0597
-3.66911	60.1963
-3.66896	61.3328
-3.66881	62.4694
-3.66865	62.7062
-3.6685	62.943
-3.66835	63.1798
-3.6682	63.4639
-3.66805	69.4783
-3.6679	75.5401
-3.66775	71.1358
-3.66759	59.2018
-3.66744	50.9142
-3.66729	50.2038
-3.66714	45.2313
-3.66699	40.3061
-3.66684	41.2059
-3.66669	49.7303
-3.66654	53.9451
-3.66638	58.2072
-3.66623	59.2491
-3.66608	60.3383
-3.66593	61.4276
-3.66578	62.5168
-3.66563	63.606
-3.66548	64.6952
-3.66533	65.7844
-3.66517	66.8737
-3.66502	58.3019
-3.66487	49.7776
-3.66472	41.2533
-3.66457	32.7289
-3.66442	37.8435
-3.66427	42.9581
-3.66412	48.0728
-3.66396	53.1873
-3.66381	55.0343
-3.66366	56.8812
-3.66351	58.7282
-3.66336	60.5751
-3.66321	60.1489
-3.66306	59.7227
-3.66291	59.2964
-3.66275	58.9176
-3.6626	61.3802
-3.66245	63.8428
-3.6623	65.8318
-3.66215	67.8208
-3.662	66.7789
-3.66185	58.1599
-3.66169	51.2457
-3.66154	48.9252
-3.66139	51.4351
-3.66124	53.9451
-3.66109	56.7392
-3.66094	59.5806
-3.66079	57.8284
-3.66064	56.1235
-3.66048	45.9417
-3.66033	35.8072
-3.66018	28.2773
-3.66003	31.4029
-3.65988	43.1949
-3.65973	55.0343
-3.65958	57.4495
-3.65943	52.3349
-3.65927	48.8778
-3.65912	50.0144
-3.65897	55.9814
-3.65882	61.9958
-3.65867	57.8284
-3.65852	46.1311
-3.65837	37.7962
-3.65822	37.0858
-3.65806	40.7323
-3.65791	44.3788
-3.65776	45.0892
-3.65761	45.847
-3.65746	46.6046
-3.65731	47.3624
-3.65716	48.641
-3.657	49.967
-3.65685	51.2931
-3.6567	52.619
-3.65655	52.477
-3.6564	52.3823
-3.65625	52.2876
-3.6561	52.1928
-3.65595	54.3239
-3.65579	56.5024
-3.65564	58.6808
-3.65549	60.8593
-3.65534	59.107
-3.65519	57.4022
-3.65504	55.6973
-3.65489	53.9924
-3.65474	49.967
-3.65458	45.989
-3.65443	42.011
-3.65428	38.033
-3.65413	40.2588
-3.65398	42.5319
-3.65383	44.8051
-3.65368	47.0782
-3.65353	44.8051
-3.65337	42.5319
-3.65322	40.2588
-3.65307	37.9856
-3.65292	38.4118
-3.65277	38.838
-3.65262	39.2643
-3.65247	39.6905
-3.65232	40.1167
-3.65216	40.5429
-3.65201	40.9691
-3.65186	41.3953
-3.65171	39.359
-3.65156	37.37
-3.65141	35.381
-3.65126	33.3919
-3.6511	35.9492
-3.65095	38.5065
-3.6508	41.0638
-3.65065	43.6212
-3.6505	42.674
-3.65035	41.7268
-3.6502	40.7797
-3.65005	39.8326
-3.64989	43.4317
-3.64974	47.0309
-3.64959	50.63
-3.64944	54.2292
-3.64929	55.4605
-3.64914	56.7392
-3.64899	58.0178
-3.64884	59.2964
-3.64868	52.9506
-3.64853	46.652
-3.64838	40.3535
-3.64823	34.0549
-3.64808	35.7598
-3.64793	37.512
-3.64778	39.2643
-3.64763	41.0165
-3.64747	42.2478
-3.64732	43.5264
-3.64717	49.0673
-3.64702	47.0309
-3.64687	44.5209
-3.64672	42.011
-3.64657	39.0275
-3.64642	36.0439
-3.64626	37.6068
-3.64611	39.1695
-3.64596	40.7323
-3.64581	42.2951
-3.64566	44.8051
-3.64551	47.315
-3.64536	49.825
-3.6452	52.3349
-3.64505	50.2986
-3.6449	48.2622
-3.64475	46.2258
-3.6446	44.2368
-3.64445	45.989
-3.6443	47.7886
-3.64415	49.5408
-3.64399	51.3404
-3.64384	53.0926
-3.64369	54.8922
-3.64354	56.6918
-3.64339	58.4914
-3.64324	62.2326
-3.64309	66.0212
-3.64294	69.7625
-3.64278	73.5511
-3.64263	64.1269
-3.64248	54.7502
-3.64233	50.2038
-3.64218	53.2347
-3.64203	60.1963
-3.64188	67.1578
-3.64173	63.9849
-3.64157	53.2821
-3.64142	41.5848
-3.64127	34.4811
-3.64112	33.3919
-3.64097	32.3501
-3.64082	24.9623
-3.64067	17.6219
-3.64051	20.8422
-3.64036	31.6871
-3.64021	42.4846
-3.64006	48.7831
-3.63991	48.9725
-3.63976	49.2093
-3.63961	52.1455
-3.63946	55.129
-3.6393	58.0652
-3.63915	61.0487
-3.639	61.1434
-3.63885	61.2855
-3.6387	61.4276
-3.63855	61.5696
-3.6384	60.291
-3.63825	59.0597
-3.63809	57.8284
-3.63794	56.5971
-3.63779	55.3184
-3.63764	54.0871
-3.63749	52.8558
-3.63734	51.6245
-3.63719	48.7357
-3.63704	45.847
-3.63688	42.9581
-3.63673	40.1167
-3.63658	41.7742
-3.63643	43.4791
-3.63628	45.1366
-3.63613	46.8415
-3.63598	43.0055
-3.63583	39.2169
-3.63567	35.381
-3.63552	31.5923
-3.63537	19.7056
-3.63522	7.86624
-3.63507	6.87173
-3.63492	13.5018
-3.63477	20.416
-3.63461	27.3302
-3.63446	34.4338
-3.63431	41.5374
-3.63416	47.1256
-3.63401	48.1674
-3.63386	47.0309
-3.63371	53.4715
-3.63356	62.4221
-3.6334	63.7954
-3.63325	54.7502
-3.6331	45.7049
-3.63295	43.0055
-3.6328	40.3061
-3.63265	37.6068
-3.6325	34.9547
-3.63235	33.1552
-3.63219	31.4029
-3.63204	35.7124
-3.63189	44.5683
-3.63174	50.5827
-3.63159	49.0199
-3.63144	42.9108
-3.63129	36.8017
-3.63114	34.9074
-3.63098	33.0604
-3.63083	31.2135
-3.63068	29.3665
-3.63053	24.6782
-3.63038	19.9898
-3.63023	15.3014
-3.63008	10.613
-3.62993	17.101
-3.62977	23.6363
-3.62962	30.1243
-3.62947	36.6596
-3.62932	43.7159
-3.62917	50.8195
-3.62902	48.8305
-3.62887	46.8415
-3.62871	44.0474
-3.62856	41.3006
-3.62841	38.5065
-3.62826	35.7598
-3.62811	34.6706
-3.62796	33.6287
-3.62781	32.5869
-3.62766	31.545
-3.6275	30.3137
-3.62735	29.1298
-3.6272	27.9458
-3.62705	26.7619
-3.6269	25.5779
-3.62675	24.394
-3.6266	23.2101
-3.62645	22.0261
-3.62629	25.1517
-3.62614	28.2773
-3.62599	31.4029
-3.62584	34.5285
-3.62569	32.2553
-3.62554	29.9822
-3.62539	32.2553
-3.62524	34.5285
-3.62508	38.2224
-3.62493	41.9163
-3.62478	36.5175
-3.62463	31.1188
-3.62448	35.9492
-3.62433	40.7797
-3.62418	41.0638
-3.62402	41.3953
-3.62387	39.4063
-3.62372	37.4173
-3.62357	35.4283
-3.62342	33.4393
-3.62327	35.9966
-3.62312	38.5539
-3.62297	41.1112
-3.62281	43.7159
-3.62266	37.9856
-3.62251	32.2553
-3.62236	31.0714
-3.62221	29.9348
-3.62206	33.5814
-3.62191	37.2752
-3.62176	36.3755
-3.6216	35.523
-3.62145	32.0659
-3.6213	28.6088
-3.62115	29.6981
-3.621	30.8346
-3.62085	34.197
-3.6207	37.6068
-3.62055	31.8765
-3.62039	26.1936
-3.62024	26.0042
-3.62009	25.8621
-3.61994	25.6727
-3.61979	25.5306
-3.61964	24.7729
-3.61949	24.0625
-3.61934	23.3048
-3.61918	22.5944
-3.61903	24.8202
-3.61888	27.0934
-3.61873	29.3192
-3.61858	31.5923
-3.61843	26.1462
-3.61828	20.7475
-3.61812	19.8951
-3.61797	19.0426
-3.61782	24.8202
-3.61767	30.5978
-3.61752	27.7564
-3.61737	24.9623
-3.61722	25.3412
-3.61707	33.3446
-3.61691	41.3006
-3.61676	41.7268
-3.61661	34.86
-3.61646	27.9932
-3.61631	25.1991
-3.61616	22.4524
-3.61601	21.5526
-3.61586	20.7001
-3.6157	24.3466
-3.61555	28.0405
-3.6154	29.6981
-3.61525	31.3556
-3.6151	23.9204
-3.61495	16.4853
-3.6148	18.9953
-3.61465	21.5052
-3.61449	24.2993
-3.61434	27.1407
-3.61419	32.6816
-3.61404	42.7687
-3.61389	55.4131
-3.61374	59.0123
-3.61359	57.3548
-3.61343	55.6973
-3.61328	53.7556
-3.61313	51.8613
-3.61298	52.1455
-3.61283	57.0233
-3.61268	64.4584
-3.61253	62.8009
-3.61238	56.5024
-3.61222	50.2038
-3.61207	43.337
-3.61192	36.4702
-3.61177	32.0659
-3.61162	27.6617
-3.61147	32.3501
-3.61132	37.0385
-3.61117	39.7378
-3.61101	42.4372
-3.61086	40.5903
-3.61071	38.7433
-3.61056	31.3082
-3.61041	23.8731
-3.61026	25.5306
-3.61011	27.1881
-3.60996	28.7509
-3.6098	30.3137
-3.60965	36.4228
-3.6095	42.5319
-3.60935	43.4317
-3.6092	44.3315
-3.60905	49.2093
-3.6089	54.0871
-3.60875	60.0068
-3.60859	56.8339
-3.60844	46.7467
-3.60829	32.1133
-3.60814	21.0316
-3.60799	19.0426
-3.60784	20.7475
-3.60769	22.4997
-3.60753	20.7001
-3.60738	18.9005
-3.60723	21.6473
-3.60708	24.4414
-3.60693	20.9369
-3.60678	17.4325
-3.60663	13.928
-3.60648	10.4709
-3.60632	4.97745
-3.60617	-0.468658
-3.60602	-5.96213
-3.60587	-11.4082
-3.60572	-9.08771
-3.60557	-6.71985
-3.60542	-4.35196
-3.60527	-1.9841
-3.60511	2.3728
-3.60496	6.72968
-3.60481	11.0866
-3.60466	15.4435
-3.60451	14.1174
-3.60436	12.7914
-3.60421	7.20325
-3.60406	1.61508
-3.6039	-4.54141
-3.60375	-6.15155
-3.6036	-6.34097
-3.60345	2.56223
-3.6033	14.6384
-3.60315	26.7145
-3.603	30.2663
-3.60285	33.8181
-3.60269	29.4139
-3.60254	25.0096
-3.60239	20.6054
-3.60224	16.2485
-3.60209	15.254
-3.60194	14.2595
-3.60179	13.265
-3.60163	12.3179
-3.60148	11.3234
-3.60133	10.3289
-3.60118	9.33435
-3.60103	8.38718
-3.60088	9.38168
-3.60073	10.3762
-3.60058	11.3707
-3.60042	12.4126
-3.60027	18.5217
-3.60012	24.6782
-3.59997	27.3775
-3.59982	21.0316
-3.59967	12.5547
-3.59952	13.2177
-3.59937	17.243
-3.59921	21.3158
-3.59906	17.6693
-3.59891	14.0701
-3.59876	14.9699
-3.59861	15.917
-3.59846	19.7056
-3.59831	23.5416
-3.59816	27.3775
-3.598	31.2135
-3.59785	25.6253
-3.5977	20.0845
-3.59755	18.2375
-3.5974	25.4832
-3.59725	36.3755
-3.5971	42.7687
-3.59694	43.1949
-3.59679	43.6212
-3.59664	48.8305
-3.59649	54.0871
-3.59634	58.8702
-3.59619	63.6534
-3.59604	63.5586
-3.59589	55.9341
-3.59573	44.0947
-3.59558	32.3027
-3.59543	30.1243
-3.59528	38.6013
-3.59513	51.2931
-3.59498	53.4241
-3.59483	43.5738
-3.59468	29.2245
-3.59452	19.5635
-3.59437	20.558
-3.59422	26.2409
-3.59407	27.4249
-3.59392	22.7365
-3.59377	18.0481
-3.59362	19.1847
-3.59347	20.3213
-3.59331	30.0769
-3.59316	39.8326
-3.59301	40.8744
-3.59286	34.3391
-3.59271	29.5086
-3.59256	29.2718
-3.59241	25.1991
-3.59226	21.1263
-3.5921	17.3377
-3.59195	13.5492
-3.5918	14.6857
-3.59165	15.8223
-3.5915	26.0515
-3.59135	36.3281
-3.5912	45.6101
-3.59104	54.8922
-3.59089	55.0816
-3.59074	55.2711
-3.59059	50.5353
-3.59044	45.7996
-3.59029	41.0638
-3.59014	36.3755
-3.58999	36.4702
-3.58983	36.5649
-3.58968	36.6596
-3.58953	36.7543
-3.58938	36.2807
-3.58923	35.8072
-3.58908	35.3336
-3.58893	34.9074
-3.58878	36.6596
-3.58862	38.4118
-3.58847	31.0714
-3.58832	23.731
-3.58817	26.2409
-3.58802	28.7509
-3.58787	35.8072
-3.58772	42.9108
-3.58757	47.0309
-3.58741	51.151
-3.58726	50.7248
-3.58711	50.2986
-3.58696	49.967
-3.58681	49.6355
-3.58666	40.685
-3.58651	31.7818
-3.58636	32.3501
-3.5862	40.5429
-3.58605	46.1784
-3.5859	41.2059
-3.58575	32.5869
-3.5856	28.5615
-3.58545	28.893
-3.5853	24.6782
-3.58514	16.0591
-3.58499	15.0646
-3.58484	24.6782
-3.58469	34.2917
-3.58454	31.5923
-3.58439	28.893
-3.58424	26.1936
-3.58409	23.4942
-3.58393	24.8202
-3.58378	26.1936
-3.58363	27.567
-3.58348	28.9403
-3.58333	30.3137
-3.58318	31.6871
-3.58303	33.0604
-3.58288	34.4338
-3.58272	34.5285
-3.58257	34.6706
-3.58242	34.8127
-3.58227	34.9547
-3.58212	35.0968
-3.58197	35.2389
-3.58182	35.381
-3.58167	35.523
-3.58151	34.1497
-3.58136	32.7763
-3.58121	31.4029
-3.58106	30.0769
-3.58091	28.7036
-3.58076	27.3302
-3.58061	25.9568
-3.58045	24.6308
-3.5803	24.1099
-3.58015	23.5889
-3.58	23.068
-3.57985	22.5944
-3.5797	22.3576
-3.57955	22.1682
-3.5794	21.6473
-3.57924	21.1737
-3.57909	15.775
-3.57894	5.87723
-3.57879	-1.17902
-3.57864	-0.658081
-3.57849	3.27258
-3.57834	7.20325
-3.57819	16.1538
-3.57803	25.1044
-3.57788	32.9657
-3.57773	40.8744
-3.57758	39.6905
-3.57743	38.5065
-3.57728	38.175
-3.57713	37.8435
-3.57698	37.512
-3.57682	37.1805
-3.57667	34.3391
-3.57652	31.545
-3.57637	25.8621
-3.57622	24.7729
-3.57607	28.1826
-3.57592	27.0934
-3.57577	28.7982
-3.57561	30.5505
-3.57546	33.6287
-3.57531	36.7543
-3.57516	39.5484
-3.57501	42.3898
-3.57486	43.4791
-3.57471	40.0693
-3.57455	36.3281
-3.5744	37.1805
-3.57425	38.175
-3.5741	34.6232
-3.57395	33.6287
-3.5738	32.6816
-3.57365	31.5923
-3.5735	25.9568
-3.57334	18.6164
-3.57319	18.9005
-3.57304	25.4832
-3.57289	32.0659
-3.57274	32.5869
-3.57259	28.6088
-3.57244	27.4249
-3.57229	26.2409
-3.57213	29.035
-3.57198	31.8765
-3.57183	30.2663
-3.57168	24.1572
-3.57153	18.0481
-3.57138	16.4853
-3.57123	16.8642
-3.57108	17.2904
-3.57092	18.0008
-3.57077	18.7111
-3.57062	22.7838
-3.57047	26.904
-3.57032	33.2972
-3.57017	35.1442
-3.57002	31.7344
-3.56986	23.8257
-3.56971	15.917
-3.56956	12.5547
-3.56941	12.3179
-3.56926	16.6274
-3.56911	21.2211
-3.56896	21.3158
-3.56881	21.9314
-3.56865	22.5471
-3.5685	22.5944
-3.56835	22.6891
-3.5682	23.3521
-3.56805	19.4688
-3.5679	15.5855
-3.56775	16.2959
-3.5676	18.6638
-3.56744	21.0316
-3.56729	23.6837
-3.56714	26.383
-3.56699	30.5978
-3.56684	34.86
-3.56669	39.0748
-3.56654	43.337
-3.56639	51.4351
-3.56623	59.5806
-3.56608	58.965
-3.56593	47.7886
-3.56578	36.186
-3.56563	32.208
-3.56548	32.3501
-3.56533	32.5395
-3.56518	31.3556
-3.56502	30.219
-3.56487	29.035
-3.56472	27.8985
-3.56457	26.1936
-3.56442	24.4887
-3.56427	18.5217
-3.56412	12.5547
-3.56396	5.35632
-3.56381	2.70428
-3.56366	9.61847
-3.56351	21.079
-3.56336	28.7982
-3.56321	28.9403
-3.56306	24.5361
-3.56291	20.1318
-3.56275	21.5999
-3.5626	23.068
-3.56245	20.2739
-3.5623	17.5272
-3.56215	13.928
-3.562	14.9225
-3.56185	15.917
-3.5617	12.3652
-3.56154	11.3234
-3.56139	10.3289
-3.56124	9.0502
-3.56109	7.77155
-3.56094	9.1449
-3.56079	10.5656
-3.56064	11.9864
-3.56049	13.4071
-3.56033	14.5437
-3.56018	15.6802
-3.56003	16.8168
-3.55988	17.9534
-3.55973	18.6164
-3.55958	19.3268
-3.55943	15.4435
-3.55928	11.6075
-3.55912	13.1229
-3.55897	14.6857
-3.55882	14.5437
-3.55867	9.85526
-3.55852	4.78802
-3.55837	4.31445
-3.55822	10.0447
-3.55806	15.8223
-3.55791	21.2684
-3.55776	26.7619
-3.55761	27.709
-3.55746	28.6562
-3.55731	21.8841
-3.55716	15.1593
-3.55701	11.4181
-3.55685	3.17786
-3.5567	0.478485
-3.55655	5.40366
-3.5564	5.73517
-3.55625	6.11404
-3.5561	12.0811
-3.55595	18.0955
-3.5558	24.0625
-3.55564	30.0769
-3.55549	28.4668
-3.55534	26.904
-3.55519	25.2938
-3.55504	23.731
-3.55489	21.7893
-3.55474	19.8951
-3.55459	18.0008
-3.55443	16.1064
-3.55428	18.7111
-3.55413	21.3631
-3.55398	24.0151
-3.55383	26.6672
-3.55368	25.4359
-3.55353	24.2519
-3.55337	23.068
-3.55322	21.8841
-3.55307	22.9259
-3.55292	24.0151
-3.55277	25.3885
-3.55262	26.7619
-3.55247	27.6143
-3.55232	33.0131
-3.55216	40.1167
-3.55201	39.6431
-3.55186	36.1387
-3.55171	32.6342
-3.55156	29.1298
-3.55141	25.6727
-3.55126	22.8786
-3.55111	27.6617
-3.55095	30.7399
-3.5508	29.2718
-3.55065	26.2883
-3.5505	23.3048
-3.55035	20.0371
-3.5502	16.8168
-3.55005	18.1428
-3.5499	19.5162
-3.54974	20.8896
-3.54959	22.2629
-3.54944	23.6363
-3.54929	25.0096
-3.54914	25.9095
-3.54899	26.8092
-3.54884	28.1353
-3.54869	21.8841
-3.54853	17.3377
-3.54838	17.3377
-3.54823	21.3158
-3.54808	25.2938
-3.54793	29.556
-3.54778	33.8181
-3.54763	38.175
-3.54747	42.5793
-3.54732	37.8909
-3.54717	33.2025
-3.54702	22.5471
-3.54687	11.8916
-3.54672	10.4236
-3.54657	19.5635
-3.54642	34.7179
-3.54626	49.8723
-3.54611	50.5353
-3.54596	51.1983
-3.54581	50.7248
-3.54566	50.2512
-3.54551	49.7776
-3.54536	49.304
-3.54521	45.5154
-3.54505	41.7268
-3.5449	38.4118
-3.54475	35.0968
-3.5446	34.6232
-3.54445	41.7268
-3.5443	48.8305
-3.54415	48.4042
-3.544	44.5209
-3.54384	40.6376
-3.54369	36.2807
-3.54354	31.9712
-3.54339	35.1915
-3.54324	38.4118
-3.54309	41.6321
-3.54294	44.8998
-3.54279	45.6101
-3.54263	46.3205
-3.54248	47.0309
-3.54233	47.7886
-3.54218	43.9526
-3.54203	40.164
-3.54188	36.3281
-3.54173	32.5395
-3.54157	35.9492
-3.54142	39.4063
-3.54127	42.8161
-3.54112	46.2732
-3.54097	46.9362
-3.54082	47.6465
-3.54067	52.8558
-3.54052	50.5353
-3.54036	43.4791
-3.54021	41.0165
-3.54006	35.4756
-3.53991	29.9822
-3.53976	32.3027
-3.53961	34.6706
-3.53946	37.0385
-3.53931	39.4063
-3.53915	41.3006
-3.539	43.2423
-3.53885	45.1839
-3.5387	47.1256
-3.53855	44.4736
-3.5384	41.8689
-3.53825	39.2643
-3.5381	36.6596
-3.53794	37.2752
-3.53779	37.9382
-3.53764	38.5539
-3.53749	39.2169
-3.53734	35.2862
-3.53719	31.4029
-3.53704	27.5196
-3.53688	23.6363
-3.53673	25.1991
-3.53658	26.8092
-3.53643	28.7036
-3.53628	30.5978
-3.53613	29.2245
-3.53598	32.4448
-3.53583	39.5484
-3.53567	36.0439
-3.53552	30.1243
-3.53537	31.8291
-3.53522	28.6088
-3.53507	25.3885
-3.53492	22.6418
-3.53477	19.8951
-3.53462	17.4325
-3.53446	14.9699
-3.53431	12.5073
-3.53416	14.591
-3.53401	18.6638
-3.53386	15.1593
-3.53371	5.11954
-3.53356	-0.373932
-3.53341	6.2561
-3.53325	12.8861
-3.5331	15.7276
-3.53295	18.569
-3.5328	21.4105
-3.53265	24.2519
-3.5325	22.2629
-3.53235	20.2739
-3.5322	24.3466
-3.53204	33.0131
-3.53189	39.4537
-3.53174	38.3171
-3.53159	27.046
-3.53144	15.775
-3.53129	9.90262
-3.53114	11.6075
-3.53098	12.0811
-3.53083	8.05569
-3.53068	-2.22089
-3.53053	-4.92026
-3.53038	5.8299
-3.53023	21.1737
-3.53008	28.9877
-3.52993	26.2409
-3.52977	20.3213
-3.52962	14.4489
-3.52947	14.2122
-3.52932	9.47641
-3.52917	3.27258
-3.52902	4.6933
-3.52887	11.5602
-3.52872	23.0206
-3.52856	36.6122
-3.52841	42.674
-3.52826	38.7433
-3.52811	34.86
-3.52796	30.4558
-3.52781	26.0989
-3.52766	26.2409
-3.52751	26.4304
-3.52735	26.5724
-3.5272	26.7619
-3.52705	35.523
-3.5269	44.3315
-3.52675	57.6389
-3.5266	63.4166
-3.52645	59.77
-3.52629	60.7172
-3.52614	63.1324
-3.52599	58.0178
-3.52584	49.7776
-3.52569	46.0837
-3.52554	39.359
-3.52539	32.6816
-3.52524	34.2917
-3.52508	35.9019
-3.52493	32.7763
-3.52478	37.2752
-3.52463	42.8634
-3.52448	40.8744
-3.52433	41.0638
-3.52418	45.847
-3.52403	47.0782
-3.52387	48.3569
-3.52372	54.1345
-3.52357	52.3823
-3.52342	45.989
-3.52327	39.5958
-3.52312	32.7289
-3.52297	25.9095
-3.52282	23.5889
-3.52266	21.3158
-3.52251	18.9953
-3.52236	16.7221
-3.52221	21.5052
-3.52206	26.3357
-3.52191	31.1188
-3.52176	35.9492
-3.52161	35.7124
-3.52145	35.523
-3.5213	39.5484
-3.52115	36.0439
-3.521	30.3137
-3.52085	24.6308
-3.5207	18.4743
-3.52055	12.3179
-3.52039	19.753
-3.52024	27.2354
-3.52009	34.7179
-3.51994	42.2004
-3.51979	40.0693
-3.51964	37.9856
-3.51949	31.6397
-3.51934	32.871
-3.51918	37.37
-3.51903	41.9163
-3.51888	46.9362
-3.51873	51.9561
-3.51858	47.2203
-3.51843	42.5319
-3.51828	37.8435
-3.51813	33.1552
-3.51797	35.9966
-3.51782	38.8854
-3.51767	41.7742
-3.51752	44.663
-3.51737	38.6013
-3.51722	32.5869
-3.51707	26.5724
-3.51692	20.558
-3.51676	19.09
-3.51661	17.6219
-3.51646	16.1538
-3.51631	14.6857
-3.51616	20.2739
-3.51601	25.9095
-3.51586	31.4976
-3.51571	37.1332
-3.51555	34.5759
-3.5154	32.0659
-3.51525	29.5086
-3.5151	26.9987
-3.51495	31.9239
-3.5148	36.8964
-3.51465	32.7289
-3.51449	28.6088
-3.51434	23.9678
-3.51419	19.3741
-3.51404	19.6109
-3.51389	27.4249
-3.51374	39.8799
-3.51359	52.3349
-3.51344	50.1091
-3.51328	47.8833
-3.51313	44.1421
-3.51298	40.4008
-3.51283	37.1332
-3.51268	33.9129
-3.51253	32.8236
-3.51238	39.3116
-3.51223	44.0947
-3.51207	44.3315
-3.51192	40.022
-3.51177	35.7124
-3.51162	31.1188
-3.51147	26.5724
-3.51132	30.9767
-3.51117	35.4283
-3.51102	39.5958
-3.51086	43.7632
-3.51071	42.6266
-3.51056	36.9437
-3.51041	36.849
-3.51026	32.208
-3.51011	28.7036
-3.50996	32.7763
-3.5098	32.3027
-3.50965	31.8291
-3.5095	28.2299
-3.50935	24.6308
-3.5092	21.3158
-3.50905	18.0008
-3.5089	10.1868
-3.50875	6.96646
-3.50859	11.6075
-3.50844	23.8257
-3.50829	32.871
-3.50814	34.3864
-3.50799	31.545
-3.50784	28.7036
-3.50769	26.0989
-3.50754	23.5416
-3.50738	20.9843
-3.50723	18.427
-3.50708	19.8003
-3.50693	21.2211
-3.50678	22.6418
-3.50663	24.0625
-3.50648	24.4414
-3.50633	24.8676
-3.50617	25.2464
-3.50602	25.6727
-3.50587	26.0515
-3.50572	26.4778
-3.50557	26.8566
-3.50542	27.2828
-3.50527	24.5361
-3.50512	21.8367
-3.50496	18.8058
-3.50481	15.8223
-3.50466	11.0866
-3.50451	1.85187
-3.50436	-6.95663
-3.50421	-11.1714
-3.50406	-6.38834
-3.5039	5.97195
-3.50375	16.9115
-3.5036	23.3048
-3.50345	25.1517
-3.5033	26.9987
-3.50315	28.5615
-3.503	30.1716
-3.50285	31.2608
-3.50269	32.3501
-3.50254	33.4393
-3.50239	34.5285
-3.50224	35.6177
-3.50209	36.7069
-3.50194	37.7962
-3.50179	38.9327
-3.50164	31.2135
-3.50148	23.4942
-3.50133	15.775
-3.50118	8.10306
-3.50103	10.9919
-3.50088	13.928
-3.50073	17.101
-3.50058	20.3213
-3.50043	24.2519
-3.50027	32.7289
-3.50012	42.9108
-3.49997	45.5628
-3.49982	45.1366
-3.49967	44.7577
-3.49952	43.8579
-3.49937	43.0055
-3.49922	39.8799
-3.49906	36.7543
-3.49891	33.6287
-3.49876	30.5031
-3.49861	27.3775
-3.49846	24.2519
-3.49831	21.1263
-3.49816	18.0481
-3.498	16.5327
-3.49785	15.0172
-3.4977	13.5018
-3.49755	12.0337
-3.4974	9.94998
-3.49725	7.86624
-3.4971	5.78253
-3.49695	3.74615
-3.49679	6.72968
-3.49664	9.7132
-3.49649	3.6041
-3.49634	-2.50504
-3.49619	1.04678
-3.49604	4.5986
-3.49589	-0.373932
-3.49574	-5.34647
-3.49558	-0.752808
-3.49543	12.9335
-3.49528	17.8113
-3.49513	13.5965
-3.49498	3.41464
-3.49483	-2.22089
-3.49468	4.17236
-3.49453	10.5656
-3.49437	18.9479
-3.49422	27.3302
-3.49407	26.6198
-3.49392	25.9095
-3.49377	31.2608
-3.49362	36.6122
-3.49347	41.9636
-3.49331	47.315
-3.49316	42.9108
-3.49301	38.5065
-3.49286	34.6706
-3.49271	30.8346
-3.49256	29.1771
-3.49241	36.6122
-3.49226	41.4901
-3.4921	41.8689
-3.49195	45.7049
-3.4918	49.5882
-3.49165	53.1873
-3.4915	56.7865
-3.49135	55.5552
-3.4912	54.3239
-3.49105	55.3658
-3.49089	51.8613
-3.49074	46.8888
-3.49059	37.4173
-3.49044	25.1044
-3.49029	21.8841
-3.49014	26.904
-3.48999	31.9239
-3.48984	37.512
-3.48968	43.1002
-3.48953	41.1112
-3.48938	39.1222
-3.48923	37.1332
-3.48908	35.1915
-3.48893	25.2464
-3.48878	15.3014
-3.48863	15.1119
-3.48847	24.0625
-3.48832	27.1881
-3.48817	25.7674
-3.48802	27.1881
-3.48787	28.6562
-3.48772	27.8037
-3.48757	22.405
-3.48741	23.2574
-3.48726	33.2498
-3.48711	46.5099
-3.48696	55.2711
-3.48681	52.0034
-3.48666	48.7357
-3.48651	40.5903
-3.48636	32.4921
-3.4862	24.394
-3.48605	16.2959
-3.4859	20.8422
-3.48575	25.4359
-3.4856	30.0295
-3.48545	34.6232
-3.4853	31.5923
-3.48515	28.6088
-3.48499	25.6253
-3.48484	22.6418
-3.48469	23.3995
-3.48454	24.1572
-3.48439	24.9149
-3.48424	25.72
-3.48409	26.4778
-3.48394	27.2828
-3.48378	28.0405
-3.48363	28.8456
-3.48348	27.2354
-3.48333	25.6727
-3.48318	24.0625
-3.48303	22.4997
-3.48288	25.4359
-3.48272	28.4194
-3.48257	31.3556
-3.48242	34.3391
-3.48227	30.3611
-3.48212	26.4304
-3.48197	22.4524
-3.48182	18.5217
-3.48167	24.2046
-3.48151	29.9348
-3.48136	35.6177
-3.48121	41.348
-3.48106	47.315
-3.48091	53.3294
-3.48076	49.825
-3.48061	37.2752
-3.48046	28.0879
-3.4803	28.0405
-3.48015	31.6397
-3.48	35.2862
-3.47985	36.7543
-3.4797	42.7687
-3.47955	50.2038
-3.4794	50.0618
-3.47925	39.3116
-3.47909	24.0151
-3.47894	15.6329
-3.47879	14.8752
-3.47864	15.8697
-3.47849	16.8642
-3.47834	14.0701
-3.47819	18.8532
-3.47804	32.6342
-3.47788	46.4152
-3.47773	51.5772
-3.47758	56.7865
-3.47743	54.0398
-3.47728	51.3404
-3.47713	48.641
-3.47698	45.9417
-3.47682	43.2423
-3.47667	40.5429
-3.47652	37.5594
-3.47637	34.5759
-3.47622	22.3103
-3.47607	5.49838
-3.47592	-3.92575
-3.47577	-5.77271
-3.47561	-6.10419
-3.47546	-6.4357
-3.47531	-6.29364
-3.47516	-6.15155
-3.47501	-6.4357
-3.47486	-6.71985
-3.47471	1.8045
-3.47456	10.3289
-3.4744	24.3466
-3.47425	33.8181
-3.4741	34.9547
-3.47395	28.5615
-3.4738	22.6891
-3.47365	16.8168
-3.4735	10.4709
-3.47335	4.12503
-3.47319	2.60959
-3.47304	1.09415
-3.47289	5.64044
-3.47274	14.7805
-3.47259	17.8113
-3.47244	13.3124
-3.47229	8.81342
-3.47214	11.8916
-3.47198	21.8841
-3.47183	27.3302
-3.47168	20.6528
-3.47153	13.9754
-3.47138	12.3179
-3.47123	10.6603
-3.47108	9.00284
-3.47092	7.34534
-3.47077	9.28699
-3.47062	11.2286
-3.47047	13.1703
-3.47032	15.1119
-3.47017	14.4963
-3.47002	13.8806
-3.46987	13.265
-3.46971	12.6494
-3.46956	17.7166
-3.46941	22.7838
-3.46926	18.7585
-3.46911	14.7331
-3.46896	10.0447
-3.46881	5.35632
-3.46866	9.47641
-3.4685	13.5965
-3.46835	14.4963
-3.4682	10.8498
-3.46805	5.21423
-3.4679	7.20325
-3.46775	11.9864
-3.4676	12.2231
-3.46745	6.39816
-3.46729	0.573212
-3.46714	-0.989594
-3.46699	-2.5524
-3.46684	-3.83102
-3.46669	-5.06232
-3.46654	-4.25726
-3.46639	1.09415
-3.46623	-0.468658
-3.46608	-9.60864
-3.46593	-18.4645
-3.46578	-19.7431
-3.46563	-16.6649
-3.46548	-13.5393
-3.46533	-13.0184
-3.46518	-12.4501
-3.46502	-11.9292
-3.46487	-11.3609
-3.46472	-10.2717
-3.46457	-9.13507
-3.46442	-8.04584
-3.46427	-6.90927
-3.46412	-2.31561
-3.46397	2.32544
-3.46381	6.9191
-3.46366	11.5602
-3.46351	21.3631
-3.46336	31.2135
-3.46321	36.186
-3.46306	33.6287
-3.46291	21.742
-3.46276	9.90262
-3.4626	6.63495
-3.46245	3.41464
-3.4623	1.47299
-3.46215	-0.421295
-3.462	-2.36295
-3.46185	-4.25726
-3.4617	6.20874
-3.46155	16.7221
-3.46139	18.0955
-3.46124	19.5162
-3.46109	23.068
-3.46094	26.6672
-3.46079	25.3885
-3.46064	16.58
-3.46049	10.7077
-3.46033	4.88272
-3.46018	-1.13165
-3.46003	-7.14606
-3.45988	-11.3135
-3.45973	-10.8873
-3.45958	-8.28265
-3.45943	-13.2552
-3.45928	-21.6848
-3.45912	-22.4899
-3.45897	-15.4336
-3.45882	-3.83102
-3.45867	1.66241
-3.45852	7.20325
-3.45837	13.0282
-3.45822	18.8532
-3.45807	19.4215
-3.45791	19.9898
-3.45776	20.558
-3.45761	21.1263
-3.45746	12.0337
-3.45731	2.94107
-3.45716	2.94107
-3.45701	2.94107
-3.45686	3.79352
-3.4567	4.64594
-3.45655	5.49838
-3.4564	6.35083
-3.45625	3.22522
-3.4561	0.0996399
-3.45595	-3.02597
-3.4558	-6.10419
-3.45565	-7.09869
-3.45549	-8.0932
-3.45534	-9.08771
-3.45519	-10.0822
-3.45504	-11.0767
-3.45489	-12.0712
-3.45474	-13.0657
-3.45459	-14.0129
-3.45443	-9.13507
-3.45428	-4.25726
-3.45413	0.620575
-3.45398	5.54575
-3.45383	5.87723
-3.45368	6.20874
-3.45353	6.54025
-3.45338	6.9191
-3.45322	7.62946
-3.45307	8.38718
-3.45292	9.09756
-3.45277	9.85526
-3.45262	10.5656
-3.45247	11.3234
-3.45232	12.0337
-3.45217	12.7914
-3.45201	11.0392
-3.45186	9.33435
-3.45171	7.58212
-3.45156	5.87723
-3.45141	-0.705444
-3.45126	-7.24078
-3.45111	-7.76172
-3.45096	-3.68896
-3.4508	-2.0788
-3.45065	-8.04584
-3.4505	-13.7288
-3.45035	-11.7871
-3.4502	-1.36844
-3.45005	9.09756
-3.4499	10.8971
-3.44974	12.7441
-3.44959	11.8916
-3.44944	11.0866
-3.44929	10.2341
-3.44914	9.42905
-3.44899	12.5547
-3.44884	15.7276
-3.44869	18.3796
-3.44853	21.079
[truncated: 129,072 more rows]
