# Supplementary material for: Sustainable Electrochemical Strategy for Selective Double Bond Oxidation in the Presence of Aldehyde Groups with Mo─N─O Catalysts
Source: Adv Sci (Weinh). 2025 Jun 23;12(36):e06584. doi: 10.1002/advs.202506584 (PMC12463080; doi:10.1002/advs.202506584)
Supplement: Supplementary file 2 — Supporting Information [file ADVS-12-e06584-s002.zip › NMR/citral (standard sample).csv]

-3.74332	1244.52
-3.74317	1244.52
-3.74302	1244.52
-3.74287	1244.52
-3.74272	1257.26
-3.74257	1270
-3.74241	1323.25
-3.74226	1376.5
-3.74211	1415.18
-3.74196	1402.89
-3.74181	1331.9
-3.74166	1260.9
-3.74151	1235.87
-3.74136	1210.84
-3.7412	1229.5
-3.74105	1248.16
-3.7409	1256.61
-3.74075	1265.05
-3.7406	1271.23
-3.74045	1277.4
-3.7403	1270.37
-3.74014	1226.94
-3.73999	1203.99
-3.73984	1181.03
-3.73969	1185.84
-3.73954	1190.65
-3.73939	1195.45
-3.73924	1200.26
-3.73909	1205.07
-3.73893	1209.87
-3.73878	1214.68
-3.73863	1219.49
-3.73848	1229.24
-3.73833	1239
-3.73818	1248.76
-3.73803	1258.51
-3.73788	1265.99
-3.73772	1273.47
-3.73757	1301.43
-3.73742	1292.99
-3.73727	1278.62
-3.73712	1264.26
-3.73697	1227.14
-3.73682	1226.43
-3.73667	1241.65
-3.73651	1256.86
-3.73636	1274.36
-3.73621	1291.85
-3.73606	1287.44
-3.73591	1283.03
-3.73576	1264.06
-3.73561	1266.93
-3.73545	1279.36
-3.7353	1255.38
-3.73515	1240.96
-3.735	1248.39
-3.73485	1257.18
-3.7347	1265.97
-3.73455	1276.12
-3.7344	1286.27
-3.73424	1260.02
-3.73409	1233.77
-3.73394	1207.51
-3.73379	1181.26
-3.73364	1200.03
-3.73349	1218.8
-3.73334	1237.58
-3.73319	1256.38
-3.73303	1238.74
-3.73288	1221.11
-3.73273	1203.47
-3.73258	1185.87
-3.73243	1178.24
-3.73228	1170.62
-3.73213	1163
-3.73198	1155.4
-3.73182	1169.63
-3.73167	1183.85
-3.73152	1198.07
-3.73137	1212.32
-3.73122	1254.81
-3.73107	1297.31
-3.73092	1339.81
-3.73077	1382.33
-3.73061	1359.29
-3.73046	1336.25
-3.73031	1313.21
-3.73016	1290.2
-3.73001	1265.34
-3.72986	1240.48
-3.72971	1215.62
-3.72955	1190.79
-3.7294	1216.9
-3.72925	1243.01
-3.7291	1269.12
-3.72895	1295.26
-3.7288	1289.4
-3.72865	1283.54
-3.7285	1277.68
-3.72834	1271.82
-3.72819	1299.64
-3.72804	1327.46
-3.72789	1355.28
-3.72774	1383.1
-3.72759	1399.54
-3.72744	1415.98
-3.72729	1388.73
-3.72713	1361.48
-3.72698	1331.04
-3.72683	1300.61
-3.72668	1292.02
-3.72653	1319.84
-3.72638	1374.73
-3.72623	1407.79
-3.72608	1368.02
-3.72592	1328.26
-3.72577	1325.81
-3.72562	1323.36
-3.72547	1291.79
-3.72532	1238.37
-3.72517	1219.09
-3.72502	1236.21
-3.72487	1231.49
-3.72471	1226.77
-3.72456	1221.59
-3.72441	1216.42
-3.72426	1211.24
-3.72411	1206.06
-3.72396	1207.94
-3.72381	1209.85
-3.72365	1211.72
-3.7235	1213.63
-3.72335	1214.14
-3.7232	1214.68
-3.72305	1228.85
-3.7229	1221.19
-3.72275	1226.71
-3.7226	1254.1
-3.72244	1281.47
-3.72229	1287.01
-3.72214	1299.36
-3.72199	1333.58
-3.72184	1336.36
-3.72169	1295.49
-3.72154	1214.31
-3.72139	1155.01
-3.72123	1143.46
-3.72108	1175.63
-3.72093	1208.68
-3.72078	1241.76
-3.72063	1263.89
-3.72048	1307.89
-3.72033	1365.52
-3.72018	1401.33
-3.72002	1389.33
-3.71987	1333.66
-3.71972	1291.62
-3.71957	1271.45
-3.71942	1279.93
-3.71927	1288.44
-3.71912	1311.82
-3.71896	1335.23
-3.71881	1358.61
-3.71866	1382.02
-3.71851	1342.59
-3.71836	1303.2
-3.71821	1266.51
-3.71806	1229.84
-3.71791	1222.73
-3.71775	1259.34
-3.7176	1271.34
-3.71745	1283.37
-3.7173	1298.11
-3.71715	1312.87
-3.717	1324.87
-3.71685	1336.9
-3.7167	1319.72
-3.71654	1258.88
-3.71639	1210.3
-3.71624	1183.59
-3.71609	1192.81
-3.71594	1202.05
-3.71579	1212.63
-3.71564	1223.24
-3.71549	1209.7
-3.71533	1196.19
-3.71518	1182.65
-3.71503	1169.14
-3.71488	1155.6
-3.71473	1142.09
-3.71458	1128.55
-3.71443	1115.04
-3.71428	1143.88
-3.71412	1172.73
-3.71397	1201.57
-3.71382	1230.44
-3.71367	1259.28
-3.71352	1288.12
-3.71337	1316.97
-3.71322	1345.84
-3.71306	1327.8
-3.71291	1309.77
-3.71276	1291.74
-3.71261	1273.73
-3.71246	1255.7
-3.71231	1237.66
-3.71216	1219.63
-3.71201	1201.62
-3.71185	1196.28
-3.7117	1190.93
-3.71155	1185.58
-3.7114	1180.26
-3.71125	1196.76
-3.7111	1213.26
-3.71095	1229.76
-3.7108	1246.28
-3.71064	1273.25
-3.71049	1300.21
-3.71034	1324.45
-3.71019	1348.71
-3.71004	1368.39
-3.70989	1344.39
-3.70974	1302.63
-3.70959	1260.9
-3.70943	1261.33
-3.70928	1283.6
-3.70913	1277.2
-3.70898	1227.14
-3.70883	1140.19
-3.70868	1096.92
-3.70853	1144.68
-3.70837	1236.16
-3.70822	1282.09
-3.70807	1284.34
-3.70792	1270.2
-3.70777	1256.09
-3.70762	1251.06
-3.70747	1246.03
-3.70732	1240.99
-3.70716	1235.99
-3.70701	1229.19
-3.70686	1222.39
-3.70671	1215.59
-3.70656	1208.82
-3.70641	1223.87
-3.70626	1238.91
-3.70611	1253.96
-3.70595	1269.04
-3.7058	1287.27
-3.70565	1305.5
-3.7055	1323.73
-3.70535	1342
-3.7052	1338.38
-3.70505	1334.77
-3.7049	1331.16
-3.70474	1327.57
-3.70459	1312.53
-3.70444	1297.51
-3.70429	1282.46
-3.70414	1267.44
-3.70399	1252.4
-3.70384	1237.38
-3.70369	1222.33
-3.70353	1207.31
-3.70338	1221.85
-3.70323	1236.41
-3.70308	1250.95
-3.70293	1265.51
-3.70278	1258.2
-3.70263	1250.92
-3.70247	1243.61
-3.70232	1236.33
-3.70217	1230.38
-3.70202	1224.47
-3.70187	1218.52
-3.70172	1212.6
-3.70157	1228.5
-3.70142	1244.43
-3.70126	1260.33
-3.70111	1276.26
-3.70096	1278.51
-3.70081	1280.78
-3.70066	1283.03
-3.70051	1285.31
-3.70036	1287.55
-3.70021	1289.83
-3.70005	1292.08
-3.6999	1294.35
-3.69975	1276.49
-3.6996	1258.63
-3.69945	1240.76
-3.6993	1222.93
-3.69915	1207.34
-3.699	1191.75
-3.69884	1155.69
-3.69869	1156.06
-3.69854	1200.54
-3.69839	1245.03
-3.69824	1289.52
-3.69809	1334.03
-3.69794	1318.9
-3.69779	1267.36
-3.69763	1237.66
-3.69748	1208
-3.69733	1180.24
-3.69718	1174.32
-3.69703	1170.68
-3.69688	1145.22
-3.69673	1147.95
-3.69657	1187.09
-3.69642	1216.67
-3.69627	1224.44
-3.69612	1238.09
-3.69597	1251.74
-3.69582	1264.03
-3.69567	1276.35
-3.69552	1266.79
-3.69536	1257.23
-3.69521	1247.68
-3.69506	1238.15
-3.69491	1226.57
-3.69476	1215.02
-3.69461	1181.63
-3.69446	1184.64
-3.69431	1179.44
-3.69415	1152.42
-3.694	1139.96
-3.69385	1127.5
-3.6937	1105.91
-3.69355	1084.35
-3.6934	1042.31
-3.69325	1036.68
-3.6931	1076.07
-3.69294	1115.5
-3.69279	1157.2
-3.69264	1198.89
-3.69249	1211.1
-3.69234	1223.33
-3.69219	1235.56
-3.69204	1247.79
-3.69188	1259.99
-3.69173	1272.22
-3.69158	1284.45
-3.69143	1296.68
-3.69128	1273.84
-3.69113	1251.03
-3.69098	1228.22
-3.69083	1205.41
-3.69067	1204.41
-3.69052	1203.45
-3.69037	1202.48
-3.69022	1201.51
-3.69007	1193.12
-3.68992	1184.76
-3.68977	1176.4
-3.68962	1168.03
-3.68946	1181.49
-3.68931	1194.97
-3.68916	1208.45
-3.68901	1221.93
-3.68886	1243.58
-3.68871	1265.25
-3.68856	1286.93
-3.68841	1308.6
-3.68825	1293.84
-3.6881	1279.11
-3.68795	1264.37
-3.6878	1249.64
-3.68765	1263.21
-3.6875	1276.8
-3.68735	1275.83
-3.6872	1296.71
-3.68704	1305.27
-3.68689	1277.46
-3.68674	1259.2
-3.68659	1262.78
-3.68644	1268.61
-3.68629	1274.47
-3.68614	1296.26
-3.68598	1296.2
-3.68583	1286.56
-3.68568	1313.35
-3.68553	1330.59
-3.68538	1325.98
-3.68523	1309.77
-3.68508	1293.58
-3.68493	1276.03
-3.68477	1258.48
-3.68462	1283.69
-3.68447	1308.92
-3.68432	1290.46
-3.68417	1228.31
-3.68402	1173.86
-3.68387	1192.27
-3.68372	1239.8
-3.68356	1287.33
-3.68341	1293.87
-3.68326	1300.44
-3.68311	1307.01
-3.68296	1313.58
-3.68281	1303.91
-3.68266	1294.27
-3.68251	1284.62
-3.68235	1274.98
-3.6822	1287.16
-3.68205	1299.36
-3.6819	1311.56
-3.68175	1323.76
-3.6816	1299.53
-3.68145	1275.32
-3.6813	1253.85
-3.68114	1232.37
-3.68099	1234.53
-3.68084	1280.41
-3.68069	1326.29
-3.68054	1328.48
-3.68039	1322.14
-3.68024	1315.83
-3.68008	1331.33
-3.67993	1303.17
-3.67978	1258.6
-3.67963	1214.05
-3.67948	1212.26
-3.67933	1254.19
-3.67918	1297
-3.67903	1296.14
-3.67887	1278.88
-3.67872	1261.64
-3.67857	1268.04
-3.67842	1274.47
-3.67827	1308.18
-3.67812	1298.22
-3.67797	1273.28
-3.67782	1292.05
-3.67766	1283.49
-3.67751	1274.95
-3.67736	1305.53
-3.67721	1336.14
-3.67706	1366.71
-3.67691	1397.32
-3.67676	1382.84
-3.67661	1368.39
-3.67645	1353.91
-3.6763	1339.46
-3.67615	1324.99
-3.676	1310.54
-3.67585	1296.06
-3.6757	1281.61
-3.67555	1282.55
-3.67539	1283.49
-3.67524	1287.16
-3.67509	1290.85
-3.67494	1269.95
-3.67479	1292.73
-3.67464	1290.94
-3.67449	1289.18
-3.67434	1276.01
-3.67418	1262.84
-3.67403	1249.67
-3.67388	1236.53
-3.67373	1223.36
-3.67358	1210.19
-3.67343	1197.02
-3.67328	1183.88
-3.67313	1189.19
-3.67297	1194.51
-3.67282	1199.83
-3.67267	1205.18
-3.67252	1232.34
-3.67237	1259.51
-3.67222	1286.67
-3.67207	1313.86
-3.67192	1303.26
-3.67176	1292.65
-3.67161	1282.04
-3.67146	1271.45
-3.67131	1287.24
-3.67116	1303.03
-3.67101	1302.43
-3.67086	1258.17
-3.67071	1199.69
-3.67055	1184.93
-3.6704	1215.68
-3.67025	1246.42
-3.6701	1236.18
-3.66995	1225.97
-3.6698	1218.49
-3.66965	1211.01
-3.66949	1223.07
-3.66934	1278.85
-3.66919	1334.63
-3.66904	1346.72
-3.66889	1335.11
-3.66874	1323.54
-3.66859	1309.23
-3.66844	1294.92
-3.66828	1294.81
-3.66813	1294.72
-3.66798	1294.64
-3.66783	1294.55
-3.66768	1253.48
-3.66753	1212.43
-3.66738	1216.9
-3.66723	1265.05
-3.66707	1298.16
-3.66692	1287.61
-3.66677	1260.67
-3.66662	1233.74
-3.66647	1192.21
-3.66632	1150.71
-3.66617	1156.09
-3.66602	1205.15
-3.66586	1252.03
-3.66571	1277.06
-3.66556	1287.07
-3.66541	1275.24
-3.66526	1243.38
-3.66511	1233.37
-3.66496	1282.06
-3.6648	1352.61
-3.66465	1362.16
-3.6645	1328.03
-3.66435	1304.82
-3.6642	1303.45
-3.66405	1314.38
-3.6639	1281.61
-3.66375	1250.21
-3.66359	1262.49
-3.66344	1314.66
-3.66329	1366.83
-3.66314	1376.67
-3.66299	1313.69
-3.66284	1228.42
-3.66269	1164.99
-3.66254	1172.1
-3.66238	1179.21
-3.66223	1193.6
-3.66208	1208
-3.66193	1246.96
-3.66178	1242.24
-3.66163	1207.48
-3.66148	1172.73
-3.66133	1137.97
-3.66117	1103.21
-3.66102	1080.23
-3.66087	1100.96
-3.66072	1181.74
-3.66057	1262.55
-3.66042	1309.65
-3.66027	1313.1
-3.66012	1297.4
-3.65996	1281.72
-3.65981	1296.97
-3.65966	1312.24
-3.65951	1324.76
-3.65936	1337.3
-3.65921	1335.25
-3.65906	1289.55
-3.6589	1267.02
-3.65875	1244.52
-3.6586	1241.56
-3.65845	1216.79
-3.6583	1178.33
-3.65815	1183.59
-3.658	1211.58
-3.65785	1217.75
-3.65769	1240.28
-3.65754	1262.84
-3.65739	1279.9
-3.65724	1318.84
-3.65709	1370.04
-3.65694	1377.58
-3.65679	1360.06
-3.65664	1342.56
-3.65648	1322.31
-3.65633	1302.09
-3.65618	1281.58
-3.65603	1261.07
-3.65588	1243.3
-3.65573	1225.52
-3.65558	1218.21
-3.65543	1254.59
-3.65527	1278.68
-3.65512	1280.93
-3.65497	1269.98
-3.65482	1259.02
-3.65467	1246.71
-3.65452	1234.39
-3.65437	1222.08
-3.65422	1209.76
-3.65406	1200.17
-3.65391	1190.59
-3.65376	1195.96
-3.65361	1245.03
-3.65346	1269.52
-3.65331	1294.01
-3.65316	1321.23
-3.653	1348.45
-3.65285	1372.94
-3.6527	1397.43
-3.65255	1389.16
-3.6524	1337.19
-3.65225	1285.22
-3.6521	1276.94
-3.65195	1277.77
-3.65179	1278.59
-3.65164	1282.15
-3.65149	1285.71
-3.65134	1312.5
-3.65119	1339.32
-3.65104	1366.14
-3.65089	1392.97
-3.65074	1383.35
-3.65058	1373.77
-3.65043	1364.18
-3.65028	1354.6
-3.65013	1327.69
-3.64998	1300.81
-3.64983	1273.93
-3.64968	1247.05
-3.64953	1271.11
-3.64937	1295.21
-3.64922	1319.3
-3.64907	1343.39
-3.64892	1339.86
-3.64877	1336.36
-3.64862	1332.87
-3.64847	1329.37
-3.64831	1302.63
-3.64816	1275.92
-3.64801	1264.23
-3.64786	1230.69
-3.64771	1215.33
-3.64756	1243.69
-3.64741	1246.11
-3.64726	1248.53
-3.6471	1253.65
-3.64695	1258.8
-3.6468	1261.21
-3.64665	1263.63
-3.6465	1257.29
-3.64635	1207.29
-3.6462	1157.28
-3.64605	1150.97
-3.64589	1171.02
-3.64574	1191.1
-3.64559	1186.61
-3.64544	1225.8
-3.64529	1249.5
-3.64514	1229.53
-3.64499	1221.85
-3.64484	1236.01
-3.64468	1255.61
-3.64453	1231.55
-3.64438	1221.14
-3.64423	1232.57
-3.64408	1269.98
-3.64393	1307.41
-3.64378	1272.48
-3.64363	1215.7
-3.64347	1184.84
-3.64332	1175.85
-3.64317	1183.25
-3.64302	1212.49
-3.64287	1238.52
-3.64272	1242.73
-3.64257	1233.28
-3.64241	1267.53
-3.64226	1360.46
-3.64211	1409.72
-3.64196	1367.97
-3.64181	1282.52
-3.64166	1247.68
-3.64151	1256.52
-3.64136	1253.08
-3.6412	1227.82
-3.64105	1248.05
-3.6409	1311.96
-3.64075	1359.49
-3.6406	1385.2
-3.64045	1377.66
-3.6403	1326.44
-3.64015	1301.15
-3.63999	1275.89
-3.63984	1274.27
-3.63969	1316.34
-3.63954	1333.83
-3.63939	1351.35
-3.63924	1359.69
-3.63909	1368.02
-3.63894	1376.36
-3.63878	1384.72
-3.63863	1373.94
-3.63848	1363.16
-3.63833	1326.44
-3.63818	1333.43
-3.63803	1346.32
-3.63788	1337.36
-3.63773	1343.42
-3.63757	1349.5
-3.63742	1354.2
-3.63727	1358.89
-3.63712	1363.58
-3.63697	1368.31
-3.63682	1357.92
-3.63667	1347.57
-3.63651	1337.22
-3.63636	1326.86
-3.63621	1289.18
-3.63606	1251.52
-3.63591	1232.97
-3.63576	1258.11
-3.63561	1327.83
-3.63546	1397.58
-3.6353	1407.25
-3.63515	1373.23
-3.635	1340.09
-3.63485	1306.98
-3.6347	1314.83
-3.63455	1322.68
-3.6344	1355.14
-3.63425	1387.62
-3.63409	1417.37
-3.63394	1447.12
-3.63379	1453.18
-3.63364	1415.58
-3.63349	1402.55
-3.63334	1389.53
-3.63319	1356.9
-3.63304	1324.3
-3.63288	1291.71
-3.63273	1259.11
-3.63258	1277.46
-3.63243	1295.83
-3.63228	1314.21
-3.63213	1332.58
-3.63198	1324.02
-3.63182	1315.46
-3.63167	1306.9
-3.63152	1298.33
-3.63137	1289.77
-3.63122	1281.21
-3.63107	1271.28
-3.63092	1261.36
-3.63077	1288.75
-3.63061	1294.3
-3.63046	1284.82
-3.63031	1319.04
-3.63016	1401.05
-3.63001	1439.36
-3.62986	1417.6
-3.62971	1395.84
-3.62956	1381.19
-3.6294	1366.54
-3.62925	1351.89
-3.6291	1337.25
-3.62895	1344.44
-3.6288	1351.64
-3.62865	1315.14
-3.6285	1278.65
-3.62835	1203.02
-3.62819	1127.39
-3.62804	1055.85
-3.62789	1057.13
-3.62774	1138.05
-3.62759	1240.82
-3.62744	1274.41
-3.62729	1264.32
-3.62714	1220.71
-3.62698	1198.98
-3.62683	1220.45
-3.62668	1263.8
-3.62653	1272.99
-3.62638	1245.8
-3.62623	1196.73
-3.62608	1147.7
-3.62592	1175.54
-3.62577	1203.42
-3.62562	1231.26
-3.62547	1259.14
-3.62532	1304.73
-3.62517	1350.36
-3.62502	1405.97
-3.62487	1439.76
-3.62471	1431.59
-3.62456	1387.05
-3.62441	1349.31
-3.62426	1333.43
-3.62411	1337.1
-3.62396	1340.8
-3.62381	1366.32
-3.62366	1355.45
-3.6235	1342.28
-3.62335	1329.14
-3.6232	1313.69
-3.62305	1298.28
-3.6229	1304.68
-3.62275	1311.11
-3.6226	1317.51
-3.62245	1323.93
-3.62229	1319.7
-3.62214	1315.49
-3.62199	1311.25
-3.62184	1307.04
-3.62169	1280.96
-3.62154	1254.9
-3.62139	1228.82
-3.62123	1202.76
-3.62108	1214.91
-3.62093	1227.08
-3.62078	1239.23
-3.62063	1251.4
-3.62048	1263.55
-3.62033	1275.72
-3.62018	1287.87
-3.62002	1300.04
-3.61987	1326.01
-3.61972	1352.01
-3.61957	1377.98
-3.61942	1403.98
-3.61927	1429.94
-3.61912	1455.94
-3.61897	1481.91
-3.61881	1507.91
-3.61866	1484.73
-3.61851	1461.57
-3.61836	1438.39
-3.61821	1415.24
-3.61806	1413.9
-3.61791	1412.59
-3.61776	1411.26
-3.6176	1409.95
-3.61745	1420.02
-3.6173	1430.11
-3.61715	1440.21
-3.617	1450.31
-3.61685	1438.53
-3.6167	1426.79
-3.61655	1415.04
-3.61639	1403.29
-3.61624	1395.61
-3.61609	1387.96
-3.61594	1380.31
-3.61579	1372.66
-3.61564	1364.98
-3.61549	1357.33
-3.61533	1348.31
-3.61518	1339.29
-3.61503	1349.65
-3.61488	1338.18
-3.61473	1310.34
-3.61458	1333.46
-3.61443	1401.61
-3.61428	1469.79
-3.61412	1487.46
-3.61397	1468.71
-3.61382	1442.66
-3.61367	1394.79
-3.61352	1337.81
-3.61337	1317.25
-3.61322	1322.14
-3.61307	1348.91
-3.61291	1379.31
-3.61276	1387.88
-3.61261	1373.88
-3.61246	1381.76
-3.61231	1396.44
-3.61216	1374.73
-3.61201	1355.28
-3.61186	1335.85
-3.6117	1293.64
-3.61155	1287.87
-3.6114	1303.91
-3.61125	1319.98
-3.6111	1360.14
-3.61095	1363.93
-3.6108	1339.46
-3.61065	1336.88
-3.61049	1319.7
-3.61034	1302.54
-3.61019	1300.27
-3.61004	1298.02
-3.60989	1295.75
-3.60974	1293.5
-3.60959	1313.07
-3.60943	1332.67
-3.60928	1352.24
-3.60913	1371.83
-3.60898	1368.65
-3.60883	1365.49
-3.60868	1362.3
-3.60853	1359.15
-3.60838	1355.96
-3.60822	1352.8
-3.60807	1349.62
-3.60792	1346.46
-3.60777	1349.5
-3.60762	1352.55
-3.60747	1355.59
-3.60732	1358.64
-3.60717	1361.68
-3.60701	1364.72
-3.60686	1367.77
-3.60671	1370.81
-3.60656	1372.49
-3.60641	1374.17
-3.60626	1377.21
-3.60611	1380.25
-3.60596	1366.91
-3.6058	1375.42
-3.60565	1385.29
-3.6055	1373.31
-3.60535	1371.24
-3.6052	1391
-3.60505	1384.38
-3.6049	1326.78
-3.60474	1241.87
-3.60459	1193.38
-3.60444	1181.74
-3.60429	1191.95
-3.60414	1219.91
-3.60399	1247.87
-3.60384	1277.2
-3.60369	1306.53
-3.60353	1340.4
-3.60338	1374.28
-3.60323	1408.16
-3.60308	1442.03
-3.60293	1432.48
-3.60278	1422.95
-3.60263	1413.39
-3.60248	1403.86
-3.60232	1394.3
-3.60217	1384.78
-3.60202	1375.22
-3.60187	1365.69
-3.60172	1371.61
-3.60157	1377.55
-3.60142	1414.41
-3.60127	1400.33
-3.60111	1371.21
-3.60096	1378.52
-3.60081	1374.42
-3.60066	1348.51
-3.60051	1339.18
-3.60036	1329.88
-3.60021	1319.18
-3.60006	1308.52
-3.5999	1297.82
-3.59975	1287.16
-3.5996	1276.46
-3.59945	1265.79
-3.5993	1278.76
-3.59915	1291.76
-3.599	1304.73
-3.59884	1317.73
-3.59869	1294.3
-3.59854	1270.89
-3.59839	1247.45
-3.59824	1224.04
-3.59809	1232.06
-3.59794	1240.11
-3.59779	1248.16
-3.59763	1256.21
-3.59748	1239.2
-3.59733	1222.22
-3.59718	1227.08
-3.59703	1268.35
-3.59688	1314.15
-3.59673	1338.13
-3.59658	1332.98
-3.59642	1327.83
-3.59627	1299.44
-3.59612	1271.08
-3.59597	1286.42
-3.59582	1301.75
-3.59567	1330.13
-3.59552	1358.55
-3.59537	1343.28
-3.59521	1328
-3.59506	1299.05
-3.59491	1270.12
-3.59476	1311.73
-3.59461	1353.34
-3.59446	1355.79
-3.59431	1321.86
-3.59416	1308.4
-3.594	1294.95
-3.59385	1263.26
-3.5937	1231.6
-3.59355	1258.2
-3.5934	1306.64
-3.59325	1349.62
-3.5931	1356.19
-3.59294	1340.91
-3.59279	1325.67
-3.59264	1300.84
-3.59249	1276.01
-3.59234	1251.17
-3.59219	1226.37
-3.59204	1235.67
-3.59189	1244.97
-3.59173	1254.27
-3.59158	1263.6
-3.59143	1270.63
-3.59128	1277.66
-3.59113	1307.44
-3.59098	1300.84
-3.59083	1281.92
-3.59068	1299.42
-3.59052	1306.44
-3.59037	1291.65
-3.59022	1313.24
-3.59007	1334.83
-3.58992	1355.05
-3.58977	1375.3
-3.58962	1389.61
-3.58947	1403.92
-3.58931	1418.23
-3.58916	1432.56
-3.58901	1462.8
-3.58886	1493.03
-3.58871	1481.85
-3.58856	1419.73
-3.58841	1392.65
-3.58825	1409.27
-3.5881	1398.12
-3.58795	1386.99
-3.5878	1356.73
-3.58765	1326.47
-3.5875	1298.93
-3.58735	1271.43
-3.5872	1239.8
-3.58704	1251.86
-3.58689	1323.08
-3.58674	1372.49
-3.58659	1364.52
-3.58644	1334.71
-3.58629	1334.94
-3.58614	1378.89
-3.58599	1410.97
-3.58583	1443.06
-3.58568	1475.14
-3.58553	1507.25
-3.58538	1474.72
-3.58523	1398.49
-3.58508	1322.26
-3.58493	1289.74
-3.58478	1302.71
-3.58462	1315.69
-3.58447	1328.66
-3.58432	1341.65
-3.58417	1355.53
-3.58402	1325.73
-3.58387	1294.55
-3.58372	1307.09
-3.58357	1367.79
-3.58341	1406.68
-3.58326	1387.76
-3.58311	1368.85
-3.58296	1338.53
-3.58281	1308.23
-3.58266	1280.67
-3.58251	1253.11
-3.58235	1259.2
-3.5822	1309
-3.58205	1331.5
-3.5819	1354
-3.58175	1367.37
-3.5816	1337.07
-3.58145	1331.36
-3.5813	1325.64
-3.58114	1288.55
-3.58099	1251.49
-3.58084	1217.16
-3.58069	1182.82
-3.58054	1174.86
-3.58039	1210.61
-3.58024	1221.79
-3.58009	1232.97
-3.57993	1231.38
-3.57978	1229.81
-3.57963	1228.25
-3.57948	1226.68
-3.57933	1261.5
-3.57918	1296.34
-3.57903	1331.19
-3.57888	1366.03
-3.57872	1382.5
-3.57857	1399
-3.57842	1412.76
-3.57827	1426.53
-3.57812	1416.6
-3.57797	1363.02
-3.57782	1308.06
-3.57766	1296.8
-3.57751	1313.27
-3.57736	1307.92
-3.57721	1317.59
-3.57706	1327.26
-3.57691	1335.54
-3.57676	1343.84
-3.57661	1352.15
-3.57645	1360.46
-3.5763	1352.41
-3.57615	1344.39
-3.576	1335
-3.57585	1325.61
-3.5757	1324.84
-3.57555	1302.26
-3.5754	1267.39
-3.57524	1276.2
-3.57509	1360.09
-3.57494	1444
-3.57479	1456
-3.57464	1424.31
-3.57449	1400.79
-3.57434	1420.98
-3.57419	1441.18
-3.57403	1417.69
-3.57388	1357.33
-3.57373	1340.69
-3.57358	1369.53
-3.57343	1398.4
-3.57328	1425.42
-3.57313	1452.47
-3.57298	1476.76
-3.57282	1501.08
-3.57267	1488.97
-3.57252	1433.19
-3.57237	1389.67
-3.57222	1368.02
-3.57207	1367.74
-3.57192	1367.48
-3.57176	1368.56
-3.57161	1369.67
-3.57146	1356.02
-3.57131	1342.39
-3.57116	1328.74
-3.57101	1315.12
-3.57086	1301.46
-3.57071	1287.84
-3.57055	1274.19
-3.5704	1260.56
-3.57025	1256.01
-3.5701	1251.49
-3.56995	1246.94
-3.5698	1242.41
-3.56965	1259.71
-3.5695	1277.03
-3.56934	1294.32
-3.56919	1311.65
-3.56904	1311.39
-3.56889	1311.13
-3.56874	1310.88
-3.56859	1310.65
-3.56844	1310.39
-3.56829	1310.14
-3.56813	1312.61
-3.56798	1315.12
-3.56783	1311.67
-3.56768	1351.92
-3.56753	1411.29
-3.56738	1397.86
-3.56723	1367.11
-3.56708	1380.05
-3.56692	1363.87
-3.56677	1347.71
-3.56662	1343.76
-3.56647	1339.81
-3.56632	1335.85
-3.56617	1331.93
-3.56602	1286.1
-3.56586	1240.28
-3.56571	1238.15
-3.56556	1236.04
-3.56541	1216.16
-3.56526	1196.28
-3.56511	1249.21
-3.56496	1302.17
-3.56481	1338.72
-3.56465	1375.28
-3.5645	1411.83
-3.56435	1448.4
-3.5642	1444.39
-3.56405	1440.38
-3.5639	1436.37
-3.56375	1432.36
-3.5636	1428.35
-3.56344	1424.34
-3.56329	1420.33
-3.56314	1416.32
-3.56299	1428.24
-3.56284	1440.16
-3.56269	1452.07
-3.56254	1463.99
-3.56239	1480.46
-3.56223	1496.93
-3.56208	1440.58
-3.56193	1384.23
-3.56178	1348.65
-3.56163	1313.07
-3.56148	1277.48
-3.56133	1241.9
-3.56117	1252.74
-3.56102	1263.58
-3.56087	1274.41
-3.56072	1285.25
-3.56057	1334.32
-3.56042	1383.38
-3.56027	1432.45
-3.56012	1481.51
-3.55996	1462.31
-3.55981	1443.11
-3.55966	1423.91
-3.55951	1404.71
-3.55936	1381.99
-3.55921	1359.26
-3.55906	1297.4
-3.55891	1235.53
-3.55875	1206.43
-3.5586	1250.15
-3.55845	1325.73
-3.5583	1401.3
-3.55815	1411.8
-3.558	1422.29
-3.55785	1359.97
-3.5577	1297.65
-3.55754	1269.92
-3.55739	1242.19
-3.55724	1287.27
-3.55709	1332.35
-3.55694	1389.78
-3.55679	1447.21
-3.55664	1448.21
-3.55649	1376.38
-3.55633	1309.11
-3.55618	1314.66
-3.55603	1376.64
-3.55588	1438.62
-3.55573	1406.39
-3.55558	1374.17
-3.55543	1341.94
-3.55527	1309.71
-3.55512	1305.7
-3.55497	1301.69
-3.55482	1297.68
-3.55467	1293.67
-3.55452	1315.57
-3.55437	1337.5
-3.55422	1359.43
-3.55406	1381.36
-3.55391	1397.8
-3.55376	1414.27
-3.55361	1333.35
-3.55346	1252.43
-3.55331	1213.8
-3.55316	1248.02
-3.55301	1284.97
-3.55285	1321.91
-3.5527	1341.54
-3.55255	1361.2
-3.5524	1337.16
-3.55225	1313.12
-3.5521	1274.56
-3.55195	1236.01
-3.5518	1299.42
-3.55164	1362.82
-3.55149	1363.39
-3.55134	1363.98
-3.55119	1364.58
-3.55104	1365.18
-3.55089	1402.15
-3.55074	1439.16
-3.55059	1432.48
-3.55043	1425.79
-3.55028	1397.23
-3.55013	1368.7
-3.54998	1410.26
-3.54983	1451.82
-3.54968	1514.51
-3.54953	1533.54
-3.54937	1489.76
-3.54922	1445.99
-3.54907	1441.32
-3.54892	1436.69
-3.54877	1391.09
-3.54862	1345.49
-3.54847	1327.18
-3.54832	1352.58
-3.54816	1380.71
-3.54801	1365.15
-3.54786	1336.82
-3.54771	1352.21
-3.54756	1424.94
-3.54741	1497.67
-3.54726	1507.97
-3.54711	1474.6
-3.54695	1441.24
-3.5468	1451.56
-3.54665	1438.65
-3.5465	1425.76
-3.54635	1430.63
-3.5462	1413.65
-3.54605	1395.73
-3.5459	1421.52
-3.54574	1433.67
-3.54559	1423.97
-3.54544	1429.26
-3.54529	1434.58
-3.54514	1438.53
-3.54499	1442.49
-3.54484	1450.82
-3.54468	1459.16
-3.54453	1452.47
-3.54438	1467.66
-3.54423	1474.63
-3.54408	1437.91
-3.54393	1414.84
-3.54378	1413.65
-3.54363	1426.08
-3.54347	1438.51
-3.54332	1452.3
-3.54317	1466.12
-3.54302	1443.51
-3.54287	1420.9
-3.54272	1398.29
-3.54257	1375.7
-3.54242	1355.82
-3.54226	1335.94
-3.54211	1317.42
-3.54196	1298.93
-3.54181	1301.8
-3.54166	1326.52
-3.54151	1363.53
-3.54136	1356.87
-3.54121	1324.7
-3.54105	1292.53
-3.5409	1257.63
-3.54075	1222.76
-3.5406	1253.39
-3.54045	1284.03
-3.5403	1314.66
-3.54015	1345.32
-3.54	1341.48
-3.53984	1337.64
-3.53969	1333.8
-3.53954	1329.96
-3.53939	1327.49
-3.53924	1325.01
-3.53909	1308.89
-3.53894	1314.6
-3.53878	1335.79
-3.53863	1335.14
-3.53848	1333.12
-3.53833	1352.95
-3.53818	1363.21
-3.53803	1329.79
-3.53788	1310.02
-3.53773	1312.1
-3.53757	1342.17
-3.53742	1372.23
-3.53727	1403.66
-3.53712	1435.09
-3.53697	1430.11
-3.53682	1425.14
-3.53667	1420.16
-3.53652	1415.18
-3.53636	1397.46
-3.53621	1379.74
-3.53606	1362.02
-3.53591	1344.3
-3.53576	1326.58
-3.53561	1308.86
-3.53546	1292.5
-3.53531	1276.15
-3.53515	1282.6
-3.535	1310.93
-3.53485	1354.25
-3.5347	1353.91
-3.53455	1303.03
-3.5344	1295.86
-3.53425	1348.74
-3.53409	1401.64
-3.53394	1450.88
-3.53379	1500.14
-3.53364	1505.69
-3.53349	1511.27
-3.53334	1481.31
-3.53319	1451.39
-3.53304	1421.44
-3.53288	1391.52
-3.53273	1366.4
-3.53258	1341.31
-3.53243	1316.2
-3.53228	1291.11
-3.53213	1326.07
-3.53198	1361.05
-3.53183	1396.01
-3.53167	1431
-3.53152	1496.45
-3.53137	1561.92
-3.53122	1580.95
-3.53107	1527.19
-3.53092	1429.72
-3.53077	1332.27
-3.53062	1276.66
-3.53046	1221.08
-3.53031	1219.69
-3.53016	1261.98
-3.53001	1279.7
-3.52986	1297.42
-3.52971	1289.66
-3.52956	1281.89
-3.52941	1291.88
-3.52925	1345.55
-3.5291	1436.54
-3.52895	1505.69
-3.5288	1471.53
-3.52865	1393.68
-3.5285	1338.13
-3.52835	1326.27
-3.52819	1333.52
-3.52804	1340.77
-3.52789	1368.11
-3.52774	1439.13
-3.52759	1525.17
-3.52744	1538.4
-3.52729	1493.37
-3.52714	1426.5
-3.52698	1357.81
-3.52683	1310.96
-3.52668	1279.59
-3.52653	1291.91
-3.52638	1368.39
-3.52623	1444.88
-3.52608	1453.1
-3.52593	1461.32
-3.52577	1469.54
-3.52562	1477.76
-3.52547	1464.65
-3.52532	1451.53
-3.52517	1438.42
-3.52502	1425.34
-3.52487	1390.38
-3.52472	1355.42
-3.52456	1320.46
-3.52441	1285.53
-3.52426	1297.45
-3.52411	1309.37
-3.52396	1319.92
-3.52381	1330.5
-3.52366	1319.67
-3.52351	1286.99
-3.52335	1242.02
-3.5232	1240.76
-3.52305	1266.62
-3.5229	1292.47
-3.52275	1336.08
-3.5226	1357.87
-3.52245	1370.07
-3.52229	1425.96
-3.52214	1480.49
-3.52199	1491.35
-3.52184	1458.96
-3.52169	1426.56
-3.52154	1478.81
-3.52139	1531.09
-3.52124	1536.92
-3.52108	1542.75
-3.52093	1547.22
-3.52078	1551.71
-3.52063	1513.65
-3.52048	1453.75
-3.52033	1422.52
-3.52018	1435.01
-3.52003	1473.41
-3.51987	1468.12
-3.51972	1405.48
-3.51957	1342.88
-3.51942	1305.27
-3.51927	1311.36
-3.51912	1336.56
-3.51897	1361.79
-3.51882	1359.69
-3.51866	1357.58
-3.51851	1355.48
-3.51836	1353.4
-3.51821	1389.81
-3.51806	1426.22
-3.51791	1459.9
-3.51776	1493.6
-3.5176	1474.49
-3.51745	1411.68
-3.5173	1350.24
-3.51715	1332.52
-3.517	1355.73
-3.51685	1400.79
-3.5167	1460.86
-3.51655	1477.28
-3.51639	1439.5
-3.51624	1401.73
-3.51609	1361.22
-3.51594	1320.75
-3.51579	1293.93
-3.51564	1267.1
-3.51549	1243.01
-3.51534	1218.92
-3.51518	1221.22
-3.51503	1267.22
-3.51488	1288.63
-3.51473	1310.05
-3.51458	1320.55
-3.51443	1331.04
-3.51428	1356.56
-3.51413	1360.23
-3.51397	1350.24
-3.51382	1383.95
-3.51367	1404
-3.51352	1402.21
-3.51337	1411.29
-3.51322	1420.36
-3.51307	1428.07
-3.51292	1435.78
-3.51276	1421.64
-3.51261	1407.5
-3.51246	1394.73
-3.51231	1381.96
-3.51216	1382.84
-3.51201	1405.57
-3.51186	1425.56
-3.5117	1423.72
-3.51155	1411.85
-3.5114	1356.3
-3.51125	1299.39
-3.5111	1286.16
-3.51095	1292.47
-3.5108	1298.82
-3.51065	1307.89
-3.51049	1316.97
-3.51034	1326.01
-3.51019	1335.08
-3.51004	1344.16
-3.50989	1353.23
-3.50974	1375.93
-3.50959	1398.66
-3.50944	1421.38
-3.50928	1444.11
-3.50913	1440.41
-3.50898	1436.74
-3.50883	1433.07
-3.50868	1429.4
-3.50853	1458.99
-3.50838	1488.6
-3.50823	1489.08
-3.50807	1416.75
-3.50792	1344.39
-3.50777	1315.74
-3.50762	1357.18
-3.50747	1398.63
-3.50732	1399.08
-3.50717	1355.88
-3.50702	1337.25
-3.50686	1318.61
-3.50671	1337.27
-3.50656	1355.96
-3.50641	1374.65
-3.50626	1393.34
-3.50611	1400.96
-3.50596	1408.61
-3.5058	1399.88
-3.50565	1347.46
-3.5055	1278.62
-3.50535	1253.51
-3.5052	1273.9
-3.50505	1294.3
-3.5049	1335.14
-3.50475	1376.01
-3.50459	1416.89
-3.50444	1457.76
-3.50429	1452.19
-3.50414	1446.64
-3.50399	1441.09
-3.50384	1435.55
-3.50369	1417.51
-3.50354	1399.51
-3.50338	1381.5
-3.50323	1363.5
-3.50308	1381.87
-3.50293	1400.28
-3.50278	1418.68
-3.50263	1437.08
-3.50248	1419.96
-3.50233	1402.87
-3.50217	1385.77
-3.50202	1368.68
-3.50187	1376.13
-3.50172	1383.61
-3.50157	1366.51
-3.50142	1393.11
-3.50127	1411.37
-3.50111	1429.63
-3.50096	1447.89
-3.50081	1466.18
-3.50066	1446.21
-3.50051	1382.56
-3.50036	1318.9
-3.50021	1298.96
-3.50006	1328.6
-3.4999	1358.24
-3.49975	1390.61
-3.4996	1423
-3.49945	1404.4
-3.4993	1385.8
-3.49915	1342.62
-3.499	1343.16
-3.49885	1367.74
-3.49869	1392.31
-3.49854	1400.5
-3.49839	1365.04
-3.49824	1335.91
-3.49809	1306.78
-3.49794	1323.17
-3.49779	1383.27
-3.49764	1446.07
-3.49748	1508.88
-3.49733	1501.59
-3.49718	1494.34
-3.49703	1478.87
-3.49688	1463.39
-3.49673	1472.5
-3.49658	1437.94
-3.49643	1428.04
-3.49627	1418.14
-3.49612	1405.51
-3.49597	1392.88
-3.49582	1380.25
-3.49567	1367.62
-3.49552	1354.99
-3.49537	1342.37
-3.49521	1337.47
-3.49506	1332.58
-3.49491	1327.69
-3.49476	1322.8
-3.49461	1335.2
-3.49446	1347.6
-3.49431	1360
-3.49416	1372.4
-3.494	1420.47
-3.49385	1468.54
-3.4937	1468.37
-3.49355	1424.51
-3.4934	1354.25
-3.49325	1284
-3.4931	1283.83
-3.49295	1283.66
-3.49279	1303.06
-3.49264	1322.45
-3.49249	1341.85
-3.49234	1361.25
-3.49219	1427.98
-3.49204	1494.71
-3.49189	1529.58
-3.49174	1491.64
-3.49158	1438.11
-3.49143	1384.6
-3.49128	1428.49
-3.49113	1472.38
-3.49098	1432.5
-3.49083	1392.65
-3.49068	1352.8
-3.49052	1312.95
-3.49037	1341.8
-3.49022	1370.67
-3.49007	1399.54
-3.48992	1428.41
-3.48977	1435.41
-3.48962	1442.43
-3.48947	1405.77
-3.48931	1369.1
-3.48916	1328.48
-3.48901	1287.9
-3.48886	1320.12
-3.48871	1352.35
-3.48856	1365.43
-3.48841	1378.55
-3.48826	1391.66
-3.4881	1404.77
-3.48795	1394.19
-3.4878	1383.64
-3.48765	1416.77
-3.4875	1449.91
-3.48735	1452.98
-3.4872	1456.08
-3.48705	1415.49
-3.48689	1374.91
-3.48674	1307.92
-3.48659	1240.96
-3.48644	1275.95
-3.48629	1310.93
-3.48614	1322.23
-3.48599	1333.55
-3.48584	1344.87
-3.48568	1356.19
-3.48553	1361.57
-3.48538	1366.97
-3.48523	1372.37
-3.48508	1377.78
-3.48493	1383.15
-3.48478	1388.56
-3.48462	1393.96
-3.48447	1399.37
-3.48432	1386.25
-3.48417	1373.17
-3.48402	1360.09
-3.48387	1347
-3.48372	1370.3
-3.48357	1393.62
-3.48341	1412.39
-3.48326	1431.17
-3.48311	1423.97
-3.48296	1343.99
-3.48281	1264
-3.48266	1256.83
-3.48251	1284.23
-3.48236	1311.65
-3.4822	1343.62
-3.48205	1375.59
-3.4819	1400.9
-3.48175	1426.22
-3.4816	1451.53
-3.48145	1476.88
-3.4813	1480.35
-3.48115	1483.82
-3.48099	1487.29
-3.48084	1490.79
-3.48069	1477.87
-3.48054	1464.96
-3.48039	1449.31
-3.48024	1433.7
-3.48009	1410.77
-3.47994	1344.16
-3.47978	1261.16
-3.47963	1251
-3.47948	1302.89
-3.47933	1354.77
-3.47918	1411.2
-3.47903	1467.66
-3.47888	1474.94
-3.47872	1482.22
-3.47857	1416.69
-3.47842	1351.18
-3.47827	1344.81
-3.47812	1338.44
-3.47797	1400.33
-3.47782	1462.26
-3.47767	1499.58
-3.47751	1464.08
-3.47736	1367.6
-3.47721	1271.14
-3.47706	1273.3
-3.47691	1275.47
-3.47676	1321.32
-3.47661	1367.17
-3.47646	1403.92
-3.4763	1440.67
-3.47615	1477.42
-3.476	1514.17
-3.47585	1489.93
-3.4757	1465.7
-3.47555	1441.46
-3.4754	1417.23
-3.47525	1388.44
-3.47509	1359.66
-3.47494	1330.87
-3.47479	1302.09
-3.47464	1345.61
-3.47449	1389.13
-3.47434	1362.56
-3.47419	1335.99
-3.47403	1350.39
-3.47388	1408.47
-3.47373	1441.98
-3.47358	1402.67
-3.47343	1323.31
-3.47328	1287.64
-3.47313	1295.66
-3.47298	1303.68
-3.47282	1336.28
-3.47267	1368.88
-3.47252	1401.47
-3.47237	1434.07
-3.47222	1403.46
-3.47207	1372.89
-3.47192	1345.04
-3.47177	1317.19
-3.47161	1286.59
-3.47146	1299.7
-3.47131	1290.97
-3.47116	1282.23
-3.47101	1293.5
-3.47086	1348.48
-3.47071	1378.89
-3.47056	1409.29
-3.4704	1395.98
-3.47025	1382.7
-3.4701	1369.42
-3.46995	1356.13
-3.4698	1308.86
-3.46965	1261.61
-3.4695	1287.18
-3.46935	1312.76
-3.46919	1311.9
-3.46904	1311.08
-3.46889	1326.64
-3.46874	1385.88
-3.46859	1425.99
-3.46844	1422.44
-3.46829	1418.88
-3.46813	1459.01
-3.46798	1503.67
-3.46783	1504.67
-3.46768	1460.15
-3.46753	1415.64
-3.46738	1399.05
-3.46723	1382.47
-3.46708	1365.89
-3.46692	1349.31
-3.46677	1348.2
-3.46662	1347.09
-3.46647	1321.4
-3.46632	1339.41
-3.46617	1411.57
-3.46602	1483.73
-3.46587	1510.38
-3.46571	1493.35
-3.46556	1490.87
-3.46541	1488.4
-3.46526	1483.19
-3.46511	1477.99
-3.46496	1471.7
-3.46481	1465.41
-3.46466	1459.13
-3.4645	1452.84
-3.46435	1446.56
-3.4642	1440.27
-3.46405	1433.98
-3.4639	1427.7
-3.46375	1433.24
-3.4636	1438.79
-3.46345	1444.34
-3.46329	1449.88
-3.46314	1452.7
-3.46299	1455.52
-3.46284	1482.91
-3.46269	1466.61
-3.46254	1457.05
-3.46239	1447.52
-3.46223	1410.66
-3.46208	1417.51
-3.46193	1448.01
-3.46178	1478.53
-3.46163	1536.32
-3.46148	1550.46
-3.46133	1506.32
-3.46118	1462.2
-3.46102	1415.32
-3.46087	1368.48
-3.46072	1384.41
-3.46057	1400.36
-3.46042	1440.87
-3.46027	1437.71
-3.46012	1426.28
-3.45997	1414.87
-3.45981	1400.7
-3.45966	1386.57
-3.45951	1372.4
-3.45936	1358.27
-3.45921	1344.1
-3.45906	1329.96
-3.45891	1349.48
-3.45876	1369.02
-3.4586	1388.53
-3.45845	1408.07
-3.4583	1410.29
-3.45815	1412.54
-3.458	1414.76
-3.45785	1417
-3.4577	1403.58
-3.45754	1390.18
-3.45739	1446.84
-3.45724	1503.53
-3.45709	1543.81
-3.45694	1540.42
-3.45679	1561.58
-3.45664	1582.77
-3.45649	1587.1
-3.45633	1591.45
-3.45618	1593.04
-3.45603	1594.66
-3.45588	1559.85
-3.45573	1481.37
-3.45558	1386.48
-3.45543	1364.44
-3.45528	1383.27
-3.45512	1402.13
-3.45497	1425.51
-3.45482	1448.92
-3.45467	1438.62
-3.45452	1428.35
-3.45437	1393.48
-3.45422	1402.33
-3.45407	1441.18
-3.45391	1480.06
-3.45376	1543.49
-3.45361	1563.26
-3.45346	1509.27
-3.45331	1411.63
-3.45316	1363.1
-3.45301	1387.42
-3.45286	1458.08
-3.4527	1455.94
-3.45255	1397.35
-3.4524	1338.78
-3.45225	1359.38
-3.4521	1380
-3.45195	1400.59
-3.4518	1421.21
-3.45164	1382.64
-3.45149	1344.1
-3.45134	1305.53
-3.45119	1266.99
-3.45104	1293.95
-3.45089	1320.95
-3.45074	1347.91
-3.45059	1374.91
-3.45043	1407.96
-3.45028	1441.04
-3.45013	1474.09
-3.44998	1507.17
-3.44983	1464.67
-3.44968	1422.21
-3.44953	1336.02
-3.44938	1322.68
-3.44922	1353
-3.44907	1339.66
-3.44892	1355.42
-3.44877	1371.21
-3.44862	1401.53
-3.44847	1431.88
-3.44832	1462.2
-3.44817	1492.55
-3.44801	1492.38
-3.44786	1492.21
-3.44771	1419.22
-3.44756	1346.26
-3.44741	1379.77
-3.44726	1413.28
-3.44711	1446.78
-3.44695	1480.32
-3.4468	1462.85
-3.44665	1445.39
-3.4465	1427.92
-3.44635	1410.49
-3.4462	1414.87
-3.44605	1419.25
-3.4459	1423.63
-3.44574	1428.04
-3.44559	1428.49
-3.44544	1428.95
-3.44529	1429.4
-3.44514	1429.89
-3.44499	1413.05
-3.44484	1396.21
-3.44469	1379.37
-3.44453	1362.56
-3.44438	1336.16
-3.44423	1309.77
-3.44408	1356.19
-3.44393	1402.64
-3.44378	1403.55
-3.44363	1404.46
-3.44348	1405.37
-3.44332	1406.31
-3.44317	1451.5
-3.44302	1496.7
-3.44287	1469.08
-3.44272	1441.49
-3.44257	1457.56
-3.44242	1473.63
-3.44227	1446.02
-3.44211	1418.42
-3.44196	1429.49
-3.44181	1440.55
-3.44166	1451.62
-3.44151	1462.71
-3.44136	1492.89
-3.44121	1523.07
-3.44105	1553.25
-3.4409	1583.46
[truncated: 129,072 more rows]
