# Supplementary material for: Sustainable Electrochemical Strategy for Selective Double Bond Oxidation in the Presence of Aldehyde Groups with Mo─N─O Catalysts
Source: Adv Sci (Weinh). 2025 Jun 23;12(36):e06584. doi: 10.1002/advs.202506584 (PMC12463080; doi:10.1002/advs.202506584)
Supplement: Supplementary file 2 — Supporting Information [file ADVS-12-e06584-s002.zip › NMR/citral.csv]

-3.60781	292.424
-3.60766	292.424
-3.60751	292.424
-3.60735	292.424
-3.6072	291.901
-3.60705	291.378
-3.6069	295.563
-3.60675	291.378
-3.6066	290.331
-3.60645	289.285
-3.6063	287.715
-3.60614	286.145
-3.60599	284.576
-3.60584	283.006
-3.60569	281.436
-3.60554	279.867
-3.60539	281.785
-3.60524	283.878
-3.60509	285.797
-3.60493	287.89
-3.60478	290.332
-3.60463	292.948
-3.60448	295.39
-3.60433	298.004
-3.60418	292.946
-3.60403	288.064
-3.60388	286.67
-3.60372	293.82
-3.60357	298.704
-3.60342	303.76
-3.60327	300.095
-3.60312	288.064
-3.60297	290.506
-3.60282	293.122
-3.60267	295.041
-3.60251	297.133
-3.60236	297.657
-3.60221	298.356
-3.60206	303.586
-3.60191	300.62
-3.60176	296.958
-3.60161	293.469
-3.60145	289.283
-3.6013	285.272
-3.60115	281.086
-3.601	277.075
-3.60085	272.889
-3.6007	268.88
-3.60055	272.892
-3.6004	277.078
-3.60024	281.263
-3.60009	285.447
-3.59994	283.703
-3.59979	281.962
-3.59964	288.59
-3.59949	295.218
-3.59934	304.114
-3.59919	313.177
-3.59903	307.941
-3.59888	294.337
-3.59873	281.783
-3.59858	277.602
-3.59843	283.012
-3.59828	296.785
-3.59813	297.308
-3.59798	298.006
-3.59782	299.227
-3.59767	300.448
-3.59752	302.716
-3.59737	305.157
-3.59722	307.599
-3.59707	310.038
-3.59692	307.073
-3.59676	304.283
-3.59661	301.492
-3.59646	298.701
-3.59631	295.736
-3.59616	292.946
-3.59601	290.155
-3.59586	287.367
-3.59571	289.286
-3.59555	291.204
-3.5954	293.123
-3.59525	295.037
-3.5951	289.107
-3.59495	283.182
-3.5948	285.978
-3.59465	297.139
-3.5945	305.156
-3.59434	304.805
-3.59419	301.317
-3.59404	297.832
-3.59389	298.878
-3.59374	299.928
-3.59359	306.201
-3.59344	304.281
-3.59329	300.101
-3.59313	304.458
-3.59298	303.411
-3.59283	302.54
-3.59268	302.889
-3.59253	303.412
-3.59238	303.761
-3.59223	304.276
-3.59208	293.986
-3.59192	283.874
-3.59177	279.177
-3.59162	288.596
-3.59147	299.926
-3.59132	303.063
-3.59117	303.412
-3.59102	303.757
-3.59086	298.873
-3.59071	293.99
-3.59056	289.106
-3.59041	284.399
-3.59026	282.132
-3.59011	279.872
-3.58996	285.453
-3.58981	291.209
-3.58965	297.48
-3.5895	295.384
-3.58935	289.628
-3.5892	284.051
-3.58905	283.005
-3.5889	282.146
-3.58875	295.053
-3.5886	308.129
-3.58844	315.977
-3.58829	323.818
-3.58814	323.294
-3.58799	322.768
-3.58784	319.454
-3.58769	316.141
-3.58754	312.827
-3.58739	309.519
-3.58723	311.786
-3.58708	314.053
-3.58693	316.321
-3.58678	318.586
-3.58663	318.411
-3.58648	318.228
-3.58633	309.682
-3.58617	301.306
-3.58602	289.621
-3.58587	278.125
-3.58572	280.751
-3.58557	291.911
-3.58542	300.622
-3.58527	301.141
-3.58512	298.192
-3.58496	309.179
-3.58481	319.454
-3.58466	315.97
-3.58451	316.503
-3.58436	325.382
-3.58421	320.149
-3.58406	315.092
-3.58391	310.557
-3.58375	306.028
-3.5836	305.854
-3.58345	305.679
-3.5833	305.505
-3.58315	305.515
-3.583	313.713
-3.58285	322.083
-3.5827	329.409
-3.58254	336.898
-3.58239	335.833
-3.58224	321.008
-3.58209	306.027
-3.58194	305.173
-3.58179	317.73
-3.58164	330.445
-3.58149	329.922
-3.58133	329.566
-3.58118	323.636
-3.58103	317.891
-3.58088	320.333
-3.58073	322.942
-3.58058	319.803
-3.58043	316.837
-3.58027	313.698
-3.58012	310.736
-3.57997	309.69
-3.57982	308.817
-3.57967	307.771
-3.57952	306.904
-3.57937	309.346
-3.57922	311.95
-3.57906	306.194
-3.57891	300.468
-3.57876	315.119
-3.57861	329.741
-3.57846	324.858
-3.57831	320.151
-3.57816	317.361
-3.57801	314.57
-3.57785	311.78
-3.5777	309.173
-3.57755	312.661
-3.5774	316.149
-3.57725	319.638
-3.5771	323.288
-3.57695	318.928
-3.5768	314.567
-3.57664	310.207
-3.57649	306.014
-3.57634	296.77
-3.57619	287.539
-3.57604	286.667
-3.57589	285.809
-3.57574	293.832
-3.57558	301.868
-3.57543	317.39
-3.57528	333.078
-3.57513	342.997
-3.57498	338.966
-3.57483	323.269
-3.57468	307.576
-3.57453	294.67
-3.57437	281.787
-3.57422	282.834
-3.57407	284.061
-3.57392	289.119
-3.57377	294.351
-3.57362	299.41
-3.57347	304.639
-3.57332	308.127
-3.57316	311.756
-3.57301	295.71
-3.57286	279.864
-3.57271	278.294
-3.57256	276.914
-3.57241	283.716
-3.57226	290.694
-3.57211	298.718
-3.57195	306.915
-3.5718	315.112
-3.57165	323.296
-3.5715	324.169
-3.57135	325.179
-3.5712	306.517
-3.57105	288.055
-3.5709	283.172
-3.57074	278.478
-3.57059	281.966
-3.57044	285.643
-3.57029	296.981
-3.57014	308.48
-3.56999	313.686
-3.56984	305.131
-3.56968	292.225
-3.56953	279.528
-3.56938	284.935
-3.56923	290.366
-3.56908	308.143
-3.56893	319.105
-3.56878	317.187
-3.56863	315.278
-3.56847	318.592
-3.56832	321.881
-3.56817	312.798
-3.56802	296.766
-3.56787	287.536
-3.56772	285.44
-3.56757	281.595
-3.56742	273.758
-3.56726	271.68
-3.56711	276.734
-3.56696	280.214
-3.56681	279.689
-3.56666	277.959
-3.56651	283.357
-3.56636	284.578
-3.56621	285.811
-3.56605	292.613
-3.5659	299.41
-3.56575	303.924
-3.5656	298.68
-3.56545	287.887
-3.5653	286.869
-3.56515	298.894
-3.56499	306.728
-3.56484	307.6
-3.56469	308.471
-3.56454	308.995
-3.56439	309.704
-3.56424	315.809
-3.56409	321.913
-3.56394	328.017
-3.56378	334.12
-3.56363	339.527
-3.56348	345.121
-3.56333	356.087
-3.56318	357.295
-3.56303	353.11
-3.56288	349.097
-3.56273	344.388
-3.56257	339.679
-3.56242	334.97
-3.56227	330.26
-3.56212	325.551
-3.56197	320.849
-3.56182	319.105
-3.56167	317.536
-3.56152	315.966
-3.56136	314.396
-3.56121	312.827
-3.56106	311.258
-3.56091	310.037
-3.56076	308.988
-3.56061	306.737
-3.56046	311.624
-3.56031	317.88
-3.56015	314.556
-3.56	307.057
-3.55985	299.585
-3.5597	303.614
-3.55955	314.775
-3.5594	325.565
-3.55925	326.76
-3.55909	317.517
-3.55894	308.264
-3.55879	295.375
-3.55864	289.64
-3.55849	292.099
-3.55834	301.517
-3.55819	311.086
-3.55804	310.899
-3.55788	305.677
-3.55773	304.63
-3.55758	303.573
-3.55743	298.354
-3.55728	298.204
-3.55713	307.791
-3.55698	314.924
-3.55683	315.242
-3.55667	303.557
-3.55652	292.066
-3.55637	288.414
-3.55622	288.938
-3.55607	289.8
-3.55592	286.637
-3.55577	274.621
-3.55562	269.763
-3.55546	274.309
-3.55531	283.213
-3.55516	295.57
-3.55501	298.158
-3.55486	290.136
-3.55471	282.299
-3.55456	278.829
-3.5544	282.307
-3.55425	281.784
-3.5541	281.433
-3.55395	280.387
-3.5538	279.341
-3.55365	278.644
-3.5535	278.13
-3.55335	280.94
-3.55319	290.887
-3.55304	302.545
-3.55289	304.452
-3.55274	302.196
-3.55259	304.117
-3.55244	306.714
-3.55229	302.305
-3.55214	280.841
-3.55198	255.239
-3.55183	242.71
-3.55168	240.106
-3.55153	242.025
-3.55138	243.956
-3.55123	250.429
-3.55108	263.861
-3.55093	277.786
-3.55077	282.116
-3.55062	276.012
-3.55047	270.096
-3.55032	268.896
-3.55017	274.826
-3.55002	280.736
-3.54987	279.698
-3.54972	281.617
-3.54956	283.708
-3.54941	285.278
-3.54926	287.022
-3.54911	288.592
-3.54896	290.336
-3.54881	291.906
-3.54866	293.666
-3.5485	300.642
-3.54835	307.619
-3.5482	314.596
-3.54805	321.704
-3.5479	314.728
-3.54775	307.926
-3.5476	300.95
-3.54745	294.177
-3.54729	296.967
-3.54714	299.758
-3.54699	302.549
-3.54684	305.339
-3.54669	308.13
-3.54654	310.92
-3.54639	313.711
-3.54624	316.658
-3.54608	313.693
-3.54593	310.73
-3.54578	308.288
-3.54563	305.956
-3.54548	282.96
-3.54533	268.355
-3.54518	268.225
-3.54503	282.179
-3.54487	296.437
-3.54472	296.745
-3.54457	284.389
-3.54442	280.569
-3.54427	282.139
-3.54412	283.885
-3.54397	285.978
-3.54381	288.242
-3.54366	289.288
-3.54351	290.335
-3.54336	291.382
-3.54321	292.59
-3.54306	289.974
-3.54291	287.559
-3.54276	293.316
-3.5426	299.212
-3.54245	294.852
-3.5423	290.518
-3.54215	294.227
-3.542	311.992
-3.54185	322.236
-3.5417	318.547
-3.54155	306.862
-3.54139	295.407
-3.54124	300.639
-3.54109	305.9
-3.54094	319.504
-3.54079	333.251
-3.54064	337.612
-3.54049	342.089
-3.54034	329.706
-3.54018	317.495
-3.54003	304.414
-3.53988	291.565
-3.53973	295.402
-3.53958	299.247
-3.53943	305.177
-3.53928	311.078
-3.53913	308.636
-3.53897	306.216
-3.53882	310.054
-3.53867	314.036
-3.53852	309.676
-3.53837	305.31
-3.53822	299.38
-3.53807	293.479
-3.53791	295.921
-3.53776	298.382
-3.53761	306.405
-3.53746	314.397
-3.53731	313.475
-3.53716	298.657
-3.53701	285.75
-3.53686	272.909
-3.5367	278.367
-3.53655	297.87
-3.5364	308.808
-3.53625	305.797
-3.5361	290.131
-3.53595	283.013
-3.5358	284.931
-3.53565	286.821
-3.53549	280.892
-3.53534	275.2
-3.53519	286.886
-3.53504	298.684
-3.53489	293.627
-3.53474	288.776
-3.53459	292.613
-3.53444	296.625
-3.53428	300.636
-3.53413	304.637
-3.53398	305.684
-3.53383	306.905
-3.53368	308.126
-3.53353	309.346
-3.53338	310.393
-3.53322	311.614
-3.53307	312.835
-3.53292	314.047
-3.53277	313.001
-3.53262	312.129
-3.53247	311.257
-3.53232	310.385
-3.53217	309.513
-3.53201	308.641
-3.53186	307.769
-3.53171	306.936
-3.53156	316.355
-3.53141	325.948
-3.53126	335.541
-3.53111	345.039
-3.53096	330.389
-3.5308	315.742
-3.53065	301.963
-3.5305	288.218
-3.53035	283.041
-3.5302	291.966
-3.53005	308.694
-3.5299	321.218
-3.52975	325.372
-3.52959	321.376
-3.52944	321.377
-3.52929	321.533
-3.52914	317.157
-3.52899	308.602
-3.52884	297.996
-3.52869	295.755
-3.52853	300.132
-3.52838	308.672
-3.52823	315.474
-3.52808	322.263
-3.52793	325.926
-3.52778	329.586
-3.52763	332.726
-3.52748	335.881
-3.52732	342.824
-3.52717	341.575
-3.52702	333.361
-3.52687	321.154
-3.52672	309.469
-3.52657	297.94
-3.52642	281.929
-3.52627	274.464
-3.52611	275.545
-3.52596	284.967
-3.52581	295.223
-3.52566	297.116
-3.52551	292.947
-3.52536	292.935
-3.52521	289.971
-3.52506	287.214
-3.5249	292.446
-3.52475	297.678
-3.5246	302.911
-3.52445	308.142
-3.5243	313.2
-3.52415	318.244
-3.524	319.779
-3.52385	313.147
-3.52369	305.665
-3.52354	302.396
-3.52339	309.548
-3.52324	316.842
-3.52309	316.807
-3.52294	308.617
-3.52279	302.182
-3.52263	300.099
-3.52248	300.237
-3.52233	292.041
-3.52218	284.055
-3.52203	284.602
-3.52188	290.707
-3.52173	296.95
-3.52158	294.821
-3.52142	284.544
-3.52127	277.256
-3.52112	278.49
-3.52097	282.676
-3.52082	287.019
-3.52067	287.368
-3.52052	287.717
-3.52037	288.066
-3.52021	288.59
-3.52006	289.288
-3.51991	289.998
-3.51976	293.468
-3.51961	292.943
-3.51946	292.109
-3.51931	299.597
-3.51916	304.462
-3.519	305.347
-3.51885	309.01
-3.5187	312.671
-3.51855	315.985
-3.5184	319.445
-3.51825	316.655
-3.5181	313.864
-3.51794	311.074
-3.51779	308.457
-3.51764	305.667
-3.51749	302.876
-3.51734	300.086
-3.51719	297.473
-3.51704	295.556
-3.51689	293.824
-3.51673	294.852
-3.51658	291.877
-3.51643	286.684
-3.51628	290.047
-3.51613	303.981
-3.51598	313.872
-3.51583	312.787
-3.51568	303.367
-3.51552	293.814
-3.51537	292.613
-3.51522	295.753
-3.51507	299.048
-3.51492	298.215
-3.51477	305.727
-3.51462	315.844
-3.51447	326.134
-3.51431	336.424
-3.51416	346.672
-3.51401	347.853
-3.51386	340.714
-3.51371	336.024
-3.51356	335.473
-3.51341	329.02
-3.51326	322.742
-3.5131	316.638
-3.51295	310.534
-3.5128	304.429
-3.51265	298.326
-3.5125	292.571
-3.51235	286.83
-3.5122	284.235
-3.51204	285.982
-3.51189	288.229
-3.51174	286.301
-3.51159	282.505
-3.51144	287.072
-3.51129	298.255
-3.51114	313.763
-3.51099	326.322
-3.51083	339.014
-3.51068	343.549
-3.51053	348.218
-3.51038	344.73
-3.51023	341.228
-3.51008	334.97
-3.50993	332.875
-3.50978	330.4
-3.50962	321.177
-3.50947	316.119
-3.50932	311.06
-3.50917	305.828
-3.50902	300.585
-3.50887	293.281
-3.50872	290.183
-3.50857	295.436
-3.50841	304.864
-3.50826	316.166
-3.50811	320.477
-3.50796	315.07
-3.50781	309.661
-3.50766	303.732
-3.50751	297.994
-3.50735	295.727
-3.5072	293.634
-3.50705	291.367
-3.5069	289.288
-3.50675	289.986
-3.5066	290.705
-3.50645	295.624
-3.5063	307.461
-3.50614	314.766
-3.50599	318.015
-3.50584	308.736
-3.50569	292.724
-3.50554	283.167
-3.50539	280.571
-3.50524	281.967
-3.50509	283.333
-3.50493	279.148
-3.50478	275.136
-3.50463	270.951
-3.50448	266.957
-3.50433	266.434
-3.50418	265.924
-3.50403	267.894
-3.50388	279.798
-3.50372	299.993
-3.50357	313.19
-3.50342	315.247
-3.50327	310.521
-3.50312	302.498
-3.50297	294.496
-3.50282	290.521
-3.50267	293.493
-3.50251	297.68
-3.50236	302.042
-3.50221	306.751
-3.50206	311.418
-3.50191	308.279
-3.50176	305.142
-3.50161	302.526
-3.50145	299.929
-3.5013	301.014
-3.50115	309.209
-3.501	316.845
-3.50085	317.514
-3.5007	312.767
-3.50055	301.088
-3.5004	290.646
-3.50024	284.39
-3.50009	282.297
-3.49994	280.221
-3.49979	281.245
-3.49964	278.096
-3.49949	273.25
-3.49934	275.382
-3.49919	284.475
-3.49903	297.877
-3.49888	306.21
-3.49873	307.566
-3.49858	301.788
-3.49843	291.894
-3.49828	290.696
-3.49813	293.67
-3.49798	298.167
-3.49782	295.846
-3.49767	283.835
-3.49752	276.221
-3.49737	279.361
-3.49722	282.49
-3.49707	283.688
-3.49692	280.924
-3.49676	282.898
-3.49661	294.768
-3.49646	308.334
-3.49631	315.084
-3.49616	312.643
-3.49601	310.43
-3.49586	317.78
-3.49571	329.428
-3.49555	334.447
-3.4954	332.68
-3.49525	326.95
-3.4951	325.538
-3.49495	321.352
-3.4948	317.167
-3.49465	312.981
-3.4945	308.779
-3.49434	301.826
-3.49419	299.027
-3.49404	294.626
-3.49389	283.282
-3.49374	270.607
-3.49359	267.856
-3.49344	272.043
-3.49329	276.407
-3.49313	281.291
-3.49298	286.392
-3.49283	298.951
-3.49268	311.637
-3.49253	316.289
-3.49238	311.209
-3.49223	302.355
-3.49208	300.634
-3.49192	302.727
-3.49177	304.81
-3.49162	305.334
-3.49147	305.857
-3.49132	306.38
-3.49117	306.906
-3.49102	307.953
-3.49086	308.999
-3.49071	310.046
-3.49056	311.03
-3.49041	301.612
-3.49026	292.166
-3.49011	278.088
-3.48996	272.382
-3.48981	274.999
-3.48965	277.618
-3.4895	280.758
-3.48935	284.111
-3.4892	293.879
-3.48905	303.764
-3.4889	304.238
-3.48875	296.56
-3.4886	288.189
-3.48844	279.993
-3.48829	271.971
-3.48814	264.133
-3.48799	258.114
-3.48784	266.173
-3.48769	280.127
-3.48754	294.16
-3.48739	292.766
-3.48723	291.545
-3.48708	290.324
-3.48693	289.086
-3.48678	285.075
-3.48663	281.238
-3.48648	277.401
-3.48633	273.621
-3.48617	279.028
-3.48602	284.434
-3.48587	289.841
-3.48572	295.166
-3.48557	287.319
-3.48542	279.699
-3.48527	280.797
-3.48512	290.167
-3.48496	291.684
-3.48481	284.915
-3.48466	283.345
-3.48451	281.809
-3.48436	285.646
-3.48421	289.48
-3.48406	292.795
-3.48391	296.262
-3.48375	296.385
-3.4836	288.361
-3.48345	280.218
-3.4833	280.577
-3.48315	282.671
-3.483	284.938
-3.48285	287.032
-3.4827	289.377
-3.48254	303.976
-3.48239	310.399
-3.48224	312.092
-3.48209	305.591
-3.48194	291.638
-3.48179	277.682
-3.48164	263.294
-3.48149	262.831
-3.48133	271.673
-3.48118	272.178
-3.48103	269.911
-3.48088	267.717
-3.48073	276.961
-3.48058	286.151
-3.48043	287.023
-3.48027	287.972
-3.48012	300.879
-3.47997	313.729
-3.47982	317.861
-3.47967	313.673
-3.47952	309.192
-3.47937	313.05
-3.47922	320.026
-3.47906	326.97
-3.47891	328.888
-3.47876	330.807
-3.47861	332.727
-3.47846	334.797
-3.47831	333.402
-3.47816	332.006
-3.47801	330.612
-3.47785	329.335
-3.4777	319.568
-3.47755	309.804
-3.4774	300.562
-3.47725	291.526
-3.4771	287.569
-3.47695	291.899
-3.4768	291.55
-3.47664	291.152
-3.47649	283.478
-3.47634	275.773
-3.47619	263.447
-3.47604	259.662
-3.47589	263.673
-3.47574	267.688
-3.47558	272.224
-3.47543	276.932
-3.47528	281.467
-3.47513	286.001
-3.47498	290.537
-3.47483	295.187
-3.47468	291.002
-3.47453	286.993
-3.47437	283.331
-3.47422	279.863
-3.47407	279.397
-3.47392	287.42
-3.47377	295.387
-3.47362	295.052
-3.47347	296.797
-3.47332	298.711
-3.47316	299.933
-3.47301	301.233
-3.47286	288.502
-3.47271	275.944
-3.47256	263.386
-3.47241	250.947
-3.47226	255.657
-3.47211	260.543
-3.47195	265.776
-3.4718	271.201
-3.47165	279.283
-3.4715	295.876
-3.47135	315.838
-3.4712	322.072
-3.47105	321.782
-3.4709	329.939
-3.47074	332.382
-3.47059	334.943
-3.47044	329.537
-3.47029	324.305
-3.47014	319.073
-3.46999	313.809
-3.46984	304.042
-3.46968	294.275
-3.46953	284.508
-3.46938	274.838
-3.46923	279.024
-3.46908	283.21
-3.46893	287.397
-3.46878	291.766
-3.46863	297.347
-3.46847	302.928
-3.46832	308.51
-3.46817	314.206
-3.46802	311.415
-3.46787	308.625
-3.46772	305.835
-3.46757	303.19
-3.46742	296.387
-3.46726	289.585
-3.46711	282.785
-3.46696	276.294
-3.46681	289.026
-3.46666	301.759
-3.46651	314.492
-3.46636	327.284
-3.46621	324.144
-3.46605	321.005
-3.4659	317.867
-3.46575	314.901
-3.4656	311.761
-3.46545	308.622
-3.4653	305.484
-3.46515	302.512
-3.46499	298.675
-3.46484	294.838
-3.46469	291.001
-3.46454	287.265
-3.46439	297.381
-3.46424	307.497
-3.46409	317.614
-3.46394	327.75
-3.46378	316.762
-3.46363	305.774
-3.46348	294.787
-3.46333	284.074
-3.46318	287.039
-3.46303	290.004
-3.46288	292.97
-3.46273	296.048
-3.46257	290.817
-3.46242	285.759
-3.46227	280.701
-3.46212	275.704
-3.46197	278.844
-3.46182	282.158
-3.46167	285.472
-3.46152	288.733
-3.46136	284.897
-3.46121	281.235
-3.46106	277.572
-3.46091	273.972
-3.46076	278.681
-3.46061	283.39
-3.46046	288.099
-3.46031	292.782
-3.46015	294.004
-3.46	295.398
-3.45985	296.62
-3.4597	298.035
-3.45955	302.048
-3.4594	306.289
-3.45925	317.801
-3.45909	329.437
-3.45894	334.392
-3.45879	325.624
-3.45864	310.626
-3.45849	295.961
-3.45834	302.415
-3.45819	308.979
-3.45804	307.061
-3.45788	305.261
-3.45773	296.017
-3.45758	286.879
-3.45743	291.589
-3.45728	296.444
-3.45713	297.49
-3.45698	298.473
-3.45683	291.149
-3.45667	284.094
-3.45652	289.5
-3.45637	294.907
-3.45622	300.315
-3.45607	305.891
-3.45592	310.776
-3.45577	315.833
-3.45562	320.717
-3.45546	325.711
-3.45531	322.399
-3.45516	319.258
-3.45501	315.945
-3.45486	312.805
-3.45471	309.492
-3.45456	306.357
-3.4544	303.741
-3.45425	301.238
-3.4541	313.339
-3.45395	333.939
-3.4538	357.028
-3.45365	366.147
-3.4535	359.281
-3.45335	344.316
-3.45319	333.677
-3.45304	322.986
-3.45289	305.784
-3.45274	297.03
-3.45259	306.166
-3.45244	323.661
-3.45229	325.864
-3.45214	319.974
-3.45198	319.103
-3.45183	318.333
-3.45168	308.392
-3.45153	298.45
-3.45138	288.51
-3.45123	278.852
-3.45108	282.865
-3.45093	287.045
-3.45077	290.535
-3.45062	294.099
-3.45047	285.312
-3.45032	268.257
-3.45017	255.875
-3.45002	243.82
-3.44987	250.973
-3.44972	258.255
-3.44956	260.242
-3.44941	270.699
-3.44926	280.225
-3.44911	281.488
-3.44896	287.943
-3.44881	294.453
-3.44866	286.431
-3.4485	278.585
-3.44835	271.087
-3.4482	263.863
-3.44805	269.163
-3.4479	282.725
-3.44775	291.098
-3.4476	299.703
-3.44745	315.508
-3.44729	323.039
-3.44714	312.856
-3.44699	294.526
-3.44684	274.233
-3.44669	267.848
-3.44654	269.768
-3.44639	271.935
-3.44624	283.098
-3.44608	294.429
-3.44593	305.07
-3.44578	315.827
-3.44563	319.595
-3.44548	315.095
-3.44533	314.746
-3.44518	314.363
-3.44503	309.759
-3.44487	296.891
-3.44472	288.696
-3.44457	280.706
-3.44442	276.696
-3.44427	272.858
-3.44412	269.021
-3.44397	265.222
-3.44381	265.921
-3.44366	266.754
-3.44351	262.986
-3.44336	267.521
-3.44321	272.057
-3.44306	276.834
-3.44291	289.626
-3.44276	288.663
-3.4426	276.804
-3.44245	265.044
-3.4423	244.582
-3.44215	238.242
-3.442	245.393
-3.44185	252.591
-3.4417	265.253
-3.44155	269.543
-3.44139	265.531
-3.44124	261.449
-3.44109	249.183
-3.44094	250.831
-3.44079	261.645
-3.44064	272.505
-3.44049	288.831
-3.44034	296.948
-3.44018	295.729
-3.44003	294.677
-3.43988	292.934
-3.43973	291.415
-3.43958	295.775
-3.43943	300.135
-3.43928	304.496
-3.43913	308.82
-3.43897	308.995
-3.43882	309.169
-3.43867	309.343
-3.43852	309.423
-3.43837	298.436
-3.43822	287.629
-3.43807	277.514
-3.43791	267.671
-3.43776	269.362
-3.43761	284.987
-3.43746	292.313
-3.43731	299.603
-3.43716	302.845
-3.43701	297.828
-3.43686	297.481
-3.4367	297.228
-3.43655	287.984
-3.4364	278.745
-3.43625	270.026
-3.4361	261.449
-3.43595	249.489
-3.4358	245.964
-3.43565	238.29
-3.43549	230.701
-3.43534	232.867
-3.43519	243.29
-3.43504	249.046
-3.43489	254.789
-3.43474	259.151
-3.43459	263.645
-3.43444	263.544
-3.43428	271.833
-3.43413	290.495
-3.43398	308.958
-3.43383	304.873
-3.43368	292.513
-3.43353	282.746
-3.43338	272.983
-3.43322	263.741
-3.43307	254.739
-3.43292	253.492
-3.43277	268.798
-3.43262	279.365
-3.43247	281.791
-3.43232	282.489
-3.43217	283.182
-3.43201	283.358
-3.43186	283.705
-3.43171	283.88
-3.43156	284.054
-3.43141	284.23
-3.43126	284.543
-3.43111	280.88
-3.43096	277.227
-3.4308	274.611
-3.43065	271.981
-3.4305	267.945
-3.43035	280.46
-3.4302	288.234
-3.43005	287.642
-3.4299	279.444
-3.42975	271.252
-3.42959	263.577
-3.42944	255.939
-3.42929	252.427
-3.42914	265.466
-3.42899	273.764
-3.42884	274.025
-3.42869	283.792
-3.42854	293.554
-3.42838	302.798
-3.42823	311.915
-3.42808	307.206
-3.42793	302.497
-3.42778	297.788
-3.42763	293.025
-3.42748	282.386
-3.42732	271.747
-3.42717	261.108
-3.42702	250.545
-3.42687	248.278
-3.42672	246.01
-3.42657	243.744
-3.42642	241.717
-3.42627	246.776
-3.42611	252.007
-3.42596	257.067
-3.42581	262.221
-3.42566	258.908
-3.42551	255.769
-3.42536	252.63
-3.42521	249.508
-3.42506	248.287
-3.4249	247.066
-3.42475	245.845
-3.4246	244.702
-3.42445	251.853
-3.4243	259.003
-3.42415	266.156
-3.424	273.37
-3.42385	268.662
-3.42369	264.126
-3.42354	259.418
-3.42339	254.843
-3.42324	245.95
-3.42309	237.237
-3.42294	229.39
-3.42279	221.861
-3.42263	229.866
-3.42248	254.414
-3.42233	274.219
-3.42218	285.637
-3.42203	287.207
-3.42188	288.771
-3.42173	289.818
-3.42158	290.949
-3.42142	301.065
-3.42127	311.024
-3.42112	304.24
-3.42097	281.116
-3.42082	265.856
-3.42067	278.284
-3.42052	295.299
-3.42037	304.105
-3.42021	303.581
-3.42006	303.004
-3.41991	296.806
-3.41976	299.091
-3.41961	303.198
-3.41946	298.967
-3.41931	290.233
-3.41916	298.14
-3.419	293.876
-3.41885	281.548
-3.4187	274.92
-3.41855	268.365
-3.4184	269.414
-3.41825	270.634
-3.4181	271.855
-3.41794	273.006
-3.41779	266.903
-3.41764	260.973
-3.41749	255.043
-3.41734	249.194
-3.41719	251.636
-3.41704	254.077
-3.41689	256.519
-3.41673	258.917
-3.41658	256.826
-3.41643	254.906
-3.41628	252.814
-3.41613	250.975
-3.41598	257.256
-3.41583	263.707
-3.41568	269.988
-3.41552	276.421
-3.41537	280.781
-3.41522	285.136
-3.41507	288.973
-3.41492	292.731
-3.41477	288.289
-3.41462	275.511
-3.41447	258.235
-3.41431	257.715
-3.41416	257.54
-3.41401	257.376
-3.41386	258.248
-3.41371	259.161
-3.41356	264.219
-3.41341	269.277
-3.41326	274.337
-3.4131	279.502
-3.41295	277.934
-3.4128	276.537
-3.41265	274.969
-3.4125	273.572
-3.41235	272.004
-3.4122	270.609
-3.41204	269.214
-3.41189	267.839
-3.41174	268.538
-3.41159	269.411
-3.41144	270.283
-3.41129	271.236
-3.41114	280.307
-3.41099	289.542
-3.41083	297.914
-3.41068	306.208
-3.41053	306.594
-3.41038	293.333
-3.41023	279.694
-3.41008	279.959
-3.40993	289.119
-3.40978	289.838
-3.40962	275.445
-3.40947	269.505
-3.40932	279.879
-3.40917	298.419
-3.40902	304.732
-3.40887	297.227
-3.40872	289.344
-3.40857	295.318
-3.40841	305.526
-3.40826	307.549
-3.40811	302.667
-3.40796	297.953
-3.40781	292.72
-3.40766	287.544
-3.40751	287.895
-3.40735	288.418
-3.4072	288.941
-3.40705	289.306
-3.4069	274.132
-3.40675	259.128
-3.4066	260.697
-3.40645	262.304
-3.4063	267.537
-3.40614	272.684
-3.40599	269.546
-3.40584	266.594
-3.40569	264.851
-3.40554	263.28
-3.40539	261.537
-3.40524	259.918
-3.40509	253.466
-3.40493	247.188
-3.40478	240.909
-3.40463	234.734
-3.40448	238.572
-3.40433	242.582
-3.40418	246.421
-3.40403	250.567
-3.40388	267.661
-3.40372	284.836
-3.40357	293.064
-3.40342	287.447
-3.40327	278.378
-3.40312	269.386
-3.40297	267.818
-3.40282	266.549
-3.40267	277.362
-3.40251	288.089
-3.40236	290.533
-3.40221	293.158
-3.40206	296.648
-3.40191	300.222
-3.40176	295.34
-3.40161	290.673
-3.40145	289.977
-3.4013	289.534
-3.40115	296.686
-3.401	303.837
-3.40085	294.331
-3.4007	276.596
-3.40055	264.184
-3.4004	265.756
-3.40024	284.07
-3.40009	302.22
-3.39994	304.808
-3.39979	288.239
-3.39964	271.759
-3.39949	263.848
-3.39934	266.466
-3.39919	269.176
-3.39903	264.294
-3.39888	259.674
-3.39873	263.336
-3.39858	267.014
-3.39843	272.073
-3.39828	277.298
-3.39813	281.687
-3.39798	272.392
-3.39782	258.266
-3.39767	244.482
-3.39752	246.4
-3.39737	248.233
-3.39722	242.131
-3.39707	236.201
-3.39692	230.271
-3.39676	224.428
-3.39661	226.697
-3.39646	229.139
-3.39631	231.581
-3.39616	234.166
-3.39601	250.037
-3.39586	265.73
-3.39571	264.86
-3.39555	264.123
-3.3954	259.763
-3.39525	255.408
-3.3951	251.573
-3.39495	247.875
-3.3948	240.988
-3.39465	242.507
-3.3945	255.414
-3.39434	268.23
-3.39419	272.674
-3.39404	268.888
-3.39389	269.76
-3.39374	270.613
-3.39359	269.743
-3.39344	269.042
-3.39329	267.995
-3.39313	266.979
-3.39298	268.68
-3.39283	266.384
-3.39268	261.591
-3.39253	265.11
-3.39238	271.345
-3.39223	273.611
-3.39208	275.751
-3.39192	282.138
-3.39177	282.395
-3.39162	274.395
-3.39147	268.511
-3.39132	266.712
-3.39117	259.818
-3.39102	244.616
-3.39086	226.978
-3.39071	223.273
-3.39056	231.518
-3.39041	243.932
-3.39026	243.317
-3.39011	234.483
-3.38996	231.263
-3.38981	236.496
-3.38965	241.636
-3.3895	238.491
-3.38935	234.921
-3.3892	239.718
-3.38905	252.36
-3.3889	256.771
-3.38875	250.19
-3.3886	247.902
-3.38844	259.413
-3.38829	270.828
-3.38814	273.621
-3.38799	276.584
-3.38784	279.376
-3.38769	282.264
-3.38754	278.252
-3.38739	274.241
-3.38723	270.231
-3.38708	266.392
-3.38693	262.383
-3.38678	258.544
-3.38663	254.534
-3.38648	250.763
-3.38633	252.856
-3.38617	254.949
-3.38602	257.044
-3.38587	259.202
-3.38572	251.704
-3.38557	244.467
-3.38542	245.149
-3.38527	259.842
-3.38512	278.175
-3.38496	282.761
-3.38481	276.529
-3.38466	274.419
-3.38451	270.664
-3.38436	258.81
-3.38421	247.567
-3.38406	244.64
-3.38391	245.036
-3.38375	249.602
-3.3836	256.835
-3.38345	255.913
-3.3833	250.683
-3.38315	245.595
-3.383	237.968
-3.38285	234.577
-3.3827	239.685
-3.38254	248.982
-3.38239	247.605
-3.38224	232.645
-3.38209	221.231
-3.38194	218.359
-3.38179	223.641
-3.38164	233.162
-3.38149	236.381
-3.38133	231.319
-3.38118	226.01
-3.38103	229.153
-3.38088	232.547
-3.38073	227.898
-3.38058	228.421
-3.38043	228.935
-3.38027	228.586
-3.38012	228.237
-3.37997	227.888
-3.37982	227.491
-3.37967	222.957
-3.37952	218.428
-3.37937	214.418
-3.37922	210.64
-3.37906	211.957
-3.37891	221.524
-3.37876	228.801
-3.37861	231.912
-3.37846	232.609
-3.37831	233.305
-3.37816	233.828
-3.37801	234.448
-3.37785	243.346
-3.3777	252.32
-3.37755	253.032
-3.3774	240.16
-3.37725	230.383
-3.3771	234.66
-3.37695	246.696
-3.3768	258.899
-3.37664	270.587
-3.37649	282.347
-3.37634	285.5
-3.37619	275.037
-3.37604	264.845
-3.37589	262.987
-3.37574	266.252
-3.37558	265.419
-3.37543	267.863
-3.37528	270.475
-3.37513	272.744
-3.37498	275.026
-3.37483	263.864
-3.37468	252.712
-3.37453	242.424
-3.37437	232.46
-3.37422	235.415
-3.37407	252.066
-3.37392	260.963
-3.37377	270.04
-3.37362	279.81
-3.37347	289.749
-3.37332	299.518
-3.37316	309.259
-3.37301	302.285
-3.37286	295.481
-3.37271	288.506
-3.37256	281.702
-3.37241	274.728
-3.37226	267.924
-3.37211	260.949
-3.37195	254.106
-3.3718	243.818
-3.37165	233.65
-3.3715	219.275
-3.37135	213.449
-3.3712	216.342
-3.37105	227.768
-3.3709	246.373
-3.37074	245.779
-3.37059	239.493
-3.37044	246.884
-3.37029	245.317
-3.37014	244.03
-3.36999	251.706
-3.36984	259.553
-3.36968	267.229
-3.36953	274.968
-3.36938	273.748
-3.36923	272.527
-3.36908	271.308
-3.36893	270.259
-3.36878	269.04
-3.36863	267.992
-3.36847	266.773
-3.36832	265.803
-3.36817	271.035
-3.36802	276.267
-3.36787	281.502
-3.36772	286.737
-3.36757	278.017
-3.36742	269.296
-3.36726	260.578
-3.36711	252.137
-3.36696	252.312
-3.36681	252.486
-3.36666	252.663
-3.36651	253.009
-3.36636	253.186
-3.36621	253.533
-3.36605	253.709
-3.3659	254.03
-3.36575	252.114
-3.3656	250.368
-3.36545	248.451
-3.3653	246.705
-3.36515	244.789
-3.36499	243.042
-3.36484	241.126
-3.36469	239.472
-3.36454	245.055
-3.36439	250.809
-3.36424	256.392
-3.36409	262.145
-3.36394	267.729
-3.36378	273.484
-3.36363	279.24
-3.36348	284.836
-3.36333	277.688
-3.36318	270.711
-3.36303	263.735
-3.36288	256.928
-3.36273	263.733
-3.36257	270.698
-3.36242	276.803
-3.36227	282.873
-3.36212	286.016
-3.36197	275.551
-3.36182	265.259
-3.36167	268.925
-3.36152	286.717
-3.36136	304.45
-3.36121	303.579
-3.36106	288.989
-3.36091	279.328
-3.36076	278.105
-3.36061	276.608
-3.36046	266.867
-3.36031	245.591
-3.36015	238.498
-3.36	249.835
-3.35985	261.05
-3.3597	262.447
-3.35955	250.23
-3.3594	237.5
-3.35925	238.795
-3.35909	245.843
-3.35894	244.867
-3.35879	249.402
-3.35864	253.954
-3.35849	259.886
-3.35834	265.991
-3.35819	272.095
-3.35804	278.092
-3.35788	275.652
-3.35773	273.385
-3.35758	271.117
-3.35743	268.863
-3.35728	267.645
-3.35713	266.598
-3.35698	265.552
-3.35683	264.408
-3.35667	255.687
-3.35652	247.179
-3.35637	255.202
-3.35622	262.995
-3.35607	252.879
-3.35592	242.962
-3.35577	248.792
-3.35562	273.827
-3.35546	292.415
-3.35531	291.529
-3.35516	276.006
-3.35501	260.544
-3.35486	249.908
-3.35471	253.15
-3.35456	264.312
-3.3544	275.454
-3.35425	284.869
-3.3541	280.502
-3.35395	275.797
-3.3538	284.768
-3.35365	286.056
-3.3535	279.151
-3.35335	277.756
-3.35319	276.354
-3.35304	274.435
-3.35289	272.517
-3.35274	270.6
-3.35259	268.921
-3.35244	272.235
-3.35229	275.549
-3.35214	278.865
-3.35198	282.171
-3.35183	271.532
-3.35168	260.893
-3.35153	250.256
-3.35138	240.089
-3.35123	252.647
-3.35108	265.204
-3.35093	277.762
-3.35077	290.139
-3.35062	288.743
-3.35047	287.348
-3.35032	285.955
-3.35017	284.825
-3.35002	290.58
-3.34987	296.336
-3.34972	302.092
-3.34956	307.593
-3.34941	293.814
-3.34926	280.036
-3.34911	266.259
-3.34896	252.808
-3.34881	250.889
-3.34866	248.971
-3.3485	247.055
-3.34835	245.308
-3.3482	243.39
-3.34805	241.471
-3.3479	239.555
-3.34775	237.964
-3.3476	247.905
-3.34745	257.774
-3.34729	262.246
-3.34714	275.082
-3.34699	282.4
-3.34684	276.229
-3.34669	278.15
-3.34654	280.296
-3.34639	286.4
-3.34624	292.431
-3.34608	293.067
-3.34593	301.991
-3.34578	299.888
-3.34563	284.128
-3.34548	276.63
-3.34533	269.293
-3.34518	261.096
-3.34503	252.977
-3.34487	250.601
-3.34472	240.299
-3.34457	242.302
-3.34442	263.525
-3.34427	280.434
-3.34412	283.613
-3.34397	276.702
-3.34381	261.754
-3.34366	250.591
-3.34351	239.682
-3.34336	247.531
-3.34321	255.379
-3.34306	263.228
-3.34291	270.979
-3.34276	271.502
-3.3426	272.025
-3.34245	272.548
-3.3423	273.072
-3.34215	273.595
-3.342	274.118
-3.34185	274.641
-3.3417	275.174
-3.34155	276.395
-3.34139	277.616
-3.34124	278.839
-3.34109	280.244
-3.34094	282.339
-3.34079	284.71
-3.34064	294.465
-3.34049	290.407
-3.34034	270.178
-3.34018	250.483
-3.34003	257.287
-3.33988	264.238
-3.33973	269.298
-3.33958	274.528
-3.33943	279.589
-3.33928	284.615
-3.33913	274.676
-3.33897	264.909
-3.33882	255.142
-3.33867	245.486
-3.33852	243.919
-3.33837	242.524
-3.33822	241.128
-3.33807	239.736
-3.33791	238.517
-3.33776	237.471
-3.33761	236.424
-3.33746	235.485
-3.33731	242.287
-3.33716	248.924
-3.33701	243.959
-3.33686	258.43
-3.3367	284.886
-3.33655	294.656
-3.3364	291.925
-3.33625	280.958
-3.3361	271.54
-3.33595	262.344
-3.3358	269.149
-3.33565	276.075
-3.33549	279.389
-3.33534	282.703
-3.33519	286.019
-3.33504	289.526
-3.33489	294.41
-3.33474	299.214
-3.33459	298.46
-3.33444	306.074
-3.33428	309.157
-3.33413	295.864
-3.33398	292.378
-3.33383	289.048
-3.33368	284.515
-3.33353	280.153
-3.33338	275.62
-3.33322	271.378
-3.33307	275.564
-3.33292	279.75
-3.33277	283.939
-3.33262	288.18
-3.33247	283.997
-3.33232	279.983
-3.33217	275.799
-3.33201	271.919
-3.33186	277.328
-3.33171	282.902
-3.33156	287.96
-3.33141	292.981
-3.33126	295.306
-3.33111	289.311
-3.33096	278.905
-3.3308	285.093
-3.33065	297.129
-3.3305	309.353
-3.33035	322.608
-3.3302	335.512
-3.33005	323.652
-3.3299	311.792
-3.32975	299.932
-3.32959	288.121
-3.32944	279.752
-3.32929	271.561
-3.32914	263.887
-3.32899	256.348
-3.32884	258.387
-3.32869	268.704
-3.32854	268.822
-3.32838	277.128
-3.32823	280.557
-3.32808	267.79
-3.32793	264.825
-3.32778	262.043
-3.32763	271.984
-3.32748	281.926
-3.32732	291.867
-3.32717	301.707
-3.32702	304.5
-3.32687	307.463
-3.32672	310.256
-3.32657	312.942
-3.32642	296.2
-3.32627	279.629
-3.32611	262.888
-3.32596	246.686
-3.32581	255.932
-3.32566	265.348
-3.32551	274.594
-3.32536	283.89
-3.32521	284.765
-3.32506	285.811
-3.3249	286.858
-3.32475	287.892
-3.3246	288.066
-3.32445	288.241
-3.3243	288.418
-3.32415	288.764
-3.324	288.941
-3.32385	289.28
-3.32369	288.933
-3.32354	288.681
-3.32339	282.983
-3.32324	269.036
-3.32309	243.976
-3.32294	246.785
-3.32279	262.713
-3.32263	270.652
-3.32248	284.781
-3.32233	298.897
-3.32218	300.293
-3.32203	301.824
-3.32188	312.396
-3.32173	306.4
-3.32158	295.936
-3.32142	285.471
-3.32127	275.009
-3.32112	264.842
-3.32097	263.34
-3.32082	278.34
-3.32067	293.099
-3.32052	291.476
-3.32037	286.244
-3.32021	280.996
-3.32006	274.72
-3.31991	268.78
-3.31976	274.015
-3.31961	279.422
-3.31946	284.829
-3.31931	290.111
-3.31916	286.974
-3.319	284.009
-3.31885	281.044
-3.3187	278.186
-3.31855	282.549
-3.3184	287.084
-3.31825	291.618
-3.3181	296.128
-3.31795	298.918
-3.31779	301.709
-3.31764	304.499
-3.31749	307.349
-3.31734	314.153
-3.31719	320.731
-3.31704	300.502
-3.31689	280.693
-3.31673	277.761
-3.31658	288.754
-3.31643	299.888
-3.31628	297.254
-3.31613	281.857
-3.31598	275.124
-3.31583	284.843
-3.31568	302.817
-3.31552	309.591
-3.31537	302.662
-3.31522	287.317
-3.31507	272.393
-3.31492	274.139
-3.31477	276.055
-3.31462	277.802
-3.31447	279.702
-3.31431	280.403
-3.31416	281.272
-3.31401	281.972
-3.31386	282.891
-3.31371	286.905
-3.31356	291.088
-3.31341	295.102
-3.31326	299.161
-3.3131	294.804
-3.31295	290.631
-3.3128	287.317
-3.31265	284.102
-3.3125	287.626
-3.31235	304.937
-3.3122	313.658
-3.31204	322.298
-3.31189	325.406
-3.31174	315.058
-3.31159	312.442
-3.31144	309.852
-3.31129	308.983
-3.31114	308.285
-3.31099	307.587
-3.31083	306.89
-3.31068	306.192
-3.31053	305.494
-3.31038	304.797
-3.31023	304.099
-3.31008	303.404
-3.30993	302.881
-3.30978	302.358
-3.30962	301.832
-3.30947	301.137
-3.30932	300.614
-3.30917	300.09
-3.30902	299.67
-3.30887	305.951
-3.30872	312.404
-3.30857	318.858
-3.30841	325.116
-3.30826	318.663
-3.30811	312.202
-3.30796	305.225
-3.30781	298.193
-3.30766	287.43
-3.30751	268.741
-3.30735	259.971
-3.3072	270.811
-3.30705	294.581
-3.3069	309.942
-3.30675	303.491
-3.3066	297.175
-3.30645	288.457
-3.3063	279.908
-3.30614	271.19
-3.30599	262.742
-3.30584	260.652
-3.30569	258.731
-3.30554	256.641
-3.30539	254.948
[truncated: 129,071 more rows]
