# Supplementary material for: Sustainable Electrochemical Strategy for Selective Double Bond Oxidation in the Presence of Aldehyde Groups with Mo─N─O Catalysts
Source: Adv Sci (Weinh). 2025 Jun 23;12(36):e06584. doi: 10.1002/advs.202506584 (PMC12463080; doi:10.1002/advs.202506584)
Supplement: Supplementary file 2 — Supporting Information [file ADVS-12-e06584-s002.zip › NMR/α-methylstyrene ketone (standard sample).csv]

-3.73546	1067.05
-3.73531	1067.05
-3.73516	1098.12
-3.73501	1129.19
-3.73485	1125.31
-3.7347	1121.42
-3.73455	1117.54
-3.7344	1113.66
-3.73425	1112.88
-3.7341	1112.1
-3.73395	1111.33
-3.7338	1110.55
-3.73364	1109.77
-3.73349	1109
-3.73334	1108.22
-3.73319	1107.44
-3.73304	1113.75
-3.73289	1120.07
-3.73274	1126.38
-3.73259	1132.79
-3.73243	1166.29
-3.73228	1199.78
-3.73213	1231.34
-3.73198	1262.99
-3.73183	1294.16
-3.73168	1294.24
-3.73153	1249.68
-3.73138	1205.21
-3.73122	1193.66
-3.73107	1182.11
-3.73092	1170.55
-3.73077	1159.09
-3.73062	1144.24
-3.73047	1129.48
-3.73032	1114.72
-3.73016	1099.97
-3.73001	1126.29
-3.72986	1152.7
-3.72971	1179.11
-3.72956	1205.51
-3.72941	1213.18
-3.72926	1220.94
-3.72911	1203.85
-3.72895	1168.12
-3.7288	1138.61
-3.72865	1140.18
-3.7285	1182.51
-3.72835	1224.84
-3.7282	1254.15
-3.72805	1239.96
-3.7279	1190.05
-3.72774	1140.25
-3.72759	1119.1
-3.72744	1129.01
-3.72729	1158.72
-3.72714	1188.52
-3.72699	1194.15
-3.72684	1199.78
-3.72669	1205.41
-3.72653	1211.14
-3.72638	1200.45
-3.72623	1189.87
-3.72608	1179.19
-3.72593	1168.61
-3.72578	1173.18
-3.72563	1177.84
-3.72547	1182.5
-3.72532	1187.17
-3.72517	1213.97
-3.72502	1240.76
-3.72487	1254.72
-3.72472	1225.18
-3.72457	1158.67
-3.72442	1092.29
-3.72426	1085.3
-3.72411	1078.31
-3.72396	1070.54
-3.72381	1062.77
-3.72366	1055.01
-3.72351	1047.22
-3.72336	1014.5
-3.72321	981.916
-3.72305	1009.13
-3.7229	1079.81
-3.72275	1136.48
-3.7226	1149.67
-3.72245	1127.92
-3.7223	1106.19
-3.72215	1114.63
-3.722	1123.18
-3.72184	1131.72
-3.72169	1140.28
-3.72154	1168.24
-3.72139	1196.18
-3.72124	1186.86
-3.72109	1177.53
-3.72094	1158.6
-3.72079	1139.79
-3.72063	1157.07
-3.72048	1174.33
-3.72033	1156.55
-3.72018	1120.25
-3.72003	1107.27
-3.71988	1137.78
-3.71973	1188.36
-3.71957	1239.01
-3.71942	1247.73
-3.71927	1225.39
-3.71912	1201.8
-3.71897	1178.3
-3.71882	1152.86
-3.71867	1127.45
-3.71852	1139.2
-3.71836	1151.05
-3.71821	1162.89
-3.71806	1174.74
-3.71791	1186.49
-3.71776	1198.33
-3.71761	1210.18
-3.71746	1221.98
-3.71731	1187.51
-3.71715	1153.14
-3.717	1120.71
-3.71685	1088.3
-3.7167	1069.39
-3.71655	1081.61
-3.7164	1076.37
-3.71625	1071.15
-3.7161	1090.47
-3.71594	1109.79
-3.71579	1127.17
-3.71564	1144.55
-3.71549	1162.68
-3.71534	1149.76
-3.71519	1135.71
-3.71504	1152.79
-3.71488	1161.22
-3.71473	1151.04
-3.71458	1153.27
-3.71443	1155.58
-3.71428	1136.84
-3.71413	1118.12
-3.71398	1111.79
-3.71383	1086.95
-3.71367	1077.56
-3.71352	1099.29
-3.71337	1102.3
-3.71322	1105.41
-3.71307	1110.36
-3.71292	1115.41
-3.71277	1120.46
-3.71262	1125.49
-3.71246	1112.57
-3.71231	1099.76
-3.71216	1086.94
-3.71201	1074.12
-3.71186	1061.21
-3.71171	1048.39
-3.71156	1035.58
-3.71141	1022.79
-3.71125	1032.79
-3.7111	1042.89
-3.71095	1052.89
-3.7108	1063.01
-3.71065	1089.32
-3.7105	1115.73
-3.71035	1140.88
-3.7102	1166.12
-3.71004	1188.13
-3.70989	1191.61
-3.70974	1179.84
-3.70959	1149.54
-3.70944	1119.95
-3.70929	1109.13
-3.70914	1135.47
-3.70898	1180.5
-3.70883	1213.16
-3.70868	1202.34
-3.70853	1155.05
-3.70838	1107.82
-3.70823	1096.65
-3.70808	1085.48
-3.70793	1074.32
-3.70777	1063.21
-3.70762	1090.49
-3.70747	1117.77
-3.70732	1145.06
-3.70717	1172.31
-3.70702	1178.62
-3.70687	1184.93
-3.70672	1191.24
-3.70656	1197.53
-3.70641	1185.1
-3.70626	1172.73
-3.70611	1135.52
-3.70596	1079.7
-3.70581	1033.92
-3.70566	1019.32
-3.70551	1048.16
-3.70535	1076.98
-3.7052	1093.68
-3.70505	1110.48
-3.7049	1125.33
-3.70475	1140.16
-3.7046	1134.77
-3.70445	1098.36
-3.70429	1061.99
-3.70414	1056.67
-3.70399	1060.65
-3.70384	1064.63
-3.70369	1070.56
-3.70354	1076.61
-3.70339	1101.17
-3.70324	1125.74
-3.70308	1150.3
-3.70293	1174.97
-3.70278	1201.09
-3.70263	1227.2
-3.70248	1253.32
-3.70233	1279.47
-3.70218	1262.09
-3.70203	1244.8
-3.70187	1228.59
-3.70172	1212.53
-3.70157	1229.16
-3.70142	1264.5
-3.70127	1297.87
-3.70112	1312.56
-3.70097	1288.04
-3.70082	1232.53
-3.70066	1196.03
-3.70051	1159.56
-3.70036	1147.5
-3.70021	1178.96
-3.70006	1210.34
-3.69991	1198.27
-3.69976	1171.09
-3.69961	1143.88
-3.69945	1104.69
-3.6993	1084.18
-3.69915	1105.28
-3.699	1145.01
-3.69885	1192.82
-3.6987	1209.67
-3.69855	1201.61
-3.69839	1193.64
-3.69824	1183.64
-3.69809	1173.75
-3.69794	1169.96
-3.69779	1166.18
-3.69764	1162.39
-3.69749	1158.65
-3.69734	1128.45
-3.69718	1098.36
-3.69703	1069.33
-3.69688	1040.36
-3.69673	996.122
-3.69658	970.592
-3.69643	997.426
-3.69628	1042.85
-3.69613	1079.71
-3.69597	1097.96
-3.69582	1115.09
-3.69567	1150.73
-3.69552	1144.06
-3.69537	1100.19
-3.69522	1067.99
-3.69507	1054.44
-3.69492	1059.1
-3.69476	1063.76
-3.69461	1069.59
-3.69446	1075.52
-3.69431	1087.66
-3.69416	1099.89
-3.69401	1109.7
-3.69386	1119.61
-3.6937	1134
-3.69355	1111.27
-3.6934	1086.21
-3.69325	1098.41
-3.6931	1098.43
-3.69295	1061.39
-3.6928	1048.67
-3.69265	1036.12
-3.69249	1055.29
-3.69234	1093.1
-3.69219	1107.71
-3.69204	1140.88
-3.69189	1158.86
-3.69174	1139.76
-3.69159	1132.32
-3.69144	1143.46
-3.69128	1141.71
-3.69113	1140.07
-3.69098	1139.58
-3.69083	1139.08
-3.69068	1133.06
-3.69053	1127.14
-3.69038	1121.22
-3.69023	1115.29
-3.69007	1109.37
-3.68992	1103.45
-3.68977	1097.53
-3.68962	1091.67
-3.68947	1114.97
-3.68932	1138.28
-3.68917	1161.58
-3.68902	1184.94
-3.68886	1189.6
-3.68871	1194.25
-3.68856	1196.58
-3.68841	1198.96
-3.68826	1180.23
-3.68811	1124.3
-3.68796	1069.63
-3.6878	1052.32
-3.68765	1064.8
-3.6875	1095.94
-3.68735	1117.69
-3.6872	1139.57
-3.68705	1175.74
-3.6869	1193.29
-3.68675	1158.38
-3.68659	1104.97
-3.68644	1048.02
-3.68629	1009.87
-3.68614	1013.56
-3.68599	1054.58
-3.68584	1114.88
-3.68569	1175.14
-3.68554	1185.25
-3.68538	1158.21
-3.68523	1114.08
-3.68508	1088.76
-3.68493	1112.21
-3.68478	1154.31
-3.68463	1181.31
-3.68448	1171.08
-3.68433	1146.9
-3.68417	1122.71
-3.68402	1095.09
-3.68387	1086.16
-3.68372	1118.01
-3.68357	1187.08
-3.68342	1267.67
-3.68327	1310.9
-3.68311	1290.44
-3.68296	1208.01
-3.68281	1126.45
-3.68266	1082.21
-3.68251	1087.55
-3.68236	1092.87
-3.68221	1090.83
-3.68206	1088.89
-3.6819	1086.85
-3.68175	1084.93
-3.6816	1089.88
-3.68145	1094.93
-3.6813	1099.98
-3.68115	1105
-3.681	1100.63
-3.68085	1096.46
-3.68069	1129.48
-3.68054	1162.42
-3.68039	1168.53
-3.68024	1174.81
-3.68009	1203.99
-3.67994	1251.74
-3.67979	1290.79
-3.67964	1267.77
-3.67948	1206.4
-3.67933	1145.15
-3.67918	1124.18
-3.67903	1103.21
-3.67888	1084.57
-3.67873	1066.05
-3.67858	1055.67
-3.67843	1082.47
-3.67827	1110.33
-3.67812	1101.14
-3.67797	1104.69
-3.67782	1126.79
-3.67767	1136.11
-3.67752	1145.46
-3.67737	1129.14
-3.67721	1112.83
-3.67706	1096.52
-3.67691	1080.19
-3.67676	1023.48
-3.67661	966.986
-3.67646	947.752
-3.67631	990.67
-3.67616	1066.68
-3.676	1105.48
-3.67585	1131.89
-3.6757	1158.34
-3.67555	1164.55
-3.6754	1170.86
-3.67525	1177.08
-3.6751	1183.32
-3.67495	1165.16
-3.67479	1147.1
-3.67464	1129.04
-3.67449	1111.04
-3.67434	1111.62
-3.67419	1112.2
-3.67404	1112.79
-3.67389	1113.39
-3.67374	1119.7
-3.67358	1126.1
-3.67343	1130.18
-3.67328	1134.26
-3.67313	1140.55
-3.67298	1109.74
-3.67283	1099.84
-3.67268	1090
-3.67252	1100.87
-3.67237	1111.75
-3.67222	1122.62
-3.67207	1133.72
-3.67192	1184.21
-3.67177	1234.46
-3.67162	1210.38
-3.67147	1186.54
-3.67131	1205.18
-3.67116	1223.77
-3.67101	1225.98
-3.67086	1191.18
-3.67071	1174.87
-3.67056	1158.55
-3.67041	1139.91
-3.67026	1121.44
-3.6701	1125.03
-3.66995	1128.64
-3.6698	1109.15
-3.66965	1126.82
-3.6695	1144.27
-3.66935	1124.74
-3.6692	1128.43
-3.66905	1132.12
-3.66889	1138.05
-3.66874	1144.08
-3.66859	1152.43
-3.66844	1160.71
-3.66829	1148.11
-3.66814	1172.77
-3.66799	1197.31
-3.66783	1184.62
-3.66768	1151.41
-3.66753	1118.42
-3.66738	1120.27
-3.66723	1122.07
-3.66708	1112.17
-3.66693	1102.61
-3.66678	1165.04
-3.66662	1227.39
-3.66647	1266.3
-3.66632	1267.95
-3.66617	1216.2
-3.66602	1164.6
-3.66587	1154.79
-3.66572	1145.11
-3.66557	1170.25
-3.66541	1195.29
-3.66526	1189.82
-3.66511	1147.27
-3.66496	1125.62
-3.66481	1104.06
-3.66466	1082.41
-3.66451	1060.76
-3.66436	1039.11
-3.6642	1017.63
-3.66405	1017.34
-3.6639	1017.05
-3.66375	1016.76
-3.6636	1016.83
-3.66345	1089.55
-3.6633	1162.18
-3.66315	1181.17
-3.66299	1163.04
-3.66284	1127.12
-3.66269	1091.42
-3.66254	1090.55
-3.66239	1089.65
-3.66224	1081.78
-3.66209	1073.92
-3.66193	1066.05
-3.66178	1058.14
-3.66163	1038.53
-3.66148	1019.01
-3.66133	999.497
-3.66118	980.144
-3.66103	1004.13
-3.66088	1028.11
-3.66072	1052.09
-3.66057	1076.1
-3.66042	1106.59
-3.66027	1137.16
-3.66012	1165.42
-3.65997	1193.55
-3.65982	1189.04
-3.65967	1147.38
-3.65951	1105.87
-3.65936	1101.49
-3.65921	1093.14
-3.65906	1084.89
-3.65891	1078.97
-3.65876	1073.15
-3.65861	1094.42
-3.65846	1115.67
-3.6583	1135
-3.65815	1154.27
-3.658	1160.85
-3.65785	1136.41
-3.6577	1069.31
-3.65755	1002.46
-3.6574	971.218
-3.65724	971.097
-3.65709	989.546
-3.65694	1008
-3.65679	1027.83
-3.65664	1029.13
-3.65649	1015.95
-3.65634	984.29
-3.65619	951.112
-3.65603	949.196
-3.65588	1002.29
-3.65573	1073.77
-3.65558	1101.46
-3.65543	1085.95
-3.65528	1077.43
-3.65513	1099.94
-3.65498	1118.02
-3.65482	1117.69
-3.65467	1129.73
-3.65452	1141.71
-3.65437	1140.06
-3.65422	1138.5
-3.65407	1135.69
-3.65392	1132.88
-3.65377	1109.02
-3.65361	1066.65
-3.65346	1017.46
-3.65331	999.437
-3.65316	1037.6
-3.65301	1075.68
-3.65286	1097.01
-3.65271	1087.36
-3.65256	1068.12
-3.6524	1067.59
-3.65225	1103.5
-3.6521	1158
-3.65195	1195.97
-3.6518	1190.48
-3.65165	1148.63
-3.6515	1106.93
-3.65134	1101.2
-3.65119	1095.48
-3.65104	1090.92
-3.65089	1086.4
-3.65074	1070.27
-3.65059	1072.83
-3.65044	1083.28
-3.65029	1062.92
-3.65013	1050.67
-3.64998	1057.02
-3.64983	1051
-3.64968	1045
-3.64953	1042.77
-3.64938	1040.63
-3.64923	1038.4
-3.64908	1036.26
-3.64892	1034.03
-3.64877	1031.89
-3.64862	1029.76
-3.64847	1027.73
-3.64832	1051.13
-3.64817	1074.53
-3.64802	1097.93
-3.64787	1121.35
-3.64771	1126.11
-3.64756	1130.86
-3.64741	1135.62
-3.64726	1140.46
-3.64711	1140.94
-3.64696	1141.42
-3.64681	1139.96
-3.64665	1138.55
-3.6465	1125.3
-3.64635	1081.23
-3.6462	1039.14
-3.64605	1028.26
-3.6459	1059.96
-3.64575	1122.66
-3.6456	1180.25
-3.64544	1219.08
-3.64529	1214.52
-3.64514	1210.05
-3.64499	1204.41
-3.64484	1198.74
-3.64469	1182.91
-3.64454	1167.19
-3.64439	1153.4
-3.64423	1139.73
-3.64408	1150.16
-3.64393	1191.52
-3.64378	1232.74
-3.64363	1242.85
-3.64348	1212.36
-3.64333	1182.02
-3.64318	1162.02
-3.64302	1123.46
-3.64287	1082.25
-3.64272	1072.2
-3.64257	1093.94
-3.64242	1134.31
-3.64227	1190.34
-3.64212	1227.66
-3.64197	1209.94
-3.64181	1161.34
-3.64166	1122.51
-3.64151	1127.25
-3.64136	1167.54
-3.64121	1207.56
-3.64106	1190.38
-3.64091	1173.2
-3.64075	1157.96
-3.6406	1142.88
-3.64045	1143.32
-3.6403	1174.69
-3.64015	1205.9
-3.64	1206.12
-3.63985	1171.85
-3.6397	1137.62
-3.63954	1113.74
-3.63939	1071.35
-3.63924	1016.25
-3.63909	992.309
-3.63894	1016.83
-3.63879	1072.24
-3.63864	1100.6
-3.63849	1091.89
-3.63833	1068.88
-3.63818	1045.99
-3.63803	1046.96
-3.63788	1048.03
-3.63773	1049.09
-3.63758	1050.14
-3.63743	1047.62
-3.63728	1045.19
-3.63712	1042.77
-3.63697	1040.59
-3.63682	1089.43
-3.63667	1138.08
-3.63652	1147.89
-3.63637	1120.69
-3.63622	1109.81
-3.63606	1136.11
-3.63591	1159.9
-3.63576	1146.61
-3.63561	1133.98
-3.63546	1121.45
-3.63531	1106.59
-3.63516	1091.92
-3.63501	1114.26
-3.63485	1136.69
-3.6347	1159.11
-3.63455	1181.32
-3.6344	1160.25
-3.63425	1139.18
-3.6341	1118.11
-3.63395	1097.08
-3.6338	1083.29
-3.63364	1069.5
-3.63349	1055.72
-3.63334	1042.03
-3.63319	1046.88
-3.63304	1051.74
-3.63289	1056.59
-3.63274	1061.49
-3.63259	1075.67
-3.63243	1089.83
-3.63228	1101.68
-3.63213	1113.48
-3.63198	1116.2
-3.63183	1081.88
-3.63168	1058.09
-3.63153	1052.88
-3.63138	1034.43
-3.63122	1015.99
-3.63107	998.702
-3.63092	981.696
-3.63077	1016.84
-3.63062	1051.73
-3.63047	1037.46
-3.63032	1004.89
-3.63016	1020.43
-3.63001	1073.06
-3.62986	1125.49
-3.62971	1140.88
-3.62956	1165.25
-3.62941	1208.2
-3.62926	1256.74
-3.62911	1268.05
-3.62895	1234.65
-3.6288	1164.27
-3.62865	1115.08
-3.6285	1128.03
-3.62835	1181.82
-3.6282	1235.43
-3.62805	1255.82
-3.6279	1276.45
-3.62774	1324.03
-3.62759	1371.52
-3.62744	1402.58
-3.62729	1396.62
-3.62714	1384.39
-3.62699	1372.16
-3.62684	1343.41
-3.62669	1277.69
-3.62653	1214.98
-3.62638	1189.66
-3.62623	1202.96
-3.62608	1216.06
-3.62593	1191.98
-3.62578	1167.99
-3.62563	1144.01
-3.62547	1120.16
-3.62532	1119.77
-3.62517	1119.41
-3.62502	1106.48
-3.62487	1056.62
-3.62472	1031.43
-3.62457	1068.23
-3.62442	1140.07
-3.62426	1193.2
-3.62411	1214.46
-3.62396	1235.61
-3.62381	1218.52
-3.62366	1201.42
-3.62351	1182
-3.62336	1162.59
-3.62321	1145.5
-3.62305	1128.35
-3.6229	1099.72
-3.62275	1108.5
-3.6226	1157.04
-3.62245	1205.49
-3.6223	1236.85
-3.62215	1249.44
-3.622	1223.31
-3.62184	1178.63
-3.62169	1131.07
-3.62154	1120.73
-3.62139	1135.77
-3.62124	1132.28
-3.62109	1112.87
-3.62094	1093.9
-3.62079	1135.45
-3.62063	1176.92
-3.62048	1185.46
-3.62033	1194
-3.62018	1201.38
-3.62003	1208.81
-3.61988	1209.48
-3.61973	1191.65
-3.61957	1163.52
-3.61942	1172.66
-3.61927	1200.33
-3.61912	1227.58
-3.61897	1183.01
-3.61882	1138.79
-3.61867	1136.17
-3.61852	1133.55
-3.61836	1130.93
-3.61821	1128.38
-3.61806	1123.04
-3.61791	1117.78
-3.61776	1125.15
-3.61761	1114.01
-3.61746	1092.58
-3.61731	1108.18
-3.61715	1101.68
-3.617	1095.47
-3.61685	1122.66
-3.6167	1149.94
-3.61655	1177.22
-3.6164	1204.25
-3.61625	1187.93
-3.6161	1171.72
-3.61594	1155.5
-3.61579	1139.3
-3.61564	1124.93
-3.61549	1110.66
-3.61534	1097.56
-3.61519	1084.63
-3.61504	1102.32
-3.61488	1138.6
-3.61473	1183.91
-3.61458	1191.86
-3.61443	1151.07
-3.61428	1091.9
-3.61413	1043.16
-3.61398	994.443
-3.61383	950.202
-3.61367	943.346
-3.61352	989.758
-3.61337	1036.2
-3.61322	1087.95
-3.61307	1139.8
-3.61292	1191.65
-3.61277	1243.16
-3.61262	1239.08
-3.61246	1234.99
-3.61231	1229.75
-3.61216	1224.59
-3.61201	1232.04
-3.61186	1220.75
-3.61171	1158.4
-3.61156	1077.64
-3.61141	1016.41
-3.61125	992.562
-3.6111	1020.82
-3.61095	1049.07
-3.6108	1076.84
-3.61065	1104.71
-3.6105	1132.57
-3.61035	1160.11
-3.6102	1136.71
-3.61004	1113.32
-3.60989	1091.09
-3.60974	1069
-3.60959	1069.5
-3.60944	1088.61
-3.60929	1119.05
-3.60914	1112.06
-3.60898	1044.99
-3.60883	996.997
-3.60868	1035.3
-3.60853	1110.7
-3.60838	1179.83
-3.60823	1186.97
-3.60808	1157.06
-3.60793	1127.33
-3.60777	1124.61
-3.60762	1121.89
-3.60747	1119.17
-3.60732	1116.63
-3.60717	1125.46
-3.60702	1134.3
-3.60687	1143.13
-3.60672	1152.24
-3.60656	1203.02
-3.60641	1253.32
-3.60626	1229.53
-3.60611	1205.88
-3.60596	1189.09
-3.60581	1172.29
-3.60566	1155.49
-3.60551	1138.66
-3.60535	1117.21
-3.6052	1095.75
-3.60505	1074.29
-3.6049	1053.14
-3.60475	1063.53
-3.6046	1074.01
-3.60445	1084.4
-3.60429	1094.68
-3.60414	1072.83
-3.60399	1051.17
-3.60384	1042.11
-3.60369	1014.51
-3.60354	982.809
-3.60339	988.185
-3.60324	984.176
-3.60308	961.885
-3.60293	974.855
-3.60278	1024.81
-3.60263	1052.77
-3.60248	1080.62
-3.60233	1090.91
-3.60218	1101.34
-3.60203	1132.36
-3.60187	1125.83
-3.60172	1045.24
-3.60157	965.001
-3.60142	935.93
-3.60127	944.057
-3.60112	962.117
-3.60097	980.185
-3.60082	999.41
-3.60066	1018.7
-3.60051	1033.53
-3.60036	1029.67
-3.60021	1001.94
-3.60006	1036.1
-3.59991	1081.44
-3.59976	1126.41
-3.59961	1103.4
-3.59945	1080.76
-3.5993	1098.4
-3.59915	1153.26
-3.599	1221.48
-3.59885	1227.65
-3.5987	1171.23
-3.59855	1115.25
-3.59839	1106.47
-3.59824	1134.84
-3.59809	1165.17
-3.59794	1158.38
-3.59779	1125.01
-3.59764	1054.86
-3.59749	1005.38
-3.59734	1017.88
-3.59718	1067.4
-3.59703	1116.62
-3.59688	1123.41
-3.59673	1130.21
-3.59658	1137.01
-3.59643	1143.71
-3.59628	1136.52
-3.59613	1129.34
-3.59597	1122.15
-3.59582	1115.1
-3.59567	1126.55
-3.59552	1138.01
-3.59537	1149.47
-3.59522	1160.89
-3.59507	1167.49
-3.59492	1174.19
-3.59476	1180.8
-3.59461	1187.22
-3.59446	1154.98
-3.59431	1122.85
-3.59416	1090.61
-3.59401	1058.4
-3.59386	1016.85
-3.5937	975.921
-3.59355	1008.93
-3.5934	1042.11
-3.59325	1084.44
-3.5931	1126.87
-3.59295	1169.21
-3.5928	1211.58
-3.59265	1245.46
-3.59249	1278.81
-3.59234	1238.13
-3.59219	1197.34
-3.59204	1141.9
-3.59189	1086.73
-3.59174	1069.02
-3.59159	1113.02
-3.59144	1158.28
-3.59128	1166.72
-3.59113	1199.83
-3.59098	1232.85
-3.59083	1254.31
-3.59068	1275.22
-3.59053	1222.11
-3.59038	1169.38
-3.59023	1168.12
-3.59007	1166.86
-3.58992	1165.59
-3.58977	1164.19
-3.58962	1144.29
-3.58947	1124.38
-3.58932	1104.48
-3.58917	1084.28
-3.58902	1023.98
-3.58886	964.236
-3.58871	978.509
-3.58856	992.921
-3.58841	1025.84
-3.58826	1058.2
-3.58811	1016.54
-3.58796	975.144
-3.5878	967.668
-3.58765	960.288
-3.5875	952.813
-3.58735	945.757
-3.5872	981.781
-3.58705	1017.9
-3.5869	1053.92
-3.58675	1089.45
-3.58659	1046.24
-3.58644	1003.69
-3.58629	1035.05
-3.58614	1066.34
-3.58599	1074.39
-3.58584	1082.55
-3.58569	1090.61
-3.58554	1098.54
-3.58538	1076.4
-3.58523	1054.26
-3.58508	1032.12
-3.58493	1010.41
-3.58478	1044.2
-3.58463	1077.99
-3.58448	1111.78
-3.58433	1145.38
-3.58417	1141.88
-3.58402	1138.39
-3.58387	1134.89
-3.58372	1131.5
-3.58357	1128
-3.58342	1124.5
-3.58327	1121.01
-3.58311	1117.67
-3.58296	1122.43
-3.58281	1127.29
-3.58266	1132.05
-3.58251	1136.9
-3.58236	1141.66
-3.58221	1146.51
-3.58206	1151.37
-3.5819	1156.16
-3.58175	1152.76
-3.5816	1149.46
-3.58145	1146.16
-3.5813	1142.86
-3.58115	1139.46
-3.581	1136.16
-3.58085	1132.86
-3.58069	1129.55
-3.58054	1125.37
-3.58039	1121.22
-3.58024	1119.37
-3.58009	1117.7
-3.57994	1126.25
-3.57979	1171.7
-3.57964	1193.94
-3.57948	1216.02
-3.57933	1206.5
-3.57918	1160.27
-3.57903	1137.07
-3.57888	1114.2
-3.57873	1121.58
-3.57858	1166.05
-3.57843	1210.13
-3.57827	1217.17
-3.57812	1206.3
-3.57797	1195.5
-3.57782	1182.39
-3.57767	1169.43
-3.57752	1174.97
-3.57737	1180.5
-3.57721	1186.04
-3.57706	1191.56
-3.57691	1195.15
-3.57676	1198.74
-3.57661	1202.33
-3.57646	1205.93
-3.57631	1209.52
-3.57616	1213.11
-3.576	1216.7
-3.57585	1220.18
-3.5757	1209.01
-3.57555	1197.77
-3.5754	1165.94
-3.57525	1171.16
-3.5751	1173.98
-3.57495	1176.91
-3.57479	1182.15
-3.57464	1187.32
-3.57449	1183.93
-3.57434	1180.62
-3.57419	1177.23
-3.57404	1173.92
-3.57389	1170.53
-3.57374	1167.23
-3.57358	1163.93
-3.57343	1160.65
-3.57328	1160.94
-3.57313	1161.41
-3.57298	1182.37
-3.57283	1166.28
-3.57268	1142.49
-3.57252	1118.7
-3.57237	1094.92
-3.57222	1071.26
-3.57207	1051.66
-3.57192	1069.17
-3.57177	1102.87
-3.57162	1136.26
-3.57147	1134.22
-3.57131	1132.49
-3.57116	1167.74
-3.57101	1202.47
-3.57086	1163.92
-3.57071	1125.69
-3.57056	1124.73
-3.57041	1160.64
-3.57026	1182.16
-3.5701	1141.89
-3.56995	1081.13
-3.5698	1057.71
-3.56965	1078.19
-3.5695	1098.7
-3.56935	1121.52
-3.5692	1144.3
-3.56905	1162.45
-3.56889	1180.81
-3.56874	1221.95
-3.56859	1225.98
-3.56844	1213.29
-3.56829	1237.46
-3.56814	1238.43
-3.56799	1239.38
-3.56784	1226.37
-3.56768	1213.26
-3.56753	1177.26
-3.56738	1178.32
-3.56723	1177.81
-3.56708	1140.31
-3.56693	1089.38
-3.56678	1100.43
-3.56662	1143.42
-3.56647	1149.03
-3.56632	1095.24
-3.56617	1041.86
-3.56602	1026.16
-3.56587	1047.52
-3.56572	1068.57
-3.56557	1052.79
-3.56541	1054.64
-3.56526	1056.56
-3.56511	1056.17
-3.56496	1055.9
-3.56481	1068.62
-3.56466	1081.43
-3.56451	1094.25
-3.56436	1106.91
-3.5642	1100.98
-3.56405	1094.84
-3.5639	1051.73
-3.56375	1008.65
-3.5636	969.031
-3.56345	929.773
-3.5633	931.651
-3.56315	970.619
-3.56299	1013.34
-3.56284	1055.94
-3.56269	1084.36
-3.56254	1076
-3.56239	1077.55
-3.56224	1079.06
-3.56209	1075.96
-3.56193	1073.13
-3.56178	1090.67
-3.56163	1071.25
-3.56148	1052.16
-3.56133	1070.15
-3.56118	1090.73
-3.56103	1111.33
-3.56088	1134.25
-3.56072	1157.26
-3.56057	1180.17
-3.56042	1203.09
-3.56027	1226
-3.56012	1248.91
-3.55997	1260.18
-3.55982	1271.44
-3.55967	1282.7
-3.55951	1293.9
-3.55936	1286.52
-3.55921	1279.14
-3.55906	1271.76
-3.55891	1264.01
-3.55876	1204
-3.55861	1144.13
-3.55846	1088.11
-3.5583	1032.05
-3.55815	973.381
-3.558	976.857
-3.55785	1031.91
-3.5577	1086.5
-3.55755	1089.41
-3.5574	1092.42
-3.55725	1095.43
-3.55709	1098.43
-3.55694	1100.57
-3.55679	1103.14
-3.55664	1142.66
-3.55649	1182.23
-3.55634	1227.47
-3.55619	1272.16
-3.55603	1255.26
-3.55588	1238.22
-3.55573	1194.14
-3.55558	1150.15
-3.55543	1106.07
-3.55528	1062.32
-3.55513	1043.87
-3.55498	1025.99
-3.55482	1069.68
-3.55467	1113.35
-3.55452	1143.06
-3.55437	1172.52
-3.55422	1164.95
-3.55407	1157.56
-3.55392	1159.5
-3.55377	1161.54
-3.55361	1163.58
-3.55346	1165.77
-3.55331	1184.12
-3.55316	1202.15
-3.55301	1185.55
-3.55286	1169.22
-3.55271	1183.16
-3.55256	1233.94
-3.5524	1263.37
-3.55225	1231.06
-3.5521	1180.62
-3.55195	1167.47
-3.5518	1191.26
-3.55165	1214.94
-3.5515	1227.18
-3.55134	1239.51
-3.55119	1251.84
-3.55104	1263.69
-3.55089	1223.98
-3.55074	1184.26
-3.55059	1144.55
-3.55044	1104.74
-3.55029	1054.84
-3.55013	1005.03
-3.54998	955.218
-3.54983	906.047
-3.54968	924.593
-3.54953	943.138
-3.54938	961.683
-3.54923	979.922
-3.54908	965.843
-3.54892	951.764
-3.54877	937.686
-3.54862	924.231
-3.54847	966.08
-3.54832	1008.02
-3.54817	1049.87
-3.54802	1091.14
-3.54787	1061.53
-3.54771	1031.91
-3.54756	1002.3
-3.54741	973.195
-3.54726	987.08
-3.54711	1001.06
-3.54696	1014.95
-3.54681	1028.9
-3.54665	1040.26
-3.5465	1051.72
-3.54635	1063.18
-3.5462	1075.01
-3.54605	1126.09
-3.5459	1177.12
-3.54575	1224.31
-3.5456	1271.09
-3.54544	1274.96
-3.54529	1217.03
-3.54514	1132.16
-3.54499	1047.9
-3.54484	1025.18
-3.54469	1002.46
-3.54454	979.738
-3.54439	957.3
-3.54423	963.903
-3.54408	970.506
-3.54393	977.109
-3.54378	984.108
-3.54363	1021.78
-3.54348	1059.55
-3.54333	1097.23
-3.54318	1134.42
-3.54302	1113.06
-3.54287	1091.8
-3.54272	1070.44
-3.54257	1049.35
-3.54242	1046.64
-3.54227	1044.01
-3.54212	1041.3
-3.54197	1038.95
-3.54181	1064.78
-3.54166	1090.7
-3.54151	1116.63
-3.54136	1142.37
-3.54121	1149.56
-3.54106	1156.84
-3.54091	1164.12
-3.54075	1171.39
-3.5406	1177.8
-3.54045	1184.51
-3.5403	1211.63
-3.54015	1201.43
-3.54	1152.01
-3.53985	1103.28
-3.5397	1123.76
-3.53954	1144.04
-3.53939	1143.29
-3.53924	1105.61
-3.53909	1068.31
-3.53894	1068.14
-3.53879	1080.18
-3.53864	1092.24
-3.53849	1106.62
-3.53833	1120.83
-3.53818	1109.56
-3.53803	1098.28
-3.53788	1084.69
-3.53773	1071.63
-3.53758	1101.94
-3.53743	1094.92
-3.53728	1037.05
-3.53712	979.936
-3.53697	987.883
-3.53682	1032.51
-3.53667	1054.06
-3.53652	1075.49
-3.53637	1074.14
-3.53622	1035.86
-3.53606	995.654
-3.53591	992.59
-3.53576	1002.89
-3.53561	976.549
-3.53546	975.579
-3.53531	974.908
-3.53516	994.51
-3.53501	1050.81
-3.53485	1086.35
-3.5347	1122
-3.53455	1160.16
-3.5344	1198.63
-3.53425	1257.48
-3.5341	1278.82
-3.53395	1240.85
-3.5338	1202.96
-3.53364	1162.77
-3.53349	1122.67
-3.53334	1092.87
-3.53319	1063.16
-3.53304	1033.44
-3.53289	1004.12
-3.53274	1012.37
-3.53259	1020.51
-3.53243	1008.27
-3.53228	1033.43
-3.53213	1106.25
-3.53198	1178.17
-3.53183	1153.51
-3.53168	1092.6
-3.53153	1085.28
-3.53138	1139.39
-3.53122	1176.97
-3.53107	1177.27
-3.53092	1140.96
-3.53077	1104.71
-3.53062	1066.17
-3.53047	1027.51
-3.53032	977.989
-3.53016	929.34
-3.53001	954.488
-3.52986	979.74
-3.52971	1014.99
-3.52956	1050.23
-3.52941	1085.48
-3.52926	1120.58
-3.52911	1141.84
-3.52895	1163.11
-3.5288	1184.37
-3.52865	1205.64
-3.5285	1218.36
-3.52835	1231.06
-3.5282	1241.45
-3.52805	1251.48
-3.5279	1217.98
-3.52774	1147.44
-3.52759	1063.71
-3.52744	1042.18
-3.52729	1077.91
-3.52714	1113.68
-3.52699	1153.3
-3.52684	1193.18
-3.52669	1258.43
-3.52653	1323.12
-3.52638	1334.37
-3.52623	1308.57
-3.52608	1266.62
-3.52593	1225.2
-3.52578	1232.58
-3.52563	1276.81
-3.52547	1316.03
-3.52532	1317.84
-3.52517	1271.23
-3.52502	1224.95
-3.52487	1209.43
-3.52472	1230.66
-3.52457	1231.05
-3.52442	1231.51
-3.52426	1229.57
-3.52411	1227.72
-3.52396	1225.78
-3.52381	1223.56
-3.52366	1186.67
-3.52351	1149.87
-3.52336	1112.97
-3.52321	1076.48
-3.52305	1068.32
-3.5229	1060.04
-3.52275	1031.31
-3.5226	1039.89
-3.52245	1077.95
-3.5223	1115.23
-3.52215	1081.05
-3.522	1047.22
-3.52184	1036.35
-3.52169	1025.57
-3.52154	1014.7
-3.52139	1004.23
-3.52124	1022.49
-3.52109	1040.74
-3.52094	1059
-3.52079	1077.35
-3.52063	1095.6
-3.52048	1113.95
-3.52033	1132.21
-3.52018	1150.44
-3.52003	1157.82
-3.51988	1165.3
-3.51973	1172.77
-3.51957	1180.05
-3.51942	1168.88
-3.51927	1157.71
-3.51912	1146.55
-3.51897	1135.42
-3.51882	1128.04
-3.51867	1120.76
-3.51852	1113.48
-3.51836	1106.19
-3.51821	1098.13
-3.51806	1090.62
-3.51791	1132.68
-3.51776	1211.24
-3.51761	1254.63
-3.51746	1236.16
-3.51731	1180.82
-3.51715	1125.95
-3.517	1113.32
-3.51685	1100.7
-3.5167	1088.08
-3.51655	1075.56
-3.5164	1063.32
-3.51625	1051.09
-3.5161	1038.86
-3.51594	1026.83
-3.51579	1033.24
-3.51564	1039.64
-3.51549	1046.05
-3.51534	1052.48
-3.51519	1052.19
-3.51504	1052
-3.51488	1051.71
-3.51473	1050.89
-3.51458	994.673
-3.51443	939.937
-3.51428	1008.1
-3.51413	1076.27
-3.51398	1145.5
-3.51383	1213.99
-3.51367	1208.65
-3.51352	1203.06
-3.51337	1166.65
-3.51322	1130.34
-3.51307	1094.02
-3.51292	1058.04
-3.51277	1050.66
-3.51262	1043.28
-3.51246	1035.9
-3.51231	1028.62
-3.51216	1021.24
-3.51201	1013.86
-3.51186	1006.48
-3.51171	999.594
-3.51156	1027.56
-3.51141	1055.52
-3.51125	1083.49
-3.5111	1111.33
-3.51095	1120.66
-3.5108	1129.98
-3.51065	1139.3
-3.5105	1148.82
-3.51035	1167.66
-3.5102	1186.6
-3.51004	1205.53
-3.50989	1225.15
-3.50974	1304.58
-3.50959	1383.25
-3.50944	1388.2
-3.50929	1392.33
-3.50914	1324.94
-3.50898	1257.66
-3.50883	1190.37
-3.50868	1124.21
-3.50853	1155.48
-3.50838	1186.25
-3.50823	1165.92
-3.50808	1108.5
-3.50793	1031.64
-3.50777	992.348
-3.50762	1015.2
-3.50747	1099.44
-3.50732	1171.36
-3.50717	1181.53
-3.50702	1156.28
-3.50687	1131.38
-3.50672	1127.1
-3.50656	1122.83
-3.50641	1118.56
-3.50626	1114.55
-3.50611	1124.26
-3.50596	1134.06
-3.50581	1143.77
-3.50566	1153.18
-3.50551	1128.81
-3.50535	1104.54
-3.5052	1080.27
-3.50505	1056.5
-3.5049	1075.72
-3.50475	1094.95
-3.5046	1114.17
-3.50445	1133.03
-3.50429	1120.7
-3.50414	1108.47
-3.50399	1096.23
-3.50384	1084.7
-3.50369	1133.06
-3.50354	1180.54
-3.50339	1154.32
-3.50324	1128.42
-3.50308	1128.42
-3.50293	1128.42
-3.50278	1128.42
-3.50263	1128.92
-3.50248	1163.88
-3.50233	1198.23
-3.50218	1181.48
-3.50203	1128.28
-3.50187	1100.36
-3.50172	1109.27
-3.50157	1115.43
-3.50142	1084.85
-3.50127	1054.16
-3.50112	1023.58
-3.50097	992.898
-3.50082	962.505
-3.50066	948.675
-3.50051	971.535
-3.50036	973.671
-3.50021	976.055
-3.50006	999.068
-3.49991	1022.18
-3.49976	1045.29
-3.49961	1068.14
-3.49945	1070.18
-3.4993	1072.07
-3.49915	1053.68
-3.499	1072.7
-3.49885	1139.31
-3.4987	1205.5
-3.49855	1236.41
-3.49839	1205.83
-3.49824	1168.22
-3.49809	1167.24
-3.49794	1141.61
-3.49779	1115.91
-3.49764	1077.07
-3.49749	1039.23
-3.49734	1075.05
-3.49718	1110.76
-3.49703	1136.4
-3.49688	1162.1
-3.49673	1185.4
-3.49658	1208.58
-3.49643	1213.57
-3.49628	1182.08
-3.49613	1171.3
-3.49597	1160.46
-3.49582	1145.03
-3.49567	1129.33
-3.49552	1093.37
-3.49537	1094.37
-3.49522	1105.34
-3.49507	1116.34
-3.49492	1129.65
-3.49476	1142.71
-3.49461	1128.83
-3.49446	1114.94
-3.49431	1101.06
-3.49416	1087.23
-3.49401	1078.01
-3.49386	1068.78
-3.4937	1059.56
-3.49355	1050.32
-3.4934	1031.68
-3.49325	1013.59
-3.4931	1033.09
-3.49295	1113.79
-3.4928	1180.14
-3.49265	1209.15
-3.49249	1189.05
-3.49234	1169.34
-3.49219	1180.99
-3.49204	1192.74
-3.49189	1204.49
-3.49174	1215.82
-3.49159	1194.08
-3.49144	1172.14
-3.49128	1127.64
-3.49113	1120.35
-3.49098	1143.29
-3.49083	1129.7
-3.49068	1139.12
-3.49053	1148.64
-3.49038	1158.83
-3.49023	1168.14
-3.49007	1106.09
-3.48992	1044.12
-3.48977	980.597
-3.48962	954.3
-3.48947	960.687
-3.48932	1003.87
-3.48917	1037.76
-3.48902	1071.68
-3.48886	1107.89
-3.48871	1143.75
-3.48856	1143.36
-3.48841	1143.24
-3.48826	1163.36
-3.48811	1146.42
-3.48796	1111.08
-3.4878	1076.38
-3.48765	1092.77
-3.4875	1146
-3.48735	1193.38
-3.4872	1241.03
-3.48705	1308.92
-3.4869	1339.12
-3.48675	1300.59
-3.48659	1225.22
-3.48644	1148.01
-3.48629	1108
-3.48614	1090.62
-3.48599	1073.1
-3.48584	1037.55
-3.48569	1039.69
-3.48554	1103.1
-3.48538	1165.98
-3.48523	1180.07
-3.48508	1157.58
-3.48493	1153.1
-3.48478	1185.23
-3.48463	1194.26
-3.48448	1203.12
-3.48433	1191.18
-3.48417	1179.37
-3.48402	1169.85
-3.48387	1160.07
-3.48372	1130.06
-3.48357	1137.06
-3.48342	1159.38
-3.48327	1120
-3.48311	1046.49
-3.48296	1011.15
-3.48281	1073.87
-3.48266	1135.89
-3.48251	1135.69
-3.48236	1135.5
-3.48221	1135.31
-3.48206	1134.46
-3.4819	1076.01
-3.48175	1018.73
-3.4816	1044.97
-3.48145	1131.96
-3.4813	1165.32
-3.48115	1113.3
-3.481	1093.19
-3.48085	1109.65
-3.48069	1107.71
-3.48054	1105.8
-3.48039	1106.19
-3.48024	1106.74
-3.48009	1120.24
-3.47994	1133.83
-3.47979	1147.43
-3.47964	1161.16
-3.47948	1185.63
-3.47933	1209.13
-3.47918	1159.03
-3.47903	1108.97
-3.47888	1061.58
-3.47873	1014.3
-3.47858	966.916
-3.47843	919.589
-3.47827	869.101
-3.47812	819.676
-3.47797	843.853
-3.47782	868.109
-3.47767	898.404
-3.47752	928.794
-3.47737	959.089
-3.47721	989.296
-3.47706	1005.61
-3.47691	1022.02
-3.47676	1038.43
-3.47661	1054.68
-3.47646	1059.25
-3.47631	1063.81
-3.47616	1068.37
-3.476	1072.59
-3.47585	1050.74
-3.4757	1028.9
-3.47555	1007.05
-3.4754	985.257
-3.47525	959.915
-3.4751	935.552
-3.47495	984.779
-3.47479	1033.39
-3.47464	1036.02
-3.47449	1038.64
-3.47434	1041.26
-3.47419	1044.19
-3.47404	1063.23
-3.47389	1081.37
-3.47374	1025.93
-3.47358	971.675
-3.47343	1006.24
-3.47328	1040.91
-3.47313	1075.57
-3.47298	1109.11
-3.47283	1059.4
-3.47268	1010.28
-3.47252	998.774
-3.47237	1049.35
-3.47222	1156.14
-3.47207	1224.83
-3.47192	1195.41
-3.47177	1165.54
-3.47162	1102.72
-3.47147	1039.9
-3.47131	977.082
-3.47116	915.662
-3.47101	950.714
-3.47086	985.765
-3.47071	1020.82
-3.47056	1055.1
-3.47041	1025.68
-3.47026	996.264
-3.4701	966.845
-3.46995	938.27
-3.4698	964.778
-3.46965	991.381
-3.4695	1017.89
-3.46935	1044.05
-3.4692	1037.64
-3.46905	1031.23
-3.46889	1024.83
-3.46874	1018.77
-3.46859	1031
-3.46844	1043.23
-3.46829	1055.47
-3.46814	1067.72
-3.46799	1074.13
-3.46784	1080.54
-3.46768	1086.95
-3.46753	1093.45
-3.46738	1099.86
-3.46723	1106.4
-3.46708	1115.14
-3.46693	1124.1
-3.46678	1142.96
-3.46662	1198.88
-3.46647	1267.75
-3.46632	1273.94
-3.46617	1179.66
-3.46602	1086.61
-3.46587	1076.39
-3.46572	1127.41
-3.46557	1174.38
-3.46541	1184
-3.46526	1144.58
-3.46511	1105.21
-3.46496	1069.67
-3.46481	1034.14
-3.46466	998.6
-3.46451	963.689
-3.46436	973.981
-3.4642	984.273
-3.46405	994.567
-3.4639	1004.53
-3.46375	983.75
-3.4636	962.972
-3.46345	942.195
-3.4633	921.709
-3.46315	915.301
-3.46299	908.925
-3.46284	904.848
-3.46269	901.763
-3.46254	963.448
-3.46239	1061.16
-3.46224	1098.18
-3.46209	1073.85
-3.46193	1039.1
-3.46178	1005.41
-3.46163	1041.43
-3.46148	1076.81
-3.46133	1066.13
-3.46118	1055.55
-3.46103	1044.96
-3.46088	1034.89
-3.46072	1061.5
-3.46057	1088.2
-3.46042	1114.9
-3.46027	1141.93
-3.46012	1191.93
-3.45997	1240.9
-3.45982	1216.33
-3.45967	1191.44
-3.45951	1143.48
-3.45936	1095.61
-3.45921	1047.65
-3.45906	999.776
-3.45891	951.812
-3.45876	903.943
-3.45861	856.075
-3.45846	808.781
-3.4583	801.986
-3.45815	796.329
-3.458	864.199
-3.45785	931.284
-3.4577	943.131
-3.45755	955.074
-3.4574	967.017
-3.45725	978.757
-3.45709	976.232
-3.45694	974.755
-3.45679	1046.8
-3.45664	1118.26
-3.45649	1148.35
-3.45634	1178.45
-3.45619	1208.56
-3.45603	1237.68
-3.45588	1192.05
-3.45573	1146.41
-3.45558	1100.78
-3.45543	1055.86
-3.45528	1053.72
-3.45513	1051.58
-3.45498	1049.45
-3.45482	1047.48
-3.45467	1050.2
-3.45452	1052.91
-3.45437	1055.63
-3.45422	1058.18
-3.45407	1042.26
-3.45392	1026.34
-3.45377	1010.41
-3.45361	995.028
-3.45346	1010.17
-3.45331	1025.32
-3.45316	1040.47
-3.45301	1055.71
-3.45286	1070.86
-3.45271	1086.1
-3.45256	1101.25
-3.4524	1115.91
-3.45225	1089.79
-3.4521	1063.77
-3.45195	1037.75
-3.4518	1011.12
-3.45165	943.059
-3.4515	876.16
-3.45134	882.763
-3.45119	889.792
-3.45104	926.205
-3.45089	962.713
-3.45074	999.22
-3.45059	1035.17
-3.45044	1032.84
-3.45029	1030.51
-3.45013	1028.18
-3.44998	1025.73
-3.44983	1015.05
-3.44968	1004.47
-3.44953	993.884
-3.44938	982.695
-3.44923	930.166
-3.44908	878.714
-3.44892	900.755
-3.44877	922.615
-3.44862	932.131
-3.44847	941.744
-3.44832	951.356
-3.44817	960.429
-3.44802	932.756
-3.44787	906.166
-3.44771	953.063
-3.44756	999.535
-3.44741	1017.21
-3.44726	1034.82
-3.44711	1048.61
-3.44696	1062.49
-3.44681	1075.38
-3.44666	1027.12
-3.4465	979.674
-3.44635	994.05
-3.4462	1041.63
-3.44605	1089.26
-3.4459	1140.72
-3.44575	1191.42
-3.4456	1183.84
-3.44544	1175.28
-3.44529	1093.13
-3.44514	1011.32
-3.44499	945.398
-3.44484	880.148
-3.44469	854.843
-3.44454	891.008
-3.44439	943.245
-3.44423	995.506
-3.44408	1049.3
-3.44393	1102.79
-3.44378	1135.84
-3.44363	1130.99
-3.44348	1048.3
-3.44333	929.262
-3.44318	837.161
-3.44302	807.911
-3.44287	887.886
-3.44272	1003.37
-3.44257	1035.78
-3.44242	982.712
-3.44227	946.638
-3.44212	972.709
-3.44197	1053.79
-3.44181	1133.91
-3.44166	1144.3
-3.44151	1154.06
-3.44136	1115.51
-3.44121	1077.06
-3.44106	1038.52
-3.44091	1000.83
-3.44075	1013.55
-3.4406	1026.36
-3.44045	1039.08
-3.4403	1051.99
-3.44015	1070.43
-3.44	1088.98
-3.43985	1107.53
-3.4397	1125.05
-3.43954	1075.14
-3.43939	1025.33
-3.43924	975.523
-3.43909	926.966
-3.43894	960.951
-3.43879	995.031
-3.43864	1029.11
-3.43849	1062.98
-3.43833	1082.98
-3.43818	1103.08
-3.43803	1123.18
-3.43788	1142.17
-3.43773	1088.09
-3.43758	1035.12
-3.43743	1055.61
-3.43728	1076.48
-3.43712	1115.6
-3.43697	1153.61
-3.43682	1118.17
-3.43667	1083.13
-3.43652	1067.89
-3.43637	1052.65
-3.43622	1037.4
-3.43606	1023.35
-3.43591	1080.34
-3.43576	1136.77
-3.43561	1155.54
-3.43546	1113.05
-3.43531	1060.4
-3.43516	1045.7
-3.43501	1104.92
-3.43485	1200.41
-3.4347	1260.45
-3.43455	1258.81
-3.4344	1220.46
-3.43425	1182.48
-3.4341	1168.89
-3.43395	1155.4
-3.4338	1141.8
-3.43364	1128.23
-3.43349	1109.98
-3.43334	1091.82
-3.43319	1073.67
-3.43304	1055.6
[truncated: 129,071 more rows]
