# Supplementary material for: Sustainable Electrochemical Strategy for Selective Double Bond Oxidation in the Presence of Aldehyde Groups with Mo─N─O Catalysts
Source: Adv Sci (Weinh). 2025 Jun 23;12(36):e06584. doi: 10.1002/advs.202506584 (PMC12463080; doi:10.1002/advs.202506584)
Supplement: Supplementary file 2 — Supporting Information [file ADVS-12-e06584-s002.zip › NMR/α-methylstyrene ketone.csv]

-3.59533	262.87
-3.59518	259.08
-3.59503	259.554
-3.59488	260.028
-3.59473	260.659
-3.59458	261.291
-3.59442	266.186
-3.59427	263.502
-3.59412	259.554
-3.59397	255.606
-3.59382	264.133
-3.59367	280.24
-3.59352	293.979
-3.59337	300.138
-3.59321	298.401
-3.59306	296.663
-3.59291	284.978
-3.59276	273.45
-3.59261	265.081
-3.59246	264.449
-3.59231	269.502
-3.59216	274.714
-3.592	268.081
-3.59185	261.607
-3.5917	255.764
-3.59155	257.659
-3.5914	262.712
-3.59125	267.923
-3.5911	263.028
-3.59095	258.291
-3.59079	260.975
-3.59064	263.818
-3.59049	273.766
-3.59034	283.872
-3.59019	281.03
-3.59004	270.608
-3.58989	258.606
-3.58974	254.343
-3.58958	252.921
-3.58943	251.5
-3.58928	248.658
-3.58913	245.973
-3.58898	243.289
-3.58883	240.604
-3.58868	245.342
-3.58852	250.237
-3.58837	259.396
-3.58822	260.975
-3.58807	264.449
-3.58792	268.081
-3.58777	270.608
-3.58762	273.292
-3.58747	272.503
-3.58731	264.291
-3.58716	260.659
-3.58701	257.185
-3.58686	254.974
-3.58671	260.501
-3.58656	266.344
-3.58641	264.765
-3.58626	254.027
-3.5861	251.027
-3.58595	256.08
-3.5858	268.871
-3.58565	276.766
-3.5855	277.082
-3.58535	281.662
-3.5852	286.241
-3.58505	283.083
-3.58489	272.345
-3.58474	265.87
-3.58459	259.554
-3.58444	261.923
-3.58429	264.291
-3.58414	266.66
-3.58399	269.029
-3.58384	272.187
-3.58368	275.345
-3.58353	278.03
-3.58338	280.872
-3.58323	277.24
-3.58308	266.028
-3.58293	264.133
-3.58278	275.029
-3.58262	286.083
-3.58247	289.557
-3.58232	280.398
-3.58217	271.397
-3.58202	261.607
-3.58187	251.816
-3.58172	249.921
-3.58157	255.764
-3.58141	261.133
-3.58126	259.08
-3.58111	254.027
-3.58096	261.765
-3.58081	275.029
-3.58066	280.872
-3.58051	283.715
-3.58036	286.557
-3.5802	296.821
-3.58005	299.664
-3.5799	294.137
-3.57975	288.61
-3.5796	282.609
-3.57945	276.766
-3.5793	270.924
-3.57915	265.081
-3.57899	258.448
-3.57884	251.816
-3.57869	245.184
-3.57854	238.551
-3.57839	234.761
-3.57824	231.129
-3.57809	227.813
-3.57793	224.655
-3.57778	224.655
-3.57763	232.393
-3.57748	235.867
-3.57733	239.341
-3.57718	242.973
-3.57703	246.763
-3.57688	250.553
-3.57672	254.343
-3.57657	253.395
-3.57642	252.606
-3.57627	255.132
-3.57612	265.239
-3.57597	277.714
-3.57582	290.189
-3.57567	290.505
-3.57551	290.821
-3.57536	283.557
-3.57521	276.293
-3.57506	281.662
-3.57491	287.189
-3.57476	288.452
-3.57461	289.715
-3.57446	283.399
-3.5743	277.24
-3.57415	275.977
-3.574	274.714
-3.57385	273.45
-3.5737	272.345
-3.57355	274.398
-3.5734	276.608
-3.57325	278.661
-3.57309	280.872
-3.57294	287.662
-3.57279	294.611
-3.57264	293.821
-3.57249	293.189
-3.57234	283.241
-3.57219	273.45
-3.57203	271.081
-3.57188	268.871
-3.57173	277.872
-3.57158	287.031
-3.57143	288.61
-3.57128	290.189
-3.57113	295.4
-3.57098	300.611
-3.57082	293.189
-3.57067	285.767
-3.57052	277.082
-3.57037	268.397
-3.57022	272.345
-3.57007	276.293
-3.56992	289.399
-3.56977	302.506
-3.56961	310.086
-3.56946	305.033
-3.56931	292.242
-3.56916	279.451
-3.56901	265.87
-3.56886	252.29
-3.56871	255.606
-3.56856	259.08
-3.5684	262.396
-3.56825	265.87
-3.5681	276.608
-3.56795	287.504
-3.5678	293.189
-3.56765	286.399
-3.5675	272.029
-3.56735	265.397
-3.56719	271.239
-3.56704	277.24
-3.56689	279.925
-3.56674	282.767
-3.56659	272.819
-3.56644	263.028
-3.56629	261.607
-3.56613	260.185
-3.56598	258.764
-3.56583	257.343
-3.56568	267.765
-3.56553	278.188
-3.56538	288.61
-3.56523	299.032
-3.56508	293.821
-3.56492	288.61
-3.56477	283.399
-3.56462	278.188
-3.56447	281.03
-3.56432	283.872
-3.56417	286.715
-3.56402	289.557
-3.56387	279.451
-3.56371	269.502
-3.56356	259.554
-3.56341	262.238
-3.56326	268.871
-3.56311	267.923
-3.56296	264.449
-3.56281	260.975
-3.56266	269.66
-3.5625	278.503
-3.56235	279.767
-3.5622	273.45
-3.56205	266.66
-3.5619	272.503
-3.56175	282.609
-3.5616	285.136
-3.56144	281.662
-3.56129	278.346
-3.56114	281.978
-3.56099	285.767
-3.56084	290.663
-3.56069	295.716
-3.56054	293.189
-3.56039	290.663
-3.56023	276.608
-3.56008	262.712
-3.55993	261.291
-3.55978	260.028
-3.55963	258.606
-3.55948	257.343
-3.55933	256.08
-3.55918	254.816
-3.55902	251.027
-3.55887	247.237
-3.55872	243.447
-3.55857	239.657
-3.55842	236.656
-3.55827	233.656
-3.55812	230.656
-3.55797	227.813
-3.55781	218.97
-3.55766	210.127
-3.55751	206.811
-3.55736	216.128
-3.55721	233.182
-3.55706	250.237
-3.55691	260.501
-3.55676	270.924
-3.5566	272.345
-3.55645	273.924
-3.5563	275.345
-3.55615	276.924
-3.556	277.872
-3.55585	278.977
-3.5557	279.925
-3.55554	281.03
-3.55539	280.872
-3.55524	280.872
-3.55509	280.714
-3.55494	280.714
-3.55479	287.347
-3.55464	294.137
-3.55449	300.769
-3.55433	307.559
-3.55418	308.507
-3.55403	309.454
-3.55388	297.769
-3.55373	286.083
-3.55358	289.084
-3.55343	292.084
-3.55328	295.084
-3.55312	298.085
-3.55297	292.4
-3.55282	286.715
-3.55267	281.03
-3.55252	275.345
-3.55237	269.66
-3.55222	263.975
-3.55207	258.291
-3.55191	252.764
-3.55176	256.553
-3.55161	260.501
-3.55146	264.449
-3.55131	268.397
-3.55116	272.187
-3.55101	276.135
-3.55085	280.083
-3.5507	284.03
-3.55055	285.452
-3.5504	287.031
-3.55025	288.61
-3.5501	290.189
-3.54995	284.03
-3.5498	278.03
-3.54964	272.029
-3.54949	266.028
-3.54934	272.187
-3.54919	278.503
-3.54904	284.82
-3.54889	291.136
-3.54874	297.295
-3.54859	303.612
-3.54843	309.928
-3.54828	316.245
-3.54813	314.823
-3.54798	313.56
-3.54783	312.297
-3.54768	311.034
-3.54753	309.77
-3.54738	308.507
-3.54722	307.244
-3.54707	305.98
-3.54692	302.98
-3.54677	299.98
-3.54662	296.979
-3.54647	293.979
-3.54632	283.399
-3.54617	272.819
-3.54601	262.238
-3.54586	251.658
-3.54571	254.501
-3.54556	257.343
-3.54541	260.185
-3.54526	263.028
-3.54511	265.87
-3.54495	268.713
-3.5448	271.555
-3.54465	274.398
-3.5445	271.555
-3.54435	268.871
-3.5442	266.186
-3.54405	263.502
-3.5439	260.659
-3.54374	257.975
-3.54359	255.29
-3.54344	252.606
-3.54329	256.869
-3.54314	261.291
-3.54299	264.923
-3.54284	268.555
-3.54269	272.029
-3.54253	263.028
-3.54238	256.869
-3.54223	258.291
-3.54208	261.449
-3.54193	264.765
-3.54178	268.555
-3.54163	272.345
-3.54148	275.187
-3.54132	278.188
-3.54117	281.188
-3.54102	284.188
-3.54087	291.452
-3.54072	298.874
-3.54057	298.716
-3.54042	290.979
-3.54027	287.347
-3.54011	296.506
-3.53996	302.348
-3.53981	300.611
-3.53966	294.453
-3.53951	288.294
-3.53936	289.242
-3.53921	290.347
-3.53905	286.873
-3.5389	283.399
-3.53875	287.189
-3.5386	298.716
-3.53845	303.927
-3.5383	291.452
-3.53815	268.239
-3.538	252.764
-3.53784	253.869
-3.53769	267.607
-3.53754	282.293
-3.53739	297.137
-3.53724	293.821
-3.53709	290.505
-3.53694	287.189
-3.53679	284.03
-3.53663	288.768
-3.53648	293.505
-3.53633	298.243
-3.53618	303.138
-3.53603	299.19
-3.53588	295.242
-3.53573	291.294
-3.53558	287.504
-3.53542	290.663
-3.53527	293.979
-3.53512	297.137
-3.53497	300.453
-3.53482	301.401
-3.53467	302.348
-3.53452	295.716
-3.53436	289.084
-3.53421	291.452
-3.53406	293.821
-3.53391	288.61
-3.53376	283.399
-3.53361	275.187
-3.53346	266.976
-3.53331	266.344
-3.53315	265.712
-3.533	276.135
-3.53285	286.557
-3.5327	284.346
-3.53255	282.293
-3.5324	270.134
-3.53225	258.133
-3.5321	256.238
-3.53194	266.976
-3.53179	278.346
-3.53164	282.135
-3.53149	278.819
-3.53134	275.503
-3.53119	276.135
-3.53104	284.504
-3.53089	288.136
-3.53073	279.135
-3.53058	266.502
-3.53043	253.869
-3.53028	253.079
-3.53013	252.29
-3.52998	251.658
-3.52983	251.027
-3.52968	250.395
-3.52952	249.763
-3.52937	245.184
-3.52922	240.604
-3.52907	243.605
-3.52892	246.763
-3.52877	254.816
-3.52862	262.87
-3.52846	270.45
-3.52831	265.397
-3.52816	255.132
-3.52801	244.868
-3.52786	251.5
-3.52771	258.291
-3.52756	257.817
-3.52741	257.343
-3.52725	264.449
-3.5271	271.555
-3.52695	274.398
-3.5268	277.24
-3.52665	280.083
-3.5265	283.083
-3.52635	284.978
-3.5262	286.873
-3.52604	271.081
-3.52589	255.448
-3.52574	249.605
-3.52559	243.762
-3.52544	250.553
-3.52529	257.501
-3.52514	271.239
-3.52499	284.978
-3.52483	291.136
-3.52468	297.295
-3.52453	285.767
-3.52438	274.24
-3.52423	262.712
-3.52408	251.184
-3.52393	253.237
-3.52377	255.29
-3.52362	257.343
-3.52347	259.396
-3.52332	261.449
-3.52317	263.502
-3.52302	265.555
-3.52287	267.607
-3.52272	272.819
-3.52256	278.03
-3.52241	283.241
-3.52226	288.452
-3.52211	281.03
-3.52196	273.608
-3.52181	266.186
-3.52166	258.764
-3.52151	262.712
-3.52135	266.66
-3.5212	270.608
-3.52105	274.556
-3.5209	270.924
-3.52075	267.292
-3.5206	263.66
-3.52045	260.185
-3.5203	266.66
-3.52014	273.292
-3.51999	279.767
-3.51984	286.399
-3.51969	285.294
-3.51954	284.346
-3.51939	283.241
-3.51924	282.293
-3.51909	284.03
-3.51893	285.925
-3.51878	287.662
-3.51863	289.557
-3.51848	290.505
-3.51833	291.61
-3.51818	292.716
-3.51803	293.821
-3.51787	299.032
-3.51772	304.401
-3.51757	296.979
-3.51742	289.715
-3.51727	285.136
-3.51712	280.714
-3.51697	283.715
-3.51682	286.873
-3.51666	288.61
-3.51651	290.505
-3.51636	292.242
-3.51621	294.137
-3.51606	288.768
-3.51591	283.557
-3.51576	278.188
-3.51561	272.976
-3.51545	279.135
-3.5153	285.294
-3.51515	291.452
-3.515	297.769
-3.51485	297.453
-3.5147	297.295
-3.51455	296.979
-3.5144	296.821
-3.51424	287.189
-3.51409	277.714
-3.51394	285.767
-3.51379	293.979
-3.51364	298.716
-3.51349	303.612
-3.51334	295.716
-3.51319	287.978
-3.51303	294.295
-3.51288	300.611
-3.51273	299.348
-3.51258	298.243
-3.51243	287.82
-3.51228	277.398
-3.51213	266.976
-3.51197	256.711
-3.51182	257.659
-3.51167	258.606
-3.51152	259.554
-3.51137	260.659
-3.51122	254.027
-3.51107	247.552
-3.51092	240.92
-3.51076	234.446
-3.51061	234.919
-3.51046	235.551
-3.51031	236.498
-3.51016	237.604
-3.51001	241.868
-3.50986	253.869
-3.50971	269.029
-3.50955	271.713
-3.5094	266.344
-3.50925	268.713
-3.5091	278.503
-3.50895	288.452
-3.5088	284.03
-3.50865	279.767
-3.5085	275.029
-3.50834	270.292
-3.50819	266.818
-3.50804	255.764
-3.50789	241.868
-3.50774	240.604
-3.50759	249.447
-3.50744	258.291
-3.50728	267.923
-3.50713	277.714
-3.50698	282.135
-3.50683	286.557
-3.50668	290.979
-3.50653	295.558
-3.50638	292.4
-3.50623	289.242
-3.50607	286.083
-3.50592	283.083
-3.50577	281.662
-3.50562	280.24
-3.50547	278.819
-3.50532	277.556
-3.50517	276.608
-3.50502	275.819
-3.50486	287.504
-3.50471	299.348
-3.50456	303.296
-3.50441	307.402
-3.50426	310.56
-3.50411	313.876
-3.50396	307.559
-3.50381	288.768
-3.50365	269.818
-3.5035	263.66
-3.50335	272.503
-3.5032	281.346
-3.50305	283.399
-3.5029	285.61
-3.50275	292.242
-3.5026	298.874
-3.50244	292.874
-3.50229	287.031
-3.50214	281.504
-3.50199	275.977
-3.50184	283.083
-3.50169	290.347
-3.50154	289.557
-3.50138	288.926
-3.50123	288.136
-3.50108	287.504
-3.50093	289.873
-3.50078	292.4
-3.50063	294.926
-3.50048	297.453
-3.50033	294.926
-3.50017	292.558
-3.50002	292.716
-3.49987	300.453
-3.49972	307.875
-3.49957	302.822
-3.49942	287.662
-3.49927	272.503
-3.49912	278.819
-3.49896	285.136
-3.49881	291.452
-3.49866	297.769
-3.49851	298.558
-3.49836	299.506
-3.49821	287.662
-3.49806	275.977
-3.49791	275.819
-3.49775	275.819
-3.4976	273.292
-3.49745	263.186
-3.4973	254.501
-3.49715	258.606
-3.497	267.607
-3.49685	276.766
-3.4967	278.977
-3.49654	281.346
-3.49639	283.715
-3.49624	286.083
-3.49609	280.398
-3.49594	274.871
-3.49579	269.344
-3.49564	263.818
-3.49548	247.868
-3.49533	231.919
-3.49518	233.656
-3.49503	235.393
-3.49488	246.447
-3.49473	257.659
-3.49458	268.397
-3.49443	266.502
-3.49427	262.396
-3.49412	258.291
-3.49397	266.028
-3.49382	273.766
-3.49367	279.767
-3.49352	285.925
-3.49337	292.084
-3.49322	298.243
-3.49306	285.452
-3.49291	272.661
-3.49276	272.503
-3.49261	272.345
-3.49246	270.766
-3.49231	269.187
-3.49216	267.607
-3.49201	266.028
-3.49185	266.028
-3.4917	266.028
-3.49155	266.028
-3.4914	266.028
-3.49125	261.291
-3.4911	256.711
-3.49095	264.765
-3.49079	272.819
-3.49064	273.608
-3.49049	274.556
-3.49034	275.503
-3.49019	276.451
-3.49004	276.924
-3.48989	277.556
-3.48974	278.188
-3.48958	278.819
-3.48943	279.293
-3.48928	279.925
-3.48913	280.556
-3.48898	281.188
-3.48883	276.451
-3.48868	271.713
-3.48853	266.976
-3.48837	262.396
-3.48822	264.291
-3.48807	266.344
-3.48792	285.136
-3.48777	304.085
-3.48762	314.508
-3.48747	312.455
-3.48732	299.664
-3.48716	287.031
-3.48701	280.24
-3.48686	273.608
-3.48671	274.398
-3.48656	275.345
-3.48641	275.029
-3.48626	274.871
-3.48611	274.556
-3.48595	274.398
-3.4858	284.504
-3.48565	294.768
-3.4855	294.295
-3.48535	281.346
-3.4852	266.818
-3.48505	252.448
-3.48489	249.763
-3.48474	247.237
-3.48459	249.763
-3.48444	252.448
-3.48429	255.132
-3.48414	257.817
-3.48399	251.184
-3.48384	244.552
-3.48368	250.553
-3.48353	256.711
-3.48338	258.922
-3.48323	261.291
-3.48308	271.081
-3.48293	281.03
-3.48278	281.504
-3.48263	281.978
-3.48247	282.451
-3.48232	283.083
-3.48217	276.451
-3.48202	269.976
-3.48187	263.344
-3.48172	256.869
-3.48157	259.396
-3.48142	261.923
-3.48126	264.449
-3.48111	267.134
-3.48096	269.66
-3.48081	272.345
-3.48066	274.082
-3.48051	275.977
-3.48036	276.293
-3.4802	264.133
-3.48005	254.185
-3.4799	251.974
-3.47975	248.658
-3.4796	237.92
-3.47945	224.655
-3.4793	224.181
-3.47915	238.709
-3.47899	253.395
-3.47884	253.711
-3.47869	254.027
-3.47854	257.501
-3.47839	261.133
-3.47824	272.345
-3.47809	283.557
-3.47794	292.084
-3.47778	300.769
-3.47763	294.295
-3.47748	287.82
-3.47733	278.346
-3.47718	269.029
-3.47703	267.292
-3.47688	265.555
-3.47673	261.607
-3.47657	257.659
-3.47642	253.711
-3.47627	249.763
-3.47612	253.869
-3.47597	257.975
-3.47582	262.08
-3.47567	266.186
-3.47552	269.66
-3.47536	273.134
-3.47521	276.608
-3.47506	280.083
-3.47491	283.557
-3.47476	287.031
-3.47461	290.505
-3.47446	293.979
-3.4743	292.4
-3.47415	290.821
-3.474	289.242
-3.47385	287.662
-3.4737	281.662
-3.47355	275.661
-3.4734	270.134
-3.47325	277.398
-3.47309	292.716
-3.47294	308.033
-3.47279	308.981
-3.47264	309.928
-3.47249	306.296
-3.47234	302.664
-3.47219	299.032
-3.47204	295.558
-3.47188	292.4
-3.47173	289.399
-3.47158	271.239
-3.47143	253.079
-3.47128	242.183
-3.47113	231.445
-3.47098	228.761
-3.47083	238.709
-3.47067	249.289
-3.47052	260.028
-3.47037	256.396
-3.47022	252.764
-3.47007	250.553
-3.46992	248.342
-3.46977	260.817
-3.46962	273.292
-3.46946	269.344
-3.46931	257.817
-3.46916	247.71
-3.46901	255.29
-3.46886	266.66
-3.46871	270.45
-3.46856	259.396
-3.4684	240.92
-3.46825	235.551
-3.4681	242.815
-3.46795	242.815
-3.4678	230.34
-3.46765	219.76
-3.4675	221.813
-3.46735	235.393
-3.46719	241.552
-3.46704	244.868
-3.46689	248.184
-3.46674	251.027
-3.46659	253.869
-3.46644	241.552
-3.46629	229.234
-3.46614	232.077
-3.46598	234.919
-3.46583	239.183
-3.46568	243.447
-3.46553	247.71
-3.46538	251.974
-3.46523	257.185
-3.46508	262.396
-3.46493	267.607
-3.46477	272.819
-3.46462	264.607
-3.46447	256.396
-3.46432	248.184
-3.46417	240.13
-3.46402	249.605
-3.46387	259.08
-3.46371	268.555
-3.46356	278.188
-3.46341	284.662
-3.46326	291.136
-3.46311	297.611
-3.46296	304.243
-3.46281	298.085
-3.46266	291.926
-3.4625	285.767
-3.46235	279.767
-3.4622	275.187
-3.46205	270.608
-3.4619	266.028
-3.46175	261.449
-3.4616	269.502
-3.46145	277.556
-3.46129	285.61
-3.46114	293.663
-3.46099	291.61
-3.46084	289.557
-3.46069	287.504
-3.46054	285.452
-3.46039	283.399
-3.46024	281.346
-3.46008	279.293
-3.45993	277.398
-3.45978	275.503
-3.45963	273.608
-3.45948	271.713
-3.45933	269.976
-3.45918	268.081
-3.45903	266.186
-3.45887	264.291
-3.45872	262.554
-3.45857	261.133
-3.45842	259.712
-3.45827	258.291
-3.45812	257.027
-3.45797	263.186
-3.45781	269.502
-3.45766	275.661
-3.45751	281.978
-3.45736	277.872
-3.45721	273.924
-3.45706	269.818
-3.45691	265.87
-3.45676	261.765
-3.4566	257.817
-3.45645	253.711
-3.4563	249.763
-3.45615	254.027
-3.456	258.448
-3.45585	262.712
-3.4557	267.134
-3.45555	263.818
-3.45539	260.659
-3.45524	257.343
-3.45509	254.185
-3.45494	264.923
-3.45479	275.661
-3.45464	286.399
-3.45449	297.137
-3.45434	300.295
-3.45418	303.454
-3.45403	306.612
-3.45388	309.77
-3.45373	302.506
-3.45358	295.242
-3.45343	287.978
-3.45328	280.714
-3.45313	285.61
-3.45297	290.505
-3.45282	295.4
-3.45267	300.295
-3.45252	300.138
-3.45237	300.138
-3.45222	293.347
-3.45207	286.557
-3.45191	297.769
-3.45176	321.772
-3.45161	333.931
-3.45146	328.404
-3.45131	315.139
-3.45116	309.612
-3.45101	313.876
-3.45086	318.14
-3.4507	317.982
-3.45055	317.982
-3.4504	310.402
-3.45025	302.822
-3.4501	295.084
-3.44995	287.504
-3.4498	287.504
-3.44965	287.504
-3.44949	294.768
-3.44934	302.033
-3.44919	308.823
-3.44904	302.98
-3.44889	289.873
-3.44874	276.766
-3.44859	278.03
-3.44844	279.293
-3.44828	268.239
-3.44813	257.185
-3.44798	253.711
-3.44783	250.237
-3.44768	248.816
-3.44753	247.395
-3.44738	260.343
-3.44722	273.292
-3.44707	272.976
-3.44692	260.028
-3.44677	246.605
-3.44662	245.973
-3.44647	253.237
-3.44632	252.921
-3.44617	250.079
-3.44601	247.237
-3.44586	259.08
-3.44571	270.924
-3.44556	275.187
-3.44541	279.609
-3.44526	284.504
-3.44511	289.557
-3.44496	279.451
-3.4448	269.344
-3.44465	271.555
-3.4445	273.766
-3.44435	269.187
-3.4442	264.607
-3.44405	263.975
-3.4439	275.977
-3.44375	285.136
-3.44359	286.715
-3.44344	286.241
-3.44329	285.767
-3.44314	284.82
-3.44299	283.872
-3.44284	271.713
-3.44269	259.712
-3.44254	262.238
-3.44238	264.923
-3.44223	259.712
-3.44208	247.079
-3.44193	239.025
-3.44178	243.762
-3.44163	252.448
-3.44148	261.291
-3.44132	270.766
-3.44117	280.398
-3.44102	277.714
-3.44087	275.187
-3.44072	272.661
-3.44057	270.134
-3.44042	266.502
-3.44027	263.028
-3.44011	259.554
-3.43996	256.08
-3.43981	260.185
-3.43966	264.291
-3.43951	268.397
-3.43936	272.503
-3.43921	268.871
-3.43906	265.239
-3.4389	261.607
-3.43875	257.975
-3.4386	254.343
-3.43845	250.711
-3.4383	247.079
-3.43815	243.447
-3.438	247.079
-3.43785	250.869
-3.43769	254.501
-3.43754	258.291
-3.43739	264.291
-3.43724	270.45
-3.43709	258.764
-3.43694	247.237
-3.43679	251.816
-3.43663	256.553
-3.43648	261.133
-3.43633	265.87
-3.43618	266.66
-3.43603	267.607
-3.43588	265.87
-3.43573	256.711
-3.43558	248.816
-3.43542	253.553
-3.43527	267.923
-3.43512	282.293
-3.43497	289.242
-3.43482	288.61
-3.43467	279.609
-3.43452	263.028
-3.43437	248.974
-3.43421	247.552
-3.43406	256.238
-3.43391	264.923
-3.43376	275.503
-3.43361	286.083
-3.43346	296.19
-3.43331	293.663
-3.43316	282.451
-3.433	271.239
-3.43285	276.924
-3.4327	282.609
-3.43255	282.135
-3.4324	281.662
-3.43225	273.608
-3.4321	265.712
-3.43195	262.87
-3.43179	260.028
-3.43164	257.185
-3.43149	254.343
-3.43134	258.606
-3.43119	262.87
-3.43104	267.134
-3.43089	271.555
-3.43073	279.135
-3.43058	286.873
-3.43043	294.611
-3.43028	302.348
-3.43013	295.242
-3.42998	288.294
-3.42983	293.979
-3.42968	299.664
-3.42952	296.19
-3.42937	292.874
-3.42922	289.557
-3.42907	286.241
-3.42892	283.715
-3.42877	281.188
-3.42862	278.661
-3.42847	276.135
-3.42831	276.135
-3.42816	276.135
-3.42801	276.135
-3.42786	276.135
-3.42771	265.87
-3.42756	255.606
-3.42741	255.132
-3.42726	267.449
-3.4271	284.188
-3.42695	288.294
-3.4268	282.609
-3.42665	276.924
-3.4265	281.504
-3.42635	286.083
-3.4262	278.03
-3.42605	270.134
-3.42589	259.712
-3.42574	249.289
-3.42559	246.447
-3.42544	243.605
-3.42529	245.5
-3.42514	247.395
-3.42499	261.923
-3.42483	276.608
-3.42468	286.557
-3.42453	296.506
-3.42438	293.821
-3.42423	291.136
-3.42408	283.715
-3.42393	276.293
-3.42378	268.871
-3.42362	261.607
-3.42347	261.607
-3.42332	261.765
-3.42317	261.923
-3.42302	262.08
-3.42287	268.871
-3.42272	275.819
-3.42257	282.767
-3.42241	289.715
-3.42226	290.505
-3.42211	291.294
-3.42196	279.451
-3.42181	267.765
-3.42166	255.132
-3.42151	242.657
-3.42136	242.657
-3.4212	242.815
-3.42105	248.026
-3.4209	253.395
-3.42075	246.131
-3.4206	238.867
-3.42045	238.551
-3.4203	238.236
-3.42014	245.5
-3.41999	252.764
-3.41984	263.186
-3.41969	273.766
-3.41954	276.608
-3.41939	279.609
-3.41924	274.556
-3.41909	269.66
-3.41893	272.187
-3.41878	274.871
-3.41863	278.346
-3.41848	281.82
-3.41833	272.661
-3.41818	263.502
-3.41803	269.029
-3.41788	274.556
-3.41772	280.083
-3.41757	285.767
-3.41742	277.872
-3.41727	269.976
-3.41712	254.501
-3.41697	239.183
-3.41682	235.709
-3.41667	232.235
-3.41651	246.447
-3.41636	260.817
-3.41621	269.187
-3.41606	277.556
-3.41591	285.925
-3.41576	294.295
-3.41561	302.822
-3.41546	311.349
-3.4153	307.244
-3.41515	303.296
-3.415	300.295
-3.41485	297.453
-3.4147	286.873
-3.41455	276.451
-3.4144	273.134
-3.41424	269.976
-3.41409	266.818
-3.41394	263.66
-3.41379	268.871
-3.41364	274.24
-3.41349	279.609
-3.41334	284.978
-3.41319	287.82
-3.41303	290.663
-3.41288	285.925
-3.41273	281.188
-3.41258	269.029
-3.41243	257.027
-3.41228	257.501
-3.41213	258.133
-3.41198	259.396
-3.41182	260.817
-3.41167	269.66
-3.41152	278.661
-3.41137	282.135
-3.41122	285.61
-3.41107	289.084
-3.41092	292.558
-3.41077	284.978
-3.41061	277.398
-3.41046	269.818
-3.41031	262.238
-3.41016	255.29
-3.41001	248.342
-3.40986	251.184
-3.40971	266.66
-3.40955	282.135
-3.4094	284.978
-3.40925	278.03
-3.4091	271.081
-3.40895	267.134
-3.4088	263.344
-3.40865	259.396
-3.4085	255.606
-3.40834	262.396
-3.40819	269.344
-3.40804	276.293
-3.40789	283.241
-3.40774	284.188
-3.40759	285.136
-3.40744	274.24
-3.40729	263.344
-3.40713	265.081
-3.40698	279.451
-3.40683	293.821
-3.40668	295.716
-3.40653	283.872
-3.40638	272.187
-3.40623	272.187
-3.40608	272.345
-3.40592	269.029
-3.40577	265.87
-3.40562	262.712
-3.40547	259.554
-3.40532	258.606
-3.40517	257.817
-3.40502	257.027
-3.40487	256.238
-3.40471	248.816
-3.40456	241.552
-3.40441	234.288
-3.40426	227.024
-3.40411	217.075
-3.40396	207.127
-3.40381	207.285
-3.40365	220.233
-3.4035	231.129
-3.40335	234.604
-3.4032	230.34
-3.40305	226.234
-3.4029	227.813
-3.40275	229.55
-3.4026	231.129
-3.40244	232.866
-3.40229	240.446
-3.40214	248.184
-3.40199	262.87
-3.40184	265.081
-3.40169	264.449
-3.40154	263.818
-3.40139	262.396
-3.40123	261.133
-3.40108	263.502
-3.40093	266.028
-3.40078	268.397
-3.40063	270.924
-3.40048	276.293
-3.40033	281.82
-3.40018	287.347
-3.40002	292.874
-3.39987	298.401
-3.39972	303.927
-3.39957	308.981
-3.39942	314.034
-3.39927	311.981
-3.39912	302.506
-3.39897	296.663
-3.39881	290.979
-3.39866	288.926
-3.39851	279.451
-3.39836	274.24
-3.39821	269.029
-3.39806	268.555
-3.39791	268.239
-3.39775	267.923
-3.3976	267.607
-3.39745	267.134
-3.3973	266.818
-3.39715	266.028
-3.397	265.239
-3.39685	268.713
-3.3967	264.607
-3.39654	260.028
-3.39639	263.186
-3.39624	265.712
-3.39609	260.817
-3.39594	260.501
-3.39579	260.343
-3.39564	259.554
-3.39549	258.764
-3.39533	257.975
-3.39518	257.343
-3.39503	256.553
-3.39488	255.922
-3.39473	255.132
-3.39458	254.501
-3.39443	257.185
-3.39428	260.028
-3.39412	262.87
-3.39397	265.712
-3.39382	259.08
-3.39367	252.606
-3.39352	253.711
-3.39337	267.449
-3.39322	288.136
-3.39306	301.401
-3.39291	294.453
-3.39276	287.504
-3.39261	282.451
-3.39246	277.556
-3.39231	273.134
-3.39216	268.713
-3.39201	267.292
-3.39185	273.45
-3.3917	274.871
-3.39155	276.451
-3.3914	281.03
-3.39125	278.188
-3.3911	279.451
-3.39095	280.872
-3.3908	289.242
-3.39064	297.611
-3.39049	285.767
-3.39034	266.344
-3.39019	253.553
-3.39004	253.395
-3.38989	260.817
-3.38974	268.239
-3.38959	273.45
-3.38943	278.661
-3.38928	283.872
-3.38913	289.084
-3.38898	282.609
-3.38883	276.135
-3.38868	270.134
-3.38853	264.133
-3.38838	264.923
-3.38822	273.45
-3.38807	281.82
-3.38792	282.767
-3.38777	281.188
-3.38762	279.767
-3.38747	273.45
-3.38732	274.871
-3.38716	277.714
-3.38701	280.714
-3.38686	284.03
-3.38671	287.504
-3.38656	283.241
-3.38641	279.135
-3.38626	275.503
-3.38611	271.871
-3.38595	262.238
-3.3858	260.343
-3.38565	254.501
-3.3855	248.816
-3.38535	252.29
-3.3852	263.502
-3.38505	265.712
-3.3849	275.503
-3.38474	287.347
-3.38459	291.61
-3.38444	300.138
-3.38429	308.665
-3.38414	303.296
-3.38399	290.347
-3.38384	281.662
-3.38369	272.976
-3.38353	267.134
-3.38338	261.291
-3.38323	250.711
-3.38308	247.71
-3.38293	246.289
-3.38278	237.288
-3.38263	233.024
-3.38248	228.761
-3.38232	217.549
-3.38217	206.337
-3.38202	212.18
-3.38187	230.814
-3.38172	252.132
-3.38157	255.764
-3.38142	244.868
-3.38126	234.13
-3.38111	244.236
-3.38096	254.501
-3.38081	263.975
-3.38066	273.45
-3.38051	275.661
-3.38036	265.397
-3.38021	262.238
-3.38005	259.08
-3.3799	259.238
-3.37975	259.554
-3.3796	259.712
-3.37945	260.028
-3.3793	277.398
-3.37915	294.926
-3.379	294.768
-3.37884	281.978
-3.37869	272.503
-3.37854	270.608
-3.37839	263.66
-3.37824	256.869
-3.37809	264.923
-3.37794	272.976
-3.37779	279.925
-3.37763	287.031
-3.37748	293.189
-3.37733	281.662
-3.37718	255.606
-3.37703	229.708
-3.37688	223.865
-3.37673	230.814
-3.37657	245.657
-3.37642	260.659
-3.37627	265.081
-3.37612	269.66
-3.37597	274.24
-3.37582	278.819
-3.37567	280.556
-3.37552	282.293
-3.37536	284.03
-3.37521	285.767
-3.37506	280.24
-3.37491	274.871
-3.37476	269.344
-3.37461	263.975
-3.37446	258.448
-3.37431	253.079
-3.37415	247.552
-3.374	242.183
-3.37385	244.868
-3.3737	247.552
-3.37355	250.237
-3.3734	252.921
-3.37325	255.606
-3.3731	258.291
-3.37294	260.975
-3.37279	263.66
-3.37264	256.238
-3.37249	248.816
-3.37234	241.394
-3.37219	234.13
-3.37204	234.288
-3.37189	234.604
-3.37173	234.761
-3.37158	235.077
-3.37143	241.71
-3.37128	248.5
-3.37113	255.132
-3.37098	261.923
-3.37083	260.975
-3.37067	260.185
-3.37052	259.238
-3.37037	258.448
-3.37022	253.711
-3.37007	249.132
-3.36992	244.394
-3.36977	239.815
-3.36962	242.657
-3.36946	245.657
-3.36931	248.5
-3.36916	251.5
-3.36901	254.659
-3.36886	257.975
-3.36871	261.133
-3.36856	264.449
-3.36841	260.028
-3.36825	255.764
-3.3681	251.342
-3.36795	247.079
-3.3678	251.816
-3.36765	256.553
-3.3675	261.291
-3.36735	266.028
-3.3672	257.027
-3.36704	248.026
-3.36689	235.235
-3.36674	230.024
-3.36659	245.026
-3.36644	267.765
-3.36629	272.345
-3.36614	259.396
-3.36598	242.973
-3.36583	244.394
-3.36568	259.87
-3.36553	275.503
-3.36538	276.451
-3.36523	277.398
-3.36508	278.346
-3.36493	279.451
-3.36477	281.978
-3.36462	284.662
-3.36447	287.189
-3.36432	289.873
-3.36417	285.136
-3.36402	280.556
-3.36387	276.766
-3.36372	272.976
-3.36356	270.134
-3.36341	279.925
-3.36326	292.558
-3.36311	287.504
-3.36296	265.712
-3.36281	244.078
-3.36266	238.867
-3.36251	246.447
-3.36235	249.447
-3.3622	245.026
-3.36205	245.657
-3.3619	246.289
-3.36175	237.13
-3.3616	228.129
-3.36145	218.97
-3.3613	209.969
-3.36114	218.496
-3.36099	227.182
-3.36084	235.867
-3.36069	244.552
-3.36054	244.868
-3.36039	245.184
-3.36024	245.973
-3.36008	246.763
-3.35993	250.079
-3.35978	260.975
-3.35963	274.714
-3.35948	275.977
-3.35933	274.714
-3.35918	273.45
-3.35903	271.397
-3.35887	269.344
-3.35872	267.292
-3.35857	265.239
-3.35842	263.186
-3.35827	261.291
-3.35812	276.608
-3.35797	292.084
-3.35782	307.402
-3.35766	322.877
-3.35751	315.455
-3.35736	308.191
-3.35721	300.769
-3.35706	293.505
-3.35691	279.767
-3.35676	266.186
-3.35661	253.553
-3.35645	241.078
-3.3563	245.815
-3.35615	268.397
-3.356	285.294
-3.35585	294.611
-3.3557	291.768
-3.35555	289.084
-3.3554	285.925
-3.35524	282.767
-3.35509	279.609
-3.35494	276.451
-3.35479	273.292
-3.35464	270.134
-3.35449	269.976
-3.35434	269.976
-3.35418	269.976
-3.35403	269.976
-3.35388	269.976
-3.35373	269.976
-3.35358	269.976
-3.35343	269.976
-3.35328	264.923
-3.35313	260.028
-3.35297	255.764
-3.35282	251.658
-3.35267	247.079
-3.35252	255.29
-3.35237	263.502
-3.35222	259.08
-3.35207	256.238
-3.35192	253.553
-3.35176	250.079
-3.35161	246.605
-3.35146	250.553
-3.35131	254.659
-3.35116	258.764
-3.35101	262.87
-3.35086	268.081
-3.35071	273.292
-3.35055	286.083
-3.3504	286.399
-3.35025	271.713
-3.3501	264.765
-3.34995	252.606
-3.3498	240.604
-3.34965	244.71
-3.34949	248.816
-3.34934	252.921
-3.34919	257.185
-3.34904	261.291
-3.34889	265.555
-3.34874	269.66
-3.34859	273.924
-3.34844	275.345
-3.34828	276.924
-3.34813	278.346
-3.34798	279.925
-3.34783	281.346
-3.34768	282.925
-3.34753	284.504
-3.34738	286.083
-3.34723	285.294
-3.34707	284.662
-3.34692	284.03
-3.34677	283.399
-3.34662	282.609
-3.34647	281.978
-3.34632	281.346
-3.34617	280.714
-3.34602	277.872
-3.34586	275.187
-3.34571	272.345
-3.34556	269.66
-3.34541	266.818
-3.34526	264.133
-3.34511	261.291
-3.34496	258.606
-3.34481	250.553
-3.34465	242.657
-3.3445	234.604
-3.34435	226.708
-3.3442	236.341
-3.34405	246.131
-3.3439	255.764
-3.34375	265.555
-3.34359	266.818
-3.34344	268.239
-3.34329	269.66
-3.34314	271.081
-3.34299	272.503
-3.34284	273.924
-3.34269	275.345
-3.34254	276.766
-3.34238	277.398
-3.34223	278.188
-3.34208	278.977
-3.34193	279.767
-3.34178	272.976
-3.34163	266.186
-3.34148	260.185
-3.34133	254.185
-3.34117	259.554
-3.34102	277.714
-3.34087	288.768
-3.34072	299.822
-3.34057	311.665
-3.34042	323.509
-3.34027	334.878
-3.34012	346.248
-3.33996	344.827
-3.33981	335.826
-3.33966	335.826
-3.33951	328.246
-3.33936	320.982
-3.33921	321.298
-3.33906	324.772
-3.33891	315.613
-3.33875	295.716
-3.3386	288.452
-3.33845	298.558
-3.3383	308.823
-3.33815	314.823
-3.338	320.982
-3.33785	319.403
-3.33769	305.349
-3.33754	284.978
-3.33739	272.187
-3.33724	272.029
-3.33709	284.662
-3.33694	295.716
-3.33679	299.348
-3.33664	292.716
-3.33648	286.241
-3.33633	284.03
-3.33618	281.978
-3.33603	279.767
-3.33588	277.714
-3.33573	274.556
-3.33558	271.555
-3.33543	268.555
-3.33527	265.555
-3.33512	255.132
-3.33497	244.868
-3.33482	234.446
-3.33467	224.181
-3.33452	231.445
-3.33437	238.867
-3.33422	246.289
-3.33406	253.711
-3.33391	260.185
-3.33376	266.818
-3.33361	273.292
-3.33346	279.925
-3.33331	276.293
-3.33316	272.819
-3.333	283.715
-3.33285	294.611
-3.3327	302.664
-3.33255	298.243
-3.3324	276.766
-3.33225	255.29
-3.3321	254.659
-3.33195	271.871
-3.33179	289.557
-3.33164	289.557
-3.33149	278.819
-3.33134	275.819
-3.33119	267.449
-3.33104	259.08
-3.33089	251.184
-3.33074	243.289
-3.33058	235.393
-3.33043	227.497
-3.33028	238.393
-3.33013	249.289
-3.32998	260.185
-3.32983	271.081
-3.32968	269.344
-3.32953	267.607
-3.32937	265.87
-3.32922	264.133
-3.32907	256.396
-3.32892	248.658
-3.32877	240.92
-3.32862	233.182
-3.32847	238.078
-3.32832	242.973
-3.32816	247.868
-3.32801	252.921
-3.32786	254.185
-3.32771	255.448
-3.32756	256.711
-3.32741	258.133
-3.32726	251.816
-3.3271	245.5
-3.32695	239.183
-3.3268	233.024
-3.32665	235.551
-3.3265	238.236
-3.32635	240.762
-3.3262	243.447
-3.32605	245.973
-3.32589	248.658
-3.32574	251.342
-3.32559	254.027
-3.32544	257.185
-3.32529	260.501
-3.32514	263.818
-3.32499	267.134
-3.32484	270.292
-3.32468	273.608
-3.32453	276.924
-3.32438	280.24
-3.32423	280.556
-3.32408	281.03
-3.32393	281.504
-3.32378	281.978
-3.32363	275.661
-3.32347	269.344
-3.32332	255.132
-3.32317	253.553
-3.32302	258.291
-3.32287	250.553
-3.32272	246.447
-3.32257	249.921
-3.32241	255.922
-3.32226	261.923
-3.32211	268.397
-3.32196	274.871
-3.32181	271.397
-3.32166	267.923
-3.32151	264.449
-3.32136	261.133
-3.3212	258.448
-3.32105	255.922
-3.3209	245.657
-3.32075	248.184
-3.3206	254.027
-3.32045	252.29
-3.3203	255.606
-3.32015	259.08
-3.31999	261.923
-3.31984	264.923
-3.31969	267.765
-3.31954	270.766
-3.31939	266.028
-3.31924	261.291
-3.31909	251.816
-3.31894	249.921
-3.31878	256.08
-3.31863	254.659
-3.31848	252.921
-3.31833	258.764
-3.31818	262.554
-3.31803	253.711
-3.31788	245.342
-3.31773	249.605
-3.31757	253.553
-3.31742	257.501
-3.31727	261.765
-3.31712	266.186
-3.31697	258.448
-3.31682	243.289
-3.31667	225.602
-3.31651	220.707
-3.31636	231.603
-3.31621	250.237
-3.31606	265.397
-3.31591	280.556
-3.31576	286.873
-3.31561	293.347
-3.31546	299.822
-3.3153	306.296
-3.31515	289.873
-3.315	273.608
-3.31485	257.343
-3.3147	241.078
-3.31455	237.288
-3.3144	233.656
-3.31425	229.866
-3.31409	226.234
-3.31394	240.13
-3.31379	254.185
-3.31364	268.081
-3.31349	282.135
-3.31334	275.029
-3.31319	268.081
-3.31304	266.028
-3.31288	256.553
-3.31273	251.658
-3.31258	259.554
-3.31243	259.712
-3.31228	260.028
-3.31213	266.66
-3.31198	273.292
-3.31183	279.925
-3.31167	286.715
-3.31152	280.714
-3.31137	274.714
-3.31122	268.713
-3.31107	262.87
-3.31092	275.503
-3.31077	288.136
-3.31061	300.769
-3.31046	313.56
-3.31031	303.454
-3.31016	293.505
-3.31001	284.188
-3.30986	275.029
-3.30971	273.766
-3.30956	285.294
-3.3094	296.821
-3.30925	295.716
-3.3091	290.505
-3.30895	285.452
-3.3088	272.503
-3.30865	272.187
-3.3085	273.134
-3.30835	274.24
-3.30819	276.135
-3.30804	278.03
-3.30789	279.767
-3.30774	281.662
-3.30759	283.557
-3.30744	285.452
-3.30729	288.61
-3.30714	291.768
-3.30698	294.926
-3.30683	298.085
-3.30668	301.243
-3.30653	304.401
-3.30638	306.454
-3.30623	308.507
-3.30608	301.875
-3.30592	277.556
-3.30577	263.186
-3.30562	248.816
-3.30547	246.763
-3.30532	244.71
-3.30517	235.551
-3.30502	239.025
-3.30487	246.447
-3.30471	254.027
-3.30456	262.396
-3.30441	270.766
-3.30426	271.555
-3.30411	272.345
-3.30396	273.134
-3.30381	273.924
-3.30366	269.818
-3.3035	265.87
-3.30335	262.87
-3.3032	259.87
-3.30305	255.922
-3.3029	267.134
-3.30275	269.818
-3.3026	272.503
-3.30245	277.872
-3.30229	283.241
-3.30214	287.662
-3.30199	292.084
-3.30184	292.4
-3.30169	277.556
-3.30154	271.239
-3.30139	264.923
-3.30124	269.66
-3.30108	274.398
-3.30093	279.135
-3.30078	283.872
-3.30063	290.189
-3.30048	296.506
-3.30033	278.503
-3.30018	260.659
-3.30002	254.027
-3.29987	262.712
-3.29972	272.187
-3.29957	266.66
-3.29942	267.923
-3.29927	284.504
-3.29912	291.61
-3.29897	298.716
-3.29881	293.663
-3.29866	288.768
-3.29851	283.715
-3.29836	278.819
-3.29821	281.346
-3.29806	284.03
-3.29791	286.715
-3.29776	289.399
-3.2976	292.242
-3.29745	295.084
-3.2973	297.927
-3.29715	300.769
-3.297	290.979
-3.29685	281.188
-3.2967	271.397
-3.29655	261.607
-3.29639	249.921
-3.29624	238.236
-3.29609	227.497
-3.29594	216.759
-3.29579	228.761
-3.29564	255.922
-3.29549	273.608
-3.29534	266.028
-3.29518	245.973
-3.29503	226.076
-3.29488	229.708
-3.29473	233.498
-3.29458	234.604
-3.29443	235.867
-3.29428	237.13
-3.29412	238.393
-3.29397	248.816
-3.29382	259.396
-3.29367	269.818
-3.29352	280.398
-3.29337	273.134
-3.29322	266.028
-3.29307	258.922
-3.29291	251.816
[truncated: 129,072 more rows]
