# Supplementary material for: Sustainable Electrochemical Strategy for Selective Double Bond Oxidation in the Presence of Aldehyde Groups with Mo─N─O Catalysts
Source: Adv Sci (Weinh). 2025 Jun 23;12(36):e06584. doi: 10.1002/advs.202506584 (PMC12463080; doi:10.1002/advs.202506584)
Supplement: Supplementary file 2 — Supporting Information [file ADVS-12-e06584-s002.zip › RRDE/Mo-N-O-disk.txt]

Potential (V)	Current (A)	Elapsed Time (s)	I Range (A)	Charge (C)
0.199019610881805	1.70373477885732E-05	0.24	0.0002	4.08896346925758E-06
0.197823464870453	1.49809047798044E-05	0.48	0.0002	7.9311537774629E-06
0.19653531908989	1.36912194648176E-05	0.72	0.0002	1.13718086868175E-05
0.195477187633514	1.2876458640676E-05	0.96	2E-05	1.45599300594768E-05
0.194189041852951	1.22245619422756E-05	1.2	2E-05	1.75720525294309E-05
0.193084910511971	1.16783239718643E-05	1.44	2E-05	2.04403988391277E-05
0.19198077917099	1.12277775770053E-05	1.68	2E-05	2.31891310249921E-05
0.19064661860466	1.08358117358875E-05	1.92	2E-05	2.58367617425392E-05
0.189496487379074	1.04645478131715E-05	2.16	2E-05	2.83928048884263E-05
0.188254341483116	1.0161985301238E-05	2.4	2E-05	3.08679888621555E-05
0.186966180801392	9.84638791123871E-06	2.64	2E-05	3.32689936476527E-05
0.185816049575806	9.57925021793926E-06	2.88	2E-05	3.5600070223154E-05
0.184573903679848	9.32146667764755E-06	3.12	2E-05	3.78681562506244E-05
0.183377757668495	9.07794401427964E-06	3.36	2E-05	4.00760855336557E-05
0.182135611772537	8.8528240667074E-06	3.6	2E-05	4.22277777033742E-05
0.181031480431557	8.64856065163622E-06	3.84	2E-05	4.43279438695754E-05
0.179743334650993	8.46177863422781E-06	4.08	2E-05	4.63811845838791E-05
0.178593203425407	8.26732866698876E-06	4.32	2E-05	4.83886774600251E-05
0.177535071969032	8.09312132332707E-06	4.56	2E-05	5.0351931458863E-05
0.176154911518097	7.92014088801807E-06	4.8	2E-05	5.22735229242244E-05
0.175004780292511	7.77338391344529E-06	5.04	2E-05	5.41567459004E-05
0.173808634281158	7.61466480980744E-06	5.28	2E-05	5.60033117471903E-05
0.172612488269806	7.47925560062868E-06	5.52	2E-05	5.78145821964426E-05
0.171508356928825	7.31946374799008E-06	5.76	2E-05	5.95904285182769E-05
0.170220211148262	7.20444995749858E-06	6	2E-05	6.13332981629355E-05
0.168886050581932	7.06229320712737E-06	6.24	2E-05	6.30453073426906E-05
0.167735919356346	6.94589925842592E-06	6.48	2E-05	6.47262904385571E-05
0.166539773344994	6.81846449879231E-06	6.72	2E-05	6.63780140894232E-05
0.165435642004013	6.70053714202368E-06	6.96	2E-05	6.80002942863212E-05
0.164193496108055	6.59763827570714E-06	7.2	2E-05	6.95960753364489E-05
0.162997364997864	6.47633760308963E-06	7.44	2E-05	7.11649524419045E-05
0.161893233656883	6.38432675259537E-06	7.68	2E-05	7.27082321645867E-05
0.160513073205948	6.2791273194307E-06	7.92	2E-05	7.42278466532298E-05
0.159500941634178	6.17944897385314E-06	8.16	2E-05	7.57228758084239E-05
0.158166795969009	6.09096514381235E-06	8.4	2E-05	7.71953255025437E-05
0.157016649842262	6.00202156419982E-06	8.64	2E-05	7.86464839075052E-05
0.155912518501282	5.91445768804988E-06	8.88	2E-05	8.00764614177752E-05
0.154532358050346	5.81186577619519E-06	9.12	2E-05	8.14836202334846E-05
0.153336226940155	5.72752242078423E-06	9.36	2E-05	8.28683468171221E-05
0.152232095599175	5.65805430596811E-06	9.6	2E-05	8.42346160243324E-05
0.150989949703217	5.56604345547385E-06	9.84	2E-05	8.55815077557054E-05
0.149747803807259	5.49764854440582E-06	10.08	2E-05	8.6909150795691E-05
0.148597657680511	5.3993503570382E-06	10.32	2E-05	8.82167906638643E-05
0.147447526454926	5.33831644133898E-06	10.56	2E-05	8.95053106796695E-05
0.14606736600399	5.26700796399382E-06	10.8	2E-05	9.07779496083094E-05
0.145009234547615	5.20030016559758E-06	11.04	2E-05	9.20340265838604E-05
0.143859103322029	5.11948428538744E-06	11.28	2E-05	9.32724007179786E-05
0.142662957310677	5.05415664520115E-06	11.52	2E-05	9.44932376296492E-05
0.141328811645508	4.97410701427725E-06	11.76	2E-05	9.56966292687866E-05
0.140132665634155	4.92380786454305E-06	12	2E-05	9.68843790542451E-05
0.138982534408569	4.8451383918291E-06	12.24	2E-05	9.80566526050097E-05
0.137786388397217	4.80588050777442E-06	12.48	2E-05	9.92147748729622E-05
0.136590242385864	4.71586326966644E-06	12.72	2E-05	0.000100357384126255
0.135256081819534	4.66004348709248E-06	12.96	2E-05	0.000101482492937066
0.134151965379715	4.61557146991254E-06	13.2	2E-05	0.000102595566731907
0.133047834038734	4.5556107579614E-06	13.44	2E-05	0.000103696108599252
0.131851688027382	4.4907433220942E-06	13.68	2E-05	0.000104781671088858
0.130517527461052	4.42188866145443E-06	13.92	2E-05	0.000105851186926884
0.129367396235466	4.37803009845084E-06	14.16	2E-05	0.000106907177178073
0.128401279449463	4.3185295908188E-06	14.4	2E-05	0.000107950764340785
0.126929104328156	4.2754377318488E-06	14.64	2E-05	0.000108982040419505
0.12577897310257	4.21885124524124E-06	14.88	2E-05	0.000110001355096756
0.124536827206612	4.17008550357423E-06	15.12	2E-05	0.000111008027506614
0.123386688530445	4.12055305787362E-06	15.36	2E-05	0.000112002904133988
0.122052535414696	4.05675882575451E-06	15.6	2E-05	0.000112984181560023
0.120902396738529	4.01029319618829E-06	15.84	2E-05	0.000113952227802656
0.119706258177757	3.97532903662068E-06	16.08	2E-05	0.000114910502470593
0.118556119501591	3.91168850910617E-06	16.32	2E-05	0.00011585694457608
0.117405980825424	3.87089676223695E-06	16.56	2E-05	0.000116790854808642
0.11634785681963	3.83102542400593E-06	16.8	2E-05	0.000117715085470991
0.11501370370388	3.77198534806666E-06	17.04	2E-05	0.000118627446763639
0.113771557807922	3.7315005556593E-06	17.28	2E-05	0.000119527865072087
0.112621419131756	3.68810196960112E-06	17.52	2E-05	0.000120418217375118
0.11147128790617	3.65482469533163E-06	17.76	2E-05	0.00012129936857491
0.11013712733984	3.58796364707814E-06	18	2E-05	0.000122168503175999
0.109032995998859	3.54502503796539E-06	18.24	2E-05	0.000123024461818204
0.107928864657879	3.51634844264481E-06	18.48	2E-05	0.000123871826635877
0.106686718761921	3.47969739777909E-06	18.72	2E-05	0.000124711352136728
0.105352565646172	3.4350721307419E-06	18.96	2E-05	0.000125541124480151
0.104156419634819	3.40102815243881E-06	19.2	2E-05	0.000126361456514132
0.103006288409233	3.34152787218045E-06	19.44	2E-05	0.000127170563237087
0.101948164403439	3.31668479702785E-06	19.68	2E-05	0.000127969548757392
0.100567996501923	3.27543330058688E-06	19.92	2E-05	0.000128760602929106
0.0991878360509872	3.24583652400179E-06	20.16	2E-05	0.000129543155308056
0.0982217192649841	3.19339028465038E-06	20.4	2E-05	0.000130315862525094
0.0970715880393982	3.16686055157334E-06	20.64	2E-05	0.000131079092625441
0.0957834348082542	3.12668248625414E-06	20.88	2E-05	0.000131834317789981
0.0944492742419243	3.07546315525542E-06	21.12	2E-05	0.000132578575266962
0.0933451503515244	3.0461731057585E-06	21.36	2E-05	0.000133313171618283
0.0921490043401718	3.01442923955619E-06	21.6	2E-05	0.000134040443899721
0.0909068584442139	2.98191866932029E-06	21.84	2E-05	0.000134760005648786
0.0897567272186279	2.94419419333281E-06	22.08	2E-05	0.000135471139192305
0.0885605812072754	2.89328158942226E-06	22.32	2E-05	0.000136171636286235
0.0873644426465034	2.87932675746561E-06	22.56	2E-05	0.000136864349287862
0.0861683040857315	2.84804286820872E-06	22.8	2E-05	0.000137551633642943
0.084972158074379	2.81031861959491E-06	23.04	2E-05	0.000138230637021479
0.083730012178421	2.78317543234152E-06	23.28	2E-05	0.000138901856307712
0.0825338736176491	2.74882449957659E-06	23.52	2E-05	0.000139565696299542
0.0813377350568771	2.71309363597538E-06	23.76	2E-05	0.000140221126475808
0.0801415890455246	2.68809753833921E-06	24	2E-05	0.000140869269416726
0.0789914578199387	2.64745926870091E-06	24.24	2E-05	0.000141509536233571
0.0778413191437721	2.62200296674564E-06	24.48	2E-05	0.000142141871701824
0.0765531659126282	2.5848919449345E-06	24.72	2E-05	0.000142766699091226
0.0754030346870422	2.55115469371958E-06	24.96	2E-05	0.000143383024687864
0.0741608887910843	2.52125119004631E-06	25.2	2E-05	0.000143991713393916
0.0730107501149178	2.48812716563407E-06	25.44	2E-05	0.000144592838796598
0.0717225968837738	2.46236413659062E-06	25.68	2E-05	0.000145186897752865
0.0706644728779793	2.43568092628266E-06	25.92	2E-05	0.00014577466316041
0.0692843124270439	2.41865905081795E-06	26.16	2E-05	0.000146357183957662
0.0680881664156914	2.37786753132241E-06	26.4	2E-05	0.000146932767147518
0.0669840425252914	2.35731840803055E-06	26.64	2E-05	0.000147500989460241
0.0657418891787529	2.31652688853501E-06	26.88	2E-05	0.000148061850895829
0.0647757798433304	2.29015063268889E-06	27.12	2E-05	0.000148614652198376
0.063303604722023	2.25441954171401E-06	27.36	2E-05	0.000149160000619304
0.0621534697711468	2.23141682909045E-06	27.6	2E-05	0.0001496983009838
0.0610033348202705	2.20534730033251E-06	27.84	2E-05	0.000150230712679331
0.0598071925342083	2.17145657188667E-06	28.08	2E-05	0.000150755929143997
0.0585650466382504	2.14247302210424E-06	28.32	2E-05	0.000151273600695276
0.0573689043521881	2.11763017432531E-06	28.56	2E-05	0.000151784813078848
0.0561727657914162	2.0907937141601E-06	28.8	2E-05	0.000152289823945466
0.0549766235053539	2.06257709578495E-06	29.04	2E-05	0.00015278822844266
0.053734477609396	2.04969546757638E-06	29.28	2E-05	0.000153281701150263
0.0525843426585197	2.00614363166096E-06	29.52	2E-05	0.000153768401842171
0.0514802113175392	1.99418218471692E-06	29.76	2E-05	0.000154248440940137
0.0501000471413136	1.96673249774904E-06	30	2E-05	0.000154723750702033
0.049041923135519	1.94081599147466E-06	30.24	2E-05	0.000155192656520739
0.0477537699043751	1.91152594197774E-06	30.48	2E-05	0.000155654937552754
0.0465116240084171	1.89297031738533E-06	30.72	2E-05	0.000156111477103877
0.0452694781124592	1.84911186806858E-06	30.96	2E-05	0.000156560526966132
0.0440273322165012	1.84650491519278E-06	31.2	2E-05	0.000157004000980123
0.0429232008755207	1.80264635218919E-06	31.44	2E-05	0.000157441899132209
0.0417730659246445	1.79712571934942E-06	31.68	2E-05	0.000157873871780794
0.0406689345836639	1.78148388840782E-06	31.92	2E-05	0.000158303304933725
0.0393807850778103	1.73808541603648E-06	32.16	2E-05	0.000158725653250258
0.0382306501269341	1.7127824776253E-06	32.4	2E-05	0.000159139757397497
0.0369885005056858	1.68977976500173E-06	32.64	2E-05	0.000159548064866613
0.0358843728899956	1.66999734574347E-06	32.88	2E-05	0.000159951238119902
0.0345502160489559	1.63733352565032E-06	33.12	2E-05	0.000160348117824469
0.0334000810980797	1.62521882884903E-06	33.36	2E-05	0.000160739624107009
0.0322959497570992	1.59822889145289E-06	33.6	2E-05	0.000161126437833445
0.0309617910534143	1.58964121510508E-06	33.84	2E-05	0.000161508982246232
0.029857661575079	1.55391035150387E-06	34.08	2E-05	0.000161886208434225
0.0284774992614985	1.52906750372495E-06	34.32	2E-05	0.000162256165776853
0.0273273624479771	1.50345772453875E-06	34.56	2E-05	0.000162620068804244
0.0261772274971008	1.48858271131758E-06	34.8	2E-05	0.000162979113656547
0.0250270925462246	1.45990600231016E-06	35.04	2E-05	0.000163332932302183
0.0237849447876215	1.45208502999594E-06	35.28	2E-05	0.000163682371226059
0.0225427988916636	1.41957457344688E-06	35.52	2E-05	0.000164026970378472
0.0213466584682465	1.40500617362704E-06	35.76	2E-05	0.000164365920068121
0.0201965216547251	1.36544144879736E-06	36	2E-05	0.000164698373782812
0.0189543757587671	1.36693165586621E-06	36.24	2E-06	0.000165026258555372
0.0177122298628092	1.35730113015597E-06	36.48	2E-06	0.000165353166489695
0.0166541039943695	1.33359299070435E-06	36.72	2E-06	0.000165676073784198
0.0153199471533298	1.31293654703768E-06	36.96	2E-06	0.000165993657328727
0.0142158176749945	1.29327690956416E-06	37.2	2E-06	0.000166306402943519
0.0129276653751731	1.27166970287362E-06	37.44	2E-06	0.000166614196537012
0.0117775294929743	1.25368160297512E-06	37.68	2E-06	0.000166917238693713
0.010627394542098	1.22899200505344E-06	37.92	2E-06	0.000167215159526677
0.00929323676973581	1.21450034384907E-06	38.16	2E-06	0.000167508378608545
0.00809709541499615	1.18801654025447E-06	38.4	2E-06	0.000167796680634638
0.0068549495190382	1.16973706099088E-06	38.64	2E-06	0.000168079611066787
0.00575081910938025	1.15013870072289E-06	38.88	2E-06	0.000168357996158193
0.00460068369284272	1.12753468783922E-06	39.12	2E-06	0.00016863131696482
0.00335853709839284	1.11201552499551E-06	39.36	2E-06	0.00016890006299036
0.0020243797916919	1.08669723886123E-06	39.6	2E-06	0.000169163908522023
0.00101226032711565	1.07192954601487E-06	39.84	2E-06	0.000169422943736208
-0.000321896921377629	1.05912465642177E-06	40.08	2E-06	0.000169678670240501
-0.0014260271564126	1.03178206245502E-06	40.32	2E-06	0.000169929579046766
-0.00262216804549098	1.01713703770656E-06	40.56	2E-06	0.000170175449338785
-0.0038183091674	9.91205297395936E-07	40.8	2E-06	0.000170416450418997
-0.00501445028930902	9.7590088898869E-07	41.04	2E-06	0.000170652503161364
-0.00616458570584655	9.59016801971302E-07	41.28	2E-06	0.000170884693284279
-0.00736072706058621	9.32947102683102E-07	41.52	2E-06	0.000171111728952837
-0.00869488436728716	9.21752473459492E-07	41.76	2E-06	0.000171334292901975
-0.00984502024948597	8.93535798240919E-07	42	2E-06	0.000171552127494579
-0.0109951552003622	8.8740176806823E-07	42.24	2E-06	0.000171765840002536
-0.0121912965551019	8.66515279085434E-07	42.48	2E-06	0.000171976310048194
-0.0134334433823824	8.44095325192029E-07	42.72	2E-06	0.000172181583320707
-0.0145375728607178	8.35676303267974E-07	42.96	2E-06	0.000172383155916123
-0.0158257242292166	8.10127971817565E-07	43.2	2E-06	0.000172580652429133
-0.0170218665152788	7.91940465205698E-07	43.44	2E-06	0.000172772900641576
-0.0181259959936142	7.7409038112819E-07	43.68	2E-06	0.000172960824343136
-0.0193681418895721	7.56040947180736E-07	43.92	2E-06	0.000173144440102533
-0.0205182787030935	7.39448296371847E-07	44.16	2E-06	0.000173323898811759
-0.0218524355441332	7.18515821063193E-07	44.4	2E-06	0.000173498854505851
-0.0229105595499277	7.06753780832514E-07	44.64	2E-06	0.000173669886858079
-0.0241527073085308	6.93074809987593E-07	44.88	2E-06	0.000173837866288977
-0.0254408586770296	6.71835664434184E-07	45.12	2E-06	0.000174001655545908
-0.0266369991004467	6.56991232972359E-07	45.36	2E-06	0.000174161114773597
-0.0279251523315907	6.35629419321049E-07	45.6	2E-06	0.000174316229251872
-0.0290752872824669	6.22502511760104E-07	45.84	2E-06	0.000174467205083602
-0.030271427705884	6.0732071460734E-07	46.08	2E-06	0.000174614783870766
-0.0314215645194054	5.80867606458924E-07	46.32	2E-06	0.000174757366469294
-0.032709714025259	5.76589116008108E-07	46.56	2E-06	0.00017489626127599
-0.0338598527014256	5.49767946722568E-07	46.8	2E-06	0.000175031424123517
-0.0350099876523018	5.38879987743712E-07	47.04	2E-06	0.000175162061875653
-0.0362061262130737	5.22900791111169E-07	47.28	2E-06	0.000175289475569116
-0.037448275834322	5.03563171605492E-07	47.52	2E-06	0.000175412651244642
-0.0385984107851982	4.95205483730388E-07	47.76	2E-06	0.000175532503483282
-0.0398865602910519	4.70362579108041E-07	48	2E-06	0.000175648371650823
-0.0410366989672184	4.56821652505823E-07	48.24	2E-06	0.000175759633758616
-0.0420948229730129	4.39462269241631E-07	48.48	2E-06	0.000175867187829226
-0.0431989543139935	4.23115011471964E-07	48.72	2E-06	0.000175970697102912
-0.0445331111550331	4.13423180134487E-07	48.96	2E-06	0.000176071081685905
-0.0458212606608868	3.95097686123336E-07	49.2	2E-06	0.000176168104189855
-0.0471094138920307	3.79455855181732E-07	49.44	2E-06	0.000176261050614812
-0.0482135452330112	3.63108597412065E-07	49.68	2E-06	0.000176350158349123
-0.0494556911289692	3.468840077403E-07	49.92	2E-06	0.000176435357461742
-0.0506518296897411	3.35536014972604E-07	50.16	2E-06	0.000176517247864467
-0.0519399829208851	3.18621346195869E-07	50.4	2E-06	0.000176595746747807
-0.0529981069266796	3.03332200246587E-07	50.64	2E-06	0.00017667038117338
-0.0541022382676601	2.93425699737782E-07	50.88	2E-06	0.000176741992121379
-0.0553903914988041	2.71128413942279E-07	51.12	2E-06	0.00017680973861502
-0.0565405264496803	2.59381693012983E-07	51.36	2E-06	0.000176873399827855
-0.0580126978456974	2.3949201022333E-07	51.6	2E-06	0.000176933264672243
-0.0590248182415962	2.30689650493332E-07	51.84	2E-06	0.000176989686471529
-0.0602669641375542	2.16136598396588E-07	52.08	2E-06	0.000177043305621396
-0.0614631064236164	2.00954801243824E-07	52.32	2E-06	0.000177093356589353
-0.0625672340393066	1.91124982507063E-07	52.56	2E-06	0.000177140406163403
-0.0637633800506592	1.68996379557029E-07	52.8	2E-06	0.000177183620726851
-0.0650975331664085	1.5981062517767E-07	53.04	2E-06	0.000177223077567419
-0.0661556571722031	1.46837095371666E-07	53.28	2E-06	0.000177259875293885
-0.0673057958483696	1.25107192161522E-07	53.52	2E-06	0.000177292508608389
-0.068731963634491	1.11965860583041E-07	53.76	2E-07	0.000177320957374718
-0.0698360949754715	1.05695320939958E-07	54	2E-07	0.000177347076716501
-0.0711242482066154	8.57182342883789E-08	54.24	2E-07	0.000177370046343128
-0.072136364877224	7.182919148363E-08	54.48	2E-07	0.000177388952034221
-0.0734705254435539	5.8348071263481E-08	54.72	2E-07	0.00017740457330575
-0.0746206566691399	4.42903456132626E-08	54.96	2E-07	0.000177416889915776
-0.0758167952299118	3.10760555066736E-08	55.2	2E-07	0.00017742593388391
-0.0770129412412643	1.80994579324079E-08	55.44	2E-07	0.000177431834945523
-0.0782090798020363	3.81170650598506E-09	55.68	2E-07	0.000177434464285255
-0.0793592184782028	-9.72790559217174E-09	55.92	2E-07	0.000177433754341365
-0.0806013643741608	-2.01001348898444E-08	56.16	2E-07	0.000177430174976507
-0.0819355174899101	-3.72419997063389E-08	56.4	2E-07	0.000177423293920356
-0.0830856561660767	-5.1005290657713E-08	56.64	2E-07	0.000177412704245512
-0.0840977728366852	-6.31706598142046E-08	56.88	2E-07	0.000177399003131455
-0.0854779407382011	-7.68680052942727E-08	57.12	2E-07	0.000177382198491642
-0.0865820646286011	-8.95317668891948E-08	57.36	2E-07	0.00017736223051898
-0.087870217859745	-1.02180187866452E-07	57.6	2E-07	0.00017733922508441
-0.0890203565359116	-1.1485775530673E-07	57.84	2E-07	0.000177313180531229
-0.0901704877614975	-1.27429501617371E-07	58.08	2E-07	0.000177284106060398
-0.09136663377285	-1.40844676366214E-07	58.32	2E-07	0.00017725191315904
-0.0927467942237854	-1.5433806765941E-07	58.56	2E-07	0.000177216491229757
-0.0938509255647659	-1.66678262303321E-07	58.8	2E-07	0.000177177969270161
-0.0950010642409325	-1.79697792646039E-07	59.04	2E-07	0.000177136404143567
-0.0962432101368904	-1.91416916095477E-07	59.28	2E-07	0.000177091870378518
-0.0974853560328484	-2.42859528043482E-07	59.52	2E-06	0.000177039757205222
-0.0987735018134117	-2.10088330732106E-07	59.76	2E-06	0.000176985403462169
-0.0997856259346008	-2.29686634156678E-07	60	2E-06	0.000176932630466382
-0.100935757160187	-2.37568897887286E-07	60.24	2E-06	0.000176876559802537
-0.102315925061703	-2.53655457527202E-07	60.48	2E-06	0.000176817612879887
-0.103420056402683	-2.64543416506058E-07	60.72	2E-06	0.000176755429015003
-0.104570187628269	-2.75600058330383E-07	60.96	2E-06	0.000176690611798023
-0.105812333524227	-2.93894885317059E-07	61.2	2E-06	0.000176622272404785
-0.107054479420185	-2.99200820563783E-07	61.44	2E-06	0.000176551100920079
-0.108250625431538	-3.14673997081627E-07	61.68	2E-06	0.000176477435941962
-0.109492771327496	-3.26267354466836E-07	61.92	2E-06	0.000176400522979776
-0.110642902553082	-3.33382871531285E-07	62.16	2E-06	0.000176321364952656
-0.111931055784225	-3.49914131447804E-07	62.4	2E-06	0.000176239369312299
-0.112943172454834	-3.60679422328758E-07	62.64	2E-06	0.000176154098085845
-0.114231325685978	-3.75125125628983E-07	62.88	2E-06	0.000176065801540091
-0.115473471581936	-3.90582954423735E-07	63.12	2E-06	0.000175973916570484
-0.116715617477894	-3.95781540873941E-07	63.36	2E-06	0.000175879552831048
-0.118003770709038	-4.15349205695748E-07	63.6	2E-06	0.00017578221714146
-0.118969887495041	-4.21820629981084E-07	63.84	2E-06	0.000175681756761179
-0.120212033390999	-4.2971822722393E-07	64.08	2E-06	0.000175579572098314
-0.121408171951771	-4.49101833055465E-07	64.32	2E-06	0.000175474113691081
-0.122604317963123	-4.5900833356427E-07	64.56	2E-06	0.000175365140471086
-0.123800456523895	-4.66951945554683E-07	64.8	2E-06	0.000175254025237592
-0.125042602419853	-4.80354856335907E-07	65.04	2E-06	0.000175140348421365
-0.126192733645439	-4.89218564325711E-07	65.28	2E-06	0.000175023999610886
-0.127526894211769	-5.04400361478474E-07	65.52	2E-06	0.000174904765339789
-0.12863102555275	-5.09169581164315E-07	65.76	2E-06	0.000174783136946672
-0.129781156778336	-5.23185917700175E-07	66	2E-06	0.000174659254286808
-0.130977302789688	-5.29151293449104E-07	66.24	2E-06	0.000174532973821471
-0.132219448685646	-5.48074865491799E-07	66.48	2E-06	0.000174403706682398
-0.133369579911232	-5.58288036245358E-07	66.72	2E-06	0.000174270943134189
-0.134703740477562	-5.60787668746343E-07	66.96	2E-06	0.00017413665404959
-0.135669857263565	-5.79082495733019E-07	67.2	2E-06	0.000173999869629853
-0.137188032269478	-5.81122094445163E-07	67.44	2E-06	0.000173860645079031
-0.138246163725853	-5.98098097270849E-07	67.68	2E-06	0.000173719138656025
-0.139350295066834	-6.08418645242637E-07	67.92	2E-06	0.000173574356646924
-0.140684440732002	-6.19413924596302E-07	68.16	2E-06	0.000173427016738543
-0.141650557518005	-6.37417372217897E-07	68.4	2E-06	0.000173276196982925
-0.143030717968941	-6.38567541955126E-07	68.64	2E-06	0.000173123078793225
-0.144272863864899	-6.52154426461493E-07	68.88	2E-06	0.000172968192157015
-0.145515009760857	-6.58871215364343E-07	69.12	2E-06	0.000172810869079995
-0.146665155887604	-6.69130429287179E-07	69.36	2E-06	0.000172651508882637
-0.147999316453934	-6.86735177168885E-07	69.6	2E-06	0.000172488805009863
-0.149057433009148	-6.90354283960914E-07	69.84	2E-06	0.000172323554274527
-0.150207564234734	-7.0973788979245E-07	70.08	2E-06	0.000172155543213677
-0.151311695575714	-7.17160105523362E-07	70.32	2E-06	0.000171984315454239
-0.152645856142044	-7.20748516869207E-07	70.56	2E-06	0.000171811766419552
-0.153934016823769	-7.39963468276983E-07	70.8	2E-06	0.000171636480981334
-0.155084148049355	-7.40622908779187E-07	71.04	2E-06	0.000171458810616087
-0.155912235379219	-7.53995095692517E-07	71.28	2E-06	0.000171279456455551
-0.157522439956665	-7.77350521730114E-07	71.52	2E-06	0.00017109569498146
-0.158764585852623	-7.75755665927136E-07	71.76	2E-06	0.000170909322238941
-0.159868702292442	-7.92793059645192E-07	72	2E-06	0.000170721096391872
-0.161156862974167	-7.92946366345859E-07	72.24	2E-06	0.000170530807660754
-0.162306994199753	-8.10382459803805E-07	72.48	2E-06	0.000170338408201616
-0.163411125540733	-8.15504392903676E-07	72.72	2E-06	0.000170143301779291
-0.164653271436691	-8.26177654289495E-07	72.96	2E-06	0.000169946299933628
-0.165757402777672	-8.40838026761048E-07	73.2	2E-06	0.000169746258051901
-0.16699954867363	-8.40209281705029E-07	73.44	2E-06	0.000169544532374886
-0.168149679899216	-8.59700264754792E-07	73.68	2E-06	0.00016934054322931
-0.169483840465546	-8.72551083830331E-07	73.92	2E-06	0.00016913267306748
-0.170633971691132	-8.75035368608224E-07	74.16	2E-06	0.000168922962693187
-0.17187611758709	-8.91919398782193E-07	74.4	2E-06	0.000168710928121101
-0.173026263713837	-8.92885509529151E-07	74.64	2E-06	0.000168496751532103
-0.1743144094944	-9.09355435396719E-07	74.88	2E-06	0.000168280482618712
-0.175418540835381	-9.17283728085749E-07	75.12	2E-06	0.000168061285919094
-0.176660686731339	-9.19936667287402E-07	75.36	2E-06	0.000167840819471649
-0.177764818072319	-9.3778680820833E-07	75.6	2E-06	0.00016761789265459
-0.179190993309021	-9.47110549986974E-07	75.84	2E-06	0.000167391704971607
-0.180295124650002	-9.54333359004522E-07	76.08	2E-06	0.000167163531702528
-0.181491255760193	-9.61280193223502E-07	76.32	2E-06	0.00016693365807626
-0.182549387216568	-9.7264353371429E-07	76.56	2E-06	0.000166701587229028
-0.183837532997131	-9.87595285550924E-07	76.8	2E-06	0.000166466358570716
-0.184987664222717	-9.93591356746037E-07	77.04	2E-06	0.00016622861617364
-0.186229810118675	-1.00628892596433E-06	77.28	2E-06	0.000165988630539715
-0.187425956130028	-1.01184014056344E-06	77.52	2E-06	0.000165746455051732
-0.188576087355614	-1.02512046851189E-06	77.76	2E-06	0.000165502019778643
-0.189910247921944	-1.04201978956553E-06	78	2E-06	0.000165253962947673
-0.190968379378319	-1.03979618870653E-06	78.24	2E-06	0.000165004145030281
-0.192348539829254	-1.05189553778473E-06	78.48	2E-06	0.000164753142023102
-0.193544685840607	-1.06447043890512E-06	78.72	2E-06	0.000164499178105899
-0.194648817181587	-1.07273604044167E-06	78.96	2E-06	0.000164242713328377
-0.195982962846756	-1.07957555428584E-06	79.2	2E-06	0.00016398443593701
-0.197041094303131	-1.08434471712826E-06	79.44	2E-06	0.00016372476550444
-0.198191225528717	-1.1032223028451E-06	79.68	2E-06	0.000163462257462044
-0.199433371424675	-1.1082828450526E-06	79.92	2E-06	0.000163196876844296
-0.20081353187561	-1.11384952106164E-06	80.16	2E-06	0.000162930220960362
-0.201779648661613	-1.13090220565937E-06	80.4	2E-06	0.000162660850753156
-0.202975794672966	-1.13165367565671E-06	80.64	2E-06	0.000162389344047398
-0.204217940568924	-1.15039324555255E-06	80.88	2E-06	0.000162115498416853
-0.20536807179451	-1.15879686291009E-06	81.12	2E-06	0.000161838395603837
-0.206610217690468	-1.16853470899514E-06	81.36	2E-06	0.000161559115815208
-0.207898378372192	-1.17488343676087E-06	81.6	2E-06	0.000161277905637718
-0.209094509482384	-1.1829343975478E-06	81.84	2E-06	0.000160994967497601
-0.210244655609131	-1.19994103897625E-06	82.08	2E-06	0.000160709022445218
-0.211486801505089	-1.20678055282042E-06	82.32	2E-06	0.000160420215854202
-0.212866961956024	-1.21523021334724E-06	82.56	2E-06	0.000160129574562262
-0.213925078511238	-1.22645553801704E-06	82.8	2E-06	0.000159836572272098
-0.215075224637985	-1.22995186302433E-06	83.04	2E-06	0.000159541803383973
-0.216317370533943	-1.24896746456216E-06	83.28	2E-06	0.000159244333064663
-0.217375487089157	-1.25137512441142E-06	83.52	2E-06	0.000158944291953986
-0.218709647655487	-1.26126622035372E-06	83.76	2E-06	0.000158642774992614
-0.219951793551445	-1.276325406252E-06	84	2E-06	0.000158338263997422
-0.221193939447403	-1.28184603909176E-06	84.24	2E-06	0.00015803128342398
-0.222206056118011	-1.30104558593303E-06	84.48	2E-06	0.000157721336428977
-0.223448202013969	-1.30095361328131E-06	84.72	2E-06	0.000157409096525072
-0.224736362695694	-1.31055344354536E-06	84.96	2E-06	0.000157095715678253
-0.22588649392128	-1.32271418351593E-06	85.2	2E-06	0.000156779723563005
-0.227174639701843	-1.32651734929823E-06	85.44	2E-06	0.000156461815779067
-0.22832478582859	-1.34271124352381E-06	85.68	2E-06	0.000156141508347929
-0.229474917054176	-1.35249501909129E-06	85.92	2E-06	0.000155818083596415
-0.230671063065529	-1.35865980155359E-06	86.16	2E-06	0.000155492745017938
-0.231729179620743	-1.37014581014228E-06	86.4	2E-06	0.000155165288344534
-0.233109340071678	-1.37658651055972E-06	86.64	2E-06	0.00015483568046605
-0.234443500638008	-1.39207497795724E-06	86.88	2E-06	0.000154503441087428
-0.235501632094383	-1.40027930228825E-06	87.12	2E-06	0.000154168358573798
-0.236605763435364	-1.40756355904159E-06	87.36	2E-06	0.000153831417430439
-0.237985923886299	-1.42363478516927E-06	87.6	2E-06	0.000153491673629133
-0.239136055111885	-1.42832732308307E-06	87.84	2E-06	0.000153149438176143
-0.240240186452866	-1.44817101954686E-06	88.08	2E-06	0.000152804258375028
-0.241528332233429	-1.45277147112211E-06	88.32	2E-06	0.000152456145276147
-0.242724478244781	-1.46192655847699E-06	88.56	2E-06	0.000152106381512595
-0.243782609701157	-1.47707771702699E-06	88.8	2E-06	0.000151753700999535
-0.245024755597115	-1.48681556311203E-06	89.04	2E-06	0.000151398033805918
-0.246358901262283	-1.5014452401374E-06	89.28	2E-06	0.000151039442509528
-0.247325018048286	-1.50863741055218E-06	89.52	2E-06	0.000150678232591446
-0.248705178499222	-1.51875860865403E-06	89.76	2E-06	0.000150314945069141
-0.24994732439518	-1.53522853452159E-06	90	2E-06	0.00014994846661196
-0.251143485307693	-1.5386483482871E-06	90.24	2E-06	0.000149579601386023
-0.252247601747513	-1.55925874878449E-06	90.48	2E-06	0.000149207852534374
-0.253489762544632	-1.56660428274336E-06	90.72	2E-06	0.000148832748970591
-0.254593878984451	-1.57973113346088E-06	90.96	2E-06	0.000148455188720646
-0.255790024995804	-1.59595572313265E-06	91.2	2E-06	0.000148074106297855
-0.257124185562134	-1.60279523697682E-06	91.44	2E-06	0.000147690256182642
-0.258228302001953	-1.62248556989653E-06	91.68	2E-06	0.000147303222485817
-0.259470462799072	-1.63182460255484E-06	91.92	2E-06	0.000146912705265123
-0.260758608579636	-1.6458562868138E-06	92.16	2E-06	0.000146519383558399
-0.261908739805222	-1.66024062764336E-06	92.4	2E-06	0.000146122651928664
-0.26292085647583	-1.66361439823959E-06	92.64	2E-06	0.000145723789325558
-0.264347016811371	-1.6898221701922E-06	92.88	2E-06	0.000145321376937346
-0.265497177839279	-1.69986662967858E-06	93.12	2E-06	0.000144914614281362
-0.266647309064865	-1.71635190326924E-06	93.36	2E-06	0.000144504668057408
-0.267935454845428	-1.73228511357593E-06	93.6	2E-06	0.000144090831615386
-0.269085586071014	-1.73749913301435E-06	93.84	2E-06	0.000143674457505796
-0.270327746868134	-1.76553169239924E-06	94.08	2E-06	0.000143254093806746
-0.27156987786293	-1.77697177150549E-06	94.32	2E-06	0.000142828993391077
-0.272674024105072	-1.79459186711028E-06	94.56	2E-06	0.000142400405754444
-0.273962169885635	-1.81558561962447E-06	94.8	2E-06	0.000141967184456035
-0.275250315666199	-1.81522023012803E-06	95.04	2E-05	0.000141531487754065
-0.276400446891785	-1.82288783889817E-06	95.28	2E-05	0.000141094914785782
-0.277596592903137	-1.85125782081741E-06	95.52	2E-05	0.000140654017306616
-0.278516709804535	-1.86398597179505E-06	95.76	2E-05	0.000140208188051503
-0.279850870370865	-1.89143588613661E-06	96	2E-05	0.000139757537428551
-0.280954986810684	-1.90171044778253E-06	96.24	2E-05	0.000139302359868481
-0.282335162162781	-1.93376081369934E-06	96.48	2E-05	0.000138842103317103
-0.2834392786026	-1.94633571481972E-06	96.72	2E-05	0.00013837649173368
-0.284635424613953	-1.98544034901715E-06	96.96	2E-05	0.00013790467860602
-0.285877555608749	-1.986360302908E-06	97.2	2E-05	0.000137428062527789
-0.287119716405869	-2.01856414605572E-06	97.44	2E-05	0.000136947471593913
-0.288269847631454	-2.03343938665057E-06	97.68	2E-05	0.000136461231169989
-0.289650022983551	-2.06932350010902E-06	97.92	2E-05	0.000135968899623577
-0.290938168764114	-2.0910993043799E-06	98.16	2E-05	0.000135469648887039
-0.291858285665512	-2.11793599191878E-06	98.4	2E-05	0.000134964564651483
-0.293238431215286	-2.13357770917355E-06	98.64	2E-05	0.000134454383007352
-0.294296562671661	-2.17130218516104E-06	98.88	2E-05	0.000133937797420032
-0.295538693666458	-2.20381275539694E-06	99.12	2E-05	0.000133412783627165
-0.296734839677811	-2.23279607780569E-06	99.36	2E-05	0.00013288039056718
-0.297930985689163	-2.255645540572E-06	99.6	2E-05	0.000132341777572975
-0.299127131700516	-2.29367651627399E-06	99.84	2E-05	0.000131795858926154
-0.300231248140335	-2.32434695135453E-06	100.08	2E-05	0.000131241696110038
-0.301473408937454	-2.34857634495711E-06	100.32	2E-05	0.000130680945314481
-0.302761554718018	-2.38936786445265E-06	100.56	2E-05	0.000130112392009352
-0.303773671388626	-2.42126498051221E-06	100.8	2E-05	0.000129535116067956
-0.305245846509933	-2.47217758442275E-06	101.04	2E-05	0.000128947902960164
-0.306349992752075	-2.49364688897913E-06	101.28	2E-05	0.000128352004023355
-0.307592123746872	-2.53229131885746E-06	101.52	2E-05	0.000127748891438415
-0.308650255203247	-2.56817565968959E-06	101.76	2E-05	0.000127136835400989
-0.30993840098381	-2.60896717918513E-06	102	2E-05	0.000126515578260324
-0.311134546995163	-2.65865310211666E-06	102.24	2E-05	0.000125883463826568
-0.312422692775726	-2.71232602244709E-06	102.48	2E-05	0.000125238946331621
-0.313526839017868	-2.73011482931906E-06	102.72	2E-05	0.000124585853429409
-0.314722955226898	-2.80019639831153E-06	102.96	2E-05	0.000123922216082093
-0.31582710146904	-2.8370006930345E-06	103.2	2E-05	0.000123245752431131
-0.317069232463837	-2.89696117761196E-06	103.44	2E-05	0.000122557677006654
-0.318403393030167	-2.94603364636714E-06	103.68	2E-05	0.000121856517627776
-0.319553524255753	-2.99418593385781E-06	103.92	2E-05	0.000121143691278149
-0.320657670497894	-3.04893228531E-06	104.16	2E-05	0.000120418517091849
-0.321853816509247	-3.10873929265654E-06	104.4	2E-05	0.000119679596502493
-0.323003947734833	-3.16532600663777E-06	104.64	2E-05	0.000118926708666578
-0.324384093284607	-3.22988694279047E-06	104.88	2E-05	0.000118159283112647
-0.325488239526749	-3.2872403608053E-06	105.12	2E-05	0.000117377227836215
-0.326776385307312	-3.35716867994051E-06	105.36	2E-05	0.000116579898751326
-0.327972531318665	-3.43813826475525E-06	105.6	2E-05	0.000115764461917962
-0.32903066277504	-3.50392588188697E-06	105.84	2E-05	0.000114931414220365
-0.330088794231415	-3.58673582923075E-06	106.08	2E-05	0.000114080534815031
-0.331422924995422	-3.64638935934636E-06	106.32	2E-05	0.000113212559792402
-0.332619071006775	-3.72812587556837E-06	106.56	2E-05	0.000112327617964212
-0.333907216787338	-3.81047539121937E-06	106.8	2E-05	0.000111422985812197
-0.33501136302948	-3.89558545066393E-06	107.04	2E-05	0.000110498258511171
-0.33634552359581	-3.97640178562142E-06	107.28	2E-05	0.000109553620042817
-0.337541669607162	-4.0871213968785E-06	107.52	2E-05	0.000108585997260917
-0.338829815387726	-4.18265926782624E-06	107.76	2E-05	0.000107593623581153
-0.339887946844101	-4.28126440965571E-06	108	2E-05	0.000106577952739855
-0.341084063053131	-4.35778656537877E-06	108.24	2E-05	0.000105541266622851
-0.342234224081039	-4.46513286078698E-06	108.48	2E-05	0.000104482516291711
-0.34343034029007	-4.5775391299685E-06	108.72	2E-05	0.00010339739565282
-0.344810515642166	-4.69132601210731E-06	108.96	2E-05	0.000102285131835771
-0.345960646867752	-4.79621849081013E-06	109.2	2E-05	0.000101146626495421
-0.347064793109894	-4.91445234729326E-06	109.44	2E-05	9.99813459948484E-05
-0.348260909318924	-5.03437331644818E-06	109.68	2E-05	9.87874869151994E-05
-0.349411070346832	-5.16732870892156E-06	109.92	2E-05	9.75632826721551E-05
-0.350791215896606	-5.30795205122558E-06	110.16	2E-05	9.63062489809374E-05
-0.351941347122192	-5.4358470151783E-06	110.4	2E-05	9.50169930929689E-05
-0.353137493133545	-5.56834265807993E-06	110.64	2E-05	9.3696490332178E-05
-0.35419562458992	-5.71172631680383E-06	110.88	2E-05	9.2342882055192E-05
-0.355437755584717	-5.86875830776989E-06	111.12	2E-05	9.09532239002431E-05
-0.356633901596069	-6.01474857830908E-06	111.36	2E-05	8.95272030739136E-05
-0.357784032821655	-6.16610668657813E-06	111.6	2E-05	8.80655004421272E-05
-0.358934193849564	-6.32804585620761E-06	111.84	2E-05	8.65662021369928E-05
-0.360360354185104	-6.50746687824721E-06	112.08	2E-05	8.50259406088583E-05
-0.361556500196457	-6.67753374727909E-06	112.32	2E-05	8.34437405337952E-05
-0.362568616867065	-6.92933645041194E-06	112.56	2E-05	8.18109161100722E-05
-0.36394876241684	-7.12102564648376E-06	112.8	2E-05	8.01248726584447E-05
-0.365098893642426	-7.24616074876394E-06	113.04	2E-05	7.84008102910149E-05
-0.366341054439545	-7.43570308259223E-06	113.28	2E-05	7.66389866312522E-05
-0.367491185665131	-7.65024196880404E-06	113.52	2E-05	7.48286732250847E-05
-0.368825346231461	-7.85189877205994E-06	113.76	2E-05	7.2968416336181E-05
-0.369883477687836	-8.0745649029268E-06	114	2E-05	7.10572406951826E-05
-0.371033608913422	-8.29078999231569E-06	114.24	2E-05	6.90933981077535E-05
-0.372275739908218	-8.51713684824063E-06	114.48	2E-05	6.70764468868867E-05
-0.373471885919571	-8.74885154189542E-06	114.72	2E-05	6.50045282800704E-05
-0.374622017145157	-9.03132422536146E-06	114.96	2E-05	6.28709071879996E-05
-0.375864177942276	-9.27822020457825E-06	115.2	2E-05	6.06737618564068E-05
-0.377152323722839	-9.51376750890631E-06	115.44	2E-05	5.84187233307887E-05
-0.378210455179214	-9.77124454948353E-06	115.68	2E-05	5.61045218837818E-05
-0.379452586174011	-1.00486577139236E-05	115.92	2E-05	5.3726133612173E-05
-0.380832761526108	-1.03306711025652E-05	116.16	2E-05	5.12806141541944E-05
-0.38193690776825	-1.06103834696114E-05	116.4	2E-05	4.87676876055331E-05
-0.383087038993835	-1.09315014924505E-05	116.64	2E-05	4.61826614100858E-05
-0.384375184774399	-1.12073812488234E-05	116.88	2E-05	4.35259954811329E-05
-0.385525315999985	-1.15166903924546E-05	117.12	2E-05	4.07991068841795E-05
-0.386721462011337	-1.18465495688724E-05	117.36	2E-05	3.79955180888203E-05
-0.38791760802269	-1.21837692859117E-05	117.6	2E-05	3.51118798262463E-05
-0.389205753803253	-1.2507493920566E-05	117.84	2E-05	3.21489282414688E-05
-0.390309870243073	-1.29216959976475E-05	118.08	2E-05	2.90974254512833E-05
-0.391552031040192	-1.32283994389581E-05	118.32	2E-05	2.59594139988907E-05
-0.392886191606522	-1.35877016873565E-05	118.56	2E-05	2.27414818637328E-05
-0.393806278705597	-1.394961054757E-05	118.8	2E-05	1.94370043955417E-05
-0.395140439271927	-1.43263951031258E-05	119.04	2E-05	1.6043883717458E-05
-0.396244585514069	-1.47209684655536E-05	119.28	2E-05	1.25582000892166E-05
-0.397532731294632	-1.51201420521829E-05	119.52	2E-05	8.97726682708827E-06
-0.398590862751007	-1.55328107211972E-05	119.76	2E-05	5.29891249428252E-06
-0.400017023086548	-1.59927112690639E-05	120	2E-05	1.51584985545127E-06
-0.401075154542923	-1.64335979206953E-05	120.24	2E-05	-2.37530724731975E-06
-0.402363300323486	-1.68681945069693E-05	120.48	2E-05	-6.37152233863965E-06
-0.403513431549072	-1.7288992239628E-05	120.72	2E-05	-1.04703847482312E-05
-0.404755592346191	-1.7752725398168E-05	120.96	2E-05	-1.46753908647667E-05
-0.405859708786011	-1.82742751348997E-05	121.2	2E-05	-1.89986309287349E-05
-0.407055854797363	-1.86444594874047E-05	121.44	0.0002	-2.34288790834114E-05
-0.408298015594482	-1.92425304703647E-05	121.68	0.0002	-2.79753178783439E-05
-0.409540146589279	-1.96059736481402E-05	121.92	0.0002	-3.26371383725644E-05
-0.410644292831421	-2.02868541236967E-05	122.16	0.0002	-3.74242777051847E-05
-0.411932438611984	-2.06502973014722E-05	122.4	0.0002	-4.23367358762051E-05
-0.412898540496826	-2.12790382647654E-05	122.64	0.0002	-4.73682561441535E-05
-0.414278715848923	-2.17498254642123E-05	122.88	0.0002	-5.25317197916308E-05
-0.415336817502975	-2.24184386752313E-05	123.12	0.0002	-5.78319114883642E-05
-0.416763007640839	-2.28447552217403E-05	123.36	0.0002	-6.32634947560007E-05
-0.417959153652191	-2.34704293688992E-05	123.6	0.0002	-6.88213169068773E-05
-0.419017255306244	-2.39504188357387E-05	123.84	0.0002	-7.45118186914341E-05
-0.42030543088913	-2.46466352109564E-05	124.08	0.0002	-8.03434651770374E-05
-0.421409547328949	-2.51434939855244E-05	124.32	0.0002	-8.63182806806149E-05
-0.422743707895279	-2.57937026617583E-05	124.56	0.0002	-9.24307442782891E-05
-0.423847824335098	-2.64147765847156E-05	124.8	0.0002	-9.86957617878658E-05
-0.425135999917984	-2.70113141596084E-05	125.04	0.0002	-0.000105106892677185
-0.426378130912781	-2.7687592591974E-05	125.28	0.0002	-0.000111670761487375
-0.4276202917099	-2.82442579191411E-05	125.52	0.0002	-0.000118382583548708
-0.428770422935486	-2.89358740701573E-05	125.76	0.0002	-0.000125244199387424
-0.430058568716049	-2.95584795821924E-05	126	0.0002	-0.000132263521825706
-0.431024670600891	-3.04034474538639E-05	126.24	0.0002	-0.000139458953070033
-0.43226683139801	-3.09478455164935E-05	126.48	0.0002	-0.000146821108226476
-0.433416962623596	-3.16977311740629E-05	126.72	0.0002	-0.000154338577429343
-0.434751123189926	-3.22789346682839E-05	126.96	0.0002	-0.000162015777330424
-0.435901254415512	-3.30794282490388E-05	127.2	0.0002	-0.000169858780880503
-0.437051385641098	-3.36652301484719E-05	127.44	0.0002	-0.000177868139888204
-0.438247531652451	-3.44687941833399E-05	127.68	0.0002	-0.000186044222808022
-0.43948969244957	-3.51956769009121E-05	127.92	0.0002	-0.000194403959338132
-0.440593808889389	-3.60421799996402E-05	128.16	0.0002	-0.000202952502166198
-0.441927969455719	-3.6586574424291E-05	128.4	0.0002	-0.00021166795269707
-0.443124115467072	-3.74269402527716E-05	128.64	0.0002	-0.000220549574458317
-0.444366246461868	-3.81154895876534E-05	128.88	0.0002	-0.000229614666039168
-0.44547039270401	-3.89389861084055E-05	129.12	0.0002	-0.000238861203122696
-0.446758538484573	-3.96290670323651E-05	129.36	0.0002	-0.000248289369499589
-0.447908669710159	-4.0506238292437E-05	129.6	0.0002	-0.000257905606138564
-0.449058800935745	-4.12683948525228E-05	129.84	0.0002	-0.00026771856211596
-0.450346946716309	-4.20412870880682E-05	130.08	0.0002	-0.000277715723948831
-0.451543092727661	-4.27850391133688E-05	130.32	0.0002	-0.000287894883093003
-0.452739238739014	-4.36284717579838E-05	130.56	0.0002	-0.000298264504397565
-0.453843384981155	-4.44090328528546E-05	130.8	0.0002	-0.000308829004950866
-0.455039501190186	-4.52816020697355E-05	131.04	0.0002	-0.000319591881141576
-0.456327676773071	-4.59640141343698E-05	131.28	0.0002	-0.000330541355086069
-0.457569807767868	-4.67415047751274E-05	131.52	0.0002	-0.000341666017355209
-0.458765953779221	-4.76401473861188E-05	131.76	0.0002	-0.000352991815614558
-0.459916085004807	-4.83608964714222E-05	132	0.0002	-0.000364511940877463
-0.461066216230392	-4.92503349960316E-05	132.24	0.0002	-0.000376225288653558
-0.462262362241745	-5.01566428283695E-05	132.48	0.0002	-0.000388154125992485
-0.463550508022308	-5.0924933020724E-05	132.72	0.0002	-0.000400283915094377
-0.464746654033661	-5.15843457833398E-05	132.96	0.0002	-0.000412585028550865
-0.465942800045013	-5.25443247170188E-05	133.2	0.0002	-0.000425080469010907
-0.46718493103981	-5.326047539711E-05	133.44	0.0002	-0.000437777045024603
-0.468289077281952	-5.43293353985064E-05	133.68	0.0002	-0.000450687822320078
-0.469623237848282	-5.49519427295309E-05	133.92	0.0002	-0.000463801575695441
-0.470773369073868	-5.57877065148205E-05	134.16	0.0002	-0.000477090333604764
-0.471877485513687	-5.64992587896995E-05	134.4	0.0002	-0.000490564769441307
-0.473211646080017	-5.74945079279132E-05	134.64	0.0002	-0.000504244021447419
-0.474361777305603	-5.82965367357247E-05	134.88	0.0002	-0.000518138946807056
-0.475649952888489	-5.92503820371348E-05	135.12	0.0002	-0.0005322445770598
-0.476662069559097	-6.00324747210834E-05	135.36	0.0002	-0.000546558519870786
-0.477950215339661	-6.07302208663896E-05	135.6	0.0002	-0.000561050043341282
-0.479008346796036	-6.15475873928517E-05	135.84	0.0002	-0.000575723380332392
-0.480204492807388	-6.22867373749614E-05	136.08	0.0002	-0.00059058349930453
-0.481584638357162	-6.31884468020871E-05	136.32	0.0002	-0.000605640521405774
-0.482734769582748	-6.39628706267104E-05	136.56	0.0002	-0.000620898679497231
-0.483884900808334	-6.47756314720027E-05	136.8	0.0002	-0.000636347299749077
-0.485081046819687	-6.55515905236825E-05	137.04	0.0002	-0.000651986566388558
-0.486415207386017	-6.71847810735926E-05	137.28	0.0002	-0.000667914930980231
-0.487473338842392	-6.75957635394298E-05	137.52	0.0002	-0.000684088596333795
-0.488669484853745	-6.84468686813489E-05	137.76	0.0002	-0.000700413712200287
-0.489957630634308	-6.88501822878607E-05	138	0.0002	-0.000716889358316593
-0.49115377664566	-6.99895826983266E-05	138.24	0.0002	-0.000733550130114936
-0.492349922657013	-7.07256695022807E-05	138.48	0.0002	-0.000750435960379007
-0.493454039096832	-7.12424589437433E-05	138.72	0.0002	-0.000767472135792531
-0.494696199893951	-7.19478775863536E-05	138.96	0.0002	-0.000784654976176143
-0.495846331119537	-7.28925224393606E-05	139.2	0.0002	-0.000802035824179227
-0.497134476900101	-7.35565336071886E-05	139.44	0.0002	-0.000819609710904814
-0.498422622680664	-7.42588817956857E-05	139.68	0.0002	-0.000837347560753159
-0.499526768922806	-7.49550963519141E-05	139.92	0.0002	-0.00085525323813087
-0.500814914703369	-7.56221779738553E-05	140.16	0.0002	-0.000873322511049963
-0.501827001571655	-7.63659336371347E-05	140.4	0.0002	-0.000891561084443283
-0.503115177154541	-7.7072880230844E-05	140.64	0.0002	-0.000909973742107439
-0.504265308380127	-7.78810426709242E-05	140.88	0.0002	-0.000928568212855651
-0.505507469177246	-7.87413446232677E-05	141.12	0.0002	-0.000947362899330955
-0.506657600402832	-7.96323147369549E-05	141.36	0.0002	-0.000966367738454183
-0.50799173116684	-8.01399146439508E-05	141.6	0.0002	-0.00098554040597989
-0.509003877639771	-8.08131226222031E-05	141.84	0.0002	-0.00100485477045183
-0.51024603843689	-8.14372615423054E-05	142.08	0.0002	-0.00102432481655157
-0.511442184448242	-8.23865120764822E-05	142.32	0.0002	-0.00104398366938582
-0.512730300426483	-8.29416385386139E-05	142.56	0.0002	-0.00106382304745964
-0.514018476009369	-8.35979881230742E-05	142.8	0.0002	-0.00108380780265904
-0.515030562877655	-8.4176121163182E-05	143.04	0.0002	-0.00110394069577339
-0.516318738460541	-8.65760666783899E-05	143.28	0.0002	-0.00112443095831438
-0.51756089925766	-8.57127015478909E-05	143.52	0.0002	-0.00114510561050153
-0.518665015697479	-8.64840621943586E-05	143.76	0.0002	-0.0011657692221506
-0.519861161708832	-8.67708295118064E-05	144	0.0002	-0.00118655980915534
-0.521011292934418	-8.75053810887039E-05	144.24	0.0002	-0.0012074729544274
-0.522391438484192	-8.8091182988137E-05	144.48	0.0002	-0.00122854454211662
-0.523495554924011	-8.88103968463838E-05	144.72	0.0002	-0.00124977273169677
-0.524691700935364	-8.90971641638316E-05	144.96	0.0002	-0.00127112163901799
-0.525887846946716	-8.99528677109629E-05	145.2	0.0002	-0.00129260764284297
-0.527083992958069	-9.13253606995568E-05	145.44	0.0002	-0.00131436103025223
-0.528372168540955	-9.13514304556884E-05	145.68	0.0002	-0.00133628224519086
-0.529522299766541	-9.1934169176966E-05	145.92	0.0002	-0.00135827651714678
-0.530672430992126	-9.23543484532274E-05	146.16	0.0002	-0.0013803911392624
-0.531822562217712	-9.31149770622142E-05	146.4	0.0002	-0.00140264745832425
-0.533156752586365	-9.3286726041697E-05	146.64	0.0002	-0.00142501566269672
-0.534352838993073	-9.36639698920771E-05	146.88	0.0002	-0.00144744974620878
-0.535641014575958	-9.4173097750172E-05	147.12	0.0002	-0.00146999019432585
-0.536699116230011	-9.47220978559926E-05	147.36	0.0002	-0.00149265761779859
-0.53794127702713	-9.54873175942339E-05	147.6	0.0002	-0.00151548274765261
-0.539091408252716	-9.58676318987273E-05	147.84	0.0002	-0.00153844534159177
-0.540333569049835	-9.63000857154839E-05	148.08	0.0002	-0.00156150546770547
-0.541529715061188	-9.67509331530891E-05	148.32	0.0002	-0.0015846715899697
-0.542771875858307	-9.7036172519438E-05	148.56	0.0002	-0.00160792604265041
-0.543922007083893	-9.77722593233921E-05	148.8	0.0002	-0.00163130305447155
-0.5452561378479	-9.79486139840446E-05	149.04	0.0002	-0.00165478955926844
-0.546314299106598	-9.87552411970682E-05	149.28	0.0002	-0.00167839402189017
-0.547556400299072	-9.90266707958654E-05	149.52	0.0002	-0.00170212785132932
-0.548752546310425	-9.99237745418213E-05	149.76	0.0002	-0.00172600190476984
-0.549902677536011	-9.99927869997919E-05	150	0.0002	-0.00174999189215484
-0.55114483833313	-0.000100261153420433	150.24	0.0002	-0.00177402236500527
-0.552156984806061	-0.000100550983916037	150.48	0.0002	-0.00179811982148564
-0.553491115570068	-0.000100880686659366	150.72	0.0002	-0.00182229162195469
-0.554687261581421	-0.000101448087661993	150.96	0.0002	-0.00184657107487325
-0.55592942237854	-0.00010165358253289	151.2	0.0002	-0.00187094327529664
-0.557079553604126	-0.000102132034953684	151.44	0.0002	-0.00189539754939503
-0.558321714401245	-0.000102467878605239	151.68	0.0002	-0.0019199495390221
-0.559517860412598	-0.000102840524050407	151.92	0.0002	-0.00194458654734078
-0.560713946819305	-0.000103147227491718	152.16	0.0002	-0.00196930507752583
-0.561956107616425	-0.00010414400458103	152.4	0.0002	-0.00199418002537456
-0.563106238842011	-0.000104140941402875	152.64	0.0002	-0.00201917421889263
-0.56434839963913	-0.000104401638964191	152.88	0.0002	-0.00204419932853668
-0.565452516078949	-0.000104720609670039	153.12	0.0002	-0.00206929399837279
-0.566786706447601	-0.000105001243355218	153.36	0.0002	-0.00209446062073582
-0.567936837673187	-0.000105746526969597	153.6	0.0002	-0.00211975035317479
-0.569178998470306	-0.000106014893390238	153.84	0.0002	-0.00214516172361798
-0.570375084877014	-0.000106884399428964	154.08	0.0002	-0.00217070963875628
-0.571617245674133	-0.00010666050366126	154.32	0.0002	-0.00219633502712711
-0.572721362113953	-0.000106665102066472	154.56	0.0002	-0.00222193409981443
-0.574009537696838	-0.000107043881143909	154.8	0.0002	-0.00224757917779968
-0.575067639350891	-0.000107255509647075	155.04	0.0002	-0.0022732951046946
-0.576217830181122	-0.000107723230030388	155.28	0.0002	-0.00229909255345589
-0.577551960945129	-0.000107876578113064	155.52	0.0002	-0.00232496453043311
-0.578702092170715	-0.000108305968751665	155.76	0.0002	-0.00235090643605687
-0.579852223396301	-0.000108497653855011	156	0.0002	-0.00237692287076968
-0.581048369407654	-0.000108721549622715	156.24	0.0002	-0.002402989175187
-0.58219850063324	-0.000109206135675777	156.48	0.0002	-0.00242914049742282
-0.583624660968781	-0.000109610984509345	156.72	0.0002	-0.00245539855184504
-0.584682822227478	-0.000109897751826793	156.96	0.0002	-0.00248173960020537
-0.585924923419952	-0.000110057240817696	157.2	0.0002	-0.00250813419932271
-0.587167084217072	-0.000111817709694151	157.44	0.0002	-0.00253475919338413
-0.588363230228424	-0.000111282519355882	157.68	0.0002	-0.00256153122087014
-0.589559376239777	-0.000111215042124968	157.92	0.0002	-0.00258823092824784
-0.590709507465363	-0.000111196641228162	158.16	0.0002	-0.00261492033025021
-0.591997683048248	-0.000111934263259172	158.4	0.0002	-0.00264169603878869
-0.593101799488068	-0.000111872919660527	158.64	0.0002	-0.00266855290073906
-0.594389915466309	-0.000112300767796114	158.88	0.0002	-0.00269545374323385
-0.595632076263428	-0.000112363646621816	159.12	0.0002	-0.00272241347296401
-0.596736192703247	-0.000112975518277381	159.36	0.0002	-0.00274945417275191
-0.598024368286133	-0.000113061396405101	159.6	0.0002	-0.00277657860251381
-0.599220514297485	-0.000113478505227249	159.84	0.0002	-0.00280376339070969
-0.600324630737305	-0.000113877220428549	160.08	0.0002	-0.00283104607778839
-0.601566791534424	-0.000114259069960099	160.32	0.0002	-0.00285842243263502
-0.602624893188477	-0.000114604110422079	160.56	0.0002	-0.00288588601428089
-0.604005098342896	-0.000115689836093225	160.8	0.0002	-0.00291352128786272
-0.60524719953537	-0.000115846254630014	161.04	0.0002	-0.00294130561874951
-0.606351375579834	-0.000115668364742305	161.28	0.0002	-0.00296908737307419
-0.607455492019653	-0.00011604254541453	161.52	0.0002	-0.00299689268229301
-0.608789622783661	-0.000116404451546259	161.76	0.0002	-0.0030247863219283
-0.609847784042358	-0.000116824638098478	162	0.0002	-0.00305277381268567
-0.611043930053711	-0.000117108334961813	162.24	0.0002	-0.00308084576945291
-0.612286031246185	-0.00011767573596444	162.48	0.0002	-0.00310901985796406
-0.613620221614838	-0.000117701805720571	162.72	0.0002	-0.00313726516296626
-0.61467832326889	-0.000118010044388939	162.96	0.0002	-0.0031655505849794
-0.616012513637543	-0.000118279938760679	163.2	0.0002	-0.00319390538295735
-0.617300629615784	-0.000119081967568491	163.44	0.0002	-0.00322238881171685
-0.618404746055603	-0.000119578828162048	163.68	0.0002	-0.00325102810720452
-0.619462907314301	-0.000120198368676938	163.92	0.0002	-0.0032798013708252
-0.620751023292542	-0.000120135497127194	164.16	0.0002	-0.00330864143472169
-0.621855199337006	-0.000120638484077062	164.4	0.0002	-0.0033375343124662
-0.623143315315247	-0.000120974327728618	164.64	0.0002	-0.00336652784988288
-0.624339461326599	-0.000121379176562186	164.88	0.0002	-0.00339561027039778
-0.625581622123718	-0.00012185762898298	165.12	0.0002	-0.0034247986870632
-0.626823782920837	-0.000122280878713354	165.36	0.0002	-0.00345409530798676
-0.627835869789124	-0.000122874349472113	165.6	0.0002	-0.00348351393536902
-0.629308044910431	-0.000123417208669707	165.84	0.0002	-0.00351306892234604
-0.630366206169128	-0.000123912541312166	166.08	0.0002	-0.00354274849234386
-0.631654322147369	-0.00012483264436014	166.32	0.0002	-0.00357259791462454
-0.632712483406067	-0.000125139355077408	166.56	0.0002	-0.00360259455455704
-0.633862614631653	-0.000125334103358909	166.8	0.0002	-0.0036326513695694
-0.635150730609894	-0.000125798760564066	167.04	0.0002	-0.00366278731324016
-0.636484920978546	-0.000126361555885524	167.28	0.0002	-0.00369304655121411
-0.637589037418365	-0.00012693356256932	167.52	0.0002	-0.00372344196542869
-0.638831198215485	-0.000127393621369265	167.76	0.0002	-0.00375396122750132
-0.639935314655304	-0.000127965613501146	168	0.0002	-0.00378460433568577
-0.641131460666656	-0.000128712432342581	168.24	0.0002	-0.00381540570118702
-0.642235577106476	-0.000129109612316825	168.48	0.0002	-0.00384634434654615
-0.643523752689362	-0.000129807362100109	168.72	0.0002	-0.00387741438347618
-0.644719898700714	-0.000130771950352937	168.96	0.0002	-0.00390868390097055
-0.645961999893188	-0.000131294873426668	169.2	0.0002	-0.00394013191982409
-0.647112131118774	-0.000131662920466624	169.44	0.0002	-0.00397168685509129
-0.648308277130127	-0.000132757850224152	169.68	0.0002	-0.00400341734757419
-0.649504423141479	-0.000133173423819244	169.92	0.0002	-0.00403532910045939
-0.650700569152832	-0.000133575216750614	170.16	0.0002	-0.00406733893732777
-0.652034759521484	-0.00013418095477391	170.4	0.0002	-0.00409946967791072
-0.653046846389771	-0.000135142458020709	170.64	0.0002	-0.00413178848744607
-0.654427051544189	-0.000135627051349729	170.88	0.0002	-0.00416428082857052
-0.655531167984009	-0.000136179121909663	171.12	0.0002	-0.00419689756936165
-0.656635284423828	-0.000136774120619521	171.36	0.0002	-0.00422965195846516
-0.657969415187836	-0.000137392125907354	171.6	0.0002	-0.00426255190804838
-0.659211575984955	-0.000138097544549964	171.84	0.0002	-0.00429561066850326
-0.660453736782074	-0.000139232346555218	172.08	0.0002	-0.00432889025543588
-0.661557853221893	-0.000139789015520364	172.32	0.0002	-0.00436237281888495
-0.662753999233246	-0.000140609437949024	172.56	0.0002	-0.00439602063330128
-0.664088189601898	-0.000141090960823931	172.8	0.0002	-0.00442982468115403
-0.665192306041718	-0.000142150616738945	173.04	0.0002	-0.00446381367046157
-0.666342437267303	-0.000142739489092492	173.28	0.0002	-0.00449800048316135
-0.667584598064423	-0.000143418845254928	173.52	0.0002	-0.00453233948328304
-0.668872714042664	-0.000144073652336374	173.76	0.0002	-0.00456683858299399
-0.670068860054016	-0.000144941615872085	174	0.0002	-0.00460152041517901
-0.671127021312714	-0.000145725251059048	174.24	0.0002	-0.00463640043921075
-0.672369122505188	-0.000146478196256794	174.48	0.0002	-0.00467146485288864
-0.673473238945007	-0.000147237282362767	174.72	0.0002	-0.00470671071032299
-0.674715399742126	-0.000148073057061993	174.96	0.0002	-0.00474214795105397
-0.675911545753479	-0.000148763137985952	175.2	0.0002	-0.00477776829445972
-0.677383720874786	-0.000149730782140978	175.44	0.0002	-0.00481358756487495
-0.678303837776184	-0.000150486812344752	175.68	0.0002	-0.00484961367621324
-0.679545998573303	-0.000151454456499778	175.92	0.0002	-0.00488584662847458
-0.680650115013123	-0.00015231168072205	176.16	0.0002	-0.0049222985649412
-0.681938290596008	-0.000152889828314073	176.4	0.0002	-0.00495892274602554
-0.683134436607361	-0.000153837536345236	176.64	0.0002	-0.00499573002978465
-0.684422552585602	-0.000154733104864135	176.88	0.0002	-0.00503275850672978
-0.685618698596954	-0.000155463058035821	177.12	0.0002	-0.00506998204627777
-0.686860859394073	-0.000156110196257941	177.36	0.0002	-0.00510737083679303
-0.688057005405426	-0.000156958238221705	177.6	0.0002	-0.00514493904893058
-0.689161121845245	-0.000158211114467122	177.84	0.0002	-0.00518275937125324
-0.690357267856598	-0.000158824521349743	178.08	0.0002	-0.00522080364755127
-0.691599428653717	-0.000159391929628327	178.32	0.0002	-0.00525898962166863
-0.692749559879303	-0.000160269089974463	178.56	0.0002	-0.00529734894402097
-0.693991661071777	-0.000161486706929281	178.8	0.0002	-0.00533595963964942
-0.695141851902008	-0.00016255555965472	179.04	0.0002	-0.0053748447116395
-0.696337938308716	-0.000162935873959214	179.28	0.0002	-0.00541390368367317
-0.697534084320068	-0.000163929595146328	179.52	0.0002	-0.00545312753996584
-0.698776245117188	-0.000164395780302584	179.76	0.0002	-0.0054925265850197
-0.699880361557007	-0.000165447767358273	180	0.0002	-0.00553210781073901
-0.701122522354126	-0.000166156256454997	180.24	0.0002	-0.0055719002935966
-0.702272653579712	-0.000167169899214059	180.48	0.0002	-0.00561189943227689
-0.703514814376831	-0.000168151353136636	180.72	0.0002	-0.00565213798255897
-0.704710960388184	-0.000168787766597234	180.96	0.0002	-0.00569257067692704
-0.706045091152191	-0.000169894963619299	181.2	0.0002	-0.00573321260455302
-0.707103252410889	-0.000170696992427111	181.44	0.0002	-0.00577408363927859
-0.708299398422241	-0.000171548090293072	181.68	0.0002	-0.00581515304920501
-0.709449529647827	-0.000172365456819534	181.92	0.0002	-0.00585642267485852
-0.710691630840302	-0.000173234948306344	182.16	0.0002	-0.00589789472347363
-0.71207183599472	-0.000174199536559172	182.4	0.0002	-0.00593958686165749
-0.713221967220306	-0.000175249995663762	182.64	0.0002	-0.00598152080552424
-0.714372098445892	-0.000175864930497482	182.88	0.0002	-0.00602365459666359
-0.715660214424133	-0.000176854053279385	183.12	0.0002	-0.00606598087471682
-0.716810405254364	-0.000180082090082578	183.36	0.0002	-0.00610881321192025
-0.718052506446838	-0.000179048511199653	183.6	0.0002	-0.00615190888407412
-0.719156682491302	-0.000180075963726267	183.84	0.0002	-0.00619500382106523
-0.720398783683777	-0.00018057128181681	184.08	0.0002	-0.0062382814905304
-0.721548914909363	-0.000180805916897953	184.32	0.0002	-0.00628164675437617
-0.722745060920715	-0.000181627881829627	184.56	0.0002	-0.00632513881022348
-0.723941206932068	-0.000182282645255327	184.8	0.002	-0.00636880807347368
-0.72513735294342	-0.000183310097781941	185.04	0.002	-0.00641267920263815
-0.726425528526306	-0.000184383563464507	185.28	0.002	-0.00645680244198772
-0.727529644966125	-0.000184858945431188	185.52	0.002	-0.00650111154305521
-0.728863775730133	-0.000185779048479162	185.76	0.002	-0.00654558810232445
-0.729921936988831	-0.000186683828360401	186	0.002	-0.0065902836475452
-0.731118083000183	-0.000187695943168364	186.24	0.002	-0.00663520922012865
-0.732406198978424	-0.000189106780453585	186.48	0.002	-0.00668042554696328
-0.733602344989777	-0.000189398153452203	186.72	0.002	-0.00672584613903198
-0.734706461429596	-0.000190870327060111	186.96	0.002	-0.00677147835669346
-0.735994637012482	-0.000191284372704104	187.2	0.002	-0.00681733692066516
-0.737052738666534	-0.000191759754670784	187.44	0.002	-0.00686330221595015
-0.738294899463654	-0.000192679872270674	187.68	0.002	-0.00690943497118312
-0.739491045475006	-0.000194274718523957	187.92	0.002	-0.00695586952207847
-0.740687191486359	-0.000194673441001214	188.16	0.002	-0.0070025433012215
-0.742021322250366	-0.000195148822967894	188.4	0.002	-0.00704932197289779
-0.743217468261719	-0.000195900254766457	188.64	0.002	-0.00709624786222591
-0.744275629520416	-0.000196835695533082	188.88	0.002	-0.00714337617626186
-0.745517790317535	-0.000198154521058314	189.12	0.002	-0.00719077500225282
-0.74675989151001	-0.000198936613742262	189.36	0.002	-0.0072384259384289
-0.748048067092896	-0.000199504007468931	189.6	0.002	-0.00728623881297423
-0.749060153961182	-0.000199841379071586	189.84	0.002	-0.0073341602593591
-0.750532329082489	-0.000200424110516906	190.08	0.002	-0.00738219211810972
-0.75140643119812	-0.000201635586563498	190.32	0.002	-0.00743043928175936
-0.752786636352539	-0.000202295006602071	190.56	0.002	-0.00747891095293923
-0.753936767578125	-0.00020344513177406	190.8	0.002	-0.00752759976954437
-0.755270898342133	-0.000204165888135321	191.04	0.002	-0.00757651309193349
-0.756421029567719	-0.00020507066801656	191.28	0.002	-0.00762562147867172
-0.757617175579071	-0.000205546049983241	191.52	0.002	-0.0076748954848317
-0.758675336837769	-0.000206634853384458	191.76	0.002	-0.00772435719323582
-0.760009467601776	-0.00020773897995241	192	0.002	-0.00777408205323624
-0.761159598827362	-0.000208153025596403	192.24	0.002	-0.0078239890939021
-0.762401759624481	-0.000209349163924344	192.48	0.002	-0.00787408935664459
-0.7636439204216	-0.000209901234484278	192.72	0.002	-0.00792439940445362
-0.764656007289886	-0.000210361293284222	192.96	0.002	-0.00797483090778585
-0.765944182872772	-0.000211496080737561	193.2	0.002	-0.00802545379266846
-0.767140328884125	-0.000212155500776134	193.44	0.002	-0.0080762919824501
-0.768106400966644	-0.0002124008606188	193.68	0.002	-0.00812723874581749
-0.769440591335297	-0.000213397652260028	193.92	0.002	-0.00817833456736295
-0.770728707313538	-0.000214041720028035	194.16	0.002	-0.00822962729203752
-0.772016882896423	-0.000215038511669263	194.4	0.002	-0.0082811169198412
-0.773167014122009	-0.000216249987715855	194.64	0.002	-0.00833287153976741
-0.774363160133362	-0.000216403335798532	194.88	0.002	-0.00838478993858914
-0.775513291358948	-0.000217246764805168	195.12	0.002	-0.00843682795066158
-0.7767094373703	-0.000218044195207767	195.36	0.002	-0.00848906286586314
-0.777905583381653	-0.000218596251215786	195.6	0.002	-0.00854145971943396
-0.779101729393005	-0.00021996108989697	195.84	0.002	-0.00859408660036749
-0.780343890190125	-0.000220267786062323	196.08	0.002	-0.00864691406548261
-0.781770050525665	-0.000221295238588937	196.32	0.002	-0.00869990162844075
-0.782690167427063	-0.00022184730914887	196.56	0.002	-0.00875307873416929
-0.783886313438416	-0.000222675400436856	196.8	0.002	-0.00880642145931958
-0.785220444202423	-0.000224086237722076	197.04	0.002	-0.00886003285589865
-0.786278545856476	-0.000224147574044764	197.28	0.002	-0.00891382091331067
-0.787520706653595	-0.000224576957407407	197.52	0.002	-0.00896766785708493
-0.788854897022247	-0.000225343726924621	197.76	0.002	-0.00902165833920477
-0.789959013462067	-0.000226432515773922	198	0.002	-0.0090758714883286
-0.791247129440308	-0.000227275944780558	198.24	0.002	-0.00913031650359514
-0.792351305484772	-0.000228104050620459	198.48	0.002	-0.00918496210304326
-0.793685436248779	-0.000228870805585757	198.72	0.002	-0.009239799085788
-0.794835567474365	-0.000229330864385702	198.96	0.002	-0.00929478328618458
-0.796031713485718	-0.000230665013077669	199.2	0.002	-0.00934998279148018
-0.797181844711304	-0.000230450328672305	199.44	0.002	-0.00940531663249018
-0.798470020294189	-0.00023186115140561	199.68	0.002	-0.00946079401009953
-0.799482107162476	-0.000232152524404228	199.92	0.002	-0.00951647565119671
-0.800908267498016	-0.000232704594964162	200.16	0.002	-0.00957225850552092
-0.801828384399414	-0.000233409999054857	200.4	0.002	-0.0096281922568032
-0.8031165599823	-0.000234514140174724	200.64	0.002	-0.00968434315351074
-0.804450690746307	-0.000235158207942732	200.88	0.002	-0.00974070383528484
-0.805508852005005	-0.000235832951148041	201.12	0.002	-0.00979722277437574
-0.806751012802124	-0.000236768406466581	201.36	0.002	-0.00985393493728949
-0.807993113994598	-0.000237320462474599	201.6	0.002	-0.00991082560156243
-0.809235274791718	-0.000238639287999831	201.84	0.002	-0.00996794077161937
-0.810385406017303	-0.00023873129975982	202.08	0.002	-0.0100252252421505
-0.811627566814423	-0.000239574728766456	202.32	0.002	-0.0100826219655737
-0.812685668468475	-0.000240264809690416	202.56	0.002	-0.0101402027101885
-0.813973844051361	-0.000241338275372982	202.8	0.002	-0.0101979950803961
-0.81521600484848	-0.000241169589571655	203.04	0.002	-0.0102558960241895
-0.816274106502533	-0.000241690984694287	203.28	0.002	-0.0103138392931014
-0.817516267299652	-0.000242442401940934	203.52	0.002	-0.0103719352994976
-0.818758428096771	-0.000243699891143478	203.76	0.002	-0.0104302723746677
-0.819908559322357	-0.000244819355430081	204	0.002	-0.0104888946842566
-0.82110470533371	-0.000245448085479438	204.24	0.002	-0.0105477267771657
-0.822438836097717	-0.000245386763708666	204.48	0.002	-0.0106066269590683
-0.823588967323303	-0.00024664422380738	204.72	0.002	-0.0106656706775702
-0.824877142906189	-0.000247656338615343	204.96	0.002	-0.0107249867450609
-0.826027274131775	-0.000247947726165876	205.2	0.002	-0.0107844592328347
-0.827131390571594	-0.000248806492891163	205.44	0.002	-0.0108440697391215
-0.828465521335602	-0.000249343225732446	205.68	0.002	-0.0109038477053564
-0.829569697380066	-0.000250493350904435	205.92	0.002	-0.0109638280945528
-0.830857813358307	-0.000250677374424413	206.16	0.002	-0.0110239685815922
-0.832053959369659	-0.00025132144219242	206.4	0.002	-0.0110842084395863
-0.83306610584259	-0.000252502242801711	206.64	0.002	-0.0111446672817856
-0.834216237068176	-0.000253667734796181	206.88	0.002	-0.0112054076790973
-0.835688412189484	-0.00025388240464963	207.12	0.002	-0.0112663136958308
-0.836792528629303	-0.000254817859968171	207.36	0.002	-0.0113273577275849
-0.837942659854889	-0.000255093880696222	207.6	0.002	-0.0113885471364647
-0.839230835437775	-0.000256106024608016	207.84	0.002	-0.0114498911251012
-0.840380966663361	-0.000256351369898766	208.08	0.002	-0.011511386012442
-0.841623067855835	-0.000257164152571931	208.32	0.002	-0.0115730078751385
-0.842727243900299	-0.000259081018157303	208.56	0.002	-0.011634957295626
-0.84401535987854	-0.000258636311627924	208.8	0.002	-0.0116970833752002
-0.845257520675659	-0.000259663764154539	209.04	0.002	-0.0117592793842941
-0.846407651901245	-0.00026015448383987	209.28	0.002	-0.0118216575740534
-0.847511768341064	-0.00026179535780102	209.52	0.002	-0.0118842915550503
-0.848753929138184	-0.000261642009718344	209.76	0.002	-0.0119471040391527
-0.849996089935303	-0.00026365090161562	210	0.002	-0.0120101391885127
-0.851284205913544	-0.000263482215814292	210.24	0.002	-0.0120733951626043
-0.852526366710663	-0.000263727590208873	210.48	0.002	-0.0121366603393271
-0.85358452796936	-0.000264693691860884	210.72	0.002	-0.0122000708931755
-0.854780673980713	-0.000265905167907476	210.96	0.002	-0.0122637427563477
-0.856022775173187	-0.000265613809460774	211.2	0.002	-0.0123275250336319
-0.857126951217651	-0.000267316005192697	211.44	0.002	-0.0123914766113903
-0.858415067195892	-0.000267177994828671	211.68	0.002	-0.0124556158913929
-0.859565198421478	-0.000268573494395241	211.92	0.002	-0.0125199060700997
-0.860761344432831	-0.000268956850050017	212.16	0.002	-0.0125844097114332
-0.861957490444183	-0.000270153017481789	212.4	0.002	-0.012649102895537
-0.863245666027069	-0.000270689721219242	212.64	0.002	-0.0127140040241811
-0.864349782466888	-0.000271609838819131	212.88	0.002	-0.0127790799713857
-0.865591943264008	-0.000272085220785812	213.12	0.002	-0.0128443233785383
-0.86678808927536	-0.000272637291345745	213.36	0.002	-0.0129096900799941
-0.867984175682068	-0.000273557408945635	213.6	0.002	-0.012975233444029
-0.869134366512299	-0.000274462188826874	213.84	0.002	-0.0130409957957617
-0.870330452919006	-0.000274983583949506	214.08	0.002	-0.0131069292884949
-0.871480643749237	-0.000276455743005499	214.32	0.002	-0.0131731020077295
-0.872814774513245	-0.000277237850241363	214.56	0.002	-0.0132395452389191
-0.87410295009613	-0.000277483195532113	214.8	0.002	-0.013306111764412
-0.87506902217865	-0.000278065941529348	215.04	0.002	-0.0133727776608593
-0.876403212547302	-0.000279338739346713	215.28	0.002	-0.0134396662225645
-0.877645313739777	-0.000280856940662488	215.52	0.002	-0.0135068897041656
-0.878611445426941	-0.000281025626463816	215.76	0.002	-0.0135743156122207
-0.879899621009827	-0.000282835157122463	216	0.002	-0.0136419789062511
-0.881233751773834	-0.000282482447801158	216.24	0.002	-0.0137098170188419
-0.882337868213654	-0.000284230656689033	216.48	0.002	-0.0137778225913807
-0.883580029010773	-0.000284261332126334	216.72	0.002	-0.0138460416300386
-0.884730160236359	-0.00028554949676618	216.96	0.002	-0.0139144189295057
-0.886110365390778	-0.000286147551378235	217.2	0.002	-0.013983022575283
-0.88716846704483	-0.000286576949292794	217.44	0.002	-0.0140517495153635
-0.888364613056183	-0.000286638271063566	217.68	0.002	-0.0141205353418063
-0.889514744281769	-0.000287067668978125	217.92	0.002	-0.0141893800546113
-0.890756905078888	-0.000290380063233897	218.16	0.002	-0.0142586737824767
-0.892137050628662	-0.000290150026557967	218.4	0.002	-0.0143283373932518
-0.893103182315826	-0.000290901458356529	218.64	0.002	-0.0143980635714415
-0.894345283508301	-0.000293063698336482	218.88	0.002	-0.0144681393902447
-0.895403444766998	-0.000292665004963055	219.12	0.002	-0.0145384268346406
-0.896875619888306	-0.000293861143290997	219.36	0.002	-0.0146088099724311
-0.897933721542358	-0.000294673896860331	219.6	0.002	-0.0146794341772492
-0.899083852767944	-0.000294627883704379	219.84	0.002	-0.014750150390917
-0.900464057922363	-0.000295087957056239	220.08	0.002	-0.0148209162918083
-0.901568174362183	-0.000296943500870839	220.32	0.002	-0.0148919600667595
-0.90290230512619	-0.000297618244076148	220.56	0.002	-0.0149633074761532
-0.90400642156601	-0.000296728801913559	220.8	0.002	-0.0150346291216719
-0.90515661239624	-0.000297556893201545	221.04	0.002	-0.0151059434050858
-0.90626072883606	-0.000299611798254773	221.28	0.002	-0.0151776036480605
-0.907824873924255	-0.000300087209325284	221.52	0.002	-0.0152495675289701
-0.908837020397186	-0.000300209881970659	221.76	0.002	-0.0153216031799256
-0.909987151622772	-0.000301712716463953	222	0.002	-0.0153938338917378
-0.911183297634125	-0.000302249449305236	222.24	0.002	-0.0154663093516301
-0.912287414073944	-0.0003030315565411	222.48	0.002	-0.0155389430723316
-0.91357558965683	-0.000304074346786365	222.72	0.002	-0.0156117957807309
-0.914725720882416	-0.000304365705233067	222.96	0.002	-0.0156848085869733
-0.915921866893768	-0.000305975903756917	223.2	0.002	-0.0157580495800521
-0.917164027690887	-0.000305945228319615	223.44	0.002	-0.0158314801159013
-0.918314158916473	-0.000306604633806273	223.68	0.002	-0.0159049860993564
-0.919694304466248	-0.000306972680846229	223.92	0.002	-0.0159786153771147
-0.920706391334534	-0.000308368180412799	224.16	0.002	-0.0160524562804658
-0.921994566917419	-0.000308843562379479	224.4	0.002	-0.0161265216896008
-0.923282742500305	-0.000309625669615343	224.64	0.002	-0.0162007379974402
-0.924386858940125	-0.000309410970658064	224.88	0.002	-0.016275022394273
-0.925490975379944	-0.000310438423184678	225.12	0.002	-0.0163494043215341
-0.926871120929718	-0.000311741896439344	225.36	0.002	-0.016424065959889
-0.928067266941071	-0.00031235531787388	225.6	0.002	-0.0164989576256066
-0.929263412952423	-0.000313612807076424	225.84	0.002	-0.0165740738006007
-0.930321574211121	-0.000314394885208458	226.08	0.002	-0.0166494347236748
-0.931563675403595	-0.000314425560645759	226.32	0.002	-0.0167248931771773
-0.932759821414948	-0.00031631177989766	226.56	0.002	-0.0168005816580426
-0.9339559674263	-0.000316756486427039	226.8	0.002	-0.0168765498500015
-0.935060083866119	-0.000317109195748344	227.04	0.002	-0.0169526137318626
-0.936394274234772	-0.000324086693581194	227.28	0.002	-0.0170295572385821
-0.937636435031891	-0.000321970437653363	227.52	0.002	-0.0171070840943303
-0.938786566257477	-0.000321740430081263	227.76	0.002	-0.0171843293984584
-0.939936697483063	-0.000321771076414734	228	0.002	-0.0172615507792379
-0.941132843494415	-0.000321847765007988	228.24	0.002	-0.0173387850402087
-0.942328989505768	-0.000321801751852036	228.48	0.002	-0.0174160229822319
-0.94352513551712	-0.000322476495057344	228.72	0.002	-0.017493336371861
-0.944767236709595	-0.000322461157338694	228.96	0.002	-0.0175707288901485
-0.94605541229248	-0.000323427288094535	229.2	0.002	-0.0176482355036005
-0.947389543056488	-0.0003244700783398	229.44	0.002	-0.0177259831875726
-0.948539674282074	-0.000324945460306481	229.68	0.002	-0.0178039130522102
-0.949551820755005	-0.000325420842273161	229.92	0.002	-0.0178819570085197
-0.950793981552124	-0.000327322399243712	230.16	0.002	-0.0179602861975018
-0.951990127563477	-0.000329101283568889	230.4	0.002	-0.0180390570394393
-0.953278243541718	-0.000328671914758161	230.64	0.002	-0.0181179898232385
-0.95447438955307	-0.000329055270412937	230.88	0.002	-0.018196917085459
-0.955624520778656	-0.000329730042722076	231.12	0.002	-0.0182759713230352
-0.956820666790009	-0.000329500006046146	231.36	0.002	-0.0183550789288874
-0.958062827587128	-0.000330450769979507	231.6	0.002	-0.0184342730220105
-0.95925897359848	-0.000331508897943422	231.84	0.002	-0.0185137081821613
-0.9603630900383	-0.000330588809447363	232.08	0.002	-0.0185931599070482
-0.961559236049652	-0.000332490366417915	232.32	0.002	-0.018672729408152
-0.96289336681366	-0.000333349133143201	232.56	0.002	-0.0187526301480993
-0.963951528072357	-0.000333441130351275	232.8	0.002	-0.0188326449797187
-0.965239644050598	-0.000335051328875124	233.04	0.002	-0.0189128640748258
-0.966389834880829	-0.000334729294991121	233.28	0.002	-0.0189932377496898
-0.967631936073303	-0.000336492812493816	233.52	0.002	-0.019073784402588
-0.968874096870422	-0.000335864082444459	233.76	0.002	-0.0191544672299806
-0.970024228096008	-0.000336738186888397	234	0.002	-0.0192351795023005
-0.971312403678894	-0.000337106233928353	234.24	0.002	-0.0193160408327985
-0.972508549690247	-0.000337366916937754	234.48	0.002	-0.0193969776109024
-0.973520636558533	-0.000340817321557552	234.72	0.002	-0.0194783597195219
-0.974762797355652	-0.000339743884978816	234.96	0.002	-0.0195600270643062
-0.975958943367004	-0.000339805206749588	235.2	0.002	-0.0196415729553137
-0.977155089378357	-0.000340280617820099	235.44	0.002	-0.019723183254262
-0.978443205356598	-0.000341446080710739	235.68	0.002	-0.0198049904580857
-0.979823410511017	-0.000342596205882728	235.92	0.002	-0.0198870755324769
-0.980835497379303	-0.000344344414770603	236.16	0.002	-0.0199695084069553
-0.981985628604889	-0.000342366198310629	236.4	0.002	-0.0200519136805251
-0.983273804187775	-0.000342519546393305	236.64	0.002	-0.0201340999698896
-0.984423935413361	-0.000344068394042552	236.88	0.002	-0.0202164905227419
-0.985620081424713	-0.000345003820257261	237.12	0.002	-0.0202991791884578
-0.986816227436066	-0.000345525215379894	237.36	0.002	-0.0203820426727343
-0.988012373447418	-0.000347917492035776	237.6	0.002	-0.0204652557976242
-0.989116489887238	-0.000347380788298324	237.84	0.002	-0.0205486915912643
-0.99031263589859	-0.000347672146745026	238.08	0.002	-0.0206320979434695
-0.991600751876831	-0.000350999878719449	238.32	0.002	-0.0207159385865252
-0.992796897888184	-0.000349282345268875	238.56	0.002	-0.0207999724534038
-0.993993043899536	-0.00034869959927164	238.8	0.002	-0.0208837302867487
-0.995235204696655	-0.000348653586115688	239.04	0.002	-0.0209674126689951
-0.996385335922241	-0.000350156449712813	239.28	0.002	-0.0210512698732946
-0.997489452362061	-0.000350647169398144	239.52	0.002	-0.0211353663075879
-0.998869657516479	-0.000350846530636773	239.76	0.002	-0.0212195455515921
-0.999973773956299	-0.000348346889950335	240	0.002	-0.0213034487620625
