# Supplementary material for: Sustainable Electrochemical Strategy for Selective Double Bond Oxidation in the Presence of Aldehyde Groups with Mo─N─O Catalysts
Source: Adv Sci (Weinh). 2025 Jun 23;12(36):e06584. doi: 10.1002/advs.202506584 (PMC12463080; doi:10.1002/advs.202506584)
Supplement: Supplementary file 2 — Supporting Information [file ADVS-12-e06584-s002.zip › RRDE/Mo-N-O-ring.txt]

Potential (V)	Current (A)	Elapsed Time (s)	I Range (A)	Charge (C)
0.520174086093903	0.000195678992895409	0.24	0.02	4.69629582948983E-05
0.519867360591888	0.000117161798698362	0.48	0.002	8.45038532861508E-05
0.519867360591888	8.83866377989762E-05	0.72	0.0002	0.000109169665665831
0.520174086093903	7.34684435883537E-05	0.96	0.0002	0.000128592275432311
0.520174086093903	6.4021885918919E-05	1.2	0.0002	0.000145091114973184
0.520174086093903	5.76239908696152E-05	1.44	0.0002	0.000159688620187808
0.519867360591888	5.30049946974032E-05	1.68	0.0002	0.00017296409845585
0.520174086093903	4.95330787089188E-05	1.92	0.0002	0.000185268667264609
0.519867360591888	4.67175123048946E-05	2.16	0.0002	0.000196818738186266
0.520174086093903	4.45337645942345E-05	2.4	0.0002	0.000207768891414162
0.519560635089874	4.24113568442408E-05	2.64	0.0002	0.000218202305986779
0.520174086093903	4.08287523896433E-05	2.88	0.0002	0.000228191119094845
0.519867360591888	3.9289086998906E-05	3.12	0.0002	0.000237805259821471
0.519867360591888	3.82401485694572E-05	3.36	0.0002	0.000247108768089674
0.520174086093903	3.7197347410256E-05	3.6	0.0002	0.00025616126760724
0.520174086093903	3.61790844181087E-05	3.84	0.0002	0.000264966439426644
0.520174086093903	3.52221613866277E-05	4.08	0.0002	0.000273534588923212
0.519867360591888	3.45044682035223E-05	4.32	0.0002	0.00028190178447403
0.520174086093903	3.36640914611053E-05	4.56	0.0002	0.000290082011633785
0.520174086093903	3.31794944941066E-05	4.8	0.0002	0.000298103241948411
0.519867360591888	3.22409723594319E-05	5.04	0.0002	0.000305953697970836
0.519867360591888	3.18851962219924E-05	5.28	0.0002	0.000313648838200606
0.520174086093903	3.13085874950048E-05	5.52	0.0002	0.000321232092246646
0.519867360591888	3.07135778712109E-05	5.76	0.0002	0.000328674752090592
0.519867360591888	3.04314071399858E-05	6	0.0002	0.000336012150291936
0.520174086093903	3.02903208648786E-05	6.24	0.0002	0.000343298757652519
0.520174086093903	2.97198475891491E-05	6.48	0.0002	0.000350499977867003
0.519867360591888	2.92291169898817E-05	6.72	0.0002	0.000357573853616486
0.519867360591888	2.87015827780124E-05	6.96	0.0002	0.000364525537588634
0.520174086093903	2.8585034669959E-05	7.2	0.0002	0.00037139993168239
0.519867360591888	2.82476576103363E-05	7.44	0.0002	0.000378219854756026
0.520174086093903	2.79041469184449E-05	7.68	0.0002	0.000384958071299479
0.520174086093903	2.73643436230486E-05	7.92	0.0002	0.000391590290164459
0.520174086093903	2.75974398391554E-05	8.16	0.0002	0.000398185704179923
0.520174086093903	2.70760392595548E-05	8.4	0.0002	0.000404746521671768
0.519867360591888	2.68613439402543E-05	8.64	0.0002	0.000411219007655746
0.519867360591888	2.65239668806316E-05	8.88	0.0002	0.000417625244954252
0.519867360591888	2.63399433606537E-05	9.12	0.0002	0.000423968914183206
0.519867360591888	2.60393717326224E-05	9.36	0.0002	0.000430254431994399
0.520174086093903	2.60884444287512E-05	9.6	0.0002	0.000436509769933764
0.520174086093903	2.57510673691286E-05	9.84	0.0002	0.00044273051134951
0.519867360591888	2.55609102168819E-05	10.08	0.0002	0.000448887948659831
0.520174086093903	2.53032758337213E-05	10.32	0.0002	0.000454991650985903
0.519867360591888	2.50088378379587E-05	10.56	0.0002	0.000461029104626505
0.519867360591888	2.49720342253568E-05	10.8	0.0002	0.000467026809274103
0.520174086093903	2.47573389060562E-05	11.04	0.0002	0.000472994334049872
0.520174086093903	2.47205352934543E-05	11.28	0.0002	0.000478931678953813
0.520174086093903	2.4352486434509E-05	11.52	0.0002	0.000484820441561169
0.519867360591888	2.40825847868109E-05	11.76	0.0002	0.000490632650107727
0.519867360591888	2.40641820710152E-05	12	0.0002	0.000496410262130667
0.519867360591888	2.38372194871772E-05	12.24	0.0002	0.00050215843031765
0.519867360591888	2.38924276345642E-05	12.48	0.0002	0.000507885987972259
0.520174086093903	2.36409287026618E-05	12.72	0.0002	0.000513589990732726
0.519867360591888	2.37758795265108E-05	12.96	0.0002	0.000519280007720227
0.520174086093903	2.3033649995341E-05	13.2	0.0002	0.000524897151262849
0.519867360591888	2.33280879911035E-05	13.44	0.0002	0.000530460559821222
0.519867360591888	2.31256617553299E-05	13.68	0.0002	0.000536035009790794
0.519867360591888	2.2886430087965E-05	13.92	0.0002	0.00054155646081199
0.519867360591888	2.29845772992121E-05	14.16	0.0002	0.000547060981698451
0.520174086093903	2.27637483476428E-05	14.4	0.0002	0.000552550780776073
0.520174086093903	2.27453456318472E-05	14.64	0.0002	0.000558011872053612
0.520174086093903	2.25245166802779E-05	14.88	0.0002	0.000563444255531067
0.520174086093903	2.24018349399557E-05	15.12	0.0002	0.000568835417725495
0.520174086093903	2.22852868319023E-05	15.36	0.0002	0.000574197872338118
0.519867360591888	2.21687369048595E-05	15.6	0.0002	0.00057953235518653
0.520174086093903	2.22300786845153E-05	15.84	0.0002	0.000584860213057255
0.520174086093903	2.19663106690859E-05	16.08	0.0002	0.000590163779779687
0.519867360591888	2.18006898649037E-05	16.32	0.0002	0.000595415819843765
0.519867360591888	2.1782287149108E-05	16.56	0.0002	0.000600645777085447
0.519867360591888	2.18190925806994E-05	16.8	0.0002	0.000605877942653024
0.520174086093903	2.15859963645926E-05	17.04	0.0002	0.000611086553326459
0.519867360591888	2.15001182368724E-05	17.28	0.0002	0.000616256887078635
0.519867360591888	2.12976920010988E-05	17.52	0.0002	0.000621392624307191
0.520174086093903	2.14265091926791E-05	17.76	0.0002	0.000626519528450444
0.520174086093903	2.12670220207656E-05	18	0.0002	0.000631642752196058
0.519867360591888	2.09725822060136E-05	18.24	0.0002	0.000636711504703271
0.519867360591888	2.10584603337338E-05	18.48	0.0002	0.000641755229808041
0.520174086093903	2.09541813092073E-05	18.72	0.0002	0.000646796746805194
0.519867360591888	2.10339239856694E-05	18.96	0.0002	0.000651835319440579
0.519867360591888	2.07088160095736E-05	19.2	0.0002	0.000656844448240008
0.519867360591888	2.04450479941443E-05	19.44	0.0002	0.000661782911920454
0.520174086093903	2.0690413293778E-05	19.68	0.0002	0.000666719167275005
0.520174086093903	2.08683031814871E-05	19.92	0.0002	0.000671706213252037
0.519867360591888	2.06290715141222E-05	20.16	0.0002	0.00067668589821551
0.519867360591888	2.04634507099399E-05	20.4	0.0002	0.000681617000882397
0.520174086093903	2.02671581064351E-05	20.64	0.0002	0.000686504673940362
0.519867360591888	2.05309261218645E-05	20.88	0.0002	0.000691400444047758
0.520174086093903	2.02548908418976E-05	21.12	0.0002	0.00069629474208341
0.520174086093903	2.0279427189962E-05	21.36	0.0002	0.000701158860247233
0.519560635089874	2.01567436306505E-05	21.6	0.0002	0.000706011200745707
0.519867360591888	2.00033900910057E-05	21.84	0.0002	0.000710830416792305
0.520174086093903	2.01015373022528E-05	22.08	0.0002	0.000715643008079496
0.519867360591888	1.98255020222859E-05	22.32	0.0002	0.000720434252798441
0.519867360591888	1.96660148503724E-05	22.56	0.0002	0.00072517323482316
0.519867360591888	1.98868419829523E-05	22.8	0.0002	0.000729919577643159
0.520174086093903	1.97702938748989E-05	23.04	0.0002	0.000734678433946101
0.519867360591888	1.97948302229634E-05	23.28	0.0002	0.000739426248837844
0.519867360591888	1.97641602426302E-05	23.52	0.0002	0.000744173327693716
0.520174086093903	1.96046730707167E-05	23.76	0.0002	0.000748897587691317
0.520174086093903	1.96476121345768E-05	24	0.0002	0.000753607861915952
0.520174086093903	1.95249285752652E-05	24.24	0.0002	0.000758308566801133
0.519867360591888	1.93715750356205E-05	24.48	0.0002	0.00076297614723444
0.520174086093903	1.92856987268897E-05	24.72	0.0002	0.000767615020085941
0.519867360591888	1.92918323591584E-05	24.96	0.0002	0.000772244323816267
0.519867360591888	1.92427596630296E-05	25.2	0.0002	0.000776868474858929
0.519867360591888	1.92182233149651E-05	25.44	0.0002	0.000781483792816289
0.519867360591888	1.91936869669007E-05	25.68	0.0002	0.000786093222050113
0.520174086093903	1.9175284251105E-05	25.92	0.0002	0.000790697498596273
0.520174086093903	1.90710034075892E-05	26.16	0.0002	0.000795287053115317
0.520174086093903	1.90648697753204E-05	26.4	0.0002	0.000799863357897266
0.519867360591888	1.91016752069118E-05	26.64	0.0002	0.000804443343295133
0.519867360591888	1.89421862160088E-05	26.88	0.0002	0.000809008606665884
0.520174086093903	1.90832724911161E-05	27.12	0.0002	0.000813571661710739
0.520174086093903	1.89912607311271E-05	27.36	0.0002	0.000818140605697408
0.520174086093903	1.84575910679996E-05	27.6	0.0002	0.000822634467913303
0.520174086093903	1.88072353921598E-05	27.84	0.0002	0.000827106247088522
0.519867360591888	1.8801101759891E-05	28.08	0.0002	0.000831619247546768
0.520174086093903	1.86906872841064E-05	28.32	0.0002	0.000836118262232048
0.520174086093903	1.84575910679996E-05	28.56	0.0002	0.000840576055634301
0.520174086093903	1.85373355634511E-05	28.8	0.0002	0.000845015446830075
0.519867360591888	1.85434691957198E-05	29.04	0.0002	0.000849465143401175
0.520174086093903	1.8721359083429E-05	29.28	0.0002	0.000853936922794673
0.519867360591888	1.8574139176053E-05	29.52	0.0002	0.000858412382585811
0.519867360591888	1.85557364602573E-05	29.76	0.0002	0.000862867967662168
0.520174086093903	1.83042375283549E-05	30	0.0002	0.000867291164540802
0.519867360591888	1.82183594006347E-05	30.24	0.0002	0.000871673876172281
0.520174086093903	1.81938230525702E-05	30.48	0.0002	0.000876043338066665
0.519867360591888	1.83533102244837E-05	30.72	0.0002	0.000880428994059912
0.519867360591888	1.78687150764745E-05	30.96	0.0002	0.000884775637096027
0.520174086093903	1.83410429599462E-05	31.2	0.0002	0.000889120808060397
0.520174086093903	1.82122257683659E-05	31.44	0.0002	0.000893507200307795
0.519867360591888	1.80220686161192E-05	31.68	0.0002	0.000897855315633933
0.520174086093903	1.78073732968187E-05	31.92	0.0002	0.000902154848663486
0.520174086093903	1.78871177922701E-05	32.16	0.0002	0.000906438187594176
0.520174086093903	1.78625814442057E-05	32.4	0.0002	0.000910728151502553
0.520174086093903	1.77767033164855E-05	32.64	0.0002	0.000915004865673836
0.520174086093903	1.80711413122481E-05	32.88	0.0002	0.000919306607029284
0.520174086093903	1.77951060322812E-05	33.12	0.0002	0.000923610556710628
0.520174086093903	1.80343358806567E-05	33.36	0.0002	0.00092791008974018
0.520174086093903	1.79177877726033E-05	33.6	0.0002	0.000932224344578572
0.520174086093903	1.78748487087432E-05	33.84	0.0002	0.000936519460956333
0.520174086093903	1.74270571733359E-05	34.08	0.0002	0.000940755689662183
0.519867360591888	1.77460315171629E-05	34.32	0.0002	0.000944976460305043
0.519867360591888	1.76356188603677E-05	34.56	0.0002	0.000949222258350346
0.520174086093903	1.7788970581023E-05	34.8	0.0002	0.000953473209083313
0.520174086093903	1.74209235410672E-05	35.04	0.0002	0.000957698396377964
0.519867360591888	1.75865443452494E-05	35.28	0.0002	0.000961899292524322
0.519867360591888	1.73963871930027E-05	35.52	0.0002	0.000966097244308912
0.520174086093903	1.74822653207229E-05	35.76	0.0002	0.000970282682610559
0.520174086093903	1.76233497768408E-05	36	0.0002	0.000974495356422267
0.519867360591888	1.75129353010561E-05	36.24	0.0002	0.000978711710631615
0.519867360591888	1.75497407326475E-05	36.48	0.0002	0.000982919231755659
0.519867360591888	1.73963871930027E-05	36.72	0.0002	0.000987112767106737
0.519867360591888	1.74638626049273E-05	36.96	0.0002	0.000991295997082489
0.520174086093903	1.72307663888205E-05	37.2	0.0002	0.000995459352561738
0.519867360591888	1.72062300407561E-05	37.44	0.0002	0.000999591792133288
0.520174086093903	1.74822653207229E-05	37.68	0.0002	0.00100375441157667
0.519867360591888	1.71448882611003E-05	37.92	0.0002	0.00100790967000648
0.520174086093903	1.70774128491757E-05	38.16	0.0002	0.00101201634613972
0.519867360591888	1.7071279216907E-05	38.4	0.0002	0.00101611418918765
0.520174086093903	1.71019491972402E-05	38.64	0.0002	0.00102021497659734
0.519867360591888	1.69608647411224E-05	38.88	0.0002	0.00102430251426995
0.519867360591888	1.73227781488094E-05	39.12	0.0002	0.00102841655141674
0.520174086093903	1.70283401530469E-05	39.36	0.0002	0.00103253868561296
0.520174086093903	1.68688529811334E-05	39.6	0.0002	0.00103660634878906
0.520174086093903	1.70958155649714E-05	39.84	0.0002	0.0010406821090146
0.519867360591888	1.71326191775734E-05	40.08	0.0002	0.0010447895211837
0.520480751991272	1.7243033653358E-05	40.32	0.0002	0.00104891459952341
0.519867360591888	1.69792656379286E-05	40.56	0.0002	0.00105302127543837
0.519867360591888	1.69854010891868E-05	40.8	0.0002	0.00105709703544562
0.519867360591888	1.6832047549542E-05	41.04	0.0002	0.00106115512928227
0.520174086093903	1.71448882611003E-05	41.28	0.0002	0.00106523236157955
0.520174086093903	1.67707057698863E-05	41.52	0.0002	0.00106930223286327
0.519867360591888	1.68075112014776E-05	41.76	0.0002	0.00107333161889983
0.519867360591888	1.65437431860482E-05	42	0.0002	0.00107733376942633
0.519867360591888	1.65621459018439E-05	42.24	0.0002	0.00108130647611688
0.519867360591888	1.67523030540906E-05	42.48	0.0002	0.00108530420999159
0.520174086093903	1.66418903972954E-05	42.72	0.0002	0.00108931151320576
0.519867360591888	1.66418903972954E-05	42.96	0.0002	0.00109330556690111
0.520174086093903	1.67400357895531E-05	43.2	0.0002	0.00109731139804353
0.519867360591888	1.66725603776285E-05	43.44	0.0002	0.00110132090958359
0.519867360591888	1.66602912941016E-05	43.68	0.0002	0.0011053208517842
0.519867360591888	1.65560122695751E-05	43.92	0.0002	0.00110930680821184
0.519867360591888	1.65744149853708E-05	44.16	0.0002	0.00111328245948243
0.520174086093903	1.63903896464035E-05	44.4	0.0002	0.00111723823603825
0.519867360591888	1.6697096725693E-05	44.64	0.0002	0.0011212087344029
0.520174086093903	1.64394641615218E-05	44.88	0.0002	0.00112518512170936
0.520174086093903	1.63719887495972E-05	45.12	0.0002	0.0011291224960587
0.520174086093903	1.63535860338015E-05	45.36	0.0002	0.00113304956503271
0.520174086093903	1.65069395734463E-05	45.6	0.0002	0.00113699282810558
0.519867360591888	1.62799751706189E-05	45.84	0.0002	0.00114092725787486
0.519867360591888	1.62615742738126E-05	46.08	0.0002	0.0011448322438082
0.520174086093903	1.61511597980279E-05	46.32	0.0002	0.00114872177189682
0.519867360591888	1.63351833180059E-05	46.56	0.0002	0.00115262013307074
0.520174086093903	1.64333287102636E-05	46.8	0.0002	0.00115655235451413
0.519867360591888	1.61020871018991E-05	47.04	0.0002	0.00116045660441159
0.519867360591888	1.61327570822323E-05	47.28	0.0002	0.00116432478571369
0.520174086093903	1.62738415383501E-05	47.52	0.0002	0.00116821357754816
0.520174086093903	1.64333287102636E-05	47.76	0.0002	0.00117213843797799
0.520174086093903	1.62063661264256E-05	48	0.0002	0.00117605520135839
0.520174086093903	1.61020871018991E-05	48.24	0.0002	0.00117993221574579
0.520174086093903	1.63597196660703E-05	48.48	0.0002	0.00118382763255795
0.519867360591888	1.61020871018991E-05	48.72	0.0002	0.00118772304937011
0.519867360591888	1.63290496857371E-05	48.96	0.0002	0.00119161478578462
0.519867360591888	1.63474505825434E-05	49.2	0.0002	0.00119553596581682
0.519867360591888	1.59548671945231E-05	49.44	0.0002	0.00119941224395006
0.519867360591888	1.59241972141899E-05	49.68	0.0002	0.00120323773167911
0.519867360591888	1.59487335622543E-05	49.92	0.0002	0.00120706248337228
0.520174086093903	1.60652816703077E-05	50.16	0.0002	0.00121090416520019
0.520174086093903	1.6059148038039E-05	50.4	0.0002	0.00121475909676519
0.519867360591888	1.60652816703077E-05	50.64	0.0002	0.00121861402833019
0.520174086093903	1.58935254148673E-05	50.88	0.0002	0.00122244908518041
0.520174086093903	1.58383190864697E-05	51.12	0.0002	0.00122625690652057
0.519867360591888	1.58260500029428E-05	51.36	0.0002	0.0012300566308113
0.520174086093903	1.56358928506961E-05	51.6	0.0002	0.00123383206395374
0.520174086093903	1.596713627805E-05	51.84	0.0002	0.00123762442744919
0.519867360591888	1.57647100422764E-05	52.08	0.0002	0.00124143224900763
0.519867360591888	1.57831109390827E-05	52.32	0.0002	0.00124521798752539
0.519867360591888	1.596713627805E-05	52.56	0.0002	0.00124902801719145
0.519867360591888	1.57831109390827E-05	52.8	0.0002	0.0012528380468575
0.520174086093903	1.57463073264807E-05	53.04	0.0002	0.00125662157704937
0.520174086093903	1.59855371748563E-05	53.28	0.0002	0.00126042939838953
0.520174086093903	1.6003939890652E-05	53.52	0.0002	0.00126426813563739
0.520174086093903	1.57831109390827E-05	53.76	0.0002	0.00126808258173696
0.520174086093903	1.55500147229759E-05	54	0.0002	0.00127184255681641
0.519867360591888	1.5832185454201E-05	54.24	0.0002	0.00127560842083767
0.520174086093903	1.59241972141899E-05	54.48	0.0002	0.00127941918675788
0.519867360591888	1.57892463903409E-05	54.72	0.0002	0.00128322479999042
0.519867360591888	1.55745510710403E-05	54.96	0.0002	0.00128698845568579
0.519867360591888	1.57217709784163E-05	55.2	0.0002	0.00129074401433172
0.520174086093903	1.5500942026847E-05	55.44	0.0002	0.00129449073989235
0.519867360591888	1.57831109390827E-05	55.68	0.0002	0.00129824482624826
0.519867360591888	1.57156355271582E-05	55.92	0.0002	0.00130202467582421
0.520174086093903	1.55745510710403E-05	56.16	0.0002	0.001305779498216
0.520174086093903	1.55561483552447E-05	56.4	0.0002	0.00130951518214715
0.519867360591888	1.54518693307182E-05	56.64	0.0002	0.00131323614426947
0.520174086093903	1.55745510710403E-05	56.88	0.0002	0.00131695931471768
0.520174086093903	1.55316120071802E-05	57.12	0.0002	0.00132069205428706
0.520174086093903	1.5365991202998E-05	57.36	0.0002	0.00132439976667229
0.519867360591888	1.56052228703629E-05	57.6	0.0002	0.00132811631236109
0.519867360591888	1.5592953786836E-05	57.84	0.0002	0.00133186009355995
0.520174086093903	1.57156355271582E-05	58.08	0.0002	0.00133561712427763
0.519867360591888	1.55193447426427E-05	58.32	0.0002	0.00133936532191001
0.520174086093903	1.54273329826538E-05	58.56	0.0002	0.00134307892323704
0.520174086093903	1.56972346303519E-05	58.8	0.0002	0.0013468138713506
0.519867360591888	1.57217709784163E-05	59.04	0.0002	0.00135058415202366
0.520174086093903	1.55745510710403E-05	59.28	0.0002	0.00135433971066959
0.520174086093903	1.54089302668581E-05	59.52	0.0002	0.00135805772843014
0.519867360591888	1.54273329826538E-05	59.76	0.0002	0.00136175808002008
0.519867360591888	1.54764056787826E-05	60	0.0002	0.00136546652865945
0.520174086093903	1.54273329826538E-05	60.24	0.0002	0.00136917497729883
0.520174086093903	1.55438810907071E-05	60.48	0.0002	0.00137289152298763
0.520174086093903	1.52862467075465E-05	60.72	0.0002	0.00137659113832342
0.520174086093903	1.56910991790937E-05	60.96	0.0002	0.00138030841982982
0.520174086093903	1.54948083945783E-05	61.2	0.0002	0.00138405072873866
0.519867360591888	1.53721248352667E-05	61.44	0.0002	0.00138775476072624
0.520174086093903	1.54150638991268E-05	61.68	0.0002	0.00139144922337437
0.519867360591888	1.52371749209124E-05	61.92	0.0002	0.00139512749203277
0.519867360591888	1.51696995089878E-05	62.16	0.0002	0.00139877631696436
0.520174086093903	1.5273979443009E-05	62.4	0.0002	0.0014024295584386
0.519867360591888	1.518196768302E-05	62.64	0.0002	0.00140608427209372
0.520174086093903	1.52433085531811E-05	62.88	0.0002	0.00140973530524207
0.520174086093903	1.52678458107403E-05	63.12	0.0002	0.00141339664376574
0.520174086093903	1.53169185068691E-05	63.36	0.0002	0.00141706681548385
0.520174086093903	1.50960895552998E-05	63.6	0.0002	0.00142071637645131
0.520174086093903	1.51083577293321E-05	63.84	0.0002	0.00142434091012547
0.519867360591888	1.49611387314508E-05	64.08	0.0002	0.00142794924970076
0.519867360591888	1.51022240970633E-05	64.32	0.0002	0.00143155685324018
0.519867360591888	1.50531504914397E-05	64.56	0.0002	0.0014351754981908
0.520174086093903	1.47587124956772E-05	64.8	0.0002	0.00143875292174926
0.520174086093903	1.5065418665472E-05	65.04	0.0002	0.00144233181748859
0.519867360591888	1.5065418665472E-05	65.28	0.0002	0.00144594751796831
0.519867360591888	1.52249058373855E-05	65.52	0.0002	0.00144958235690865
0.519867360591888	1.50899550135364E-05	65.76	0.0002	0.00145322014021076
0.520174086093903	1.52065040310845E-05	66	0.0002	0.00145685571529611
0.520174086093903	1.49550041896873E-05	66.24	0.0002	0.00146047509628261
0.519867360591888	1.50224796016118E-05	66.48	0.0002	0.00146407239433756
0.519867360591888	1.50347486851388E-05	66.72	0.0002	0.00146767926173197
0.519867360591888	1.51328940773965E-05	66.96	0.0002	0.00147129937886348
0.520174086093903	1.51022240970633E-05	67.2	0.0002	0.00147492759304441
0.520174086093903	1.50347486851388E-05	67.44	0.0002	0.00147854402977828
0.519867360591888	1.48752606037306E-05	67.68	0.0002	0.00148213323089294
0.520174086093903	1.48261879076017E-05	67.92	0.0002	0.0014856974047143
0.519867360591888	1.49243342093541E-05	68.16	0.0002	0.00148926746736834
0.519867360591888	1.48997978612897E-05	68.4	0.0002	0.00149284636321681
0.519867360591888	1.50163459693431E-05	68.64	0.0002	0.00149643630047649
0.520174086093903	1.50040777953109E-05	68.88	0.0002	0.00150003875132825
0.519867360591888	1.48936633195262E-05	69.12	0.0002	0.00150362648026203
0.520174086093903	1.50531504914397E-05	69.36	0.0002	0.00150722009791934
0.520174086093903	1.48323224493652E-05	69.6	0.0002	0.00151080635467224
0.519867360591888	1.48752606037306E-05	69.84	0.0002	0.00151437126463861
0.520174086093903	1.46789689097204E-05	70.08	0.0002	0.00151791777218023
0.519867360591888	1.50347486851388E-05	70.32	0.0002	0.00152148341829161
0.520174086093903	1.47280416058493E-05	70.56	0.0002	0.00152505495312653
0.520174086093903	1.50531504914397E-05	70.8	0.0002	0.0015286286961782
0.520174086093903	1.50592850332032E-05	71.04	0.0002	0.00153224218844116
0.519867360591888	1.4881395145494E-05	71.28	0.0002	0.0015358350700626
0.519867360591888	1.50347486851388E-05	71.52	0.0002	0.00153942500732228
0.520174086093903	1.49918096212787E-05	71.76	0.0002	0.00154302819431905
0.519867360591888	1.5065418665472E-05	72	0.0002	0.00154663506171346
0.520174086093903	1.47955170177738E-05	72.24	0.0002	0.00155021837399545
0.519867360591888	1.49611387314508E-05	72.48	0.0002	0.00155378917268536
0.519867360591888	1.50163459693431E-05	72.72	0.0002	0.00155738647084945
0.520174086093903	1.49427360156551E-05	72.96	0.0002	0.00156098156068765
0.520174086093903	1.4807785191806E-05	73.2	0.0002	0.00156455162323255
0.519867360591888	1.49120660353219E-05	73.44	0.0002	0.0015681180053798
0.519867360591888	1.47280416058493E-05	73.68	0.0002	0.00157167481829674
0.519867360591888	1.47403097798815E-05	73.92	0.0002	0.00157521102046303
0.519867360591888	1.48752606037306E-05	74.16	0.0002	0.00157876488890906
0.520174086093903	1.48629924296984E-05	74.4	0.0002	0.00158233347927307
0.520174086093903	1.49611387314508E-05	74.64	0.0002	0.00158591237501241
0.520174086093903	1.46482980198925E-05	74.88	0.0002	0.00158946550742257
0.520174086093903	1.4820054275333E-05	75.12	0.0002	0.001593001709698
0.520174086093903	1.46360298458603E-05	75.36	0.0002	0.00159653643979254
0.520174086093903	1.45869571497315E-05	75.6	0.0002	0.00160004319823202
0.519867360591888	1.47955170177738E-05	75.84	0.0002	0.00160356909513212
0.519867360591888	1.49488705574186E-05	76.08	0.0002	0.00160713842164114
0.520174086093903	1.48445906233974E-05	76.32	0.0002	0.00161071363698284
0.520174086093903	1.48752606037306E-05	76.56	0.0002	0.00161428001913009
0.519867360591888	1.48568587974296E-05	76.8	0.0002	0.00161784787345823
0.520174086093903	1.48936633195262E-05	77.04	0.0002	0.00162141793611227
0.520174086093903	1.46176280395593E-05	77.28	0.0002	0.00162495929107536
0.520174086093903	1.46421643876238E-05	77.52	0.0002	0.00162847046616662
0.519867360591888	1.46605661939248E-05	77.76	0.0002	0.0016319867938364
0.519867360591888	1.45440180858714E-05	78	0.0002	0.00163549134394998
0.520174086093903	1.49059314935585E-05	78.24	0.0002	0.00163902533789951
0.520174086093903	1.46482980198925E-05	78.48	0.0002	0.00164257184544113
0.520174086093903	1.4672834367957E-05	78.72	0.0002	0.00164609038132767
0.519867360591888	1.42925191539689E-05	78.96	0.0002	0.0016495662237503
0.519867360591888	1.45256153700757E-05	79.2	0.0002	0.00165302439989318
0.520174086093903	1.4580822607968E-05	79.44	0.0002	0.00165651717245055
0.519867360591888	1.42557146318723E-05	79.68	0.0002	0.00165997755691933
0.519867360591888	1.47832488437416E-05	79.92	0.0002	0.0016634622325364
0.519867360591888	1.46237616718281E-05	80.16	0.0002	0.00166699107379827
0.519867360591888	1.41023610922275E-05	80.4	0.0002	0.00167043820852996
0.519867360591888	1.46912370837526E-05	80.64	0.0002	0.00167389344031108
0.520174086093903	1.44336036100867E-05	80.88	0.0002	0.00167738842119434
0.520174086093903	1.46789689097204E-05	81.12	0.0002	0.00168088192989671
0.519867360591888	1.44520063258824E-05	81.36	0.0002	0.00168437764692499
0.519867360591888	1.45010790220113E-05	81.6	0.0002	0.00168785201716673
0.519867360591888	1.45562862599036E-05	81.84	0.0002	0.00169133890100056
0.520174086093903	1.4562420801667E-05	82.08	0.0002	0.00169483314584795
0.519867360591888	1.45746889756992E-05	82.32	0.0002	0.00169832959902123
0.519867360591888	1.4488810847979E-05	82.56	0.0002	0.00170181721900008
0.520174086093903	1.45685544339358E-05	82.8	0.0002	0.00170530410283391
0.519867360591888	1.44949453897425E-05	83.04	0.0002	0.00170879172281275
0.519867360591888	1.44642744999146E-05	83.28	0.0002	0.00171226682919951
0.520174086093903	1.42802509799367E-05	83.52	0.0002	0.00171571617225709
0.519867360591888	1.45072135637747E-05	83.76	0.0002	0.00171917066800233
0.519867360591888	1.42250437420444E-05	84	0.0002	0.00172261853887903
0.519867360591888	1.42005073939799E-05	84.24	0.0002	0.00172602960501535
0.519867360591888	1.43415918500978E-05	84.48	0.0002	0.00172945465692464
0.520174086093903	1.43047873280011E-05	84.72	0.0002	0.00173289222242602
0.520174086093903	1.44336036100867E-05	84.96	0.0002	0.00173634082933859
0.520174086093903	1.43722627399256E-05	85.2	0.0002	0.00173979753330059
0.519867360591888	1.42495800901088E-05	85.44	0.0002	0.00174323215444019
0.519867360591888	1.43477263918612E-05	85.68	0.0002	0.00174666383121803
0.519867360591888	1.43967990879901E-05	85.92	0.0002	0.00175011317427561
0.519867360591888	1.435386002413E-05	86.16	0.0002	0.00175356325336907
0.520174086093903	1.42250437420444E-05	86.4	0.0002	0.00175699272182101
0.519867360591888	1.41575683301198E-05	86.64	0.0002	0.00176039863526967
0.519867360591888	1.43599945658934E-05	86.88	0.0002	0.00176382074281719
0.520174086093903	1.43047873280011E-05	87.12	0.0002	0.00176726051664445
0.519867360591888	1.41637019623886E-05	87.36	0.0002	0.0017706767353593
0.519867360591888	1.42250437420444E-05	87.6	0.0002	0.00177408338484383
0.519867360591888	1.44642744999146E-05	87.84	0.0002	0.00177752610303287
0.519867360591888	1.44765426739468E-05	88.08	0.0002	0.00178099900109373
0.520174086093903	1.39796784424107E-05	88.32	0.0002	0.00178441374762769
0.520174086093903	1.41416167025454E-05	88.56	2E-05	0.00178778830304509
0.520174086093903	1.43121451401385E-05	88.8	2E-05	0.00179120275446621
0.520174086093903	1.42998769661062E-05	89.04	2E-05	0.00179463619711896
0.520174086093903	1.41520440593013E-05	89.28	2E-05	0.00179805042764201
0.520174086093903	1.4191916307027E-05	89.52	2E-05	0.00180145170288597
0.520174086093903	1.42379221870215E-05	89.76	2E-05	0.00180486328350525
0.520174086093903	1.4153270967654E-05	90	2E-05	0.00180827022668382
0.520174086093903	1.40416295835166E-05	90.24	2E-05	0.00181165361474996
0.520174086093903	1.4082728739595E-05	90.48	2E-05	0.00181502853774873
0.519867360591888	1.42557109938934E-05	90.72	2E-05	0.00181842915051675
0.520174086093903	1.4157564692141E-05	90.96	2E-05	0.00182183874359907
0.520174086093903	1.41943701237324E-05	91.2	2E-05	0.00182524097577698
0.519867360591888	1.41262808028841E-05	91.44	2E-05	0.00182863945388817
0.519867360591888	1.41992768476484E-05	91.68	2E-05	0.00183203852080624
0.519867360591888	1.39496178235277E-05	91.92	2E-05	0.00183541638816678
0.519867360591888	1.39974645207985E-05	92.16	2E-05	0.0018387700380481
0.520174086093903	1.41293476190185E-05	92.4	2E-05	0.00184214525550487
0.519867360591888	1.40532847581198E-05	92.64	2E-05	0.00184552717139013
0.520174086093903	1.41385489769164E-05	92.88	2E-05	0.00184891019143833
0.520174086093903	1.40815018312423E-05	93.12	2E-05	0.00185229659753531
0.519867360591888	1.40489910336328E-05	93.36	2E-05	0.0018556722566791
0.520174086093903	1.3947777915746E-05	93.6	2E-05	0.00185903186895302
0.520174086093903	1.40943839141983E-05	93.84	2E-05	0.00186239692837262
0.519867360591888	1.4099904547038E-05	94.08	2E-05	0.00186578024298797
0.520174086093903	1.40367228596006E-05	94.32	2E-05	0.00186915663827676
0.519867360591888	1.38674204208655E-05	94.56	2E-05	0.00187250513547042
0.519867360591888	1.39244684760342E-05	94.8	2E-05	0.00187584016213805
0.520174086093903	1.40876363730058E-05	95.04	2E-05	0.00187920161471993
0.519867360591888	1.38649675136548E-05	95.28	2E-05	0.00188255592718633
0.520174086093903	1.38668074214365E-05	95.52	2E-05	0.00188588374017854
0.520174086093903	1.40459242174984E-05	95.76	2E-05	0.00188923326797521
0.519867360591888	1.39158801175654E-05	96	2E-05	0.00189258868449542
0.519867360591888	1.40949969136273E-05	96.24	2E-05	0.00189594998973916
0.520174086093903	1.39606590892072E-05	96.48	2E-05	0.0018993166684595
0.520174086093903	1.3837977348885E-05	96.72	2E-05	0.00190265250483208
0.519867360591888	1.39066796691623E-05	96.96	2E-05	0.00190598186367424
0.520174086093903	1.3947777915746E-05	97.2	2E-05	0.00190932439858443
0.519560635089874	1.38232553581474E-05	97.44	2E-05	0.0019126569225773
0.520174086093903	1.39717012643814E-05	97.68	2E-05	0.001915992317372
0.520174086093903	1.38477917062119E-05	97.92	2E-05	0.00191933065652847
0.519867360591888	1.40299753184081E-05	98.16	2E-05	0.00192267598857143
0.519867360591888	1.39894900712534E-05	98.4	2E-05	0.00192603832441819
0.519867360591888	1.38661944220075E-05	98.64	2E-05	0.00192938100655738
0.520174086093903	1.38005589178647E-05	98.88	2E-05	0.00193270101695816
0.519867360591888	1.39717012643814E-05	99.12	2E-05	0.00193603368818003
0.519867360591888	1.39054527608096E-05	99.36	2E-05	0.00193937894666305
0.520174086093903	1.37686611196841E-05	99.6	2E-05	0.00194269984032871
0.520174086093903	1.38158939080313E-05	99.84	2E-05	0.00194600998693204
0.520174086093903	1.39422572829062E-05	100.08	2E-05	0.00194934096507495
0.520174086093903	1.3895637493988E-05	100.32	2E-05	0.00195268151244818
0.519867360591888	1.38079194584861E-05	100.56	2E-05	0.00195600593928248
0.520174086093903	1.38073064590571E-05	100.8	2E-05	0.00195931976639258
0.520174086093903	1.39471640068223E-05	101.04	2E-05	0.00196265030284849
0.519867360591888	1.39361227411428E-05	101.28	2E-05	0.00196599629725824
0.519867360591888	1.38753948704107E-05	101.52	2E-05	0.00196933367937163
0.520174086093903	1.41146265377756E-05	101.76	2E-05	0.00197269248194061
0.519867360591888	1.3834296623827E-05	102	2E-05	0.00197604635272
0.520174086093903	1.40097326948307E-05	102.24	2E-05	0.00197938763623824
0.520174086093903	1.3817120816384E-05	102.48	2E-05	0.00198272685865959
0.520174086093903	1.39575922730728E-05	102.72	2E-05	0.00198605982423032
0.519867360591888	1.40109596031834E-05	102.96	2E-05	0.00198941605045547
0.519867360591888	1.39907169796061E-05	103.2	2E-05	0.00199277625164541
0.519867360591888	1.40680067488574E-05	103.44	2E-05	0.00199614329849282
0.519867360591888	1.39943967951695E-05	103.68	2E-05	0.00199951078691811
0.519867360591888	1.39226276587578E-05	103.92	2E-05	0.00200286082985258
0.520174086093903	1.41557247843593E-05	104.16	2E-05	0.00200623023214575
0.519867360591888	1.39667936309706E-05	104.4	2E-05	0.00200960493435559
0.520174086093903	1.39526855491567E-05	104.64	2E-05	0.00201295527185721
0.520174086093903	1.39735411721631E-05	104.88	2E-05	0.00201630641906377
0.520174086093903	1.3891343769501E-05	105.12	2E-05	0.00201965020525677
0.520174086093903	1.39379635584191E-05	105.36	2E-05	0.00202298972213612
0.519867360591888	1.41324153446476E-05	105.6	2E-05	0.00202635816760448
0.519867360591888	1.40496040330618E-05	105.84	2E-05	0.00202974000992981
0.519867360591888	1.42182925628731E-05	106.08	2E-05	0.00203313215752132
0.520174086093903	1.41023574542487E-05	106.32	2E-05	0.00203653063552338
0.519867360591888	1.40238407766446E-05	106.56	2E-05	0.00203990577931108
0.519867360591888	1.39753810799448E-05	106.8	2E-05	0.00204326568593387
0.520174086093903	1.40416295835166E-05	107.04	2E-05	0.00204662772721349
0.519867360591888	1.40471511258511E-05	107.28	2E-05	0.00204999838089861
0.520174086093903	1.42563249028171E-05	107.52	2E-05	0.00205339479802205
0.520174086093903	1.41495902425959E-05	107.76	2E-05	0.0020568035078395
0.519867360591888	1.41710597745259E-05	108	2E-05	0.00206020198584156
0.520174086093903	1.40404035846586E-05	108.24	2E-05	0.00206358736144466
0.520174086093903	1.42250401040656E-05	108.48	2E-05	0.00206697921468731
0.519867360591888	1.43011038744589E-05	108.72	2E-05	0.00207040235196473
0.519867360591888	1.41557247843593E-05	108.96	2E-05	0.00207381717140379
0.519867360591888	1.42262670124182E-05	109.2	2E-05	0.0020772230104194
0.520174086093903	1.43771667353576E-05	109.44	2E-05	0.00208065542246913
0.519867360591888	1.43360684887739E-05	109.68	2E-05	0.00208410101069603
0.519867360591888	1.43011038744589E-05	109.92	2E-05	0.00208753747137962
0.519867360591888	1.42894486998557E-05	110.16	2E-05	0.00209096833768854
0.519867360591888	1.44403484227951E-05	110.4	2E-05	0.00209441591334325
0.520174086093903	1.43121451401385E-05	110.64	2E-05	0.00209786621257081
0.519867360591888	1.44121313496726E-05	110.88	2E-05	0.00210131312574958
0.519867360591888	1.43489496622351E-05	111.12	2E-05	0.00210476445547101
0.520174086093903	1.45127305586357E-05	111.36	2E-05	0.00210822785709752
0.519867360591888	1.47396940519684E-05	111.6	2E-05	0.00211173814805079
0.520174086093903	1.46059692269773E-05	111.84	2E-05	0.00211525962764426
0.519867360591888	1.46323463923181E-05	112.08	2E-05	0.00211876822551858
0.519867360591888	1.47685241245199E-05	112.32	2E-05	0.0021222963299806
0.519867360591888	1.46035163197666E-05	112.56	2E-05	0.00212582097483391
0.520174086093903	1.48237313624122E-05	112.8	2E-05	0.00212935224455577
0.520174086093903	1.50237037814804E-05	113.04	2E-05	0.00213293393677304
0.520174086093903	1.50237037814804E-05	113.28	2E-05	0.0021365396256806
0.520174086093903	1.50329051393783E-05	113.52	2E-05	0.0021401464187511
0.520174086093903	1.4924944480299E-05	113.76	2E-05	0.00214374136070546
0.519867360591888	1.49494808283634E-05	114	2E-05	0.0021473262917425
0.520174086093903	1.52666143549141E-05	114.24	2E-05	0.00215095222316449
0.520174086093903	1.53948185470654E-05	114.48	2E-05	0.00215463159511273
0.519867360591888	1.51562007886241E-05	114.72	2E-05	0.00215829771743301
0.519867360591888	1.53850032802438E-05	114.96	2E-05	0.00216196266192128
0.520174086093903	1.53739620145643E-05	115.2	2E-05	0.00216565373775666
0.520174086093903	1.539236473036E-05	115.44	2E-05	0.00216934569696605
0.520174086093903	1.54377576109255E-05	115.68	2E-05	0.002173045311647
0.519560635089874	1.55911111505702E-05	115.92	2E-05	0.00217676877589838
0.520174086093903	1.58002840180416E-05	116.16	2E-05	0.00218053574331861
0.519867360591888	1.5653678929084E-05	116.4	2E-05	0.00218431021887227
0.519867360591888	1.58616257976973E-05	116.64	2E-05	0.00218809205543948
0.520174086093903	1.58769598783692E-05	116.88	2E-05	0.00219190068572061
0.520174086093903	1.59333940246142E-05	117.12	2E-05	0.00219571792818897
0.519867360591888	1.59867613547249E-05	117.36	2E-05	0.00219954834683449
0.519867360591888	1.60560775839258E-05	117.6	2E-05	0.00220339348750713
0.519867360591888	1.61401148943696E-05	117.84	2E-05	0.00220725703060452
0.520174086093903	1.65363799169427E-05	118.08	2E-05	0.00221117820998188
0.520174086093903	1.64216708071763E-05	118.32	2E-05	0.00221513317606877
0.520480751991272	1.65161363838706E-05	118.56	2E-05	0.0022190857129317
0.519867360591888	1.67020007211249E-05	118.8	2E-05	0.0022230718893843
0.520174086093903	1.67884918482741E-05	119.04	2E-05	0.00222709074849263
0.519867360591888	1.66418867593165E-05	119.28	2E-05	0.00223110239392554
0.520174086093903	1.70209750649519E-05	119.52	2E-05	0.00223514193734445
0.519867360591888	1.69442992046243E-05	119.76	2E-05	0.0022392177702568
0.519867360591888	1.72798354469705E-05	120	2E-05	0.00224332466641499
0.520174086093903	1.72160398506094E-05	120.24	2E-05	0.0022474641714507
0.519867360591888	1.72841300809523E-05	120.48	2E-05	0.00225160419184249
0.520174086093903	1.73221615114016E-05	120.72	2E-05	0.00225575694683357
0.519867360591888	1.7530108380015E-05	120.96	2E-05	0.00225993921922054
0.520174086093903	1.7849082723842E-05	121.2	2E-05	0.002264184722153
0.519867360591888	1.8133705452783E-05	121.44	2E-05	0.0022685026567342
0.520174086093903	1.81018112925813E-05	121.68	0.0002	0.00227285091874364
0.519867360591888	1.81570194399683E-05	121.92	0.0002	0.00227720197843155
0.520174086093903	1.83655793080106E-05	122.16	0.0002	0.0022815846902813
0.519867360591888	1.85496028279886E-05	122.4	0.0002	0.00228601451213763
0.520174086093903	1.87274927156977E-05	122.64	0.0002	0.00229048776360287
0.519867360591888	1.87704317795578E-05	122.88	0.0002	0.0022949875145423
0.519867360591888	1.90587361430516E-05	123.12	0.0002	0.00229952701469301
0.520174086093903	1.91875515156426E-05	123.36	0.0002	0.00230411656921205
0.520174086093903	1.90587361430516E-05	123.6	0.0002	0.0023087061237311
0.519867360591888	1.9733490262297E-05	123.84	0.0002	0.00231336119089974
0.519867360591888	1.96537457668455E-05	124.08	0.0002	0.00231808765922324
0.520174086093903	1.97396238945657E-05	124.32	0.0002	0.00232281486358261
0.520174086093903	2.00770009541884E-05	124.56	0.0002	0.00232759285856446
0.520174086093903	1.99727201106725E-05	124.8	0.0002	0.00233239882509224
0.520174086093903	2.03100971702952E-05	125.04	0.0002	0.00233723276316596
0.519867360591888	2.03100971702952E-05	125.28	0.0002	0.00234210718648683
0.520174086093903	2.05861324502621E-05	125.52	0.0002	0.00234701473404129
0.520174086093903	2.08437668334227E-05	125.76	0.0002	0.00235198632195534
0.520174086093903	2.12056802411098E-05	126	0.0002	0.00235703225560428
0.519867360591888	2.11811438930454E-05	126.24	0.0002	0.00236211867450038
0.520174086093903	2.1463312805281E-05	126.48	0.0002	0.00236723600930418
0.519867360591888	2.16718726733234E-05	126.72	0.0002	0.00237241223156161
0.519867360591888	2.1837495296495E-05	126.96	0.0002	0.00237763335571799
0.520174086093903	2.19785797526129E-05	127.2	0.0002	0.00238289128472388
0.520174086093903	2.22607504838379E-05	127.44	0.0002	0.00238820000435226
0.520174086093903	2.26349311560625E-05	127.68	0.0002	0.00239358748614904
0.520174086093903	2.29968445637496E-05	127.92	0.0002	0.00239906329923542
0.520174086093903	2.29784418479539E-05	128.16	0.0002	0.00240458033360483
0.519867360591888	2.30704536079429E-05	128.4	0.0002	0.00241010620105953
0.520174086093903	2.33342216233723E-05	128.64	0.0002	0.00241567476208729
0.520174086093903	2.35305142268771E-05	128.88	0.0002	0.00242129853038932
0.520174086093903	2.36163923545973E-05	129.12	0.0002	0.0024269561591791
0.519867360591888	2.42788773903158E-05	129.36	0.0002	0.00243270359154849
0.520174086093903	2.42298046941869E-05	129.6	0.0002	0.00243852463339863
0.520174086093903	2.44567672780249E-05	129.84	0.0002	0.00244436702203529
0.519867360591888	2.4536509954487E-05	130.08	0.0002	0.0024502462153032
0.519867360591888	2.48554861173034E-05	130.32	0.0002	0.00245617325483181
0.520174086093903	2.51805940933991E-05	130.56	0.0002	0.00246217758445709
0.520174086093903	2.55731774814194E-05	130.8	0.0002	0.00246826803704607
0.519867360591888	2.54259593930328E-05	131.04	0.0002	0.00247438793347101
0.520174086093903	2.58921518252464E-05	131.28	0.0002	0.0024805461068172
0.520174086093903	2.62111279880628E-05	131.52	0.0002	0.0024867985003948
0.519867360591888	2.63644797087181E-05	131.76	0.0002	0.00249310757331841
0.519867360591888	2.65055659838254E-05	132	0.0002	0.00249945197880152
0.519867360591888	2.69226857199101E-05	132.24	0.0002	0.00250586336900596
0.520174086093903	2.71680510195438E-05	132.48	0.0002	0.0025123542574147
0.520174086093903	2.7572903491091E-05	132.72	0.0002	0.00251892317195597
0.519867360591888	2.77262570307357E-05	132.96	0.0002	0.00252555907121859
0.519867360591888	2.79593532468425E-05	133.2	0.0002	0.0025322413444519
0.519867360591888	2.8026828658767E-05	133.44	0.0002	0.00253895968628058
0.520174086093903	2.82169876300031E-05	133.68	0.0002	0.00254570894423523
0.520174086093903	2.86034373857547E-05	133.92	0.0002	0.00255252739523712
0.520174086093903	2.88917399302591E-05	134.16	0.0002	0.00255942681651504
0.519867360591888	2.9222983357613E-05	134.4	0.0002	0.00256640058330959
0.519867360591888	2.93333978333976E-05	134.64	0.0002	0.00257342734905251
0.519867360591888	2.98977374768583E-05	134.88	0.0002	0.00258053508528974
0.520174086093903	3.00572246487718E-05	135.12	0.0002	0.00258772968074481
0.520174086093903	3.01737727568252E-05	135.36	0.0002	0.00259495740043349
0.519867360591888	3.04007353406632E-05	135.6	0.0002	0.00260222634140518
0.519867360591888	3.07442460325547E-05	135.84	0.0002	0.00260956373916997
0.519867360591888	3.0873063224135E-05	136.08	0.0002	0.00261695781628077
0.520174086093903	3.12043048324995E-05	136.32	0.0002	0.00262440710044757
0.519867360591888	3.1621428206563E-05	136.56	0.0002	0.00263194618841226
0.519867360591888	3.15232828143053E-05	136.8	0.0002	0.00263952355373476
0.520174086093903	3.20998879033141E-05	137.04	0.0002	0.00264715833422087
0.520174086093903	3.23943277180661E-05	137.28	0.0002	0.00265489764009544
0.519867360591888	3.24004613503348E-05	137.52	0.0002	0.00266267301478365
0.520174086093903	3.26949011650868E-05	137.76	0.0002	0.0026704844582855
0.520174086093903	3.29218637489248E-05	138	0.0002	0.00267835847007518
0.520174086093903	3.30445436702576E-05	138.24	0.0002	0.00268627443896548
0.519867360591888	3.34493961418048E-05	138.48	0.0002	0.00269425371174293
0.520174086093903	3.36395532940514E-05	138.72	0.0002	0.00270230438567523
0.520174086093903	3.40321385010611E-05	138.96	0.0002	0.00271042498869065
0.520174086093903	3.39585312758572E-05	139.2	0.0002	0.00271858386906388
0.519867360591888	3.42591010848992E-05	139.44	0.0002	0.00272676998494717
0.519867360591888	3.47805034834892E-05	139.68	0.0002	0.00273505473749537
0.519560635089874	3.4400185541017E-05	139.92	0.0002	0.00274335642017831
0.519867360591888	3.49951951648109E-05	140.16	0.0002	0.00275168386586301
0.519867360591888	3.517308505252E-05	140.4	0.0002	0.00276010405948909
0.520174086093903	3.54000476363581E-05	140.64	0.0002	0.00276857283541176
0.519867360591888	3.56576820195187E-05	140.88	0.0002	0.00277709976297046
0.519867360591888	3.57374265149701E-05	141.12	0.0002	0.0027856671759946
0.520174086093903	3.62588252755813E-05	141.36	0.0002	0.00279430672620947
0.520174086093903	3.65778032573871E-05	141.6	0.0002	0.00280304712163342
0.520174086093903	3.6424447898753E-05	141.84	0.0002	0.00281180739177216
0.520174086093903	3.67066168109886E-05	142.08	0.0002	0.00282058311953733
0.520174086093903	3.69949229934718E-05	142.32	0.0002	0.00282942730431387
0.519867360591888	3.71176065527834E-05	142.56	0.0002	0.00283832080785942
0.519867360591888	3.71114692825358E-05	142.8	0.0002	0.00284722829695965
0.520174086093903	3.76328716811258E-05	143.04	0.0002	0.00285619761787529
0.519867360591888	3.77984943042975E-05	143.28	0.0002	0.00286524938179354
0.520174086093903	3.85345883842092E-05	143.52	0.0002	0.00287440935171617
0.519867360591888	3.78966396965552E-05	143.76	0.0002	0.00288358109908586
0.519867360591888	3.82278813049197E-05	144	0.0002	0.00289271604160603
0.520174086093903	3.83996375603601E-05	144.24	0.0002	0.00290191134386987
0.519867360591888	3.87799518648535E-05	144.48	0.0002	0.00291117289460089
0.519867360591888	3.90682580473367E-05	144.72	0.0002	0.00292051467979036
0.520174086093903	3.92584151995834E-05	144.96	0.0002	0.00292991388057999
0.519867360591888	3.93872323911637E-05	145.2	0.0002	0.00293935135829088
0.520174086093903	3.94547059840988E-05	145.44	0.0002	0.00294881239089591
0.519867360591888	4.00558528781403E-05	145.68	0.0002	0.00295835365795938
0.519867360591888	4.00313147110865E-05	145.92	0.0002	0.00296796411807008
0.519867360591888	4.03073499910533E-05	146.16	0.0002	0.00297760475783434
0.520174086093903	4.03380217903759E-05	146.4	0.0002	0.00298728220244811
0.520174086093903	4.06938015657943E-05	146.64	0.0002	0.00299700602125085
0.519867360591888	4.06324579671491E-05	146.88	0.0002	0.00300676517239481
0.520174086093903	4.09575695812237E-05	147.12	0.0002	0.00301655597570061
0.519867360591888	4.07858133257832E-05	147.36	0.0002	0.00302636518164945
0.520174086093903	4.11906657973304E-05	147.6	0.0002	0.00303620235914422
0.519867360591888	4.11293221986853E-05	147.84	0.0002	0.00304608075770375
0.519867360591888	4.12888111895882E-05	148.08	0.0002	0.00305597093371034
0.519867360591888	4.15587128372863E-05	148.32	0.0002	0.00306591263659356
0.519867360591888	4.20739779656287E-05	148.56	0.0002	0.00307594855948991
0.520174086093903	4.16445909650065E-05	148.8	0.0002	0.00308599478776159
0.519867360591888	4.18715535488445E-05	149.04	0.0002	0.00309601672510325
0.519867360591888	4.19574316765647E-05	149.28	0.0002	0.0031060762033303
0.520174086093903	4.20555770688225E-05	149.52	0.0002	0.00311615776437975
0.519867360591888	4.21721269958653E-05	149.76	0.0002	0.00312626508886751
0.519867360591888	4.2613781261025E-05	150	0.0002	0.00313643939785834
0.520174086093903	4.26383194280788E-05	150.24	0.0002	0.00314666964994103
0.520174086093903	4.2724197555799E-05	150.48	0.0002	0.00315691315197909
0.519867360591888	4.26689912274014E-05	150.72	0.0002	0.00316716033463308
0.519867360591888	4.26812584919389E-05	150.96	0.0002	0.0031774023645994
0.519867360591888	4.28346102125943E-05	151.2	0.0002	0.00318766426884394
0.519867360591888	4.35584370279685E-05	151.44	0.0002	0.00319803143451281
0.519867360591888	4.32210617873352E-05	151.68	0.0002	0.00320844497437065
0.519867360591888	4.31474509241525E-05	151.92	0.0002	0.00321880919589603
0.520174086093903	4.35339024988934E-05	152.16	0.0002	0.00322921095830679
0.520174086093903	4.34173525718506E-05	152.4	0.0002	0.00323964510891528
0.519867360591888	4.38099377788603E-05	152.64	0.0002	0.00325011238375737
0.519867360591888	4.37485941802152E-05	152.88	0.0002	0.00326061940759246
0.519867360591888	4.37792659795377E-05	153.12	0.0002	0.00327112275081163
0.520174086093903	4.41534466517624E-05	153.36	0.0002	0.00328167467632738
0.519867360591888	4.42331911472138E-05	153.6	0.0002	0.00329228107286326
0.520174086093903	4.43926801381167E-05	153.84	0.0002	0.0033029161774175
0.520174086093903	4.42822638433427E-05	154.08	0.0002	0.00331355717069527
0.519867360591888	4.4521497329697E-05	154.32	0.0002	0.00332421362203604
0.520174086093903	4.46687154180836E-05	154.56	0.0002	0.00333491644756577
0.520174086093903	4.47668608103413E-05	154.8	0.0002	0.00334564871671318
0.519560635089874	4.46441772510298E-05	155.04	0.0002	0.00335637804128055
0.520174086093903	4.45767036580946E-05	155.28	0.0002	0.00336708454698964
0.520174086093903	4.47791280748788E-05	155.52	0.0002	0.0033778072467976
0.519867360591888	4.52146523457486E-05	155.76	0.0002	0.00338860650044807
0.519867360591888	4.47975326096639E-05	156	0.0002	0.00339940796264272
0.520174086093903	4.52330532425549E-05	156.24	0.0002	0.00341021163294499
0.520174086093903	4.52269196102861E-05	156.48	0.0002	0.00342106682968733
0.520174086093903	4.54845539934468E-05	156.72	0.0002	0.00343195220651978
0.520174086093903	4.51287742180284E-05	156.96	0.0002	0.00344282580590516
0.520174086093903	4.5594966650242E-05	157.2	0.0002	0.00345371265480935
0.519867360591888	4.55336266895756E-05	157.44	0.0002	0.00346464808601013
0.520174086093903	4.59752845927142E-05	157.68	0.0002	0.003475629155364
0.519867360591888	4.58955400972627E-05	157.92	0.0002	0.0034866536543268
0.519867360591888	4.58403337688651E-05	158.16	0.0002	0.00349766195919073
0.519867360591888	4.59446127933916E-05	158.4	0.0002	0.00350867615277821
0.520174086093903	4.59262118965853E-05	158.64	0.0002	0.003519700651741
0.519867360591888	4.61531744804233E-05	158.88	0.0002	0.00353075017810624
0.519867360591888	4.63555988972075E-05	159.12	0.0002	0.00354185123091156
0.519867360591888	4.60182236565743E-05	159.36	0.0002	0.00355293608961801
0.520174086093903	4.66929777758196E-05	159.6	0.0002	0.0035640614337899
0.520174086093903	4.66929777758196E-05	159.84	0.0002	0.0035752677484561
0.519867360591888	4.66500387119595E-05	160.08	0.0002	0.00358646891043463
0.519867360591888	4.68585967610125E-05	160.32	0.0002	0.00359768994669139
0.520174086093903	4.68770012957975E-05	160.56	0.0002	0.0036089382184582
0.519867360591888	4.69506085210014E-05	160.8	0.0002	0.00362019753163622
0.520174086093903	4.7183708375087E-05	161.04	0.0002	0.00363149364966375
0.519867360591888	4.72573156002909E-05	161.28	0.0002	0.0036428265725408
0.520174086093903	4.71223647764418E-05	161.52	0.0002	0.003654152134186
0.520174086093903	4.74842781841289E-05	161.76	0.0002	0.00366550493134127
0.520174086093903	4.73554609925486E-05	162	0.0002	0.00367688570004247
0.519867360591888	4.76621680718381E-05	162.24	0.0002	0.0036882878155302
0.519867360591888	4.74045336886775E-05	162.48	0.0002	0.00369969581974146
0.519867360591888	4.80547532788478E-05	162.72	0.0002	0.00371115093417757
0.519560635089874	4.77480461995583E-05	162.96	0.0002	0.00372264727011497
0.519867360591888	4.78584624943323E-05	163.2	0.0002	0.00373412005115824
0.520174086093903	4.81222268717829E-05	163.44	0.0002	0.00374563773388217
0.519867360591888	4.79811424156651E-05	163.68	0.0002	0.00375717013819667
0.520174086093903	4.83798612549435E-05	163.92	0.0002	0.00376873345863714
0.520174086093903	4.84166666865349E-05	164.16	0.0002	0.00378034904199012
0.520174086093903	4.90484817419201E-05	164.4	0.0002	0.00379204485980153
0.519867360591888	4.88644582219422E-05	164.64	0.0002	0.0038037944125972
0.519867360591888	4.90423481096514E-05	164.88	0.0002	0.00381554322935699
0.520174086093903	4.91588943987153E-05	165.12	0.0002	0.00382732737845799
0.519867360591888	4.90362144773826E-05	165.36	0.0002	0.00383911079152312
0.519867360591888	4.91282262373716E-05	165.6	0.0002	0.00385089052440889
0.520174086093903	4.92631770612206E-05	165.84	0.0002	0.00386269749280472
0.519867360591888	4.94349296786822E-05	166.08	0.0002	0.00387454126561351
0.519867360591888	4.97416367579717E-05	166.32	0.0002	0.00388644245358591
0.519867360591888	4.95821514050476E-05	166.56	0.0002	0.00389836130816547
0.519867360591888	4.99685993418098E-05	166.8	0.0002	0.0039103073982551
0.519867360591888	4.9937931180466E-05	167.04	0.0002	0.00392229618191777
0.519867360591888	5.01342219649814E-05	167.28	0.0002	0.00393430484029522
0.520174086093903	5.02937109558843E-05	167.52	0.0002	0.00394635619224573
0.519867360591888	5.0710830691969E-05	167.76	0.0002	0.00395847673724347
0.520174086093903	5.08396478835493E-05	168	0.0002	0.00397066279467253
0.519867360591888	5.09745987073984E-05	168.24	0.0002	0.00398288050426344
0.519867360591888	5.10788777319249E-05	168.48	0.0002	0.00399512692143616
0.519560635089874	5.11708894919138E-05	168.72	0.0002	0.00400739689350302
0.520174086093903	5.12138285557739E-05	168.96	0.0002	0.00401968305966875
0.519867360591888	5.15021311002783E-05	169.2	0.0002	0.00403200897482747
0.519867360591888	5.21155452588573E-05	169.44	0.0002	0.00404444309599057
0.519867360591888	5.19683271704707E-05	169.68	0.0002	0.00405693316068209
0.519867360591888	5.2281167882029E-05	169.92	0.0002	0.00406944310008839
0.520174086093903	5.21523506904487E-05	170.16	0.0002	0.00408197512231709
0.519867360591888	5.24835922988132E-05	170.4	0.0002	0.0040945314354758
0.519867360591888	5.27105548826512E-05	170.64	0.0002	0.00410715473313757
0.519867360591888	5.27596275787801E-05	170.88	0.0002	0.00411981115503294
0.520174086093903	5.3397576266434E-05	171.12	0.0002	0.00413255001949437
0.519867360591888	5.33607708348427E-05	171.36	0.0002	0.00414536102114652
0.520174086093903	5.33607708348427E-05	171.6	0.0002	0.00415816760614689
0.519867360591888	5.33853090018965E-05	171.84	0.0002	0.00417097713572729
0.519867360591888	5.38331005373038E-05	172.08	0.0002	0.004183843344872
0.520174086093903	5.43422320333775E-05	172.32	0.0002	0.00419682438478048
0.519867360591888	5.44342437933665E-05	172.56	0.0002	0.00420987756187969
0.519867360591888	5.48390962649137E-05	172.8	0.0002	0.00422299036268668
0.520174086093903	5.46182673133444E-05	173.04	0.0002	0.00423612524631607
0.520174086093903	5.52255478396546E-05	173.28	0.0002	0.00424930650413443
0.520174086093903	5.51028642803431E-05	173.52	0.0002	0.00426254591358883
0.520174086093903	5.57469466002658E-05	173.76	0.0002	0.00427584789089451
0.519867360591888	5.55690567125566E-05	174	0.0002	0.00428920581129204
0.519867360591888	5.57960192963947E-05	174.24	0.0002	0.00430256962041312
0.519867360591888	5.60475200472865E-05	174.48	0.0002	0.00431599084513436
0.520174086093903	5.62315435672645E-05	174.72	0.0002	0.00432946433276811
0.519867360591888	5.66179951420054E-05	174.96	0.0002	0.00434300627741322
0.519867360591888	5.59616419195663E-05	175.2	0.0002	0.00435651583386061
0.519867360591888	5.44281101610977E-05	175.44	0.0002	0.00436976260411029
0.520174086093903	5.75013073103037E-05	175.68	0.0002	0.00438319413420685
0.520174086093903	5.77037353650667E-05	175.92	0.0002	0.0043970187393279
0.520174086093903	5.7740540796658E-05	176.16	0.0002	0.00441087205246731
0.519867360591888	5.83723558520433E-05	176.4	0.0002	0.00442480560006515
0.520174086093903	5.8789475588128E-05	176.64	0.0002	0.00443886501983797
0.520174086093903	5.87342692597304E-05	176.88	0.0002	0.00445296786921971
0.519867360591888	5.90348390687723E-05	177.12	0.0002	0.00446710016221913
0.519867360591888	5.91759235248901E-05	177.36	0.0002	0.00448128545373037
0.520174086093903	5.95133024035022E-05	177.6	0.0002	0.00449552816084178
0.520174086093903	5.98690821789205E-05	177.84	0.0002	0.00450985404699167
0.519867360591888	5.99365557718556E-05	178.08	0.0002	0.00452423072354576
0.520174086093903	6.02493964834139E-05	178.32	0.0002	0.0045386530378164
0.520174086093903	6.01819228904787E-05	178.56	0.0002	0.00455310479614126
0.519867360591888	6.06603825872298E-05	178.8	0.0002	0.00456760587279859
0.520174086093903	6.09977614658419E-05	179.04	0.0002	0.00458220485008496
0.519867360591888	6.13903466728516E-05	179.28	0.0002	0.0045968914230616
0.519560635089874	6.14394157310016E-05	179.52	0.0002	0.00461163099455006
0.520174086093903	6.14946256973781E-05	179.76	0.0002	0.00462638307952147
0.519867360591888	6.18626727373339E-05	180	0.0002	0.00464118595533363
0.520174086093903	6.19608181295916E-05	180.24	0.0002	0.00465604477423767
0.520174086093903	6.23779415036552E-05	180.48	0.0002	0.00467096542539365
0.519867360591888	6.26846449449658E-05	180.72	0.0002	0.00468597293576749
0.519867360591888	6.26233013463207E-05	180.96	0.0002	0.00470100988932244
0.520174086093903	6.31937800790183E-05	181.2	0.0002	0.00471610793909348
0.520174086093903	6.31079019512981E-05	181.44	0.0002	0.00473126414093712
0.520174086093903	6.39176068943925E-05	181.68	0.0002	0.00474650720199861
0.520174086093903	6.40586877125315E-05	181.92	0.0002	0.00476186435735144
0.520174086093903	6.41752412775531E-05	182.16	0.0002	0.00477725242883025
0.519867360591888	6.4684369135648E-05	182.4	0.0002	0.00479271558207983
0.519867360591888	6.48193235974759E-05	182.64	0.0002	0.0048082560252078
0.520174086093903	6.49420035188086E-05	182.88	0.0002	0.00482382738446176
0.520174086093903	6.52487069601193E-05	183.12	0.0002	0.00483945026971923
0.519867360591888	6.28318666713312E-05	183.36	0.0002	0.00485481993855501
0.520174086093903	6.60645455354825E-05	183.6	0.0002	0.00487028750801982
0.519867360591888	6.57946511637419E-05	183.84	0.0002	0.00488611061162373
0.519867360591888	6.6389657149557E-05	184.08	0.0002	0.00490197272862133
0.520174086093903	6.6389657149557E-05	184.32	0.0002	0.00491790624633722
0.519867360591888	6.65307452436537E-05	184.56	0.0002	0.0049338566946244
0.519867360591888	6.70582812745124E-05	184.8	0.0002	0.00494988737780658
0.520174086093903	6.70582812745124E-05	185.04	0.0002	0.00496598136531247
0.520174086093903	6.73588510835543E-05	185.28	0.0002	0.00498211142119544
0.519867360591888	6.76042182021774E-05	185.52	0.0002	0.00499830698950972
0.520174086093903	6.76164854667149E-05	185.76	0.0002	0.00501453347394999
0.520174086093903	6.79538570693694E-05	186	0.0002	0.00503080191505432
0.520174086093903	6.87635620124638E-05	186.24	0.0002	0.00504720800534414
0.520174086093903	6.85734048602171E-05	186.48	0.0002	0.00506368844136886
0.519867360591888	6.87574283801951E-05	186.72	0.0002	0.00508016814135771
0.520174086093903	6.92481626174413E-05	186.96	0.0002	0.00509672881227743
0.519867360591888	6.93892434355803E-05	187.2	0.0002	0.00511336530100379
0.519867360591888	6.96346105542034E-05	187.44	0.0002	0.00513004816348256
0.520174086093903	6.99351803632453E-05	187.68	0.0002	0.00514679653839266
0.519867360591888	7.03891055309214E-05	187.92	0.0002	0.00516363545269996
0.519867360591888	7.03155019436963E-05	188.16	0.0002	0.00518052000559691
0.519867360591888	7.09718515281565E-05	188.4	0.0002	0.00519747448801354
0.520174086093903	7.12417531758547E-05	188.64	0.0002	0.00521454012057802
0.520174086093903	7.13337649358436E-05	188.88	0.0002	0.00523164918275142
0.519867360591888	7.07755607436411E-05	189.12	0.0002	0.00524870230183296
0.519867360591888	7.15791320544668E-05	189.36	0.0002	0.00526578486496873
0.519867360591888	7.1689544711262E-05	189.6	0.0002	0.00528297710618062
0.519867360591888	7.18613009667024E-05	189.84	0.0002	0.00530020320766198
0.520174086093903	7.18858354957774E-05	190.08	0.0002	0.00531745286403747
0.519560635089874	7.25728605175391E-05	190.32	0.0002	0.00533478790755907
0.520174086093903	7.29593084543012E-05	190.56	0.0002	0.00535225176783569
0.520174086093903	7.31310647097416E-05	190.8	0.0002	0.00536978261261538
0.519867360591888	7.31924010324292E-05	191.04	0.0002	0.00538734142850444
0.519867360591888	7.31617328710854E-05	191.28	0.0002	0.00540490392457286
0.519867360591888	7.37015361664817E-05	191.52	0.0002	0.00542252751685737
0.519867360591888	7.37199370632879E-05	191.76	0.0002	0.00544021809364494
0.519867360591888	7.4124793172814E-05	192	0.0002	0.00545795946127327
0.520174086093903	7.44376302463934E-05	192.24	0.0002	0.00547578695208358
0.520174086093903	7.46339210309088E-05	192.48	0.0002	0.00549367553823685
0.520174086093903	7.48363527236506E-05	192.72	0.0002	0.0055116119710874
0.520174086093903	7.52228006604128E-05	192.96	0.0002	0.00552961906949349
0.519867360591888	7.51798579585738E-05	193.2	0.0002	0.00554766738852776
0.520174086093903	7.59588947403245E-05	193.44	0.0002	0.00556580403885163
0.520174086093903	7.58239475544542E-05	193.68	0.0002	0.00558401797992701
0.519867360591888	7.56767258280888E-05	193.92	0.0002	0.00560219806073291
0.519867360591888	7.63514763093553E-05	194.16	0.0002	0.00562044144498941
0.520174086093903	7.62287963880226E-05	194.4	0.0002	0.00563875107771309
0.519867360591888	7.6609110692516E-05	194.64	0.0002	0.00565709162656276
0.520174086093903	7.68115423852578E-05	194.88	0.0002	0.00567550210493209
0.520174086093903	7.7351345680654E-05	195.12	0.0002	0.0056940016515
0.520480751991272	7.72593339206651E-05	195.36	0.0002	0.00571255493305216
0.520174086093903	7.76396482251585E-05	195.6	0.0002	0.00573114281090966
0.520174086093903	7.77071254560724E-05	195.84	0.0002	0.0057497844237514
0.520174086093903	7.78236717451364E-05	196.08	0.0002	0.00576844811941555
0.520174086093903	7.78236717451364E-05	196.32	0.0002	0.00578712580063438
0.520174086093903	7.85045558586717E-05	196.56	0.0002	0.00580588518794684
0.520174086093903	7.82653296482749E-05	196.8	0.0002	0.00582469757420767
0.520174086093903	7.88174002082087E-05	197.04	0.0002	0.00584354750179045
0.520174086093903	7.9473749792669E-05	197.28	0.0002	0.00586254243979055
0.519867360591888	7.92283826740459E-05	197.52	0.0002	0.00588158669568656
0.520174086093903	7.92590581113473E-05	197.76	0.0002	0.00590060518858081
0.519867360591888	7.93878716649488E-05	198	0.0002	0.00591964282015396
0.519867360591888	7.92161154095083E-05	198.24	0.0002	0.0059386752986029
0.520174086093903	8.0541089118924E-05	198.48	0.0002	0.00595784616314631
0.519867360591888	8.0111698480323E-05	198.72	0.0002	0.00597712449765822
0.520174086093903	8.06024327175692E-05	198.96	0.0002	0.00599641019340197
0.519560635089874	8.05962990853004E-05	199.2	0.0002	0.00601575404121831
0.519867360591888	8.09214034234174E-05	199.44	0.0002	0.00603513616551936
0.519867360591888	8.09030025266111E-05	199.68	0.0002	0.00605455509423336
0.519867360591888	8.16390966065228E-05	199.92	0.0002	0.00607406014612934
0.519867360591888	8.17801847006194E-05	200.16	0.0002	0.00609367045988619
0.519867360591888	8.15470848465338E-05	200.4	0.0002	0.00611326973223185
0.519867360591888	8.16390966065228E-05	200.64	0.0002	0.00613285207400622
0.519867360591888	8.22525107651018E-05	200.88	0.0002	0.00615251906689082
0.520174086093903	8.19396664155647E-05	201.12	0.0002	0.0061722221281525
0.520174086093903	8.23997252155095E-05	201.36	0.0002	0.00619194285514823
0.519867360591888	8.31542274681851E-05	201.6	0.0002	0.00621180932947027
0.519867360591888	8.30376811791211E-05	201.84	0.0002	0.00623175235850794
0.520174086093903	8.31910292617977E-05	202.08	0.0002	0.00625169980376086
0.519867360591888	8.33934609545395E-05	202.32	0.0002	0.00627168994258681
0.520174086093903	8.3117418398615E-05	202.56	0.0002	0.00629167124810919
0.520174086093903	8.34793318063021E-05	202.8	0.0002	0.00631166285813379
0.519867360591888	8.37246989249252E-05	203.04	0.0002	0.00633172734182153
0.519867360591888	8.4276769484859E-05	203.28	0.0002	0.00635188751803071
0.519867360591888	8.42522349557839E-05	203.52	0.0002	0.00637211099856358
0.519560635089874	8.44423921080306E-05	203.76	0.0002	0.00639235435381124
0.519867360591888	8.48595154820941E-05	204	0.0002	0.00641267058272206
0.519867360591888	8.51232834975235E-05	204.24	0.0002	0.00643306851859961
0.519867360591888	8.46264156280085E-05	204.48	0.0002	0.00645343848249467
0.520174086093903	8.52152952575125E-05	204.72	0.0002	0.00647381948780094
0.519867360591888	8.54054524097592E-05	204.96	0.0002	0.00649429397752101
0.520174086093903	8.56937549542636E-05	205.2	0.0002	0.00651482588240469
0.519867360591888	8.51968870847486E-05	205.44	0.0002	0.00653533275944937
0.520174086093903	8.58225685078651E-05	205.68	0.0002	0.00655585509412049
0.520174086093903	8.62028900883161E-05	205.92	0.0002	0.00657649814915203
0.519867360591888	8.59452557051554E-05	206.16	0.0002	0.00659715592664724
0.519867360591888	8.60127329360694E-05	206.4	0.0002	0.00661779088528419
0.520174086093903	8.67365597514436E-05	206.64	0.0002	0.00663852080040669
0.519867360591888	8.68531060405076E-05	206.88	0.0002	0.00665935156030173
0.519867360591888	8.71782103786245E-05	207.12	0.0002	0.00668023531827202
0.519867360591888	8.69267169036902E-05	207.36	0.0002	0.0067011279095459
0.519867360591888	8.77548227435909E-05	207.6	0.0002	0.00672208969430357
0.519867360591888	8.77977581694722E-05	207.84	0.0002	0.00674315600401314
0.520174086093903	8.79572471603751E-05	208.08	0.0002	0.00676424660465273
0.519867360591888	8.8233282440342E-05	208.32	0.0002	0.00678538946820481
0.519867360591888	8.83375614648685E-05	208.56	0.0002	0.00680657796947344
0.519867360591888	8.88834983925335E-05	208.8	0.0002	0.00682784449665632
0.519867360591888	8.898777741706E-05	209.04	0.0002	0.00684918904975347
0.519867360591888	8.88405629666522E-05	209.28	0.0002	0.00687052845059952
0.520174086093903	8.92454118002206E-05	209.52	0.0002	0.00689189876757155
0.520174086093903	8.92454118002206E-05	209.76	0.0002	0.0069133176664036
0.519867360591888	8.97852150956169E-05	210	0.0002	0.0069348013416311
0.520174086093903	8.98833604878746E-05	210.24	0.0002	0.00695636157070112
0.519867360591888	9.01532621355727E-05	210.48	0.0002	0.00697796596541593
0.520174086093903	9.03618274605833E-05	210.72	0.0002	0.00699962777616747
0.520174086093903	9.01348612387665E-05	210.96	0.0002	0.00702128737881139
0.520174086093903	9.0484507381916E-05	211.2	0.0002	0.00704296170304587
0.519867360591888	9.0693065430969E-05	211.44	0.0002	0.00706470301178342
0.520174086093903	9.08402871573344E-05	211.68	0.0002	0.00708648701409402
0.520174086093903	9.10672533791512E-05	211.92	0.0002	0.00710831591895839
0.519867360591888	9.11776660359465E-05	212.16	0.0002	0.00713018530928821
0.520174086093903	9.17174693313427E-05	212.4	0.0002	0.00715213272553228
0.519867360591888	9.15825148695149E-05	212.64	0.0002	0.00717412872363638
0.520174086093903	9.19260273803957E-05	212.88	0.0002	0.00719614974870637
0.519867360591888	9.21039172681049E-05	213.12	0.0002	0.00721823334206419
0.520174086093903	9.21284517971799E-05	213.36	0.0002	0.00724034122635203
0.519867360591888	9.19873709790409E-05	213.6	0.0002	0.00726243512508518
0.519867360591888	9.21836617635563E-05	213.84	0.0002	0.00728453564901429
0.520174086093903	9.33614137466066E-05	214.08	0.0002	0.00730680105807551
0.520174086093903	9.33920819079503E-05	214.32	0.0002	0.00732921147755405
0.520174086093903	9.33736810111441E-05	214.56	0.0002	0.00735162336910435
0.519867360591888	9.3582239060197E-05	214.8	0.0002	0.00737405807951291
0.519867360591888	9.34104828047566E-05	215.04	0.0002	0.0073964972061367
0.519560635089874	9.3962560640648E-05	215.28	0.0002	0.00741898197135015
0.519867360591888	9.43919440032914E-05	215.52	0.0002	0.00744158451190742
0.519867360591888	9.45637002587318E-05	215.76	0.0002	0.00746425918921886
0.519867360591888	9.4649578386452E-05	216	0.0002	0.00748696478265629
0.520174086093903	9.50973699218594E-05	216.24	0.0002	0.00750973441645328
0.519867360591888	9.54408824327402E-05	216.48	0.0002	0.00753259900673584
0.519867360591888	9.49624227359891E-05	216.72	0.0002	0.00755544740335608
0.519867360591888	9.5170980785042E-05	216.96	0.0002	0.00757826341177861
0.519867360591888	9.57291849772446E-05	217.2	0.0002	0.00760117143167008
0.519867360591888	9.61156329140067E-05	217.44	0.0002	0.00762419280981703
0.520174086093903	9.5471550594084E-05	217.68	0.0002	0.007647183271838
0.520174086093903	9.60542965913191E-05	217.92	0.0002	0.00767016637350025
0.519867360591888	9.62260528467596E-05	218.16	0.0002	0.00769324001543282
0.519867360591888	9.70418914221227E-05	218.4	0.0002	0.00771643216874509
0.520174086093903	9.70541586866602E-05	218.64	0.0002	0.00773972369475814
0.519867360591888	9.7109361377079E-05	218.88	0.0002	0.00776302331716579
0.519867360591888	9.75755610852502E-05	219.12	0.0002	0.00778638550786127
0.519867360591888	9.76921073743142E-05	219.36	0.0002	0.00780981762807642
0.519867360591888	9.83484569587745E-05	219.6	0.0002	0.00783334249579639
0.519867360591888	9.82564451987855E-05	219.84	0.0002	0.00785693508405529
0.520174086093903	9.78945317910984E-05	220.08	0.0002	0.00788047320129408
0.520174086093903	9.79129326879047E-05	220.32	0.0002	0.00790397009703156
0.519867360591888	9.79558753897436E-05	220.56	0.0002	0.00792747435400088
0.520174086093903	9.89250693237409E-05	220.8	0.0002	0.0079511000673665
0.520174086093903	9.86367595032789E-05	221.04	0.0002	0.00797480748682574
0.520174086093903	9.90661501418799E-05	221.28	0.0002	0.00799853183598316
0.519867360591888	9.9428063549567E-05	221.52	0.0002	0.00802235114162613
0.520174086093903	9.90661501418799E-05	221.76	0.0002	0.0080461704472691
0.519867360591888	9.98881223495118E-05	222	0.0002	0.00807004495996807
0.520174086093903	9.96918315649964E-05	222.24	0.0002	0.00809399455443781
0.520174086093903	0.000100016943179071	222.48	0.0002	0.0081179596074071
0.520174086093903	0.000100121222203597	222.72	0.0002	0.00814197618725302
0.520174086093903	0.000100397257483564	222.96	0.0002	0.00816603840481548
0.519867360591888	0.000100808239949401	223.2	0.0002	0.00819018306450744
0.519867360591888	0.000100237768492661	223.44	0.0002	0.00821430858552048
0.520174086093903	0.000100979996204842	223.68	0.0002	0.00823845471728419
0.520174086093903	0.000100906392617617	223.92	0.0002	0.00826268108394288
0.519867360591888	0.000101084282505326	224.16	0.0002	0.00828691996495763
0.519867360591888	0.000101611811260227	224.4	0.0002	0.0083112434962095
0.519867360591888	0.000101777433883399	224.64	0.0002	0.00833565020562673
0.519867360591888	0.000101648620329797	224.88	0.0002	0.00836006133213232
0.519867360591888	0.000101844911114313	225.12	0.0002	0.00838448055590561
0.520174086093903	0.000102071870060172	225.36	0.0002	0.00840895056964655
0.519867360591888	0.000101893980172463	225.6	0.0002	0.00843342647167446
0.520174086093903	0.000101949190138839	225.84	0.0002	0.00845788765211182
0.520174086093903	0.000102709826023784	226.08	0.0002	0.00848244673405134
0.519867360591888	0.000102335638075601	226.32	0.0002	0.00850705218974326
0.519867360591888	0.00010294905223418	226.56	0.0002	0.00853168635258044
0.520174086093903	0.000103268030215986	226.8	0.0002	0.00855643240247446
0.519867360591888	0.000102924517705105	227.04	0.0002	0.00858117550822499
0.520174086093903	9.63732672971673E-05	227.28	0.0002	0.00860509124242526
0.519867360591888	0.000105267754406668	227.52	0.0002	0.00862928816502972
0.519867360591888	0.000104899707366712	227.76	0.0002	0.00865450826044252
0.520174086093903	0.000104372171335854	228	0.0002	0.00867962088588683
0.520174086093903	0.000104451915831305	228.24	0.0002	0.00870467977634689
0.520174086093903	0.000104678874777164	228.48	0.0002	0.00872977547121991
0.519867360591888	0.000104231083241757	228.72	0.0002	0.00875484466618218
0.519867360591888	0.000104795428342186	228.96	0.0002	0.00877992784757225
0.519867360591888	0.000104813829238992	229.2	0.0002	0.00880508095848199
0.520174086093903	0.000104629805719014	229.44	0.0002	0.00883021419467695
0.520174086093903	0.00010499785275897	229.68	0.0002	0.00885536951369431
0.520174086093903	0.000105108265415765	229.92	0.0002	0.00888058224787528
0.520174086093903	0.00010548244608799	230.16	0.0002	0.00890585313325573
0.519867360591888	0.000105414976133034	230.4	0.0002	0.00893116082392225
0.520174086093903	0.000105856626760215	230.64	0.0002	0.00895651341626944
0.519867360591888	0.000106194005638827	230.88	0.0002	0.00898195949215733
0.519867360591888	0.000105856626760215	231.12	0.0002	0.00900740556804521
0.519867360591888	0.000106200139271095	231.36	0.0002	0.00903285237996897
0.520174086093903	0.000106187872006558	231.6	0.0002	0.00905833894132229
0.519867360591888	0.000106298284663353	231.84	0.0002	0.00908383728012268
0.520174086093903	0.000104862898297142	232.08	0.0002	0.00910917662207794
0.520174086093903	0.000106850355223287	232.32	0.0002	0.00913458221250039
0.520174086093903	0.000106813553429674	232.56	0.0002	0.00916022188153874
0.519867360591888	0.000106457773654256	232.8	0.0002	0.00918581444078882
0.519867360591888	0.000106758343463298	233.04	0.0002	0.00921140037484292
0.520174086093903	0.000107390158518683	233.28	0.0002	0.00923709819508076
0.520174086093903	0.000107463769381866	233.52	0.0002	0.00926288066642883
0.520174086093903	0.000107230676803738	233.76	0.0002	0.0092886439999711
0.519867360591888	0.000107334955828264	234	0.0002	0.00931439187588694
0.520174086093903	0.000107893160020467	234.24	0.0002	0.00934021924978879
0.519867360591888	0.000107543513877317	234.48	0.0002	0.00936607165065652
0.520174086093903	0.000107972904515918	234.72	0.0002	0.00939193362086371
0.520174086093903	0.000108383886981756	234.96	0.0002	0.00941789643584343
0.519867360591888	0.000108340951555874	235.2	0.0002	0.00944390341646795
0.520174086093903	0.000108702864963561	235.44	0.0002	0.00946994867445028
0.520174086093903	0.000108457497844938	235.68	0.0002	0.0094960079179873
0.520174086093903	0.00010857405140996	235.92	0.0002	0.00952205170389789
0.519867360591888	0.000108758074929938	236.16	0.0002	0.00954813155905868
0.520174086093903	0.000108659922261722	236.4	0.0002	0.00957422171872168
0.520174086093903	0.000108684464066755	236.64	0.0002	0.00960030304508109
0.519867360591888	0.000108782609459013	236.88	0.0002	0.00962639909390419
0.519867360591888	0.000109077045635786	237.12	0.0002	0.00965254225251556
0.519867360591888	0.000109291737317108	237.36	0.0002	0.00967874650646991
0.519867360591888	0.000109310145489872	237.6	0.0002	0.00970497873240675
0.519867360591888	0.000109721127955709	237.84	0.0002	0.00973126248522022
0.519867360591888	0.00010980087245116	238.08	0.0002	0.00975760512526904
0.519867360591888	0.000109978762338869	238.32	0.0002	0.00978397868144384
0.520174086093903	0.000110267064883374	238.56	0.0002	0.00981040818071051
0.520174086093903	0.000110310007585213	238.8	0.0002	0.00983687742940675
0.519867360591888	0.000109843815152999	239.04	0.0002	0.00986329588813533
0.519867360591888	0.000110340675746556	239.28	0.0002	0.00988971802704328
0.520480751991272	0.000110125984065235	239.52	0.0002	0.00991617402622069
0.519867360591888	0.000110475630208384	239.76	0.0002	0.00994264621993352
0.520174086093903	0.000110365210275631	240	0.0002	0.00996914712079161
