# Supplementary material for: Sustainable Electrochemical Strategy for Selective Double Bond Oxidation in the Presence of Aldehyde Groups with Mo─N─O Catalysts
Source: Adv Sci (Weinh). 2025 Jun 23;12(36):e06584. doi: 10.1002/advs.202506584 (PMC12463080; doi:10.1002/advs.202506584)
Supplement: Supplementary file 2 — Supporting Information [file ADVS-12-e06584-s002.zip › XANES/Mo-foil]

Energy            Count0    Count1  Count2   ln(Count0/Count1)    Count2/Count0
19799.6348193  68849.0  119020.0  10472.0  -0.547375845476  0.152100974597
19804.5430299  68849.0  119020.0  10472.0  -0.547375845476  0.152100974597
19809.5657128  68940.0  119188.0  10738.0  -0.547465517334  0.155758630693
19814.6857974  69038.0  119378.0  10974.0  -0.547637851733  0.15895593731
19819.7309054  69083.0  119477.0  11256.0  -0.547815203983  0.162934441179
19824.752704  67399.0  116771.0  11310.0  -0.549584570881  0.167806644015
19829.7770608  67173.0  116429.0  11514.0  -0.550010264083  0.171408155062
19834.717583  67126.0  116377.0  11796.0  -0.550263470974  0.175729225635
19839.7297303  67379.0  116815.0  12176.0  -0.550258090137  0.180709123021
19844.7098313  67466.0  116976.0  12585.0  -0.550345018278  0.18653840453
19849.6405305  66510.0  115438.0  12769.0  -0.551381277002  0.191986167494
19854.6429476  65868.0  114411.0  13008.0  -0.552144488814  0.197485880853
19859.6045931  65523.0  113865.0  13376.0  -0.552612310094  0.204142056988
19864.6727192  65776.0  114293.0  13852.0  -0.552510296425  0.210593529555
19869.6480745  66015.0  114699.0  14276.0  -0.55242931677  0.216253881694
19874.7040053  66255.0  115104.0  14899.0  -0.552325133797  0.224873594446
19879.7191282  66431.0  115401.0  15535.0  -0.552249204544  0.233851665638
19884.693379  66632.0  115735.0  16126.0  -0.552118152303  0.242015848241
19889.7570086  66789.0  115999.0  16805.0  -0.552043174055  0.251613289614
19894.7971544  66788.0  115995.0  17561.0  -0.552023663042  0.262936455651
19899.7876887  66476.0  115488.0  18206.0  -0.552325648195  0.273873277574
19904.7981417  66302.0  115196.0  19057.0  -0.552414962787  0.287427226931
19909.6544367  66375.0  115301.0  19913.0  -0.552225620702  0.300007532957
19914.6524657  66010.0  114686.0  20793.0  -0.552391713444  0.314997727617
19919.6443033  65892.0  114470.0  21896.0  -0.552295741846  0.332301341589
19924.6909667  65917.0  114481.0  23079.0  -0.552012495503  0.350122123276
19929.6529727  66038.0  114635.0  24562.0  -0.551522833857  0.371937369393
19934.6872803  66205.0  114853.0  26228.0  -0.55089706103  0.396163431765
19939.6455603  66280.0  114905.0  28063.0  -0.550217507451  0.4234007242
19944.6412634  66405.0  115022.0  30249.0  -0.549351059563  0.45552292749
19949.7268867  66923.0  115752.0  32956.0  -0.547907266674  0.492446543042
19954.7189235  67059.0  115825.0  35980.0  -0.546507602395  0.536542447695
19959.8097136  67028.0  115596.0  39527.0  -0.544990911025  0.589708778421
19964.7893161  66967.0  115256.0  43864.0  -0.542955780518  0.655009183628
19969.7801742  66944.0  114903.0  49428.0  -0.540231845172  0.738348470363
19974.764778  66890.0  114386.0  56424.0  -0.536529214704  0.843534160562
19979.6905152  66822.0  113670.0  65857.0  -0.53126714606  0.985558648349
19980.6373779  66680.0  112511.0  79858.0  -0.52314593676  1.19763047391
19981.6194047  66743.0  112374.0  83351.0  -0.520983171108  1.24883508383
19982.5313737  66698.0  112030.0  87402.0  -0.518591725106  1.31041410537
19983.4609666  66880.0  112026.0  91724.0  -0.515831018435  1.37147129187
19984.5836098  66817.0  111585.0  96616.0  -0.512829093128  1.44597931664
19985.5484825  66917.0  111278.0  103360.0  -0.508578529306  1.5446000269
19986.5222217  66862.0  110719.0  109883.0  -0.504364666241  1.64342975083
19987.5486988  66811.0  110081.0  117682.0  -0.499348720802  1.76141653321
19988.5752817  66825.0  109377.0  127404.0  -0.4927233682  1.90653198653
19989.5317663  66753.0  108339.0  139951.0  -0.484265959895  2.09654996779
19990.5761069  66692.0  107123.0  154688.0  -0.473892701267  2.31943861333
19991.5854478  66715.0  105585.0  175486.0  -0.459086500534  2.63038297235
19992.5597783  66697.0  103634.0  200439.0  -0.440705486914  3.00521762598
19993.5693204  66674.0  101379.0  229168.0  -0.419050897287  3.43714191439
19994.587745  66727.0  98899.0  261989.0  -0.39348945874  3.92628171505
19995.6062739  66672.0  95879.0  273001.0  -0.363301905128  4.09468742501
19996.5283081  66684.0  92943.0  272997.0  -0.33202135794  4.09389058845
19997.608514  66503.0  89838.0  272993.0  -0.300760988957  4.104972708
19998.6010016  66621.0  86442.0  272991.0  -0.260453825647  4.09767190526
19999.611157  66564.0  82852.0  272989.0  -0.218891992732  4.10115077219
20000.6741269  66549.0  79113.0  272988.0  -0.172938691763  4.10206013614
20001.6405617  66458.0  75048.0  272986.0  -0.121557739639  4.10764693491
20002.6598128  66452.0  71319.0  272985.0  -0.07068288906  4.10800276892
20003.7055324  66422.0  67444.0  272985.0  -0.0152692970082  4.10985817952
20004.7074172  66327.0  63435.0  272985.0  0.0445812945186  4.11574471935
20005.5951362  66415.0  59799.0  272986.0  0.104933996176  4.11030640669
20006.6060018  66386.0  56438.0  272985.0  0.162343500383  4.11208688579
20007.652136  66254.0  52650.0  272985.0  0.229829601822  4.12027953029
20008.6192487  66175.0  48954.0  272984.0  0.301421666438  4.12518322629
20009.6040417  66174.0  45831.0  272985.0  0.3673269185  4.1252606764
20010.6416969  66174.0  42838.0  272984.0  0.434862077403  4.12524556472
20011.617895  65826.0  39764.0  272985.0  0.504052916714  4.14706954699
20012.7085358  65758.0  37293.0  272985.0  0.567175695182  4.15135800967
20013.7377177  65570.0  34900.0  272986.0  0.630631445067  4.16327588836
20014.6438377  65646.0  33039.0  272985.0  0.686587987872  4.15844072754
20015.6204283  65511.0  31572.0  272984.0  0.729947415626  4.16699485583
20016.7115076  65721.0  30279.0  272983.0  0.774964106197  4.15366473426
20017.6883009  65587.0  28946.0  272985.0  0.817945480365  4.16218152988
20018.6915938  65595.0  27982.0  272985.0  0.851938027222  4.16167390807
20019.7301964  65622.0  27151.0  272986.0  0.882497127467  4.15997683704
20020.7424981  65602.0  26420.0  272987.0  0.909484884196  4.16126032743
20021.7549026  65569.0  25825.0  272985.0  0.931760008277  4.16332413183
20022.7233858  65528.0  25317.0  272986.0  0.951001425369  4.16594432914
20023.7359917  65458.0  24881.0  272987.0  0.967304255608  4.17041461701
20024.695861  65452.0  24524.0  272987.0  0.981664819666  4.17079691988
20025.7615123  65667.0  24317.0  272987.0  0.993420821973  4.15714133431
20026.774427  65651.0  24050.0  272987.0  1.00421783637  4.15815448356
20027.7698262  65654.0  23841.0  272987.0  1.01299174044  4.15796448046
20028.7829451  65583.0  23658.0  272987.0  1.0196151919  4.16246588293
20029.804978  65474.0  23478.0  272986.0  1.02558930482  4.16938021199
20030.7654321  65502.0  23346.0  272986.0  1.0316550133  4.16759793594
20031.76123  65415.0  23167.0  272987.0  1.03802273767  4.17315600397
20032.8011959  65361.0  22986.0  272987.0  1.04504041537  4.17660378513
20033.8588997  65500.0  22835.0  272987.0  1.053755696  4.16774045802
20034.775667  65323.0  22536.0  272988.0  1.06423016421  4.17904872709
20035.7718656  65195.0  22268.0  272988.0  1.07423210855  4.18725362374
20036.7946155  65260.0  22052.0  272988.0  1.08497599044  4.18308305241
20037.7733796  65142.0  21756.0  272987.0  1.09667992092  4.19064505235
20038.7786968  64920.0  21486.0  272987.0  1.1057541824  4.20497535428
20039.7929353  64992.0  21336.0  272988.0  1.11386839852  4.2003323486
20040.7455315  64924.0  21189.0  272988.0  1.11973517595  4.20473168628
20041.7511485  64953.0  21137.0  272989.0  1.12263887212  4.20286976737
20042.7833345  65031.0  21148.0  272988.0  1.12331874091  4.19781335056
20043.7626866  65371.0  21293.0  272988.0  1.12170035484  4.1759801747
20044.7068379  65228.0  21318.0  272989.0  1.11833703833  4.18515054884
20045.7393299  65373.0  21470.0  272988.0  1.11345271729  4.17585241614
20046.7631026  65196.0  21561.0  272988.0  1.1065119902  4.18718939812
20047.7163649  65168.0  21723.0  272988.0  1.09859694383  4.18898846059
20048.7579963  65206.0  21910.0  272987.0  1.09060833563  4.18653191424
20049.7909077  65122.0  22078.0  272990.0  1.08168079616  4.19197813335
20050.7709482  64952.0  22205.0  272990.0  1.07333104682  4.20294987067
20051.7422545  64990.0  22374.0  272989.0  1.06633384148  4.20047699646
20052.7843064  65004.0  22515.0  272988.0  1.06026705271  4.19955695034
20053.7116474  64784.0  22568.0  272989.0  1.05452568559  4.21383366263
20054.6920731  64780.0  22658.0  272989.0  1.05048392329  4.21409385613
20055.7609352  64838.0  22759.0  272989.0  1.04693117967  4.2103241926
20056.776902  64769.0  22813.0  272988.0  1.04349654492  4.21479411447
20057.6604355  64728.0  22856.0  272989.0  1.04098020958  4.21747929799
20058.7384523  64590.0  22850.0  272987.0  1.0391084827  4.22645920421
20059.6840218  64683.0  22931.0  272989.0  1.03700870891  4.22041340074
20060.718065  64406.0  22868.0  272989.0  1.03546824307  4.23856472999
20061.69034  64278.0  22860.0  272989.0  1.03382876814  4.24700519618
20062.7157507  64351.0  22919.0  272989.0  1.03238621306  4.2421873786
20063.6705382  64292.0  22936.0  272990.0  1.03072747813  4.24609593729
20064.625417  64090.0  22900.0  272990.0  1.02915143496  4.25947885786
20065.7484007  64105.0  22946.0  272988.0  1.02737873463  4.25845097886
20066.6150413  63998.0  22953.0  272989.0  1.02540318595  4.26558642458
20067.6498026  64026.0  23001.0  272990.0  1.02375155762  4.263736607
20068.7288987  63940.0  23014.0  272989.0  1.02184241723  4.26945573976
20069.6931078  63878.0  23029.0  272990.0  1.02022072289  4.27361532922
20070.7370355  64013.0  23105.0  272990.0  1.01903714341  4.26460250262
20071.7545276  64008.0  23118.0  272990.0  1.01839654068  4.26493563305
20072.7367271  63762.0  23030.0  272991.0  1.01835968779  4.28140585302
20073.745573  63832.0  23037.0  272989.0  1.01915301299  4.27667940845
20074.7633717  63704.0  22955.0  272989.0  1.02071157725  4.28527251036
20075.6662017  63777.0  22923.0  272990.0  1.02325185045  4.28038321025
20076.6841961  63706.0  22828.0  272990.0  1.02629089699  4.28515367469
20077.7288548  63633.0  22706.0  272988.0  1.03050299696  4.29003818773
20078.7470594  63593.0  22583.0  272989.0  1.03530599056  4.29275234696
20079.6768152  63760.0  22527.0  272990.0  1.0404114447  4.28152446675
20080.7129307  63899.0  22469.0  272991.0  1.04516713038  4.27222648242
20081.7314395  63888.0  22347.0  272991.0  1.05043946646  4.2729620586
20082.7057625  63736.0  22188.0  272991.0  1.05519794989  4.28315237856
20083.6978981  63919.0  22166.0  272989.0  1.05905707343  4.2708584302
20084.7610098  63919.0  22104.0  272990.0  1.06185806916  4.270874075
20085.6558832  63832.0  22032.0  272991.0  1.06375869002  4.27671074069
20086.6571731  63697.0  21975.0  272990.0  1.06423202214  4.28575914093
20087.6940127  63699.0  21993.0  272990.0  1.06344464296  4.28562457809
20088.6423276  63727.0  22048.0  272990.0  1.0613864398  4.2837415852
20089.6261887  63722.0  22108.0  272990.0  1.0585903379  4.28407771256
20090.7076612  63565.0  22134.0  272990.0  1.05494811656  4.29465901046
20091.7005915  63438.0  22196.0  272990.0  1.05015095851  4.3032567231
20092.6581533  63631.0  22366.0  272988.0  1.04555882437  4.29017302887
20093.6956155  63523.0  22432.0  272991.0  1.04091353419  4.29751428616
20094.6799741  63608.0  22574.0  272990.0  1.03594044707  4.29175575399
20095.6910378  63582.0  22665.0  272990.0  1.03150852703  4.29351074203
20096.7022037  63619.0  22775.0  272991.0  1.02724872472  4.29102940945
20097.7578282  63605.0  22859.0  272988.0  1.02334717073  4.29192673532
20098.7337146  63473.0  22893.0  272991.0  1.01978343165  4.3008995951
20099.7451882  63630.0  23016.0  272989.0  1.016895431  4.29025616847
20100.783386  63837.0  23154.0  272989.0  1.01416540777  4.27634443974
20101.7418181  63891.0  23229.0  272991.0  1.01177700832  4.2727614218
20102.7624718  63992.0  23307.0  272990.0  1.01000433091  4.26600200025
20103.7832296  63937.0  23326.0  272991.0  1.00832960528  4.26968734848
20104.7685816  63994.0  23379.0  272991.0  1.00695114544  4.26588430165
20105.762909  63882.0  23360.0  272990.0  1.0060124736  4.27334773489
20106.7750938  63768.0  23335.0  272991.0  1.00529711772  4.28100301091
20107.8140215  63555.0  23263.0  272989.0  1.00504155719  4.29531901503
20108.7731274  63559.0  23267.0  272991.0  1.00493256073  4.29508016174
20109.7856168  63649.0  23295.0  272989.0  1.00514486869  4.28897547487
20110.8603887  63309.0  23156.0  272990.0  1.00577357292  4.3120251465
20111.7753681  63285.0  23122.0  272991.0  1.00686378899  4.31367622659
20112.7437384  63222.0  23069.0  272989.0  1.00816261694  4.31794312107
20113.783286  63113.0  22990.0  272991.0  1.00986743174  4.32543216136
20114.760737  63033.0  22910.0  272990.0  1.01208490231  4.33090603335
20115.7027346  63006.0  22843.0  272991.0  1.01458523528  4.33277783068
20116.7603658  63079.0  22809.0  272991.0  1.01723271417  4.32776359803
20117.7469966  62995.0  22700.0  272991.0  1.02069043368  4.33353440749
20118.7426145  62943.0  22608.0  272992.0  1.023925729  4.33713041959
20119.7027684  62836.0  22491.0  272990.0  1.02741292845  4.34448405373
20120.7519307  63023.0  22480.0  272992.0  1.03087371411  4.33162496232
20121.7211699  62899.0  22348.0  272991.0  1.03479343373  4.34014849203
20122.6993963  62876.0  22270.0  272991.0  1.0379240516  4.34173611553
20123.757767  62888.0  22206.0  272992.0  1.04099284386  4.34092354662
20124.7006116  62758.0  22099.0  272991.0  1.04375370129  4.34989961439
20125.7147134  62662.0  22020.0  272991.0  1.04580407201  4.35656378666
20126.7645059  62605.0  21966.0  272990.0  1.04734934375  4.36051433592
20127.752123  62536.0  21922.0  272989.0  1.04825169212  4.36530958168
20128.6241542  62530.0  21919.0  272991.0  1.04829260098  4.36576043499
20129.7187498  62399.0  21881.0  272991.0  1.04793056926  4.37492588022
20130.7066583  62350.0  21893.0  272991.0  1.0465967211  4.37836407378
20131.6768615  62353.0  21936.0  272992.0  1.04468266363  4.37816945456
20132.6204519  62474.0  22037.0  272990.0  1.04202761132  4.36965777764
20133.7065812  62407.0  22083.0  272991.0  1.03886936683  4.3743650552
20134.6592669  62313.0  22147.0  272991.0  1.03446802462  4.38096384382
20135.7099973  62255.0  22226.0  272990.0  1.02997607864  4.38502931491
20136.7430261  62398.0  22398.0  272989.0  1.02456155442  4.37496394115
20137.624747  62095.0  22413.0  272991.0  1.01902432274  4.39634431114
20138.6134354  61927.0  22467.0  272992.0  1.01390870605  4.40828717684
20139.6823976  62068.0  22652.0  272991.0  1.00798240997  4.39825675066
20140.6534703  62110.0  22809.0  272989.0  1.00175181166  4.39525036226
20141.6513679  62098.0  22937.0  272991.0  0.99596245509  4.39613192051
20142.6760982  62056.0  23052.0  272991.0  0.990284669614  4.39910725796
