# Supplementary material for: Sustainable Electrochemical Strategy for Selective Double Bond Oxidation in the Presence of Aldehyde Groups with Mo─N─O Catalysts
Source: Adv Sci (Weinh). 2025 Jun 23;12(36):e06584. doi: 10.1002/advs.202506584 (PMC12463080; doi:10.1002/advs.202506584)
Supplement: Supplementary file 2 — Supporting Information [file ADVS-12-e06584-s002.zip › XANES/Mo-N]

Energy            Count0    Count1  Count2   ln(Count0/Count1)    Count2/Count0
