# Supplementary material for: Sustainable Electrochemical Strategy for Selective Double Bond Oxidation in the Presence of Aldehyde Groups with Mo─N─O Catalysts
Source: Adv Sci (Weinh). 2025 Jun 23;12(36):e06584. doi: 10.1002/advs.202506584 (PMC12463080; doi:10.1002/advs.202506584)
Supplement: Supplementary file 2 — Supporting Information [file ADVS-12-e06584-s002.zip › XANES/Mo-N-O]

Energy            Count0    Count1  Count2   ln(Count0/Count1)    Count2/Count0
19799.7259383  104301.0  182054.0  1248.0  -0.557022396677  0.0119653694595
19804.6428074  104301.0  182054.0  1248.0  -0.557022396677  0.0119653694595
19809.5448966  103972.0  181620.0  1263.0  -0.557794960139  0.0121475012503
19814.6304828  103850.0  181486.0  1290.0  -0.558230965422  0.012421762157
19819.7618257  103373.0  180822.0  1307.0  -0.559169315852  0.0126435336113
19824.7318557  103242.0  180668.0  1325.0  -0.559585345819  0.0128339241781
19829.7907423  103702.0  181369.0  1370.0  -0.559012228571  0.0132109313224
19834.8090267  103319.0  180842.0  1390.0  -0.559802432353  0.013453479031
19839.7693572  102755.0  180054.0  1420.0  -0.560909291906  0.0138192788672
19844.7754229  103301.0  180891.0  1467.0  -0.560247583299  0.0142012178004
19849.7321126  102810.0  180209.0  1492.0  -0.561234663879  0.0145122069838
19854.7172622  102029.0  179089.0  1513.0  -0.562625802378  0.0148291172118
19859.6616224  101529.0  178386.0  1548.0  -0.563605269771  0.015246875277
19864.6604521  101738.0  178716.0  1593.0  -0.563397072442  0.015657866284
19869.7138319  101651.0  178620.0  1640.0  -0.563715266551  0.0161336337075
19874.7177493  101377.0  178235.0  1685.0  -0.56425666331  0.0166211270801
19879.672127  101590.0  178578.0  1741.0  -0.56408037546  0.0171375135348
19884.6637206  101321.0  178198.0  1794.0  -0.564601596825  0.0177061023875
19889.7447104  100497.0  177005.0  1849.0  -0.566050104455  0.018398559161
19894.8022341  99811.0  176002.0  1902.0  -0.567216960925  0.01905601587
19899.792771  102730.0  180291.0  2038.0  -0.56246802493  0.0198384113696
19904.8119275  102983.0  180674.0  2116.0  -0.56213037629  0.0205470805861
19909.8162185  103005.0  180703.0  2217.0  -0.562077268823  0.0215232270278
19914.7794904  102870.0  180520.0  2310.0  -0.562375519816  0.0224555263925
19919.7452498  102574.0  180073.0  2416.0  -0.562777834914  0.0235537270653
19924.7134986  102613.0  180121.0  2534.0  -0.562664216909  0.024694726789
19929.7714669  101941.0  179121.0  2648.0  -0.563667340569  0.0259758095369
19934.7534711  101643.0  178652.0  2808.0  -0.563973105526  0.0276261031256
19939.7117842  101254.0  178048.0  2965.0  -0.564420965482  0.0292827937662
19944.6551047  102307.0  179531.0  3196.0  -0.562369798153  0.0312393091382
19949.6795522  102531.0  179785.0  3443.0  -0.561596500651  0.0335800879734
19954.7065444  102208.0  179219.0  3703.0  -0.561598569114  0.0362300407013
19959.7798296  101818.0  178532.0  4005.0  -0.561580951086  0.0393348916694
19964.8119392  101575.0  178014.0  4385.0  -0.561064757011  0.0431700713758
19969.7940506  101366.0  177488.0  4862.0  -0.560165271787  0.0479648008208
19974.8312365  101561.0  177496.0  5475.0  -0.558288470266  0.0539084884946
19979.7833074  101585.0  177124.0  6295.0  -0.555954165815  0.0619678102082
19980.7652499  101299.0  176132.0  7344.0  -0.553157174391  0.0724982477616
19981.7122149  101263.0  175931.0  7633.0  -0.552370779907  0.0753779761611
19982.6592701  101276.0  175805.0  7915.0  -0.551525963112  0.0781527706466
19983.746741  101186.0  175501.0  8202.0  -0.550684333533  0.0810586444765
19984.6764476  101182.0  175281.0  8590.0  -0.549469525008  0.084896523097
19985.6676456  101142.0  175018.0  8937.0  -0.548363355751  0.0883609183129
19986.6852614  101095.0  174705.0  9367.0  -0.547038168403  0.0926554231169
19987.7293031  100962.0  174232.0  9827.0  -0.545643536026  0.0973336502843
19988.6506073  100723.0  173544.0  10385.0  -0.544056994704  0.103104554074
19989.6158748  100896.0  173469.0  10966.0  -0.541908625709  0.1086861719
19990.6953302  100767.0  172859.0  11642.0  -0.539665312195  0.11553385533
19991.5993546  100902.0  172477.0  12619.0  -0.53611414548  0.12506194129
19992.5912429  100851.0  171796.0  13587.0  -0.532663546325  0.13472350299
19993.6446839  100912.0  171078.0  14905.0  -0.527870742932  0.147702949104
19994.6016561  100696.0  169668.0  16590.0  -0.521737509409  0.164753316914
19995.5762821  100886.0  168699.0  18544.0  -0.514124895358  0.183811430724
19996.5949122  100857.0  167190.0  20773.0  -0.505427218243  0.20596488097
19997.5785161  100848.0  165369.0  23509.0  -0.494564907827  0.233113200063
19998.5710007  100737.0  163216.0  26440.0  -0.482561316697  0.262465628319
19999.6162907  100733.0  160956.0  29747.0  -0.46865758361  0.295305411335
20000.6001933  100678.0  158236.0  33501.0  -0.452160284345  0.332753928366
20001.575407  100613.0  155289.0  37501.0  -0.434006423027  0.372725194557
20002.6034385  100628.0  152328.0  41628.0  -0.414605541713  0.413682076559
20003.6227883  100557.0  148843.0  46227.0  -0.392167328246  0.459709418539
20004.5982983  100570.0  145183.0  51137.0  -0.36714101319  0.508471711246
20005.5035868  100560.0  141581.0  55833.0  -0.342117427184  0.555220763723
20006.6111391  100536.0  138026.0  60333.0  -0.316926200895  0.600113392218
20007.6045249  100516.0  133480.0  66064.0  -0.283634735076  0.657248597238
20008.5892176  100865.0  129663.0  71495.0  -0.251155787829  0.708818718089
20009.6355603  100925.0  125393.0  76844.0  -0.21707513853  0.761397077037
20010.5852774  100845.0  120652.0  82428.0  -0.17932568422  0.81737319649
20011.5790599  100843.0  116473.0  87357.0  -0.144094634512  0.866267366104
20012.6433087  100889.0  112178.0  92440.0  -0.106065992845  0.916254497517
20013.5581258  100802.0  107655.0  97511.0  -0.0657734728399  0.967351838257
20014.5434075  100779.0  103951.0  101628.0  -0.0309896336678  1.00842437413
20015.5903761  100799.0  100229.0  105860.0  0.00567086701891  1.05020883144
20016.5670595  100832.0  96492.0  110089.0  0.0439956622209  1.09180617264
20017.5702394  100692.0  93105.0  113544.0  0.0783384641422  1.12763675366
20018.5911227  100765.0  90177.0  116831.0  0.11101666748  1.15944028184
20019.5769025  100771.0  87376.0  119925.0  0.142629970422  1.19007452541
20020.5803856  100884.0  85128.0  122552.0  0.169815335802  1.21478133302
20021.6191852  100878.0  83031.0  124814.0  0.194697833884  1.23727671048
20022.5700459  101021.0  81292.0  126949.0  0.217280805293  1.25665950644
20023.5386083  101165.0  79895.0  128608.0  0.23603957464  1.2712697079
20024.5601035  101149.0  78628.0  129932.0  0.251866807162  1.28456040099
20025.6345477  101092.0  77435.0  131091.0  0.266592118553  1.29674949551
20026.559367  101053.0  76368.0  132163.0  0.280081371419  1.3078582526
20027.5723628  101053.0  75629.0  132932.0  0.289805324168  1.31546812069
20028.664752  101001.0  74960.0  133555.0  0.298175779852  1.32231364046
20029.5986635  100957.0  74427.0  134054.0  0.304875904381  1.32783264162
20030.6207801  100956.0  74138.0  134391.0  0.308756556989  1.33118388209
20031.6165636  100876.0  73907.0  134462.0  0.311084493734  1.33294341568
20032.6036329  100841.0  73846.0  134500.0  0.311563175305  1.33378288593
20033.6172433  100849.0  73918.0  134427.0  0.310667977944  1.3329532271
20034.7014799  100826.0  74072.0  134203.0  0.30835866574  1.33103564557
20035.7064873  100848.0  74345.0  133998.0  0.304898011622  1.32871251785
20036.6851446  100765.0  74596.0  133560.0  0.30070418665  1.32546022925
20037.6991701  100785.0  74944.0  133264.0  0.296248367065  1.32226025698
20038.7485747  100664.0  75238.0  132710.0  0.291131815816  1.31834618136
20039.7187108  100798.0  75731.0  132438.0  0.285930926325  1.31389511697
20040.7154035  100815.0  76133.0  132042.0  0.28080534327  1.30974557358
20041.7739472  100888.0  76579.0  131690.0  0.275688102929  1.30530885735
20042.7179102  100940.0  77037.0  131286.0  0.27024045499  1.30063404002
20043.6884326  101007.0  77462.0  130955.0  0.265402327839  1.29649430238
20044.747292  100923.0  77771.0  130497.0  0.260589238794  1.29303528433
20045.7091867  100947.0  78184.0  130085.0  0.255530603599  1.28864651748
20046.6623482  100870.0  78471.0  129672.0  0.251103429285  1.28553583821
20047.7303503  100812.0  78761.0  129265.0  0.24683944568  1.28223822561
20048.7190162  100818.0  79130.0  128845.0  0.242224841503  1.27799599278
20049.6194936  100768.0  79419.0  128514.0  0.238083210582  1.27534534773
20050.6436647  100846.0  79768.0  128250.0  0.234472179221  1.27174107054
20051.6944323  100838.0  80075.0  127958.0  0.230551573228  1.26894623059
20052.6569972  100762.0  80308.0  127514.0  0.226892058043  1.26549691352
20053.6461514  100756.0  80536.0  127302.0  0.223997462976  1.26346818056
20054.7325677  100750.0  80743.0  127072.0  0.221370929788  1.26126054591
20055.6689239  100752.0  80951.0  126888.0  0.218818018395  1.2594092425
20056.6937161  100697.0  81037.0  126685.0  0.217210167322  1.25808117422
20057.7627927  100790.0  81228.0  126629.0  0.215779129052  1.25636471872
20058.7171065  100780.0  81293.0  126572.0  0.214880011267  1.2559237944
20059.6891866  100881.0  81408.0  126669.0  0.214468056098  1.25562791804
20060.7232302  100778.0  81304.0  126612.0  0.214724862013  1.25634563099
20061.6866664  100855.0  81302.0  126735.0  0.215513225256  1.25660601854
20062.6501956  100752.0  81123.0  126779.0  0.216695530339  1.25832737812
20063.666864  100787.0  81013.0  126904.0  0.218399743444  1.25913064185
20064.6836358  100713.0  80777.0  127099.0  0.220582616178  1.26199199706
20065.6474544  100713.0  80572.0  127299.0  0.223123693102  1.26397783801
20066.5583042  100719.0  80364.0  127571.0  0.225768146456  1.26660312354
20067.6726606  100746.0  80167.0  127872.0  0.228490538932  1.26925138467
20068.601386  100731.0  79874.0  128169.0  0.232003204377  1.2723888376
20069.6009679  100741.0  79636.0  128455.0  0.235086614894  1.2751014979
20070.7068167  100765.0  79410.0  128720.0  0.238166768212  1.27742767826
20071.6181282  100788.0  79152.0  129104.0  0.241649246446  1.28094614438
20072.6445591  100738.0  78891.0  129323.0  0.244455934129  1.28375588159
20073.7241951  100728.0  78655.0  129556.0  0.247352614425  1.28619648956
20074.6003789  100700.0  78416.0  129764.0  0.250117811557  1.28861966236
20075.5740067  100694.0  78252.0  129938.0  0.252151826831  1.29042445429
20076.5831392  100687.0  78093.0  130117.0  0.254116270918  1.29229195427
20077.6366407  100575.0  77878.0  130145.0  0.255760218196  1.29400944569
20078.6017102  100639.0  77812.0  130333.0  0.25724419556  1.2950546011
20079.628859  100562.0  77687.0  130367.0  0.2580865195  1.29638432012
20080.6384013  100722.0  77753.0  130644.0  0.258827111044  1.29707511765
20081.6126177  100579.0  77623.0  130481.0  0.259079713334  1.29729864087
20082.6489339  100712.0  77710.0  130693.0  0.259281009243  1.29769044404
20083.6144877  100668.0  77704.0  130527.0  0.258921237552  1.29660865419
20084.5978539  100744.0  77806.0  130672.0  0.25836409667  1.29706980068
20085.6344798  100750.0  77870.0  130603.0  0.257601431238  1.29630769231
20086.7155205  100752.0  77952.0  130568.0  0.256568799099  1.29593457202
20087.646018  100707.0  78014.0  130427.0  0.255327012952  1.29511354722
20088.6209178  100671.0  78080.0  130272.0  0.254123832033  1.29403701165
20089.7022816  100649.0  78164.0  130133.0  0.252830033119  1.29293882701
20090.695112  100640.0  78271.0  130042.0  0.25137262893  1.29215023847
20091.7057728  100619.0  78367.0  129974.0  0.249938186254  1.291744104
20092.6722019  100586.0  78451.0  129765.0  0.248538856901  1.29009007218
20093.6653273  100557.0  78533.0  129660.0  0.247205812283  1.28941794206
20094.6585513  100497.0  78596.0  129552.0  0.245807068752  1.28911310785
20095.6696129  100485.0  78679.0  129396.0  0.244632178898  1.28771458427
20096.6630361  100410.0  78724.0  129233.0  0.24331373943  1.28705308236
20097.6122022  100451.0  78858.0  129158.0  0.242021279685  1.28578112712
20098.6324345  100398.0  78904.0  129015.0  0.240910363089  1.28503555848
20099.7060087  100445.0  79036.0  129013.0  0.239706869143  1.28441435612
20100.6643375  100383.0  79072.0  128865.0  0.238634040406  1.28373330146
20101.6316329  100397.0  79156.0  128806.0  0.237711737446  1.28296662251
20102.6700265  100351.0  79188.0  128711.0  0.236849268125  1.28260804576
20103.6641453  100334.0  79243.0  128625.0  0.235985539796  1.28196822612
20104.70275  100289.0  79264.0  128550.0  0.23527196466  1.28179561069
20105.7592192  100313.0  79341.0  128517.0  0.234540278746  1.2811599693
20106.7181282  100260.0  79357.0  128415.0  0.233810151993  1.28081986834
20107.6860092  100255.0  79408.0  128377.0  0.23311782141  1.28050471298
20108.7605555  100241.0  79445.0  128305.0  0.232512328255  1.27996528367
20109.6753429  100244.0  79508.0  128245.0  0.231749568493  1.27932843861
20110.6523927  100237.0  79562.0  128172.0  0.231000790037  1.27868950587
20111.718374  100260.0  79642.0  128195.0  0.230225219946  1.27862557351
20112.7578151  100219.0  79675.0  128104.0  0.22940193113  1.27824065297
20113.6996243  100240.0  79758.0  128044.0  0.228570260474  1.27737430168
20114.7214985  100234.0  79816.0  128019.0  0.22778346684  1.27720134884
20115.7701389  100201.0  79857.0  127886.0  0.226940633451  1.27629464776
20116.7122315  100148.0  79892.0  127801.0  0.225973369265  1.27612134042
20117.7521914  100159.0  79965.0  127787.0  0.225169884334  1.27584141215
20118.7833694  100126.0  80014.0  127680.0  0.224227773491  1.2751932565
20119.7346365  100093.0  80067.0  127541.0  0.22323596964  1.27422497078
20120.7126688  100055.0  80111.0  127420.0  0.222306861808  1.27349957523
20121.7174742  100070.0  80197.0  127395.0  0.221383833413  1.2730588588
20122.7045937  100030.0  80245.0  127285.0  0.220385686224  1.27246825952
20123.6384449  100053.0  80346.0  127247.0  0.219357736846  1.27179594815
20124.6524391  100003.0  80370.0  127120.0  0.218559213313  1.27116186514
20125.7199124  100036.0  80469.0  127118.0  0.217658104114  1.27072253989
20126.6718387  100001.0  80503.0  126952.0  0.216885735127  1.26950730493
20127.6327533  99993.0  80552.0  126919.0  0.216197244925  1.26927884952
20128.7361393  99933.0  80549.0  126894.0  0.215634266541  1.26979075981
20129.7061516  99960.0  80619.0  126901.0  0.215035752225  1.26951780712
20130.6851583  99929.0  80629.0  126785.0  0.21460154753  1.26875081308
20131.6909649  99913.0  80642.0  126774.0  0.214280201716  1.26884389419
20132.6612634  99887.0  80647.0  126711.0  0.213957940945  1.2685434541
20133.6494622  99885.0  80658.0  126703.0  0.213801530531  1.26848876208
20134.6733745  99875.0  80647.0  126704.0  0.213837797975  1.26862578223
20135.6884865  99838.0  80613.0  126726.0  0.21388894554  1.26931629239
20136.5968319  99790.0  80568.0  126673.0  0.21396642955  1.26939573104
20137.6388588  99744.0  80522.0  126631.0  0.214076464572  1.26956007379
20138.7077169  99724.0  80483.0  126684.0  0.214360388167  1.27034615539
20139.6697868  99686.0  80419.0  126720.0  0.21477477917  1.27119154144
20140.5784931  99656.0  80365.0  126662.0  0.215145497563  1.27099221321
20141.6833059  99593.0  80279.0  126686.0  0.215583813548  1.27203719137
20142.6545726  99629.0  80266.0  126808.0  0.216107167785  1.27280209578
20143.6526694  99555.0  80170.0  126722.0  0.216560875211  1.27288433529
20144.7399951  99526.0  80104.0  126769.0  0.217093126157  1.2737274682
20145.5778511  99511.0  80041.0  126806.0  0.217729187427  1.27429128438
20146.5940684  99473.0  79976.0  126802.0  0.218159660892  1.27473786857
20147.6014731  99411.0  79881.0  126806.0  0.218724744276  1.27557312571
20148.6713943  99404.0  79833.0  126889.0  0.219255401493  1.27649792765
20149.6255036  99385.0  79773.0  126911.0  0.219816095503  1.27696332445
20150.6064584  99375.0  79729.0  127002.0  0.220267188869  1.27800754717
20151.6945386  99248.0  79592.0  126878.0  0.220708182944  1.27839351926
20152.6756958  99285.0  79585.0  126996.0  0.221168869357  1.27910560508
20153.5409777  99239.0  79519.0  126989.0  0.221535095374  1.27962796884
20154.6204547  99243.0  79503.0  127022.0  0.221776631315  1.27990891045
20155.5751303  99209.0  79452.0  127046.0  0.222075670251  1.28058946265
20156.5923613  99203.0  79432.0  127061.0  0.222266946038  1.28081812042
20157.6721668  99168.0  79398.0  127092.0  0.222342202586  1.28158276864
20158.6003569  99117.0  79352.0  127025.0  0.222407319075  1.28156622981
20159.6000424  99113.0  79350.0  127046.0  0.222392166386  1.2818298306
20160.6444631  99089.0  79338.0  127024.0  0.222301229381  1.28191827549
20161.6354243  99054.0  79321.0  127014.0  0.222162245241  1.28227027682
20162.5550524  99008.0  79296.0  126907.0  0.222012968944  1.28178531028
20163.6176403  98951.0  79273.0  126847.0  0.22172718664  1.28191731261
20164.6892715  98901.0  79260.0  126804.0  0.221385762039  1.28213061546
20165.6359743  98862.0  79255.0  126747.0  0.221054436053  1.28205984099
20166.6542261  98725.0  79174.0  126607.0  0.220690245077  1.28242086604
20167.6993814  98733.0  79215.0  126531.0  0.220253562236  1.28154720306
20168.6642368  98685.0  79212.0  126492.0  0.219805156711  1.2817753458
20169.6470552  98696.0  79259.0  126455.0  0.219323447791  1.28125759909
20170.7461389  98619.0  79237.0  126307.0  0.218820579367  1.28075725773
20171.6487285  98667.0  79323.0  126354.0  0.21822241961  1.28061053848
20172.6675905  98662.0  79360.0  126327.0  0.217705404263  1.28040177576
20173.7312498  98647.0  79390.0  126326.0  0.217175405727  1.28058633309
20174.7145645  98662.0  79461.0  126304.0  0.216433531984  1.28016865663
20175.7069161  98629.0  79479.0  126171.0  0.215872500189  1.27924849689
20176.7351316  98638.0  79540.0  126134.0  0.215196543121  1.27875666579
20177.7097983  98616.0  79571.0  126045.0  0.214583815388  1.27813944999
20178.6935028  98565.0  79588.0  126057.0  0.213852901301  1.27892253843
20179.7220242  98670.0  79720.0  126108.0  0.213260453524  1.2780784433
20180.7238158  98574.0  79709.0  126037.0  0.212425032268  1.27860287703
20181.6899239  98543.0  79733.0  125895.0  0.211809448344  1.27756410907
20182.7276991  98649.0  79860.0  125979.0  0.211292993935  1.27704284889
20183.783477  98666.0  79933.0  125902.0  0.210551625102  1.27604240569
20184.7319822  98645.0  79974.0  125860.0  0.209825965097  1.27588828628
20185.698476  98629.0  80017.0  125820.0  0.209126223913  1.27568970587
20186.7814174  98585.0  80032.0  125712.0  0.208492565523  1.27516356444
20187.7570596  98567.0  80078.0  125640.0  0.20773536032  1.27466596325
20188.7327966  98466.0  80044.0  125498.0  0.207134827446  1.2745313103
20189.7444406  98401.0  80043.0  125384.0  0.206486976336  1.27421469294
20190.7561864  98423.0  80117.0  125368.0  0.20578645032  1.27376731049
20191.7053503  98428.0  80177.0  125332.0  0.205088625726  1.27333685537
20192.7441608  98390.0  80193.0  125219.0  0.20450294361  1.27268015042
20193.7472521  98329.0  80199.0  125142.0  0.203807952937  1.27268659297
20194.6966986  98376.0  80292.0  125178.0  0.203126882281  1.27244449866
20195.7358184  98312.0  80280.0  125011.0  0.202625571054  1.27157417202
20196.7750456  98351.0  80372.0  125012.0  0.201876855729  1.27108011103
20197.760619  98274.0  80362.0  124870.0  0.201218068087  1.27063109266
20198.6925227  98291.0  80427.0  124873.0  0.200582525797  1.27044185124
20199.7858276  98245.0  80443.0  124777.0  0.199915499782  1.27005954502
20201.6680245  98284.0  80535.0  124810.0  0.199169374323  1.26989133531
20203.6402278  98408.0  80750.0  124845.0  0.197764139464  1.26864685798
20205.7114578  98436.0  80876.0  124823.0  0.196489473304  1.26806249746
20207.6306404  98417.0  80970.0  124686.0  0.195134837666  1.2669152687
20209.7116635  98471.0  81104.0  124726.0  0.194029806855  1.26662672259
20211.6585275  98425.0  81149.0  124551.0  0.193007865804  1.26544069088
20213.6955122  98454.0  81246.0  124585.0  0.192107844792  1.26541328945
20215.5982669  98439.0  81285.0  124573.0  0.191475569313  1.26548420849
20217.6360497  98400.0  81289.0  124464.0  0.191030098012  1.26487804878
20219.6742453  98380.0  81300.0  124505.0  0.190691514813  1.26555194145
20221.6410016  98284.0  81229.0  124437.0  0.190588920601  1.26609621098
20223.7249254  98305.0  81249.0  124472.0  0.190556377118  1.26618178119
20225.5666828  98233.0  81180.0  124504.0  0.190673296378  1.26743558682
20227.6064855  98211.0  81143.0  124525.0  0.190905195153  1.26793332722
20229.6287244  95319.0  78709.0  121211.0  0.19147165399  1.27163524586
20231.6873315  93172.0  77082.0  118745.0  0.189577457092  1.27447087108
20233.5305465  93425.0  77243.0  119108.0  0.190202678586  1.27490500401
20235.6708975  93777.0  77484.0  119611.0  0.190848159954  1.27548332747
20237.6227907  97682.0  80540.0  124180.0  0.19296334919  1.27126799206
20239.6650378  97946.0  80770.0  124557.0  0.192810696941  1.27169052335
20241.6627021  97919.0  80729.0  124627.0  0.193042739932  1.27275605347
20243.6427603  97927.0  80725.0  124636.0  0.193173986493  1.27274398276
20245.6592196  97928.0  80723.0  124710.0  0.193208973908  1.27348664325
20247.7121017  97889.0  80691.0  124725.0  0.19320713878  1.27414724841
20249.7563955  97844.0  80657.0  124781.0  0.193168778021  1.27530558849
20251.7740788  97757.0  80597.0  124653.0  0.193023379579  1.27513119265
20253.7290949  97694.0  80574.0  124609.0  0.192664127849  1.27550310152
20255.7836218  96201.0  79329.0  123074.0  0.192835990965  1.27934221058
20257.7664571  95049.0  78460.0  121836.0  0.191803607319  1.28182305969
20259.758698  94651.0  78203.0  121371.0  0.190888432853  1.28230023983
20261.7693675  94641.0  78248.0  121291.0  0.190207515983  1.28159043121
20263.7263232  94388.0  78113.0  121027.0  0.189257450168  1.28222867314
20265.737784  94137.0  77982.0  120693.0  0.188273137206  1.28209949329
20267.6774648  93910.0  77868.0  120431.0  0.187321791389  1.28240868917
20269.6355675  93808.0  77848.0  120234.0  0.186491932702  1.28170305304
20271.6843122  93557.0  77707.0  119974.0  0.185625532811  1.28236262385
20273.634165  93460.0  77677.0  119856.0  0.184974334014  1.28243098652
20275.6746922  93037.0  77396.0  119380.0  0.184062163821  1.28314541526
20277.6072533  92795.0  77238.0  119099.0  0.183501195125  1.28346354868
20279.5311514  92879.0  77313.0  119198.0  0.18343545336  1.28336868399
20281.6270822  92921.0  77350.0  119263.0  0.183409092771  1.28348812432
20283.6692265  92267.0  76861.0  118575.0  0.182687952065  1.28512902771
20285.6756291  92110.0  76737.0  118422.0  0.182599523987  1.28565845185
20287.6101064  92249.0  76826.0  118615.0  0.182948318225  1.28581339635
20289.6172924  91593.0  76323.0  117937.0  0.182380515002  1.28762023299
20291.6339216  91663.0  76360.0  118023.0  0.182659809341  1.28757513937
20293.623816  91335.0  76113.0  117695.0  0.182314987592  1.28860787212
20295.5779121  91337.0  76101.0  117780.0  0.182494557514  1.28951027513
20297.6590782  91017.0  75858.0  117438.0  0.182183130698  1.29028643001
20299.5868016  90828.0  75717.0  117231.0  0.18196490221  1.29069229753
20301.6778471  90233.0  75277.0  116576.0  0.181220570558  1.29194418893
20303.7059409  90798.0  75730.0  117229.0  0.181462875807  1.29109672019
20305.5714224  90542.0  75566.0  116910.0  0.180807384874  1.29122396236
20307.6727654  90059.0  75235.0  116401.0  0.179848462892  1.29249714076
20309.5933403  89638.0  74954.0  115859.0  0.178904745179  1.29252102903
20311.6502097  89730.0  75074.0  115949.0  0.178330867543  1.29219881868
20313.5715406  89291.0  74785.0  115412.0  0.177283368818  1.29253788176
20315.6382853  89219.0  74781.0  115272.0  0.176530179369  1.29201179121
20317.7145201  89005.0  74673.0  114983.0  0.175573966911  1.29187124319
20319.7095577  88916.0  74651.0  114887.0  0.174868184086  1.29208466418
20321.7322022  88721.0  74550.0  114670.0  0.174026573184  1.29247866909
20323.7733972  88729.0  74605.0  114629.0  0.173379251546  1.29190005522
20325.7151826  88228.0  74258.0  114007.0  0.172378856964  1.29218615406
20327.7934876  87901.0  74035.0  113648.0  0.17167322683  1.29290906816
20329.7088103  87831.0  74024.0  113577.0  0.171025148549  1.29313112682
20331.787936  87614.0  73884.0  113316.0  0.170444506807  1.29335494327
20333.7494243  86997.0  73428.0  112604.0  0.169568301033  1.29434348311
20335.7203765  86933.0  73405.0  112550.0  0.16914565383  1.29467520964
20337.7553106  87120.0  73576.0  112716.0  0.168967593024  1.29380165289
20339.6725201  87156.0  73627.0  112763.0  0.168687810123  1.29380650787
20341.6082706  86592.0  73204.0  112097.0  0.167957368265  1.29454222099
20343.7262058  86525.0  73177.0  112017.0  0.167552225578  1.29462005201
20345.6354541  87411.0  73883.0  113164.0  0.16813837197  1.29461967029
20347.6905713  88403.0  74681.0  114269.0  0.168680196669  1.29259188037
20349.5641831  87983.0  74359.0  113875.0  0.168238899326  1.29428412307
20351.6200978  88397.0  74698.0  114294.0  0.168384714398  1.29296243085
20353.6673303  90154.0  76066.0  116349.0  0.169917934679  1.29055837789
20355.5966569  90272.0  76164.0  116536.0  0.169938424707  1.29094292804
20357.6811066  91028.0  76747.0  117372.0  0.170652853742  1.28940545766
20359.5292526  91345.0  76998.0  117796.0  0.170864099298  1.28957249986
20361.6327254  91237.0  76923.0  117672.0  0.17065559504  1.28973990815
20363.5635696  91444.0  77098.0  117914.0  0.170649423166  1.28946677748
20365.6041068  92261.0  77753.0  118846.0  0.17108438148  1.2881499225
20367.5630445  92555.0  78003.0  119206.0  0.171055774923  1.28794770677
20369.6043871  92035.0  77611.0  118686.0  0.170459769764  1.28957461835
20371.5914457  92183.0  77765.0  118741.0  0.170084273287  1.28810084289
20373.6518351  91996.0  77650.0  118573.0  0.169533548248  1.28889299535
20375.4937766  91848.0  77564.0  118349.0  0.169031634771  1.2885310513
20377.6188079  91644.0  77430.0  118091.0  0.168537203296  1.28858408625
20379.6621764  91464.0  77323.0  117941.0  0.167953998859  1.28948001399
20381.5690835  87252.0  74080.0  113069.0  0.163654893118  1.29589006556
20383.6497547  84855.0  72212.0  110349.0  0.161337680389  1.30044193035
20385.584797  84770.0  72173.0  110224.0  0.160875691881  1.3002713224
20387.6845527  85139.0  72488.0  110707.0  0.160864184051  1.30030890661
20389.6751573  84261.0  71824.0  109649.0  0.159700442468  1.30130190717
20391.6661524  84464.0  72001.0  109921.0  0.159645400273  1.30139467702
20393.776303  83841.0  71531.0  109209.0  0.158791225812  1.30257272695
20395.649315  83564.0  71339.0  108831.0  0.158169642886  1.30236704801
20397.6871791  83494.0  71305.0  108781.0  0.157808321799  1.30286008575
20399.7345936  83223.0  71104.0  108494.0  0.157380157915  1.30365403795
20401.7458492  80708.0  69161.0  105529.0  0.154400583017  1.30754076424
20403.7483584  80180.0  68759.0  104936.0  0.153666470145  1.30875530057
20405.7146764  79390.0  68147.0  104029.0  0.152705279106  1.31035394886
20407.7454137  77542.0  66700.0  101836.0  0.150614772128  1.31330117872
20409.7033557  76716.0  66050.0  100811.0  0.149698260604  1.31408050472
20411.689131  76112.0  65574.0  100206.0  0.149026663767  1.3165598066
20413.7119096  75405.0  65025.0  99329.0  0.148101774478  1.31727339036
20415.6069136  75590.0  65166.0  99591.0  0.148386138778  1.31751554438
20417.5938434  75200.0  64856.0  99108.0  0.14798180327  1.31792553191
20419.5811617  76708.0  66043.0  100995.0  0.149699960377  1.31661625906
20421.559708  76967.0  66257.0  101357.0  0.1498356389  1.31688905635
20423.5569648  76720.0  66067.0  101074.0  0.149493051951  1.31744004171
20425.5362852  75792.0  65347.0  99989.0  0.148281213821  1.31925533038
20427.6168199  73370.0  63455.0  97076.0  0.145184139464  1.32310208532
20429.6336035  72433.0  62735.0  95902.0  0.143742491039  1.32400977455
20431.5774281  72934.0  63160.0  96545.0  0.143883733218  1.32373104451
20433.6133409  72148.0  62555.0  95562.0  0.142673395039  1.32452736043
20435.5579265  72439.0  62821.0  95910.0  0.142455415911  1.3240105468
20437.5946365  71288.0  61924.0  94461.0  0.140820183632  1.32506172147
20439.5216295  71249.0  61926.0  94445.0  0.140240660151  1.32556246403
20441.5407757  70948.0  61721.0  94089.0  0.139322984776  1.32616846141
20443.5603228  71116.0  61891.0  94240.0  0.138937573334  1.32515889533
20445.5802708  70410.0  61353.0  93375.0  0.137691228814  1.32616105667
20447.6649103  70198.0  61205.0  93124.0  0.13709093507  1.32659050115
20449.5386953  70042.0  61111.0  92942.0  0.136403179415  1.32694668913
20451.5782063  69415.0  60625.0  92159.0  0.135395633229  1.32765252467
20453.6181261  67009.0  58677.0  89228.0  0.132779111504  1.33158232476
20455.6033054  66829.0  58549.0  88994.0  0.132273107593  1.33166738991
20457.5337121  68753.0  60161.0  91342.0  0.133496070114  1.32855293587
20459.6391918  71314.0  62273.0  94434.0  0.135564716565  1.32420001683
20461.6531366  71561.0  62499.0  94716.0  0.135399676216  1.32357010103
20463.6674798  70978.0  62041.0  94040.0  0.134574513059  1.3249175801
20465.6914222  70770.0  61892.0  93780.0  0.13404425146  1.32513777024
20467.7249693  70349.0  61565.0  93285.0  0.133375041573  1.32603164224
20469.7405139  70538.0  61739.0  93511.0  0.13323574971  1.32568261079
20471.7196328  72114.0  63028.0  95484.0  0.134669128099  1.32407022215
20473.7727997  72077.0  63009.0  95430.0  0.134457418681  1.32400072145
20475.6606051  72119.0  63050.0  95518.0  0.134389470049  1.32444986758
20477.7422009  64056.0  56427.0  85705.0  0.126809933414  1.33796990134
20479.7044482  62948.0  55504.0  84411.0  0.125853898511  1.34096397026
20481.722364  62937.0  55505.0  84367.0  0.125661119273  1.34049922939
20483.7498963  62240.0  54916.0  83614.0  0.125193134835  1.3434125964
20485.6856444  62251.0  54924.0  83629.0  0.125224188013  1.34341617002
20487.7139652  61554.0  54334.0  82818.0  0.124764656332  1.34545277317
20489.6504661  58925.0  52074.0  79613.0  0.123599664932  1.35109036911
20491.6611276  57993.0  51265.0  78507.0  0.123314055486  1.35373234701
20493.7275414  58022.0  51299.0  78555.0  0.123150990162  1.35388300989
20495.5452246  57558.0  50900.0  78011.0  0.122930211507  1.35534591195
20497.6216551  57394.0  50767.0  77821.0  0.122693231046  1.3559082831
20499.5877322  57076.0  50499.0  77437.0  0.122430178963  1.35673487981
20501.6372862  56849.0  50313.0  77181.0  0.122135136875  1.35764921107
20503.6041373  56761.0  50252.0  77074.0  0.121799123035  1.35786895932
20505.5713677  57098.0  50566.0  77513.0  0.121489676095  1.35754317139
20507.6313626  55763.0  49408.0  75869.0  0.120998212611  1.36056166275
20509.6178502  55706.0  49380.0  75775.0  0.120542377143  1.36026639859
20511.6047245  55334.0  49073.0  75368.0  0.120078562425  1.36205587884
20513.5919855  55579.0  49309.0  75680.0  0.119698811901  1.36166537721
20515.5888793  55421.0  49191.0  75465.0  0.119247903364  1.3616679598
20517.6324018  57574.0  51107.0  78105.0  0.119149602777  1.35660193837
20519.7040818  57271.0  50861.0  77693.0  0.118697965785  1.35658535734
20521.5541513  57313.0  50919.0  77801.0  0.118291339231  1.35747561635
20523.5988679  51003.0  45336.0  70094.0  0.117783035656  1.37431131502
20525.5514455  48421.0  43045.0  66904.0  0.11768752381  1.38171454534
20527.6339892  47548.0  42278.0  65834.0  0.117472870925  1.38457979305
20529.6706648  46989.0  41794.0  65121.0  0.117160743207  1.38587754581
20531.5781019  46831.0  41667.0  64964.0  0.116835928198  1.3872007858
20533.6711367  46931.0  41774.0  65100.0  0.116404301478  1.3871428267
20535.6256403  46349.0  41261.0  64369.0  0.116281972908  1.38878940214
20537.6546437  46593.0  41498.0  64635.0  0.115805081952  1.3872255489
20539.6099094  45295.0  40341.0  63062.0  0.115828329611  1.39225080031
20541.7323982  39790.0  35397.0  56119.0  0.116988553653  1.41037949233
20543.7718856  36973.0  32869.0  52583.0  0.117657952197  1.42219998377
20545.7097755  36988.0  32895.0  52578.0  0.117272865177  1.42148805018
20547.7686063  36367.0  32347.0  51755.0  0.117140489088  1.4231308604
20549.6794238  36754.0  32702.0  52307.0  0.116810825161  1.4231648256
20551.7668897  35592.0  31670.0  50784.0  0.116751032953  1.42683749157
20553.7434167  35620.0  31700.0  50804.0  0.116590596978  1.42627737226
20555.7110436  34793.0  30968.0  49777.0  0.116461803847  1.43066133992
20557.7161848  35398.0  31517.0  50550.0  0.116128238574  1.4280467823
20559.6938617  34752.0  30942.0  49719.0  0.116122640015  1.43068024862
20561.7183589  35075.0  31238.0  50139.0  0.115853323553  1.42947968639
20563.706099  33756.0  30065.0  48457.0  0.115796474804  1.43550776158
20565.6663516  34033.0  30318.0  48814.0  0.115589046597  1.4343137543
20567.7199098  33386.0  29748.0  47993.0  0.115374747592  1.43751872042
20569.6344573  31845.0  28390.0  45920.0  0.114843413338  1.44198461297
20571.6516252  32475.0  28953.0  46783.0  0.114796736964  1.44058506543
20573.6041017  33052.0  29474.0  47555.0  0.114573560048  1.43879341643
20575.6499527  32149.0  28683.0  46382.0  0.114076733229  1.44271983576
20577.6124938  32083.0  28634.0  46302.0  0.113731471897  1.443194215
20579.5568035  31918.0  28495.0  46084.0  0.11344148069  1.44382480105
20581.6224554  31710.0  28321.0  45794.0  0.113028509614  1.44415011038
20583.5302968  31216.0  27894.0  45142.0  0.112519171944  1.4461173757
20585.5781317  31778.0  28403.0  45898.0  0.112279453075  1.44433255711
20587.5798204  32672.0  29210.0  47063.0  0.112007325583  1.44046890304
20589.5819003  32876.0  29405.0  47368.0  0.111578180374  1.44080788417
20591.6495747  32501.0  29085.0  46834.0  0.11104828073  1.44100181533
20593.6897164  32787.0  29356.0  47244.0  0.11053514068  1.44093695672
20595.5998061  24937.0  22438.0  36638.0  0.105596694201  1.46922244055
20597.6407343  21891.0  19728.0  32466.0  0.10403664703  1.4830752364
20599.5795265  22496.0  20280.0  33289.0  0.103702336905  1.47977418208
20601.6492188  22514.0  20306.0  33290.0  0.103220929054  1.47863551568
20603.5980948  22123.0  19964.0  32775.0  0.10268713972  1.48148985219
20605.6126335  22477.0  20288.0  33239.0  0.102462985908  1.47880055168
20607.6928734  21973.0  19841.0  32537.0  0.102063923103  1.48077185637
20609.6522295  21655.0  19560.0  32142.0  0.10174971006  1.4842761487
20611.7146229  21401.0  19338.0  31785.0  0.101365577847  1.48521097145
20613.6840823  22091.0  19965.0  32718.0  0.101189545245  1.48105563352
20615.7472865  23066.0  20844.0  34067.0  0.101293534757  1.47693574959
20617.7455357  23876.0  21577.0  35197.0  0.101245837749  1.47415815044
20619.7161532  23086.0  20877.0  34122.0  0.100578298662  1.47803863814
20621.7712285  23350.0  21119.0  34500.0  0.100423874883  1.47751605996
20623.7239313  23093.0  20893.0  34142.0  0.100115366662  1.47845667518
20625.7704634  22824.0  20654.0  33782.0  0.099903608662  1.48010865755
20627.7519701  22322.0  20207.0  33087.0  0.0995436602022  1.48225965415
20629.7338592  22072.0  19986.0  32750.0  0.0992778084754  1.4837803552
20631.7535361  22497.0  20371.0  33325.0  0.0992696461519  1.48130861893
20633.6987856  23483.0  21261.0  34707.0  0.0994023466154  1.47796278159
20635.7005327  23434.0  21220.0  34653.0  0.0992438260601  1.47874882649
20637.6371734  23297.0  21103.0  34460.0  0.098909386447  1.47916040692
20639.611613  26019.0  23525.0  38194.0  0.100763354899  1.46792728391
20641.651954  26793.0  24214.0  39247.0  0.101209681084  1.4648229015
20643.5803551  26841.0  24261.0  39328.0  0.101060446452  1.46522111695
20645.6402123  26401.0  23878.0  38737.0  0.1004443553  1.46725502822
20647.6442879  26361.0  23849.0  38695.0  0.100143357448  1.46788816813
20649.6206518  26107.0  23629.0  38353.0  0.0997287063859  1.46906959819
20651.6910897  26312.0  23817.0  38634.0  0.0996254974757  1.46830343569
20653.5932622  25824.0  23390.0  37975.0  0.0989957114915  1.47053128872
20655.6645006  26218.0  23744.0  38538.0  0.0991163307906  1.46990617133
20657.6049079  25511.0  23124.0  37527.0  0.0982386924788  1.47101250441
20659.5925645  25568.0  23180.0  37623.0  0.0980517316723  1.47148779725
20661.6462549  25560.0  23177.0  37617.0  0.0978682218889  1.47171361502
20663.5315098  24992.0  22679.0  36844.0  0.0971163874806  1.47423175416
20665.6516621  25221.0  22888.0  37191.0  0.0970642250735  1.47460449625
20667.5564192  26346.0  23894.0  38749.0  0.0976890794126  1.47077355196
20669.5741576  26601.0  24125.0  39085.0  0.0977001618409  1.4693056652
20671.6298422  26825.0  24331.0  39370.0  0.0975830310452  1.46766076421
20673.5638748  30061.0  27225.0  43807.0  0.0990929817522  1.45727021722
20675.6485306  30772.0  27876.0  44742.0  0.0988390820204  1.45398414143
20677.6021049  30701.0  27823.0  44664.0  0.098432210582  1.45480603238
20679.6312093  30803.0  27925.0  44777.0  0.0980897428783  1.45365711132
20681.6795074  29795.0  27022.0  43414.0  0.0976892451612  1.45709011579
20683.6248283  30547.0  27714.0  44443.0  0.0973287804465  1.45490555537
20685.6551204  29987.0  27215.0  43644.0  0.0969956625266  1.45543068663
20687.6858129  29810.0  27068.0  43466.0  0.09649168932  1.45810130829
20689.7357143  29535.0  26829.0  43077.0  0.096092608727  1.45850685627
20691.7578059  29125.0  26468.0  42520.0  0.0956604557361  1.45991416309
20693.7332554  26423.0  24065.0  38838.0  0.0934763402334  1.46985580744
20695.756132  26531.0  24168.0  38985.0  0.0932844165324  1.46941313935
20697.7041143  25598.0  23346.0  37728.0  0.0920885602031  1.47386514571
20699.7371842  27172.0  24760.0  39864.0  0.0929575835127  1.46709848373
20701.7518251  27180.0  24772.0  39895.0  0.0927674256472  1.46780721118
20703.7291923  27618.0  25174.0  40442.0  0.0926560181938  1.46433485408
20705.7540327  26722.0  24375.0  39309.0  0.0919291792828  1.47103510216
20707.6944857  26718.0  24383.0  39279.0  0.091451327403  1.47013249495
20709.7201055  25944.0  23694.0  38229.0  0.0907185174724  1.47351988899
20711.6801538  24262.0  22196.0  35910.0  0.0889992478851  1.48009232545
20713.6500008  23746.0  21735.0  35194.0  0.0884902308028  1.4821022488
20715.6862192  22951.0  21029.0  34095.0  0.0874590710755  1.48555618492
20717.5813948  25640.0  23447.0  37742.0  0.0894110771139  1.47199687988
20719.6655471  26732.0  24427.0  39316.0  0.090172271756  1.47074667066
20721.6274872  26602.0  24317.0  39145.0  0.0898107067052  1.47150590181
20723.6181058  26468.0  24202.0  38974.0  0.089501181774  1.47249508841
20725.6751676  25977.0  23765.0  38272.0  0.0889976210678  1.47330330677
20727.600496  26173.0  23945.0  38576.0  0.0889688112557  1.47388530165
20729.7055554  25817.0  23631.0  38082.0  0.088473780278  1.47507456327
20731.5466545  25374.0  23241.0  37488.0  0.0878070674005  1.47741782927
20733.6147421  25102.0  23001.0  37105.0  0.0874098309934  1.47816907019
20735.6832442  23608.0  21663.0  35057.0  0.0859799015035  1.4849627245
20737.629337  22863.0  20997.0  34007.0  0.0851403129766  1.48742509732
20739.7269935  22346.0  20536.0  33302.0  0.0844678905563  1.49028908977
20741.5887845  21755.0  20007.0  32462.0  0.0837614038544  1.49216272121
20743.6021648  21843.0  20090.0  32601.0  0.0836583252538  1.49251476446
20745.6537589  21377.0  19673.0  31948.0  0.083068440403  1.49450343827
20747.6301036  21591.0  19873.0  32237.0  0.0829145346476  1.49307581863
20749.6352034  20874.0  19225.0  31265.0  0.0822928500062  1.49779630162
20751.5933888  20911.0  19265.0  31307.0  0.0819853582265  1.49715460762
20753.674959  26290.0  24133.0  38778.0  0.0856084402683  1.47500950932
20755.7190908  29121.0  26712.0  42616.0  0.0863466607568  1.46341128395
20757.7068289  28810.0  26437.0  42236.0  0.0859580049983  1.46601874349
20759.7044177  28115.0  25810.0  41286.0  0.0855412280136  1.4684687889
20761.7308028  28042.0  25753.0  41174.0  0.085152261121  1.46829755367
20763.7481134  28373.0  26062.0  41651.0  0.0849596740132  1.46798012195
20765.7563442  28775.0  26442.0  42177.0  0.08455329952  1.46575152042
20767.7460142  29080.0  26730.0  42578.0  0.0842641225145  1.46416781293
20769.7360673  29499.0  27132.0  43165.0  0.0836425213823  1.46326994135
20771.7644203  30148.0  27741.0  44052.0  0.0832071227176  1.46119145549
20773.7836903  31463.0  28982.0  45755.0  0.0821373046463  1.45424784668
20775.7369745  31561.0  29081.0  45885.0  0.0818371411842  1.45385127214
20777.7380511  30946.0  28515.0  45078.0  0.081813485459  1.45666645124
20779.7490014  30687.0  28282.0  44726.0  0.0816135522574  1.45749014241
20781.6844361  31038.0  28624.0  45195.0  0.0809667334831  1.45611830659
20783.7436049  30372.0  28005.0  44319.0  0.0811380656892  1.45920584749
20785.6797872  30625.0  28252.0  44676.0  0.0806524173182  1.45880816327
20787.6827884  30076.0  27747.0  43938.0  0.0805997852755  1.46089905573
20789.7051688  30268.0  27935.0  44208.0  0.0802106659212  1.46055239857
20791.6899545  31554.0  29151.0  45892.0  0.0792111463099  1.45439563922
20793.6941196  31489.0  29100.0  45817.0  0.0789001043182  1.45501603735
20795.6416659  31467.0  29088.0  45787.0  0.0786136596525  1.455079925
20797.5800759  32719.0  30279.0  47406.0  0.0775015459955  1.44888291207
20799.5758772  32918.0  30479.0  47656.0  0.0769816987406  1.44771857342
