# Supplementary material for: Sustainable Electrochemical Strategy for Selective Double Bond Oxidation in the Presence of Aldehyde Groups with Mo─N─O Catalysts
Source: Adv Sci (Weinh). 2025 Jun 23;12(36):e06584. doi: 10.1002/advs.202506584 (PMC12463080; doi:10.1002/advs.202506584)
Supplement: Supplementary file 2 — Supporting Information [file ADVS-12-e06584-s002.zip › XANES/Mo-O]

Energy            Count0    Count1  Count2   ln(Count0/Count1)    Count2/Count0
19799.7345471  104218.0  188921.0  1057.0  -0.594844079137  0.0101422019229
19804.6514205  104218.0  188921.0  1057.0  -0.594844079137  0.0101422019229
19809.5448966  104260.0  189019.0  1076.0  -0.594959759768  0.0103203529637
19814.6477266  104243.0  189023.0  1097.0  -0.595143988636  0.0105234883877
19819.7704521  103764.0  188354.0  1111.0  -0.596204081205  0.0107069889364
19824.723225  103322.0  187737.0  1124.0  -0.597191721858  0.010878612493
19829.7821072  102603.0  186700.0  1143.0  -0.598635878472  0.0111400251455
19834.8263058  101888.0  185652.0  1159.0  -0.599999782743  0.0113752355528
19839.7952889  99876.0  182626.0  1164.0  -0.603510929205  0.0116544515199
19844.7667747  100533.0  183656.0  1190.0  -0.602578410763  0.0118369092736
19849.7407652  99979.0  182849.0  1219.0  -0.603700511682  0.0121925604377
19854.7345761  99431.0  182027.0  1237.0  -0.604691091454  0.0124407880842
19859.6529612  98466.0  180580.0  1261.0  -0.606462581954  0.0128064509577
19864.6517864  99547.0  182272.0  1301.0  -0.604870182464  0.0130692034918
19869.7138319  100006.0  183004.0  1350.0  -0.604277826338  0.0134991900486
19874.7437728  99749.0  182640.0  1383.0  -0.604859971564  0.0138648006496
19879.6894847  99055.0  181600.0  1416.0  -0.606131214741  0.0142950885871
19884.6897703  98950.0  181466.0  1460.0  -0.606453636285  0.0147549267307
19889.7707735  99002.0  181560.0  1509.0  -0.606446125638  0.0152421163209
19894.8109262  98482.0  180785.0  1549.0  -0.607434689552  0.0157287626165
19899.8101641  98190.0  180350.0  1602.0  -0.607995030168  0.0163153070577
19904.8119275  97194.0  178822.0  1650.0  -0.60968191651  0.0169763565652
19909.7813973  96368.0  177556.0  1698.0  -0.611111855814  0.0176199568321
19914.7272325  95943.0  176895.0  1764.0  -0.611802071082  0.018385916638
19919.7103937  95368.0  175988.0  1835.0  -0.61267271848  0.0192412549283
19924.7047802  94585.0  174765.0  1902.0  -0.613943313222  0.0201088967595
19929.7452984  93891.0  173667.0  1987.0  -0.615005137494  0.0211628377587
19934.7447438  93352.0  172799.0  2088.0  -0.615751774812  0.0223669551804
19939.737979  92999.0  172221.0  2201.0  -0.61618979537  0.0236669211497
19944.6551047  91803.0  170290.0  2310.0  -0.617857889207  0.0251625763864
19949.6445908  91180.0  169254.0  2452.0  -0.618564970406  0.0268918622505
19954.6977996  90154.0  167546.0  2601.0  -0.619738621269  0.0288506333607
19959.7885789  89627.0  166627.0  2813.0  -0.620101167555  0.0313856315619
19964.8031855  88697.0  165020.0  3033.0  -0.620840611804  0.0341950686043
19969.7677763  88428.0  164452.0  3334.0  -0.62043007274  0.0377029900032
19974.8662868  87276.0  162391.0  3671.0  -0.620931496512  0.042061964343
19979.7657736  86609.0  161062.0  4155.0  -0.620385647757  0.0479742290062
19980.800321  85961.0  159648.0  4778.0  -0.619077686654  0.0555833459359
19981.7122149  85889.0  159439.0  4964.0  -0.618605639022  0.0577955267846
19982.676809  85771.0  159160.0  5118.0  -0.618229031536  0.0596705180073
19983.7642819  85629.0  158821.0  5301.0  -0.617753771064  0.0619065970641
19984.7027613  85548.0  158564.0  5525.0  -0.617080675383  0.0645836255669
19985.7027341  85308.0  158045.0  5721.0  -0.616611565867  0.0670628780419
19986.7729918  85382.0  158019.0  5984.0  -0.615579973217  0.0700850296315
19987.7556249  85297.0  157704.0  6295.0  -0.614580574373  0.0738009543126
19988.6593821  85251.0  157448.0  6599.0  -0.613495398721  0.0774067166368
19989.6422016  85140.0  157069.0  6911.0  -0.612388238847  0.0811721869861
19990.6953302  84968.0  156543.0  7317.0  -0.611056017605  0.0861147726203
19991.6256867  84823.0  155994.0  7810.0  -0.609250812534  0.0920740836801
19992.635134  84978.0  155907.0  8397.0  -0.606867276173  0.0988138106333
19993.653463  84783.0  155140.0  9109.0  -0.60423288406  0.107438991307
19994.6192161  84862.0  154665.0  10047.0  -0.600235079912  0.11839221324
19995.6201864  84751.0  153764.0  11164.0  -0.595701413851  0.131727059268
19996.6036939  84716.0  152705.0  12716.0  -0.589203469806  0.150101515652
19997.5785161  84657.0  151348.0  14613.0  -0.580974022373  0.172614196109
19998.5885677  84505.0  149535.0  16942.0  -0.570719774933  0.200485178392
19999.6338595  84301.0  147303.0  19692.0  -0.558097962526  0.233591535094
20000.6265491  84330.0  145294.0  22694.0  -0.544021602262  0.269109450966
20001.575407  84075.0  142967.0  25371.0  -0.530904576771  0.301766280107
20002.6385868  83982.0  141107.0  27760.0  -0.518915977667  0.330547021981
20003.6579401  84111.0  139484.0  30381.0  -0.505812544247  0.361201269751
20004.6246647  84030.0  137633.0  32744.0  -0.493416844387  0.389670355825
20005.5475349  84003.0  135855.0  35135.0  -0.480735628004  0.418258871707
20006.6550921  84015.0  134010.0  37675.0  -0.466919069702  0.44843182765
20007.6484824  83753.0  131238.0  40746.0  -0.449140477761  0.486501976049
20008.6155946  83882.0  129116.0  43829.0  -0.431300175772  0.522507808588
20009.6443535  83465.0  126265.0  46565.0  -0.413955490672  0.557898520338
20010.5764833  83629.0  124048.0  49854.0  -0.394278237586  0.596132920398
20011.56147  83425.0  121450.0  52627.0  -0.375554630811  0.630830086904
20012.616921  83445.0  118851.0  56037.0  -0.353682875543  0.671544130865
20013.5405324  83196.0  115493.0  59643.0  -0.328010652316  0.716897446993
20014.5346099  83312.0  112831.0  63187.0  -0.303298527582  0.758438160169
20015.5639806  83254.0  109802.0  66760.0  -0.276782568091  0.80188339299
20016.5406614  83398.0  106908.0  70611.0  -0.248344323265  0.846674980215
20017.5350384  83280.0  103928.0  73894.0  -0.221489927387  0.887295869356
20018.5735204  83505.0  101428.0  77356.0  -0.194442676858  0.926363690797
20019.5416944  83398.0  98595.0  80494.0  -0.167396222122  0.96517902108
20020.5275682  83467.0  96305.0  83286.0  -0.143068894376  0.997831478309
20021.5663623  83422.0  93954.0  85937.0  -0.118893237244  1.03014792261
20022.5348272  83256.0  91593.0  88336.0  -0.0954346512105  1.06101662343
20023.4945807  83321.0  89733.0  90553.0  -0.0741379761443  1.08679684593
20024.507265  83187.0  87838.0  92448.0  -0.0544031232128  1.11132749107
20025.5993182  83255.0  86196.0  94442.0  -0.0347155857636  1.13437030809
20026.5329424  83412.0  84602.0  96584.0  -0.0141657230883  1.15791492831
20027.5635537  83584.0  83359.0  98338.0  0.00269553244204  1.17651703675
20028.6471319  83152.0  81537.0  99444.0  0.0196133533105  1.19593034443
20029.5722308  83224.0  80335.0  100987.0  0.0353303762733  1.21343602807
20030.5943448  83150.0  79343.0  101910.0  0.046865979319  1.22561635598
20031.5901255  83275.0  78633.0  102951.0  0.0573569254276  1.23627739418
20032.6124465  82962.0  77719.0  103337.0  0.0652829139091  1.24559436851
20033.6525012  83366.0  77614.0  104300.0  0.0714927290943  1.25110956505
20034.6926644  83445.0  77318.0  104842.0  0.0762609447185  1.25642039667
20035.6800385  83556.0  77148.0  105260.0  0.0797914108009  1.25975393748
20036.6851446  83532.0  76939.0  105399.0  0.0822168918755  1.26177991668
20037.6991701  83667.0  76924.0  105728.0  0.0840267130709  1.26367624033
20038.7397557  83834.0  76995.0  106024.0  0.085098168446  1.26468974402
20039.7187108  83892.0  76996.0  106075.0  0.0857767848655  1.26442330616
20040.7506865  84423.0  77461.0  106749.0  0.0860652924334  1.2644539995
20041.7563039  84408.0  77460.0  106695.0  0.0859005097532  1.26403895365
20042.7090877  84222.0  77293.0  106509.0  0.0858527745616  1.26462207024
20043.6796092  84246.0  77327.0  106518.0  0.0856979072678  1.26436863471
20044.7384677  84440.0  77503.0  106718.0  0.0857245776926  1.26383230696
20045.7180119  84440.0  77503.0  106742.0  0.0857245776926  1.26411653245
20046.6800002  84470.0  77512.0  106834.0  0.0859636786567  1.26475671836
20047.7215234  84716.0  77723.0  107108.0  0.0861532619581  1.26431842863
20048.7454997  84722.0  77710.0  107128.0  0.0863913589699  1.26446495597
20049.6283222  84700.0  77687.0  107092.0  0.0864276684496  1.26436835891
20050.6524942  84700.0  77700.0  107109.0  0.0862603442844  1.2645690673
20051.7032627  84447.0  77505.0  106824.0  0.0857816682369  1.26498277026
20052.6658285  84404.0  77536.0  106721.0  0.0848724492097  1.26440690015
20053.6814802  84251.0  77491.0  106394.0  0.0836386380147  1.26282180627
20054.7414009  84344.0  77697.0  106433.0  0.082087027685  1.26189177653
20055.6865918  84224.0  77749.0  106098.0  0.0799942270225  1.25971219605
20056.6937161  84458.0  78133.0  106128.0  0.0778418665629  1.25657723365
20057.7362853  85578.0  79361.0  107188.0  0.0754211770657  1.25251817056
20058.7082698  85536.0  79567.0  106850.0  0.0723379059296  1.24918163113
20059.6715115  85651.0  79919.0  106720.0  0.0692672783757  1.24598662012
20060.7143918  85291.0  79858.0  106016.0  0.0658188814715  1.24299164038
20061.6513093  85260.0  80135.0  105695.0  0.0619926988915  1.23967863007
20062.6236752  85919.0  81042.0  106065.0  0.0584374531524  1.23447665825
20063.6314998  85751.0  81198.0  105537.0  0.0545571314632  1.23073783396
20064.665952  85845.0  81613.0  105262.0  0.0505547815227  1.2261867319
20065.620926  85570.0  81698.0  104663.0  0.0463052326678  1.22312726423
20066.5494606  85628.0  82062.0  104332.0  0.0425372733375  1.21843322278
20067.663816  85425.0  82162.0  103775.0  0.0389458899315  1.21480831138
20068.6190769  85492.0  82554.0  103513.0  0.0349701796398  1.21079165302
20069.6186606  85424.0  82758.0  103202.0  0.0317064054364  1.20811481551
20070.6979695  85466.0  83057.0  102941.0  0.0285915169542  1.20446727354
20071.6269763  85197.0  83044.0  102418.0  0.0255956341334  1.20213153045
20072.6445591  85087.0  83120.0  102135.0  0.023388915662  1.20035963191
20073.7241951  85066.0  83271.0  101891.0  0.0213270764787  1.19778760022
20074.5915282  84957.0  83316.0  101611.0  0.0195046385766  1.19602857916
20075.5828583  84849.0  83302.0  101432.0  0.0184006476185  1.19544131339
20076.5831392  84666.0  83206.0  101132.0  0.0173946436921  1.19448184631
20077.6366407  84737.0  83331.0  101199.0  0.0167317133622  1.19427168769
20078.6105645  84638.0  83268.0  101058.0  0.0163190166358  1.19400269383
20079.6111487  84943.0  83572.0  101411.0  0.0162719075502  1.19387118421
20080.6206891  85042.0  83668.0  101460.0  0.0162886655098  1.19305754804
20081.5949038  84865.0  83491.0  101325.0  0.016322916997  1.19395510517
20082.6046447  85244.0  83836.0  101739.0  0.0166552229442  1.19350335507
20083.605629  85147.0  83730.0  101686.0  0.0167818383281  1.1942405487
20084.5712752  85579.0  84131.0  102141.0  0.0170648180889  1.19352878627
20085.5990378  85250.0  83813.0  101820.0  0.0169999894423  1.19436950147
20086.6977976  85217.0  83789.0  101797.0  0.0168992104926  1.19456211789
20087.6105689  85236.0  83814.0  101832.0  0.0168238218302  1.19470646206
20088.5943284  85253.0  83847.0  101831.0  0.0166295967064  1.19445650006
20089.6668252  85264.0  83885.0  101853.0  0.0163055123321  1.19456042409
20090.668517  85567.0  84210.0  102132.0  0.0159860157575  1.19359098718
20091.6703093  85403.0  84095.0  101919.0  0.0154341168037  1.19338899102
20092.6367349  85432.0  84170.0  101917.0  0.0148821746458  1.19296048319
20093.6387244  85819.0  84583.0  102253.0  0.0145071264066  1.19149605565
20094.6319458  86027.0  84838.0  102443.0  0.0139176448361  1.19082381113
20095.6518741  85793.0  84671.0  102171.0  0.013164259941  1.19090135559
20096.6452955  85930.0  84853.0  102218.0  0.0126126637584  1.18954963342
20097.6033311  85678.0  84664.0  101930.0  0.0119056014052  1.18968696748
20098.6146904  85786.0  84808.0  102010.0  0.0114659450463  1.18912176812
20099.7060087  85689.0  84752.0  101923.0  0.0109951178376  1.18945255517
20100.6554637  85672.0  84780.0  101913.0  0.0104663851741  1.18957185545
20101.5961341  85710.0  84843.0  101892.0  0.0101670151606  1.18879943997
20102.6433997  85442.0  84594.0  101596.0  0.00997444106634  1.18906392641
20103.6463924  85175.0  84348.0  101379.0  0.00975686556526  1.19024361608
20104.6761178  85140.0  84311.0  101290.0  0.00978461754656  1.18968757341
20105.7148275  85507.0  84636.0  101752.0  0.0102385359224  1.18998444572
20106.6826114  85425.0  84530.0  101691.0  0.0105322970605  1.19041264267
20107.668249  85582.0  84645.0  101938.0  0.0110089405726  1.19111495408
20108.7427935  85786.0  84781.0  102205.0  0.0117843619274  1.1913948663
20109.6931066  85888.0  84812.0  102414.0  0.0126070796889  1.19241337556
20110.6790409  86071.0  84922.0  102642.0  0.0134393489083  1.19252709972
20111.7006067  85728.0  84524.0  102386.0  0.0141439756575  1.19431224337
20112.7578151  85888.0  84586.0  102650.0  0.0152753536246  1.19516114009
20113.7262805  85644.0  84270.0  102579.0  0.0161732399927  1.19773714446
20114.7126122  85809.0  84338.0  102868.0  0.0172913616009  1.19880199047
20115.7523644  85702.0  84143.0  102853.0  0.0183584301666  1.20012368439
20116.7300077  85643.0  83990.0  102882.0  0.01948974933  1.20128907208
20117.7255244  85686.0  83934.0  103067.0  0.0206586759765  1.20284527227
20118.7566997  85383.0  83554.0  102852.0  0.0216538883279  1.20459576262
20119.7257457  85384.0  83456.0  102980.0  0.0228391827475  1.20608076455
20120.7126688  85466.0  83442.0  103156.0  0.0239668563114  1.20698289378
20121.7085817  85442.0  83334.0  103309.0  0.0249811540155  1.20911261441
20122.7134871  85274.0  83100.0  103189.0  0.0258248996082  1.2100874827
20123.6384449  85126.0  82885.0  103138.0  0.0266784069541  1.21159222799
20124.643544  85117.0  82810.0  103208.0  0.0274779535657  1.21254273529
20125.7110163  85117.0  82754.0  103305.0  0.0281544291538  1.21368234313
20126.6629418  85096.0  82682.0  103324.0  0.0287781067815  1.21420513303
20127.6238555  84964.0  82523.0  103246.0  0.0291505949993  1.21517348524
20128.6916456  85022.0  82556.0  103368.0  0.0294331955836  1.21577944532
20129.6616536  84969.0  82487.0  103334.0  0.0296457789199  1.2161376502
20130.640656  85477.0  82954.0  103884.0  0.029961096612  1.21534447863
20131.6553594  85488.0  82985.0  103936.0  0.0297161466427  1.21579636908
20132.6523612  85445.0  82963.0  103872.0  0.0294781688256  1.21565919597
20133.6227528  83882.0  81535.0  102248.0  0.0283786734223  1.21895043037
20134.6377584  83806.0  81504.0  102112.0  0.0278525051732  1.21843304775
20135.6706767  83475.0  81239.0  101748.0  0.0271517584006  1.21890386343
20136.5879261  83488.0  81311.0  101684.0  0.0264216001999  1.21794748946
20137.6299521  83291.0  81185.0  101446.0  0.0256099990793  1.21797072913
20138.7166246  83087.0  81062.0  101146.0  0.0246739576198  1.21735048804
20139.6608783  84539.0  82518.0  102469.0  0.0241965149879  1.21209146075
20140.605221  84607.0  82650.0  102496.0  0.023402181239  1.21143640597
20141.6922162  84481.0  82598.0  102382.0  0.0225411898504  1.21189379861
20142.6634837  84724.0  82901.0  102526.0  0.0217517897371  1.21011755819
20143.6526694  84480.0  82741.0  102180.0  0.020799572945  1.20951704545
20144.7399951  83586.0  81957.0  101353.0  0.0196813224724  1.21255951954
20145.5778511  82679.0  81176.0  100277.0  0.0183460029402  1.21284727682
20146.5851538  83391.0  81909.0  100897.0  0.0179315149411  1.2099267307
20147.5836421  84606.0  83101.0  102105.0  0.0179484505998  1.20682930289
20148.6892273  84890.0  83411.0  102380.0  0.0175761055981  1.20603133467
20149.6255036  84770.0  83354.0  102249.0  0.0168451081731  1.20619322874
20150.5975402  85434.0  84003.0  102921.0  0.0168916355356  1.20468431772
20151.7302154  85485.0  84086.0  102978.0  0.0165008373235  1.20463239165
20152.702456  85409.0  84052.0  102899.0  0.0160158267272  1.20477935581
20153.5766611  85347.0  84017.0  102765.0  0.0157061399184  1.20408450209
20154.6293765  85025.0  83739.0  102394.0  0.0152405120979  1.2042810938
20155.5572851  84739.0  83496.0  102094.0  0.0147772178086  1.20480534347
20156.5834378  84706.0  83482.0  102039.0  0.0145553976455  1.20462541024
20157.6543178  84650.0  83456.0  102031.0  0.014205561715  1.20532782044
20158.5914316  84564.0  83399.0  101895.0  0.0138723252477  1.20494536682
20159.6000424  84056.0  82946.0  101135.0  0.0132934497331  1.20318597126
20160.6444631  84461.0  83348.0  101696.0  0.013265275652  1.20405867797
20161.5818563  84527.0  83436.0  101752.0  0.0129911390477  1.20378104038
20162.5104083  84379.0  83309.0  101635.0  0.0127619689226  1.20450586046
20163.5729915  84569.0  83516.0  101802.0  0.012529538933  1.20377443271
20164.6535487  84488.0  83464.0  101722.0  0.0121941112785  1.20398163053
20165.6359743  84905.0  83887.0  102149.0  0.0120623292953  1.20309757965
20166.6274287  84852.0  83863.0  102065.0  0.0117240473985  1.20285909584
20167.6636478  84872.0  83911.0  102062.0  0.0113875258153  1.20254029598
20168.6106312  84879.0  83948.0  102064.0  0.0110291533628  1.20246468502
20169.6202498  85010.0  84106.0  102151.0  0.0106909885567  1.20163510175
20170.7372027  84940.0  84080.0  102057.0  0.0101763983164  1.2015187191
20171.6040439  85277.0  84438.0  102405.0  0.00988724431988  1.20085134327
20172.6229014  85272.0  84468.0  102336.0  0.00947338297284  1.20011258092
20173.7133722  85502.0  84723.0  102555.0  0.00915265605092  1.199445627
20174.6698663  85456.0  84726.0  102474.0  0.00857910328224  1.19914341884
20175.689035  85619.0  84920.0  102622.0  0.00819758429941  1.19858909821
20176.6993658  85431.0  84789.0  102369.0  0.00754321518214  1.19826526671
20177.6919136  85597.0  84989.0  102556.0  0.00712839945339  1.19812610255
20178.6756164  85658.0  85092.0  102587.0  0.00662959968432  1.19763478017
20179.7041359  86211.0  85648.0  103081.0  0.00655190608595  1.1956826855
20180.7148708  86424.0  85884.0  103277.0  0.00626786647022  1.19500370268
20181.6899239  86655.0  86172.0  103482.0  0.00558941898516  1.19418383244
20182.7008587  86562.0  86133.0  103409.0  0.00496830692788  1.19462350685
20183.7566338  87010.0  86586.0  103803.0  0.00488491489594  1.19300080451
20184.7140851  86948.0  86581.0  103693.0  0.00422984685194  1.19258637346
20185.6805771  86964.0  86650.0  103692.0  0.00361722375353  1.19235545743
20186.7635166  86926.0  86665.0  103607.0  0.00300707060474  1.1918988565
20187.7302058  86939.0  86731.0  103526.0  0.00239534864344  1.19078894397
20188.7148924  87363.0  87172.0  103956.0  0.00218867363274  1.18993166443
20189.7265345  87273.0  87131.0  103830.0  0.00162840337812  1.18971503214
20190.7382785  87165.0  87074.0  103727.0  0.00104454236163  1.19000745712
20191.6963955  87118.0  87060.0  103579.0  0.000665985395903  1.1889506187
20192.6993823  86947.0  86937.0  103414.0  0.000115019208335  1.18939123834
20193.7114257  87097.0  87113.0  103535.0  -0.000183686356064  1.18873210329
20194.6698263  87186.0  87229.0  103585.0  -0.000493076866912  1.18809212488
20195.7179016  87185.0  87265.0  103632.0  -0.000917168307343  1.18864483569
20196.7929643  87142.0  87262.0  103529.0  -0.00137611544388  1.18804939065
20197.706858  87000.0  87164.0  103321.0  -0.00188328298009  1.18759770115
20198.6477177  87150.0  87334.0  103441.0  -0.00210907668561  1.18693057946
20199.7499797  87125.0  87335.0  103411.0  -0.00240742979967  1.18692682927
20201.6859519  87224.0  87463.0  103506.0  -0.00273632438734  1.18666880675
20203.6402278  87553.0  87811.0  103882.0  -0.00294245325321  1.18650417461
20205.6307525  87021.0  87354.0  103280.0  -0.00381935948161  1.18683995817
20207.6216714  86733.0  87113.0  102901.0  -0.0043716922472  1.18641116991
20209.7026926  88734.0  89008.0  105055.0  -0.00308312292025  1.18393175108
20211.6046921  88790.0  89068.0  105152.0  -0.00312609189798  1.18427750873
20213.6775634  88739.0  89013.0  105137.0  -0.00308294946916  1.18478910062
20215.5264583  88380.0  88655.0  104831.0  -0.00310673280636  1.18613939805
20217.6180939  87983.0  88260.0  104428.0  -0.00314338984339  1.18691110783
20219.6562858  88041.0  88289.0  104613.0  -0.00281290947115  1.18823048352
20221.5960942  88193.0  88411.0  104798.0  -0.00246880150762  1.188280249
20223.7069587  87637.0  87883.0  104265.0  -0.00280310119731  1.18973721145
20225.5487128  87460.0  87726.0  104007.0  -0.00303677467858  1.1891950606
20227.5795251  73525.0  74220.0  89337.0  -0.00940817119239  1.21505610337
20229.59277  69995.0  70687.0  85573.0  -0.00983786953815  1.2225587542
20231.6333888  70390.0  71141.0  85949.0  -0.0106126155909  1.22103992044
20233.5575229  70810.0  71614.0  86382.0  -0.0112903519155  1.21991244175
20235.6798916  70040.0  70898.0  85507.0  -0.0121757169778  1.22083095374
20237.6047991  70232.0  71171.0  85669.0  -0.0132813844527  1.21980009113
20239.6290474  69627.0  70628.0  84933.0  -0.0142742432915  1.2198285148
20241.6717014  69528.0  70606.0  84794.0  -0.0153855775886  1.21956621793
20243.6157569  69343.0  70507.0  84549.0  -0.0166467912777  1.21928673406
20245.6682226  68655.0  69882.0  83758.0  -0.0177141425749  1.21998397786
20247.6760826  68050.0  69336.0  83022.0  -0.0187215227346  1.22001469508
20249.7383822  65858.0  67140.0  80662.0  -0.0192790825109  1.22478666221
20251.756062  66810.0  68188.0  81632.0  -0.0204158263513  1.22185301602
20253.6930543  67552.0  69007.0  82356.0  -0.0213102770611  1.21914969209
20255.7655978  67264.0  68749.0  82070.0  -0.0218370157319  1.220117745
20257.7484295  67262.0  68769.0  82034.0  -0.0221576207763  1.21961880408
20259.7406669  66304.0  67783.0  81072.0  -0.0220611988464  1.22273166023
20261.7693675  66238.0  67712.0  81029.0  -0.0220091004113  1.2233008243
20263.6812278  65758.0  67196.0  80518.0  -0.0216323852879  1.22445938137
20265.6926796  65308.0  66701.0  80084.0  -0.021105405049  1.22625099528
20267.6955101  62100.0  63321.0  76774.0  -0.0194710387472  1.2362962963
20269.6084944  61699.0  62871.0  76381.0  -0.0188172847813  1.23796171737
20271.6933384  61313.0  62432.0  76057.0  -0.0180860722044  1.24047102572
20273.634165  63147.0  64313.0  78102.0  -0.0182964463726  1.23682835289
20275.6476029  66568.0  67832.0  81774.0  -0.0188100784036  1.22842807355
20277.6162849  66926.0  68173.0  82210.0  -0.0184610606402  1.22837163434
20279.5040517  66253.0  67457.0  81619.0  -0.0180096109872  1.23192912019
20281.5819067  65847.0  67016.0  81189.0  -0.0175975277866  1.23299466946
20283.5878943  66008.0  67165.0  81423.0  -0.0173763317129  1.23353229912
20285.6394741  65417.0  66545.0  80789.0  -0.0170962470157  1.23498478989
20287.6101064  65220.0  66341.0  80634.0  -0.017041936906  1.23633854646
20289.5539966  64334.0  65423.0  79696.0  -0.0167856157174  1.23878509031
20291.6067894  65040.0  66164.0  80491.0  -0.0171340431404  1.23756150062
20293.5785868  66360.0  67540.0  81895.0  -0.0176255496352  1.2341018686
20295.5055314  66592.0  67799.0  82182.0  -0.0179629953638  1.23411220567
20297.5595344  66344.0  67568.0  81882.0  -0.0182811710427  1.23420354516
20299.5505968  64494.0  65686.0  79892.0  -0.0183136167626  1.23875089156
20301.6506879  62652.0  63807.0  77912.0  -0.0182672979841  1.24356764349
20303.6606665  62572.0  63759.0  77794.0  -0.0187924568451  1.24327175094
20305.5351962  62322.0  63545.0  77513.0  -0.0194338228603  1.24375020057
20307.6546485  62112.0  63366.0  77260.0  -0.0199882330058  1.24388201958
20309.5661598  65544.0  66998.0  80808.0  -0.0219410953596  1.2328817283
20311.6139617  67007.0  68547.0  82437.0  -0.022722549829  1.23027444894
20313.5806044  67373.0  68995.0  82750.0  -0.0237896940161  1.22823683078
20315.6382853  67028.0  68692.0  82363.0  -0.0245223015831  1.22878498538
20317.6963852  66481.0  68188.0  81720.0  -0.0253524037367  1.22922338713
20319.7004885  66987.0  68777.0  82265.0  -0.0263708160082  1.22807410393
20321.7322022  66572.0  68395.0  81734.0  -0.0270156538169  1.22775340984
20323.7552514  66248.0  68109.0  81383.0  -0.0277040872822  1.22845972709
20325.7242573  65470.0  67337.0  80505.0  -0.028117840243  1.22964716664
20327.7934876  81894.0  83873.0  98054.0  -0.023878021898  1.1973282536
20329.7088103  84414.0  86295.0  100751.0  -0.0220383943602  1.19353424787
20331.7606957  84275.0  86157.0  100628.0  -0.0220859521803  1.19404331059
20333.7403424  83862.0  85747.0  100251.0  -0.0222285092805  1.19542820348
20335.6931257  83663.0  85537.0  100068.0  -0.0221522060699  1.19608429055
20337.7280543  83825.0  85658.0  100328.0  -0.0216313314419  1.1968744408
20339.6543458  83734.0  85540.0  100292.0  -0.0213389951211  1.19774524088
20341.6628041  83409.0  85199.0  99999.0  -0.0212334794657  1.19889939935
20343.6989334  83097.0  84876.0  99752.0  -0.0211827677151  1.20042841498
20345.6172691  83066.0  84829.0  99738.0  -0.0210019929369  1.20070787085
20347.6632882  83244.0  84994.0  99977.0  -0.0208046115724  1.20101148431
20349.536895  82439.0  84223.0  99101.0  -0.0214094171773  1.20211307755
20351.547315  82279.0  84090.0  98925.0  -0.0217717427557  1.20231164696
20353.6673303  74293.0  76289.0  90375.0  -0.0265120255044  1.2164672311
20355.5966569  70950.0  72972.0  86713.0  -0.0281004023199  1.22217054264
20357.6811066  71278.0  73362.0  87056.0  -0.0288183659826  1.22135862398
20359.5201476  70837.0  72983.0  86523.0  -0.0298450742536  1.22143794909
20361.587191  73343.0  75584.0  89215.0  -0.0300975533961  1.21640783715
20363.5726783  74026.0  76354.0  89844.0  -0.030964037754  1.21368167941
20365.6041068  73384.0  75798.0  89052.0  -0.0323659788686  1.21350703151
20367.5448201  72919.0  75420.0  88511.0  -0.0337232557726  1.21382630042
20369.6043871  72440.0  75024.0  87881.0  -0.035049429332  1.21315571507
20371.5823299  73047.0  75723.0  88481.0  -0.035978875616  1.21128862239
20373.6244821  72419.0  75168.0  87687.0  -0.0372569125746  1.21082864994
20375.4846572  71762.0  74577.0  86968.0  -0.0384770606379  1.21189487472
20377.6188079  71386.0  74260.0  86517.0  -0.0394706770607  1.21196032836
20379.6074379  68623.0  71492.0  83547.0  -0.0409577998211  1.21747810501
20381.5508338  64682.0  67437.0  79261.0  -0.0417108730281  1.22539500943
20383.6680081  64921.0  67733.0  79475.0  -0.0424023596629  1.22418015742
20385.5939254  64883.0  67732.0  79449.0  -0.0429730938541  1.22449640121
20387.6571618  64508.0  67363.0  79066.0  -0.0433066586412  1.22567743536
20389.6660252  64683.0  67566.0  79204.0  -0.0436064821204  1.22449484409
20391.6478847  66534.0  69514.0  81215.0  -0.0438150759345  1.22065410166
20393.7671672  66529.0  69511.0  81244.0  -0.0438470706005  1.22118174029
20395.685865  66130.0  69096.0  80840.0  -0.0438743402914  1.22244064721
20397.6963185  66040.0  68992.0  80778.0  -0.0437299367946  1.2231677771
20399.698029  65660.0  68588.0  80428.0  -0.0436276802432  1.22491623515
20401.7275632  65404.0  68309.0  80161.0  -0.0434581108192  1.22562840193
20403.766648  65082.0  67966.0  79832.0  -0.0433595668483  1.22663716542
20405.7055299  64590.0  67444.0  79393.0  -0.0432380238714  1.22918408422
20407.7454137  64493.0  67327.0  79280.0  -0.0430046541228  1.22928069713
20409.7125059  64385.0  67203.0  79262.0  -0.042837202664  1.23106313582
20411.6799791  63705.0  66478.0  78559.0  -0.0426080134254  1.23316851111
20413.7210633  63142.0  65871.0  77968.0  -0.0423121256857  1.23480409236
20415.6069136  63272.0  65992.0  78205.0  -0.0420906293413  1.23601277026
20417.6213152  65406.0  68210.0  80498.0  -0.0419771842924  1.23074335688
20419.5903208  65252.0  68041.0  80376.0  -0.0418537675825  1.2317783363
20421.5413864  64300.0  67042.0  79364.0  -0.0417596574208  1.23427682737
20423.57529  64940.0  67707.0  80103.0  -0.0417258052396  1.23349245457
20425.5454497  63727.0  66443.0  78832.0  -0.0417361026212  1.23702669198
20427.6076536  63643.0  66357.0  78708.0  -0.0417599138218  1.23671102871
20429.6244354  62865.0  65548.0  77949.0  -0.0417931286388  1.23994273443
20431.5774281  62738.0  65433.0  77776.0  -0.0420593936934  1.23969524052
20433.6133409  62316.0  65002.0  77322.0  -0.0421998240029  1.24080492971
20435.5487531  62439.0  65154.0  77456.0  -0.0425636183186  1.24050673457
20437.6129871  61383.0  64067.0  76326.0  -0.0427964869156  1.24343873711
20439.5399836  61636.0  64370.0  76544.0  -0.0434015706449  1.24187163346
20441.5499546  61254.0  63997.0  76157.0  -0.0438070538461  1.24329839684
20443.5695034  61599.0  64406.0  76469.0  -0.0445611598309  1.24140002273
20445.5894533  60388.0  63164.0  75165.0  -0.0449441088989  1.24470093396
20447.6832791  60254.0  63072.0  74976.0  -0.0457079707618  1.24433232648
20449.5386953  53899.0  56294.0  68039.0  -0.0434760326632  1.26234252955
20451.5598305  50484.0  52656.0  64266.0  -0.0421237378046  1.27299738531
20453.6365056  50483.0  52679.0  64223.0  -0.0425802482147  1.27217082978
20455.6124969  50798.0  53057.0  64515.0  -0.0435098236142  1.27003031615
20457.5153255  48078.0  50153.0  61554.0  -0.0422536411332  1.2802945214
20459.6208015  47697.0  49763.0  61085.0  -0.042403233168  1.2806885129
20461.6439396  46942.0  48976.0  60279.0  -0.0424175851037  1.28411656938
20463.6858775  46440.0  48455.0  59650.0  -0.0424743753568  1.28445305771
20465.6914222  45819.0  47799.0  58945.0  -0.0423058665201  1.2864750431
20467.7157668  45895.0  47894.0  59051.0  -0.0426340569397  1.28665431964
20469.7773312  45591.0  47574.0  58739.0  -0.0425760648987  1.28839025246
20471.6920145  45462.0  47441.0  58597.0  -0.042610021548  1.28892261669
20473.7635917  45137.0  47096.0  58226.0  -0.0424857624477  1.28998382702
20475.6790244  45001.0  46952.0  58097.0  -0.0424410915104  1.29101575521
20477.7514124  44983.0  46934.0  58141.0  -0.0424577188839  1.29251050397
20479.7320881  44119.0  46006.0  57117.0  -0.0418812940952  1.29461229856
20481.7131488  44323.0  46225.0  57421.0  -0.0420170475943  1.29551248787
20483.7683303  43612.0  45463.0  56596.0  -0.0415664664838  1.29771622489
20485.6856444  43882.0  45749.0  56940.0  -0.0416657203394  1.29757075794
20487.7047446  45655.0  47651.0  58990.0  -0.0427904861706  1.29208191874
20489.6504661  45681.0  47679.0  58989.0  -0.0428085928561  1.29132462074
20491.6795758  45211.0  47174.0  58510.0  -0.0425024732996  1.29415407755
20493.7183154  47088.0  49197.0  60647.0  -0.0438144545383  1.28795022086
20495.535997  47549.0  49705.0  61202.0  -0.0443447733881  1.28713537614
20497.6216551  47707.0  49886.0  61359.0  -0.044662264619  1.2861634561
20499.5785009  47088.0  49233.0  60684.0  -0.0445459388745  1.28873598369
20501.6649857  48916.0  51227.0  62716.0  -0.0461621954715  1.28211628097
20503.5671977  49324.0  51696.0  63165.0  -0.0469696310739  1.28061389993
20505.5898411  49482.0  51893.0  63321.0  -0.047574939237  1.27967745847
20507.6128855  48873.0  51261.0  62623.0  -0.0477051323821  1.28134143597
20509.6178502  48764.0  51175.0  62530.0  -0.0482587958445  1.28229841686
20511.6232088  48723.0  51163.0  62426.0  -0.048865416693  1.28124294481
20513.5919855  48457.0  50907.0  62106.0  -0.0493236319139  1.28167241059
20515.5888793  47890.0  50321.0  61476.0  -0.0495157706542  1.28369179369
20517.650897  47785.0  50241.0  61351.0  -0.0501196437023  1.28389662028
20519.6948323  47317.0  49768.0  60813.0  -0.0505025682526  1.28522518334
20521.5449001  47565.0  50068.0  61053.0  -0.0512848848074  1.28356985178
20523.6358801  47326.0  49835.0  60765.0  -0.0516577210666  1.28396653003
20525.5699551  47102.0  49622.0  60494.0  -0.0521188208136  1.28431913719
20527.6339892  50740.0  53636.0  64513.0  -0.0555059302463  1.2714426488
20529.6521477  52169.0  55222.0  66074.0  -0.0568729758611  1.26653759896
20531.5503211  51861.0  54931.0  65707.0  -0.0575107895682  1.26698289659
20533.6618746  51673.0  54740.0  65474.0  -0.0576593022286  1.26708338978
20535.6256403  51222.0  54285.0  64928.0  -0.0580788184276  1.26758033657
20537.6546437  50759.0  53812.0  64504.0  -0.0584075485228  1.27078941666
20539.6469796  52433.0  55668.0  66267.0  -0.0598693114608  1.26384147388
20541.7138593  52818.0  56120.0  66699.0  -0.0606402135274  1.26280813359
20543.7533429  52397.0  55682.0  66205.0  -0.0608075971417  1.26352653778
20545.7097755  57194.0  60935.0  71478.0  -0.0633587244965  1.2497464769
20547.7500564  60681.0  64697.0  75250.0  -0.0640841983411  1.2400916267
20549.7258073  60263.0  64272.0  74791.0  -0.0644057608858  1.24107661417
20551.7483325  59710.0  63691.0  74212.0  -0.0645437547531  1.24287389047
20553.7434167  56523.0  60274.0  70736.0  -0.0642531983393  1.25145515985
20555.7110436  56589.0  60360.0  70815.0  -0.064512013868  1.25139161321
20557.7161848  56013.0  59744.0  70199.0  -0.064484960708  1.25326263546
20559.6752902  55837.0  59565.0  69992.0  -0.0646314211688  1.25350573992
20561.671921  55780.0  59510.0  69909.0  -0.0647289834574  1.25329867336
20563.706099  55182.0  58870.0  69305.0  -0.0646948098916  1.25593490631
20565.684934  55366.0  59084.0  69519.0  -0.0649944732389  1.25562619658
20567.6920307  54452.0  58096.0  68508.0  -0.0647772350218  1.25813560567
20569.6251625  54572.0  58237.0  68664.0  -0.0649999608721  1.25822766254
20571.6609219  53079.0  56617.0  67017.0  -0.06452792367  1.26258972475
20573.6134001  50103.0  53355.0  63778.0  -0.0628868075309  1.27293774824
20575.6313522  50345.0  53630.0  64020.0  -0.0632093036273  1.2716257821
20577.5845877  50082.0  53353.0  63743.0  -0.0632685464975  1.27277265285
20579.5661073  50007.0  53277.0  63692.0  -0.0633417227115  1.27366168736
20581.5945384  49634.0  52879.0  63264.0  -0.0633302018582  1.27461014627
20583.5675265  51760.0  55223.0  65613.0  -0.0647618829756  1.26763910355
20585.5874409  52172.0  55689.0  66098.0  -0.0652366883872  1.26692478724
20587.5705093  50684.0  54069.0  64441.0  -0.0646507297421  1.27142688028
20589.5819003  60441.0  64667.0  75176.0  -0.0675833424192  1.24379146606
20591.6402599  62118.0  66451.0  77086.0  -0.0674290319429  1.24096075212
20593.6710831  61122.0  65396.0  75992.0  -0.0675892276772  1.24328392396
20595.5904877  60650.0  64918.0  75413.0  -0.0680052996345  1.24341302556
20597.6500546  60961.0  65269.0  75761.0  -0.068282876112  1.24277816965
20599.5608825  60004.0  64276.0  74739.0  -0.0687750845129  1.2455669622
20601.6119234  60288.0  64608.0  75029.0  -0.0692051631765  1.24450968684
20603.5887692  59300.0  63576.0  73980.0  -0.0696267346342  1.24755480607
20605.6126335  59225.0  63514.0  73871.0  -0.0699166039943  1.24729421697
20607.683544  59008.0  63287.0  73636.0  -0.0700069088764  1.24789859002
20609.6615607  59250.0  63559.0  73899.0  -0.070202828364  1.24724050633
20611.7146229  58604.0  62888.0  73193.0  -0.0705524128524  1.24894205174
20613.6840823  58630.0  62927.0  73229.0  -0.0707288134098  1.24900221729
20615.7472865  58039.0  62316.0  72594.0  -0.0711030162795  1.25077964817
20617.7642128  57697.0  61977.0  72181.0  -0.0715581693828  1.25103558244
20619.6974726  54180.0  58180.0  68317.0  -0.0712298164101  1.26092654116
20621.743202  55061.0  59158.0  69278.0  -0.0717701690904  1.25820453679
20623.7052434  54108.0  58138.0  68254.0  -0.0718374455873  1.2614400828
20625.7704634  58236.0  62639.0  72773.0  -0.0728843671039  1.2496222268
20627.7519701  59626.0  64150.0  74312.0  -0.0731323705053  1.24630194881
20629.7245098  59288.0  63805.0  73950.0  -0.0734246325369  1.24730130887
20631.7348335  58960.0  63472.0  73551.0  -0.0737396158909  1.24747286296
20633.6987856  58302.0  62785.0  72860.0  -0.0740797933556  1.24969983877
20635.7005327  58412.0  62916.0  72981.0  -0.0742791552002  1.24941792782
20637.6091035  58228.0  62734.0  72798.0  -0.0745372267169  1.25022326029
20639.5835377  57811.0  62302.0  72326.0  -0.0748144590168  1.25107678469
20641.651954  57617.0  62111.0  72110.0  -0.0751054438627  1.251540344
20643.570993  57575.0  62078.0  72105.0  -0.0753032131544  1.25236647851
20645.6121206  57142.0  61621.0  71580.0  -0.0754633235939  1.25266879003
20647.6349222  57010.0  61491.0  71465.0  -0.0756641315966  1.25355200842
20649.6300193  56479.0  60928.0  70869.0  -0.0758239515231  1.25478496432
20651.6910897  59838.0  64546.0  74581.0  -0.0757372372577  1.24638189779
20653.6120046  61763.0  66608.0  76726.0  -0.0755202107863  1.24226478636
20655.6645006  62261.0  67142.0  77320.0  -0.0754745530485  1.2418689067
20657.6424073  61383.0  66222.0  76342.0  -0.0758798101663  1.2436993956
20659.6019412  60611.0  65411.0  75487.0  -0.0762140452838  1.24543399713
20661.6931476  61638.0  66514.0  76665.0  -0.0761338883579  1.24379441254
20663.5408901  60689.0  65519.0  75630.0  -0.0765777143802  1.24618958955
20665.6328977  60679.0  65519.0  75604.0  -0.0767425024631  1.24596647934
20667.5470353  60379.0  65216.0  75302.0  -0.0770634752341  1.24715546796
20669.5647718  60355.0  65204.0  75252.0  -0.077277022591  1.24682296413
20671.6204546  59555.0  64371.0  74351.0  -0.0777629657982  1.24844261607
20673.5357067  59256.0  64064.0  74027.0  -0.0780155429818  1.24927433509
20675.6391393  59614.0  64468.0  74457.0  -0.0782785308448  1.24898513772
20677.5833188  59469.0  64325.0  74278.0  -0.0784931897916  1.24902049807
20679.6124195  59600.0  64487.0  74383.0  -0.0788080790288  1.24803691275
20681.7264915  58279.0  63086.0  72955.0  -0.079257052248  1.25182312668
20683.6436254  57776.0  62570.0  72386.0  -0.0797124654752  1.25287316533
20685.6269191  57468.0  62259.0  72064.0  -0.0800748320592  1.25398482634
20687.7046175  57969.0  62819.0  72601.0  -0.0803491905855  1.25241077127
20689.7357143  57451.0  62288.0  72037.0  -0.0808363802844  1.25388592018
20691.7483999  57021.0  61845.0  71503.0  -0.0812116337902  1.25397660511
20693.7238476  56751.0  61577.0  71214.0  -0.0816151468421  1.2548501348
20695.756132  56769.0  61619.0  71203.0  -0.0819798624496  1.25425848615
20697.7323486  55819.0  60615.0  70169.0  -0.0824280739767  1.25708092227
20699.7654241  55743.0  60554.0  70099.0  -0.082783687005  1.2575390632
20701.7518251  54773.0  59520.0  68992.0  -0.0831150187177  1.25959870739
20703.7291923  54550.0  59301.0  68728.0  -0.0835084569888  1.25990834097
20705.7540327  51564.0  56033.0  65435.0  -0.0831170483079  1.26900550772
20707.732168  47672.0  51716.0  61072.0  -0.0814229879476  1.28108743078
20709.7201055  47857.0  51942.0  61295.0  -0.081910313771  1.28079486804
20711.642457  47532.0  51592.0  60944.0  -0.0819634532803  1.28216780274
20713.6311488  47067.0  51089.0  60394.0  -0.0819970913302  1.28314955277
20715.7145028  47046.0  51085.0  60374.0  -0.0823650655665  1.28329719849
20717.5908244  46219.0  50179.0  59458.0  -0.0822056435248  1.28644064129
20719.6749787  46398.0  50394.0  59644.0  -0.0826157655166  1.28548644338
20721.5991873  45115.0  48975.0  58186.0  -0.0820951783841  1.28972625513
20723.6086707  45403.0  49309.0  58555.0  -0.082528438009  1.2896724886
20725.6657306  44772.0  48624.0  57824.0  -0.0825342921474  1.29152148664
20727.6288123  44628.0  48480.0  57655.0  -0.0827898770301  1.29190194497
20729.6961147  44131.0  47938.0  57096.0  -0.0827460259743  1.29378441458
20731.5466545  38038.0  41145.0  50105.0  -0.0785167529982  1.31723539618
20733.6336306  35087.0  37887.0  46596.0  -0.0767773538347  1.32801322427
20735.7115827  34840.0  37629.0  46307.0  -0.0770088777263  1.32913318025
20737.6482329  35247.0  38097.0  46810.0  -0.0777551196215  1.32805628848
20739.6797443  34819.0  37635.0  46271.0  -0.0777712536858  1.32890088745
20741.5415268  34090.0  36840.0  45415.0  -0.0775801252373  1.3322088589
20743.6021648  33908.0  36653.0  45162.0  -0.0778443056253  1.33189807715
20745.6443036  33587.0  36311.0  44836.0  -0.0779816383291  1.33492124929
20747.5828182  33348.0  36062.0  44527.0  -0.0782418788058  1.3352225021
20749.5879088  31616.0  34160.0  42424.0  -0.0773920473549  1.34185222672
20751.5460852  30725.0  33188.0  41378.0  -0.0771117093499  1.34672091131
20753.6181834  31617.0  34185.0  42464.0  -0.0780920007458  1.34307492805
20755.6906973  32562.0  35239.0  43585.0  -0.0790074595115  1.33852343222
20757.6594974  34471.0  37363.0  45863.0  -0.0805625190807  1.33048069392
20759.6286727  34508.0  37417.0  45917.0  -0.0809339653862  1.3306189869
20761.6645129  36348.0  39474.0  48118.0  -0.0825030454988  1.32381424012
20763.7291697  36193.0  39313.0  47927.0  -0.0826895230132  1.32420633824
20765.7468705  36352.0  39505.0  48138.0  -0.083178023076  1.32421875
20767.7744409  33139.0  35942.0  44287.0  -0.0811956915818  1.33640121911
20769.7834542  29802.0  32256.0  40256.0  -0.0791285670956  1.35078182672
20771.7549411  30146.0  32649.0  40665.0  -0.0797619829937  1.34893518211
20773.7647282  29793.0  32268.0  40258.0  -0.0798025604854  1.35125700668
20775.7559402  29606.0  32069.0  40011.0  -0.0799127879378  1.3514490306
20777.7380511  29359.0  31803.0  39688.0  -0.0799614817383  1.35181715999
20779.758488  29189.0  31625.0  39504.0  -0.0801560210761  1.35338654973
20781.6939244  29092.0  31526.0  39406.0  -0.0803493799121  1.35453045511
20783.7341147  28779.0  31188.0  38979.0  -0.0803874509434  1.35442510164
20785.7082632  28181.0  30533.0  38320.0  -0.0801600739205  1.35978141301
20787.6732946  26475.0  28660.0  36218.0  -0.0793015309126  1.3680075543
20789.7051688  25704.0  27818.0  35223.0  -0.0790366713714  1.37033146592
20791.6329697  25817.0  27951.0  35365.0  -0.0794197874691  1.36983383042
20793.7131183  21001.0  22722.0  29220.0  -0.0787635625104  1.39136231608
20795.5941604  19018.0  20580.0  26645.0  -0.0789338312887  1.40104111894
20797.6085847  18806.0  20361.0  26377.0  -0.0794453385348  1.40258428161
20799.5853819  18629.0  20169.0  26140.0  -0.0794272658474  1.40318857695
