# Supplementary material for: Sustainable Electrochemical Strategy for Selective Double Bond Oxidation in the Presence of Aldehyde Groups with Mo─N─O Catalysts
Source: Adv Sci (Weinh). 2025 Jun 23;12(36):e06584. doi: 10.1002/advs.202506584 (PMC12463080; doi:10.1002/advs.202506584)
Supplement: Supplementary file 2 — Supporting Information [file ADVS-12-e06584-s002.zip › XPS/Mo-N/2310077293/MO-N/MO-N.xls]

## Sheet: XPS Survey
﻿
Axis	Energy	Elements=	1361
D:\XPSdata\2023\10\10.27\Experiment\X-Ray000 400um - FG ON\2310077293\MO-N\XPS Survey.VGD
Binding Energy (E)
eV		Counts / s
1350.08		195192
1349.08		191765
1348.08		192077
1347.08		189281
1346.08		189650
1345.08		185172
1344.08		185396
1343.08		186105
1342.08		182331
1341.08		180643
1340.08		182184
1339.08		182866
1338.08		180608
1337.08		178549
1336.08		177677
1335.08		175016
1334.08		176337
1333.08		171057
1332.08		172133
1331.08		171672
1330.08		170329
1329.08		168494
1328.08		171734
1327.08		170220
1326.08		172067
1325.08		170243
1324.08		168869
1323.08		165765
1322.08		168640
1321.08		165567
1320.08		163861
1319.08		166648
1318.08		160456
1317.08		162266
1316.08		160164
1315.08		159241
1314.08		159240
1313.08		161449
1312.08		160073
1311.08		157255
1310.08		157271
1309.08		156426
1308.08		153590
1307.08		154892
1306.08		156758
1305.08		155593
1304.08		157203
1303.08		156291
1302.08		156784
1301.08		157511
1300.08		157224
1299.08		154817
1298.08		153220
1297.08		152333
1296.08		154656
1295.08		151408
1294.08		149279
1293.08		148230
1292.08		149918
1291.08		147475
1290.08		145663
1289.08		146902
1288.08		145805
1287.08		144584
1286.08		147467
1285.08		147047
1284.08		144463
1283.08		146648
1282.08		146406
1281.08		145351
1280.08		143354
1279.08		146513
1278.08		145124
1277.08		143311
1276.08		145396
1275.08		144073
1274.08		144653
1273.08		143881
1272.08		141266
1271.08		145204
1270.08		144689
1269.08		144779
1268.08		145801
1267.08		147917
1266.08		147428
1265.08		144078
1264.08		146378
1263.08		145761
1262.08		144396
1261.08		142531
1260.08		144566
1259.08		144516
1258.08		141700
1257.08		143108
1256.08		142087
1255.08		143304
1254.08		143836
1253.08		145371
1252.08		143315
1251.08		141357
1250.08		144312
1249.08		144399
1248.08		144273
1247.08		146301
1246.08		145247
1245.08		148495
1244.08		146752
1243.08		144263
1242.08		147036
1241.08		146371
1240.08		145395
1239.08		144610
1238.08		147502
1237.08		145451
1236.08		144533
1235.08		144978
1234.08		144422
1233.08		147430
1232.08		146045
1231.08		149079
1230.08		149288
1229.08		151972
1228.08		153554
1227.08		151853
1226.08		154609
1225.08		153289
1224.08		153295
1223.08		153557
1222.08		152400
1221.08		148940
1220.08		145973
1219.08		145472
1218.08		139808
1217.08		136476
1216.08		136498
1215.08		134029
1214.08		128490
1213.08		128402
1212.08		126337
1211.08		125208
1210.08		124405
1209.08		127477
1208.08		126057
1207.08		124105
1206.08		126337
1205.08		125006
1204.08		124548
1203.08		125193
1202.08		124184
1201.08		123804
1200.08		125261
1199.08		122300
1198.08		124190
1197.08		124194
1196.08		125377
1195.08		123640
1194.08		124728
1193.08		125223
1192.08		125318
1191.08		123747
1190.08		124707
1189.08		125468
1188.08		124863
1187.08		123005
1186.08		123872
1185.08		124684
1184.08		124889
1183.08		125751
1182.08		123970
1181.08		125861
1180.08		122611
1179.08		125316
1178.08		125424
1177.08		126593
1176.08		125450
1175.08		125304
1174.08		124446
1173.08		126065
1172.08		124988
1171.08		125099
1170.08		126245
1169.08		126518
1168.08		126167
1167.08		125200
1166.08		126100
1165.08		124055
1164.08		124184
1163.08		126097
1162.08		125915
1161.08		127017
1160.08		126663
1159.08		126898
1158.08		124819
1157.08		126885
1156.08		126446
1155.08		128287
1154.08		124879
1153.08		126276
1152.08		124832
1151.08		127853
1150.08		128432
1149.08		126218
1148.08		127607
1147.08		126551
1146.08		129865
1145.08		126185
1144.08		129065
1143.08		127527
1142.08		128235
1141.08		127040
1140.08		127714
1139.08		125691
1138.08		128290
1137.08		130175
1136.08		128054
1135.08		127876
1134.08		127832
1133.08		128408
1132.08		129621
1131.08		127671
1130.08		127086
1129.08		129442
1128.08		129721
1127.08		129101
1126.08		127513
1125.08		129040
1124.08		130255
1123.08		128772
1122.08		128456
1121.08		128631
1120.08		130916
1119.08		129209
1118.08		127973
1117.08		129279
1116.08		130627
1115.08		127457
1114.08		129246
1113.08		128848
1112.08		129775
1111.08		127654
1110.08		128946
1109.08		127809
1108.08		128472
1107.08		130204
1106.08		129082
1105.08		132104
1104.08		131149
1103.08		132433
1102.08		130051
1101.08		131062
1100.08		131363
1099.08		130364
1098.08		130377
1097.08		127805
1096.08		128687
1095.08		127647
1094.08		128112
1093.08		127840
1092.08		127814
1091.08		128071
1090.08		127867
1089.08		127479
1088.08		128524
1087.08		127530
1086.08		127347
1085.08		126130
1084.08		127058
1083.08		128827
1082.08		129476
1081.08		128430
1080.08		129249
1079.08		129176
1078.08		129125
1077.08		130249
1076.08		130139
1075.08		130351
1074.08		128200
1073.08		129717
1072.08		130098
1071.08		129795
1070.08		131188
1069.08		129929
1068.08		129605
1067.08		130733
1066.08		130705
1065.08		132635
1064.08		130635
1063.08		131987
1062.08		131989
1061.08		131926
1060.08		132465
1059.08		132255
1058.08		133330
1057.08		133285
1056.08		133818
1055.08		133709
1054.08		134707
1053.08		130775
1052.08		135204
1051.08		134626
1050.08		135020
1049.08		133577
1048.08		134678
1047.08		135724
1046.08		135856
1045.08		136478
1044.08		135681
1043.08		135333
1042.08		136387
1041.08		136320
1040.08		136805
1039.08		136273
1038.08		137212
1037.08		136883
1036.08		137754
1035.08		137387
1034.08		138283
1033.08		139468
1032.08		138814
1031.08		140277
1030.08		138533
1029.08		138273
1028.08		139379
1027.08		140470
1026.08		140985
1025.08		141511
1024.08		140833
1023.08		140311
1022.08		139633
1021.08		142350
1020.08		142183
1019.08		140700
1018.08		142826
1017.08		143895
1016.08		144681
1015.08		145356
1014.08		142274
1013.08		143618
1012.08		143328
1011.08		143141
1010.08		143839
1009.08		144742
1008.08		145649
1007.08		143708
1006.08		145607
1005.08		146253
1004.08		144320
1003.08		147900
1002.08		146474
1001.08		147485
1000.08		147293
999.08		148386
998.08		149141
997.08		148406
996.08		149977
995.08		149644
994.08		150497
993.08		149472
992.08		149223
991.08		145929
990.08		145053
989.08		142813
988.08		145031
987.08		145050
986.08		143197
985.08		144302
984.08		143664
983.08		144562
982.08		144298
981.08		147223
980.08		147610
979.08		150072
978.08		152788
977.08		155605
976.08		158280
975.08		159776
974.08		157787
973.08		157658
972.08		156181
971.08		154600
970.08		149012
969.08		145728
968.08		141597
967.08		140756
966.08		137802
965.08		132800
964.08		132720
963.08		131839
962.08		130251
961.08		130842
960.08		131418
959.08		130796
958.08		130216
957.08		129022
956.08		132472
955.08		131597
954.08		132695
953.08		130507
952.08		131869
951.08		131601
950.08		132137
949.08		132804
948.08		132576
947.08		131652
946.08		133166
945.08		132883
944.08		132511
943.08		133733
942.08		134252
941.08		132506
940.08		135693
939.08		134986
938.08		133810
937.08		135056
936.08		136419
935.08		135462
934.08		135046
933.08		134649
932.08		134766
931.08		135700
930.08		133888
929.08		133954
928.08		134452
927.08		135323
926.08		137368
925.08		138042
924.08		136331
923.08		135018
922.08		136723
921.08		137246
920.08		136873
919.08		136812
918.08		136141
917.08		135735
916.08		137445
915.08		139609
914.08		138141
913.08		139253
912.08		137333
911.08		140594
910.08		136769
909.08		139025
908.08		139299
907.08		139048
906.08		138253
905.08		140480
904.08		140030
903.08		140986
902.08		138844
901.08		138655
900.08		138715
899.08		141677
898.08		140043
897.08		140452
896.08		141016
895.08		140894
894.08		141663
893.08		142217
892.08		141362
891.08		141920
890.08		143460
889.08		141217
888.08		141316
887.08		142364
886.08		141566
885.08		144431
884.08		143098
883.08		143262
882.08		144776
881.08		145146
880.08		143272
879.08		145333
878.08		143274
877.08		143962
876.08		144459
875.08		144253
874.08		142582
873.08		144394
872.08		143159
871.08		145482
870.08		143377
869.08		143888
868.08		143554
867.08		146203
866.08		144115
865.08		144493
864.08		148863
863.08		147023
862.08		146293
861.08		147183
860.08		147863
859.08		146390
858.08		146505
857.08		146877
856.08		148134
855.08		147668
854.08		147911
853.08		147380
852.08		149122
851.08		148411
850.08		149759
849.08		147603
848.08		147872
847.08		151395
846.08		147461
845.08		148623
844.08		149903
843.08		149775
842.08		149537
841.08		150821
840.08		149694
839.08		152101
838.08		151901
837.08		151493
836.08		152451
835.08		152135
834.08		152457
833.08		151071
832.08		152685
831.08		151440
830.08		153769
829.08		151978
828.08		154968
827.08		152980
826.08		150857
825.08		154912
824.08		153931
823.08		154105
822.08		153262
821.08		156093
820.08		155379
819.08		155377
818.08		154710
817.08		156527
816.08		157051
815.08		153675
814.08		156699
813.08		155467
812.08		151640
811.08		155399
810.08		157761
809.08		156976
808.08		156143
807.08		157535
806.08		160517
805.08		159034
804.08		156899
803.08		156602
802.08		157688
801.08		159767
800.08		156649
799.08		159450
798.08		156458
797.08		158811
796.08		159031
795.08		157075
794.08		159307
793.08		161188
792.08		159961
791.08		160562
790.08		161782
789.08		160806
788.08		159412
787.08		161715
786.08		159791
785.08		160497
784.08		159895
783.08		162857
782.08		162237
781.08		161393
780.08		162201
779.08		162765
778.08		161106
777.08		161135
776.08		163333
775.08		163367
774.08		162961
773.08		162365
772.08		163869
771.08		163221
770.08		163582
769.08		164488
768.08		165370
767.08		165578
766.08		166945
765.08		164461
764.08		163722
763.08		163524
762.08		164691
761.08		165096
760.08		168357
759.08		166679
758.08		166343
757.08		167197
756.08		165609
755.08		166899
754.08		167677
753.08		168420
752.08		166121
751.08		166501
750.08		167062
749.08		169722
748.08		170327
747.08		167916
746.08		166875
745.08		169697
744.08		170675
743.08		169162
742.08		169675
741.08		169037
740.08		170344
739.08		169814
738.08		169943
737.08		169314
736.08		172013
735.08		170557
734.08		171920
733.08		171770
732.08		171842
731.08		172667
730.08		171476
729.08		171290
728.08		172584
727.08		173568
726.08		172948
725.08		171276
724.08		172615
723.08		172305
722.08		173847
721.08		173099
720.08		173490
719.08		174229
718.08		173932
717.08		174726
716.08		174829
715.08		175814
714.08		176997
713.08		176386
712.08		174388
711.08		175755
710.08		174976
709.08		177324
708.08		175815
707.08		178422
706.08		176864
705.08		177297
704.08		180237
703.08		177655
702.08		177156
701.08		179089
700.08		178648
699.08		178485
698.08		179806
697.08		179626
696.08		178509
695.08		181525
694.08		181098
693.08		181616
692.08		178714
691.08		182446
690.08		180616
689.08		181480
688.08		182266
687.08		183032
686.08		182316
685.08		180764
684.08		182916
683.08		183115
682.08		183331
681.08		183901
680.08		183358
679.08		182321
678.08		181439
677.08		182918
676.08		183443
675.08		185171
674.08		184836
673.08		186074
672.08		185655
671.08		187001
670.08		182243
669.08		185516
668.08		184687
667.08		186048
666.08		186307
665.08		184783
664.08		189396
663.08		188877
662.08		189123
661.08		187307
660.08		188585
659.08		189823
658.08		186746
657.08		189812
656.08		190894
655.08		190477
654.08		188681
653.08		190975
652.08		189047
651.08		189789
650.08		191163
649.08		188593
648.08		190955
647.08		191824
646.08		191848
645.08		191831
644.08		194266
643.08		191332
642.08		193083
641.08		191371
640.08		193304
639.08		190819
638.08		192852
637.08		192920
636.08		194693
635.08		196145
634.08		193611
633.08		194282
632.08		193569
631.08		195076
630.08		194443
629.08		196537
628.08		194998
627.08		196336
626.08		195212
625.08		198223
624.08		197977
623.08		196443
622.08		196287
621.08		199024
620.08		197081
619.08		197616
618.08		196076
617.08		200066
616.08		198517
615.08		200867
614.08		198623
613.08		200095
612.08		199448
611.08		199970
610.08		199342
609.08		200685
608.08		202739
607.08		203588
606.08		200006
605.08		201558
604.08		200561
603.08		199355
602.08		202593
601.08		203450
600.08		202516
599.08		204078
598.08		206172
597.08		205566
596.08		204117
595.08		204072
594.08		204983
593.08		205652
592.08		206820
591.08		206226
590.08		208339
589.08		206802
588.08		205988
587.08		209998
586.08		204513
585.08		208300
584.08		206452
583.08		205597
582.08		207186
581.08		208116
580.08		209072
579.08		209743
578.08		208397
577.08		213342
576.08		211943
575.08		211253
574.08		208948
573.08		209887
572.08		212083
571.08		211524
570.08		211425
569.08		211282
568.08		209408
567.08		210396
566.08		214748
565.08		212759
564.08		211081
563.08		211883
562.08		212800
561.08		212384
560.08		215394
559.08		215218
558.08		215913
557.08		216117
556.08		218917
555.08		216231
554.08		217698
553.08		218924
552.08		217096
551.08		216131
550.08		216957
549.08		215394
548.08		214806
547.08		215121
546.08		215817
545.08		212002
544.08		210141
543.08		210258
542.08		208069
541.08		205988
540.08		205970
539.08		202242
538.08		202216
537.08		200747
536.08		202912
535.08		206241
534.08		227974
533.08		276504
532.08		310465
531.08		320304
530.08		301369
529.08		248188
528.08		204674
527.08		197165
526.08		195557
525.08		192313
524.08		192402
523.08		192620
522.08		192500
521.08		194352
520.08		191536
519.08		191584
518.08		192464
517.08		192455
516.08		193943
515.08		195166
514.08		194028
513.08		193955
512.08		197877
511.08		201759
510.08		202329
509.08		203392
508.08		204606
507.08		202908
506.08		201881
505.08		201636
504.08		200135
503.08		195002
502.08		197362
501.08		193180
500.08		188641
499.08		188350
498.08		189193
497.08		190910
496.08		187777
495.08		188224
494.08		190237
493.08		190426
492.08		187797
491.08		185695
490.08		186366
489.08		189222
488.08		187926
487.08		188778
486.08		189975
485.08		188962
484.08		190218
483.08		187038
482.08		189589
481.08		187944
480.08		190546
479.08		190944
478.08		189642
477.08		188688
476.08		190952
475.08		189505
474.08		192262
473.08		191476
472.08		192349
471.08		192438
470.08		192899
469.08		194667
468.08		190797
467.08		190485
466.08		190593
465.08		191599
464.08		192478
463.08		193661
462.08		189263
461.08		192575
460.08		190403
459.08		193476
458.08		195389
457.08		191632
456.08		192634
455.08		192604
454.08		192438
453.08		192120
452.08		193027
451.08		196077
450.08		194083
449.08		193093
448.08		194576
447.08		195878
446.08		195650
445.08		196888
444.08		196328
443.08		194555
442.08		194236
441.08		193482
440.08		196655
439.08		196979
438.08		194853
437.08		193363
436.08		192528
435.08		191451
434.08		191733
433.08		192707
432.08		188651
431.08		190311
430.08		191700
429.08		190934
428.08		191732
427.08		194492
426.08		193948
425.08		191785
424.08		193314
423.08		193731
422.08		191539
421.08		190211
420.08		188964
419.08		191120
418.08		193608
417.08		196248
416.08		206678
415.08		212028
414.08		212376
413.08		219153
412.08		225998
411.08		208424
410.08		188549
409.08		176632
408.08		170600
407.08		165205
406.08		160933
405.08		156711
404.08		157267
403.08		158927
402.08		160399
401.08		176515
400.08		183982
399.08		198433
398.08		232555
397.08		260330
396.08		244042
395.08		239730
394.08		223659
393.08		183285
392.08		155039
391.08		142473
390.08		134673
389.08		131120
388.08		127790
387.08		128998
386.08		127087
385.08		127586
384.08		126056
383.08		127252
382.08		125898
381.08		124691
380.08		126230
379.08		126564
378.08		127453
377.08		127156
376.08		126794
375.08		126584
374.08		125279
373.08		126035
372.08		126312
371.08		127116
370.08		127194
369.08		127190
368.08		126947
367.08		128165
366.08		127455
365.08		127642
364.08		127917
363.08		128758
362.08		126938
361.08		127553
360.08		128617
359.08		126501
358.08		129157
357.08		128173
356.08		129792
355.08		127510
354.08		132464
353.08		128208
352.08		130574
351.08		128687
350.08		129998
349.08		130421
348.08		129678
347.08		131182
346.08		130816
345.08		129348
344.08		130664
343.08		134262
342.08		131833
341.08		132725
340.08		130539
339.08		131472
338.08		131916
337.08		133166
336.08		133113
335.08		132502
334.08		133444
333.08		134771
332.08		133603
331.08		132993
330.08		133741
329.08		133218
328.08		135129
327.08		132588
326.08		134747
325.08		133558
324.08		132983
323.08		133097
322.08		134362
321.08		134693
320.08		135236
319.08		136737
318.08		135429
317.08		137331
316.08		135610
315.08		136636
314.08		138408
313.08		137754
312.08		139080
311.08		139872
310.08		140330
309.08		141514
308.08		136587
307.08		140581
306.08		142478
305.08		140604
304.08		140606
303.08		140262
302.08		137581
301.08		136012
300.08		132203
299.08		131053
298.08		126968
297.08		127040
296.08		122613
295.08		121561
294.08		119697
293.08		117917
292.08		114815
291.08		117505
290.08		117564
289.08		132188
288.08		145834
287.08		141176
286.08		186140
285.08		310594
284.08		362223
283.08		195468
282.08		124392
281.08		115733
280.08		113146
279.08		112034
278.08		110229
277.08		109666
276.08		108659
275.08		105790
274.08		105146
273.08		103408
272.08		103924
271.08		103655
270.08		102837
269.08		103123
268.08		103074
267.08		101867
266.08		103034
265.08		104893
264.08		105770
263.08		107173
262.08		108817
261.08		110451
260.08		113023
259.08		112174
258.08		113938
257.08		112231
256.08		111167
255.08		112071
254.08		109374
253.08		107610
252.08		107561
251.08		106765
250.08		104011
249.08		100372
248.08		99491.4
247.08		97751.1
246.08		96104
245.08		92911.5
244.08		90069.1
243.08		87153.1
242.08		84199.9
241.08		79603.2
240.08		77330.7
239.08		72927.1
238.08		74297.9
237.08		80182.7
236.08		105181
235.08		134379
234.08		122741
233.08		181109
232.08		284414
231.08		206749
230.08		149643
229.08		237163
228.08		202085
227.08		53380
226.08		30472.3
225.08		25350.7
224.08		24956.6
223.08		23953
222.08		23262.5
221.08		23175
220.08		22091.7
219.08		22915.6
218.08		23185.6
217.08		22408.3
216.08		21676.5
215.08		22148.2
214.08		22367.8
213.08		22618.9
212.08		22224.2
211.08		22636.9
210.08		22270.4
209.08		22674.5
208.08		22695.2
207.08		22624.2
206.08		22702.5
205.08		22940.6
204.08		23096.6
203.08		22036.1
202.08		22928.6
201.08		21887.5
200.08		22254.4
199.08		22459.7
198.08		23082.5
197.08		23341.1
196.08		22674
195.08		22347.6
194.08		22190
193.08		23331.9
192.08		23294.9
191.08		23112.7
190.08		22725.9
189.08		23823.7
188.08		23038.7
187.08		23776.7
186.08		22604.1
185.08		23221.4
184.08		23208.3
183.08		22807.1
182.08		23739.9
181.08		23493.9
180.08		23628.6
179.08		23142.6
178.08		22873
177.08		22765.6
176.08		23358
175.08		22984.6
174.08		23992.7
173.08		23087.9
172.08		22456.5
171.08		23932
170.08		24016.7
169.08		26069.9
168.08		26475.9
167.08		25552.6
166.08		24001.2
165.08		23313
164.08		23392.2
163.08		23632.3
162.08		23759.8
161.08		24300.6
160.08		23415.7
159.08		23556.1
158.08		23817.5
157.08		23126
156.08		23144.8
155.08		24497.9
154.08		24793.4
153.08		26832.2
152.08		26660.8
151.08		24807.1
150.08		23489.7
149.08		24471.1
148.08		23681.5
147.08		22678.2
146.08		23796.9
145.08		23277.3
144.08		24237.3
143.08		24150.5
142.08		23515.8
141.08		23961.7
140.08		24106.9
139.08		23750.8
138.08		23452.9
137.08		24330.1
136.08		23697.5
135.08		24132.9
134.08		24433.5
133.08		24577.8
132.08		24543.1
131.08		24455.2
130.08		22625.3
129.08		23963.5
128.08		23981.2
127.08		23429.2
126.08		23941.6
125.08		24570.5
124.08		24342.9
123.08		24430.5
122.08		24834
121.08		25745.5
120.08		24911.6
119.08		24716.1
118.08		24352.5
117.08		25433.8
116.08		23971.2
115.08		25045.2
114.08		24540.8
113.08		24427.7
112.08		24682.1
111.08		25438.9
110.08		24700
109.08		24553.4
108.08		24126.7
107.08		24907.8
106.08		25110.5
105.08		23968.9
104.08		24131
103.08		25619.1
102.08		28560.5
101.08		28573.3
100.08		25277.6
99.08		23703
98.08		23172.5
97.08		24163.3
96.08		24271.4
95.08		24628.5
94.08		24140.1
93.08		24672.8
92.08		24583.3
91.08		25315.9
90.08		25661.8
89.08		24861.4
88.08		25527.4
87.08		25652.2
86.08		24882.3
85.08		23402.6
84.08		24160.6
83.08		23801.3
82.08		24480.4
81.08		24112.2
80.08		23753.2
79.08		24840.3
78.08		22859.2
77.08		24332.6
76.08		22722.8
75.08		23024
74.08		23539.3
73.08		22651.2
72.08		24094.2
71.08		24226.2
70.08		24606.8
69.08		25448.3
68.08		26600.5
67.08		28166.3
66.08		27928.4
65.08		29683.3
64.08		29963
63.08		30210.8
62.08		27818.9
61.08		24942.7
60.08		23583.1
59.08		22927.7
58.08		21603.9
57.08		21973.5
56.08		20310.9
55.08		20366.6
54.08		19630.2
53.08		20245.3
52.08		20477.7
51.08		19719.1
50.08		18841.1
49.08		19001
48.08		18291.5
47.08		18178.2
46.08		17864.8
45.08		18646.3
44.08		18491.2
43.08		21000.1
42.08		24464.7
41.08		27339.1
40.08		32676.6
39.08		37556
38.08		39365.3
37.08		39367.4
36.08		38243.8
35.08		26040
34.08		15864.6
33.08		12553.1
32.08		10732.1
31.08		10251
30.08		9583.26
29.08		9563.97
28.08		9866.26
27.08		10004.5
26.08		9560.62
25.08		9591.2
24.08		9666.9
23.08		9744.2
22.08		9779.97
21.08		10811.1
20.08		9162.32
19.08		9253.06
18.08		10053.4
17.08		10244.9
16.08		9180.19
15.08		7502.65
14.08		6747.2
13.08		5794.6
12.08		5192.22
11.08		5063.09
10.08		5209.23
9.08		5744.88
8.08		8343.45
7.08		10807.4
6.08		11912.9
5.08		10699.9
4.08		9986.57
3.08		7250.63
2.08		7087.92
1.08		7113.19
0.08		5086.58
-0.92		1151.17
-1.92		342.491
-2.92		94.5211
-3.92		48.6592
-4.92		63.8286
-5.92		1.9538
-6.92		33.7599
-7.92		11.258
-8.92		33.7821
-9.92		11.2623

## Sheet: N1s Scan
﻿
Axis	Energy	Elements=	181
D:\XPSdata\2023\10\10.27\Experiment\X-Ray000 400um - FG ON\2310077293\MO-N\N1s Scan.VGD
Binding Energy (E)				Backgnd.
eV		Counts / s		Counts / s
410.08		30895.7		0
409.98		29722.5		30401.2
409.88		30732.1		30182
409.78		30254.4		30144.8
409.68		30019.2		30135.7
409.58		29995.9		29884.5
409.48		29718.5		29748.2
409.38		29434.5		29724.2
409.28		29572.8		29453.1
409.18		29899.2		29268.6
409.08		28640.7		29096.5
408.98		28795.8		28905.7
408.88		28573.9		28734.7
408.78		28619		28730.7
408.68		29043.9		28638.1
408.58		28777.4		28584.5
408.48		28269.3		28580.7
408.38		28213		28474.9
408.28		28871.2		28436.5
408.18		28343.5		28430.1
408.08		28485.3		28366.2
407.98		28452.4		28224.5
407.88		28233.5		28119.5
407.78		28029		28061
407.68		27642.3		28027.9
407.58		27948		28021
407.48		28286.5		27988.5
407.38		28299.5		27919.5
407.28		28036.6		27773.2
407.18		27766.1		27662
407.08		27031.4		27557.4
406.98		27727.8		27487.3
406.88		27609.6		27453.4
406.78		27496.7		27450
406.68		27401.7		27385.4
406.58		27237.3		27327.7
406.48		27382.2		27278.1
406.38		27302.1		27268.3
406.28		27067		27215.6
406.18		27424		27121.3
406.08		27042.6		26984.4
405.98		27000.2		26861.7
405.88		26564.3		26692.5
405.78		26600.4		26588.9
405.68		26456.1		26518.3
405.58		26486.3		26517
405.48		26484.5		26499.6
405.38		27167.4		26480.5
405.28		26570.6		26448.1
405.18		26870.9		26404.6
405.08		26764.6		26358.2
404.98		26393		26326.8
404.88		26371.8		26292.8
404.78		26527.5		26271.6
404.68		26223.7		26269.7
404.58		25841.9		26258.5
404.48		26701.1		26249.7
404.38		26205.2		26228.7
404.28		26907.6		26193.5
404.18		26628.2		26132.3
404.08		26621.7		26088.2
403.98		25789.2		26036
403.88		26292.2		25987.7
403.78		26533.4		25949.7
403.68		26030.2		25929.8
403.58		25788.3		25896.5
403.48		26191.5		25878.3
403.38		25594		25878.3
403.28		25787.6		25878.3
403.18		26069.9		25878.2
403.08		26382.4		25878.1
402.98		26343.6		25878
402.88		26470.5		25877.8
402.78		26163.2		25877.6
402.68		25987.9		25877.4
402.58		26376.1		25877.1
402.48		26811.8		25876.9
402.38		26764.6		25876.6
402.28		26879.1		25876.1
402.18		27162.7		25875.6
402.08		27243.2		25875
401.98		27666.8		25874.4
401.88		27368.7		25873.6
401.78		28306.1		25872.7
401.68		28245		25871.8
401.58		28370.4		25870.7
401.48		28459.8		25869.5
401.38		29206.4		25868.2
401.28		29633.3		25866.7
401.18		30244.4		25865
401.08		30124.1		25863.2
400.98		29998.9		25861.3
400.88		30387.4		25859.3
400.78		30018.4		25857.3
400.68		30910.1		25855.2
400.58		31065.4		25853
400.48		31376.5		25850.7
400.38		30685.2		25848.4
400.28		30938		25846
400.18		30865.3		25843.8
400.08		30239.1		25841.5
399.98		30827.8		25839.3
399.88		31223.9		25836.9
399.78		31667.1		25834.6
399.68		31481.9		25832
399.58		31616.7		25829.4
399.48		32444.5		25826.6
399.38		32382.9		25823.8
399.28		32690.4		25820.8
399.18		32312.1		25817.7
399.08		33560.3		25814.4
398.98		34365.6		25810.9
398.88		35348.2		25807.1
398.78		34923.3		25803
398.68		35507.4		25798.7
398.58		36775.7		25794.1
398.48		37022.4		25789.3
398.38		37281.8		25784.3
398.28		37792.2		25779
398.18		39190.2		25773.2
398.08		41004.3		25767.1
397.98		41238.9		25760.5
397.88		42708		25753.2
397.78		44710.8		25745.3
397.68		46506.5		25736.8
397.58		47148.1		25727.8
397.48		47229.7		25718.4
397.38		47481.9		25708.8
397.28		46237.5		25699.2
397.18		45493.9		25689.9
397.08		44951.4		25680.9
396.98		44540		25672.1
396.88		43552.7		25663.7
396.78		42626.5		25655.6
396.68		42394.6		25647.8
396.58		41462.8		25640.2
396.48		41620.3		25632.9
396.38		41072		25625.8
396.28		40515.3		25618.9
396.18		39692.2		25612.1
396.08		39804.2		25605.5
395.98		39839		25599.1
395.88		39431.9		25592.7
395.78		39358.7		25586.5
395.68		38696.2		25580.2
395.58		39497.6		25574
395.48		39717.5		25567.7
395.38		40327.3		25561.3
395.28		40021.7		25554.8
395.18		40784.2		25548
395.08		41966.4		25541.1
394.98		40928.5		25534
394.88		41790.1		25526.9
394.78		41111.5		25519.7
394.68		41597.4		25512.5
394.58		41430.2		25505.3
394.48		40871.7		25498.3
394.38		40557.5		25491.3
394.28		40014.2		25484.6
394.18		39108.3		25478.1
394.08		38102.4		25471.9
393.98		37815.1		25466.2
393.88		36251.4		25460.8
393.78		35836		25455.7
393.68		34774.4		25451.1
393.58		33844.9		25447
393.48		32205		25443.3
393.38		31118.2		25440.1
393.28		31090.4		25437.3
393.18		29771.1		25434.9
393.08		29496.6		25432.8
392.98		28699.2		25431
392.88		28104.9		25429.5
392.78		27030.3		25428.3
392.68		27471.6		25427.3
392.58		26481.6		25426.6
392.48		26246.5		25426.1
392.38		25674.6		25425.7
392.28		25607.6		25425.4
392.18		25577.9		25425.2
392.08		24840.7		0

## Sheet: Mo3d Scan
﻿
Axis	Energy	Elements=	181
D:\XPSdata\2023\10\10.27\Experiment\X-Ray000 400um - FG ON\2310077293\MO-N\Mo3d Scan.VGD
Binding Energy (E)				Backgnd.
eV		Counts / s		Counts / s
240.08		12567.1		0
239.98		12587.8		12147.3
239.88		11668.9		12125.5
239.78		11765.5		12090.7
239.68		12279.3		11892.6
239.58		11908.8		11891.2
239.48		11840.3		11877.5
239.38		11902.8		11852.3
239.28		11924.5		11834
239.18		12010.9		11808.1
239.08		11972.7		11775.7
238.98		11852.6		11754.8
238.88		11515.7		11734.5
238.78		11819.3		11720.8
238.68		11783.8		11717
238.58		11709.2		11715.2
238.48		11756.9		11713.3
238.38		11787.6		11711.1
238.28		11992.7		11708.7
238.18		12076		11706
238.08		12017.6		11702.8
237.98		12406.4		11699.8
237.88		11520.7		11696.7
237.78		12007.1		11693.6
237.68		12012		11690.9
237.58		11600.9		11688
237.48		12447.2		11684.5
237.38		12349.6		11680.9
237.28		12132.1		11677.1
237.18		12186.1		11672.7
237.08		12184.3		11668.2
236.98		12643.6		11663.5
236.88		12655.4		11657.9
236.78		13037.7		11651.2
236.68		13595.6		11643
236.58		14039.3		11633.3
236.48		14467.9		11622
236.38		14729.5		11608.1
236.28		16066.2		11591.6
236.18		17005.1		11571.3
236.08		18520.5		11547.2
235.98		19311.9		11518.1
235.88		20947.6		11484
235.78		22246.7		11444.4
235.68		23706.4		11399.6
235.58		24878.2		11350.7
235.48		24445		11298.1
235.38		25218.3		11243.2
235.28		25004.4		11188
235.18		23767.2		11134.3
235.08		22813.9		11082.2
234.98		22047.7		11033.5
234.88		20650.3		10989.1
234.78		19411.4		10948.4
234.68		18704.4		10911.1
234.58		18395.2		10876.7
234.48		18190.4		10844.3
234.38		17815.1		10813.2
234.28		17749.5		10782.6
234.18		17779.6		10752.5
234.08		17741		10722.1
233.98		18258.5		10690.8
233.88		18954.2		10657.9
233.78		19466.7		10623.1
233.68		20082		10585.8
233.58		20755		10544.9
233.48		22532.8		10500.6
233.38		23183.1		10451.4
233.28		25334.1		10397.2
233.18		26290.9		10335.7
233.08		29569		10266
232.98		32770.5		10186.5
232.88		35227.3		10095.8
232.78		39223.1		9991.73
232.68		42698		9873.91
232.58		46546.3		9742.44
232.48		49523.8		9597.14
232.38		52138.6		9439.17
232.28		54612.2		9269.87
232.18		56334		9091.44
232.08		57339.7		8905.19
231.98		58619.2		8713.53
231.88		58147.7		8519.68
231.78		56500.8		8327.01
231.68		53966.1		8140.67
231.58		48448.5		7967.04
231.48		41648.1		7810.11
231.38		36200.2		7672.2
231.28		31682.8		7554.18
231.18		28132.3		7454.21
231.08		25021.6		7368.87
230.98		22649.2		7294.9
230.88		21412.6		7229.87
230.78		19991.2		7171.33
230.68		19611.9		7117.09
230.58		19292.3		7065.29
230.48		19312.6		7015.16
230.38		19043.1		6965.07
230.28		19712.4		6914.23
230.18		20329.3		6861.3
230.08		21692.7		6805.82
229.98		22301.6		6746.2
229.88		24018.6		6681.07
229.78		26432.9		6609.91
229.68		27665.2		6531.34
229.58		30746.6		6444.03
229.48		33027		6347.81
229.38		34899.7		6242.66
229.28		37326.4		6126.89
229.18		40636.3		6000
229.08		44305.3		5860.41
228.98		48553.4		5704.11
228.88		55455.2		5528.38
228.78		61236		5332.68
228.68		65148.9		5119.92
228.58		65047.4		4897.75
228.48		59527.7		4679.45
228.38		49550.1		4478.55
228.28		38218.9		4304.56
228.18		30134.8		4163.22
228.08		22887.2		4054.86
227.98		17105.4		3974.47
227.88		13628.7		3915.1
227.78		11208		3871.89
227.68		9385.29		3839.98
227.58		8380.23		3815.93
227.48		7006.5		3797.49
227.38		6411.14		3783.21
227.28		5843.58		3771.67
227.18		5853.9		3762.38
227.08		5476.53		3754.6
226.98		5054.58		3747.83
226.88		5086.61		3741.95
226.78		4694.85		3737.12
226.68		4488.93		3733
226.58		4565.21		3729.5
226.48		4240.94		3726.69
226.38		4208.67		3724.26
226.28		4181.25		3722.03
226.18		4240.09		3720
226.08		4295.46		3717.97
225.98		4233.13		3715.88
225.88		4272.11		3713.85
225.78		4110.68		3711.91
225.68		4103.31		3710.23
225.58		3951.77		3708.67
225.48		4089.42		3707.36
225.38		3940.03		3706.12
225.28		4006.54		3705.08
225.18		3854.37		3704.04
225.08		3954.81		3703.14
224.98		3900.11		3702.3
224.88		3853.96		3701.58
224.78		3856.88		3700.92
224.68		3775.49		3700.26
224.58		3942.49		3699.62
224.48		3886.05		3698.76
224.38		4117.81		3698.08
224.28		3638.03		3697.41
224.18		3751.44		3696.77
224.08		3898.68		3696.23
223.98		3760.16		3696.11
223.88		3583.15		3695.92
223.78		3732.97		3695.78
223.68		3679.05		3695.55
223.58		4003.05		3695.26
223.48		3846		3694.83
223.38		3757.81		3694.29
223.28		3882.07		3693.77
223.18		3637.24		3693.42
223.08		3783.09		3693.18
222.98		3719.65		3693.04
222.88		3612.64		3693.02
222.78		3734.22		3692.94
222.68		3716.16		3692.8
222.58		3869.81		3692.78
222.48		3550.38		3692.58
222.38		3848.28		3692.42
222.28		3678.08		3692.25
222.18		3792.27		3735.38
222.08		3622.88		0

## Sheet: C1s Scan
﻿
Axis	Energy	Elements=	191
D:\XPSdata\2023\10\10.27\Experiment\X-Ray000 400um - FG ON\2310077293\MO-N\C1s Scan.VGD
Binding Energy (E)				Backgnd.
eV		Counts / s		Counts / s
298.08		21634.6		0
297.98		21383.5		21264.6
297.88		20954		21019.1
297.78		21086.4		20996.8
297.68		20652.5		20838.5
297.58		20907.6		20791.6
297.48		20592.1		20707.5
297.38		20719.2		20655.8
297.28		20666.2		20590.1
297.18		20393.8		20496.9
297.08		20579.3		20474.8
296.98		20125.9		20429.8
296.88		20608.7		20427.5
296.78		20441.2		20417.2
296.68		20613.4		20410.3
296.58		20393.2		20386.3
296.48		20611.9		20353.8
296.38		20744.8		20318.5
296.28		20363.1		20277.2
296.18		20626.6		20228.7
296.08		20421.6		20176.2
295.98		20512		20124.9
295.88		20468.2		20065.4
295.78		20397.4		20025
295.68		19753.3		19997.6
295.58		19829.7		19974.6
295.48		20252.2		19962
295.38		20033.3		19957.8
295.28		19941.6		19916.4
295.18		20420.5		19836.4
295.08		20368.7		19771.4
294.98		19567.8		19719.8
294.88		19446.5		19669.1
294.78		19660.2		19620.4
294.68		20127.9		19584
294.58		19880.1		19524.3
294.48		19842.9		19450.1
294.38		19456.1		19388.5
294.28		19084.6		19349.3
294.18		19415.3		19336.5
294.08		19187.7		19331.4
293.98		19636.7		19328.4
293.88		19332.7		19302.7
293.78		19562.8		19271.8
293.68		19386.2		19228
293.58		19319.1		19185.6
293.48		19381.3		19145.3
293.38		19069.6		19089.2
293.28		19726.8		19038.6
293.18		18993.4		19002.2
293.08		18752.4		18965.5
292.98		19216		18922.6
292.88		19039.6		18891.5
292.78		19260.1		18863
292.68		18793.6		18831.6
292.58		18696.3		18814.5
292.48		18749.5		18809
292.38		18694.6		18809
292.28		19111.2		18809
292.18		19030.6		18808.9
292.08		19179.2		18808.8
291.98		18554.3		18808.7
291.88		19173.1		18808.5
291.78		19349.1		18808.4
291.68		19008.1		18808.2
291.58		19059.1		18808
291.48		19013.9		18807.9
291.38		18781.4		18807.8
291.28		18607.4		18807.7
291.18		19060.1		18807.6
291.08		19192.1		18807.6
290.98		18692.2		18807.5
290.88		19022		18807.4
290.78		18840.8		18807.4
290.68		18588.2		18807.3
290.58		19291.7		18807.2
290.48		18966.6		18807.1
290.38		18866.1		18807
290.28		19306.3		18806.8
290.18		18985.1		18806.7
290.08		19091.2		18806.5
289.98		18840		18806.4
289.88		18823.2		18806.3
289.78		19349.1		18806.1
289.68		19446.5		18805.8
289.58		19580.2		18805.5
289.48		19629.6		18805
289.38		20271.6		18804.4
289.28		20677.6		18803.5
289.18		21944.1		18802.3
289.08		22254.9		18800.8
288.98		22925.5		18798.9
288.88		23917		18796.6
288.78		24545.9		18793.9
288.68		24923.8		18790.9
288.58		25474.3		18787.6
288.48		25322.7		18784.2
288.38		25403.5		18780.7
288.28		25413		18777.2
288.18		24869.1		18773.8
288.08		24232.1		18770.6
287.98		23250.1		18767.7
287.88		22987.6		18765.2
287.78		22151		18763
287.68		21502.5		18761.1
287.58		21523		18759.4
287.48		21236.1		18757.9
287.38		21495.3		18756.4
287.28		21513.8		18754.8
287.18		22330		18753.2
287.08		21817.8		18751.5
286.98		22620		18749.6
286.88		22864.8		18747.6
286.78		23255.7		18745.2
286.68		24811.2		18742.5
286.58		25381.3		18739.4
286.48		26306.2		18735.8
286.38		26998.6		18731.8
286.28		27686.4		18727.3
286.18		28890.5		18722.3
286.08		30172.1		18716.7
285.98		31576.9		18710.6
285.88		32785.1		18703.7
285.78		34049.6		18696
285.68		36412.2		18687.5
285.58		37969.2		18678
285.48		40666.3		18667.2
285.38		44602.3		18655
285.28		47600.9		18641
285.18		52996.2		18624.9
285.08		57528.5		18606.6
284.98		61362.4		18585.9
284.88		66851.2		18562.7
284.78		69877.5		18537.5
284.68		73046.1		18510.3
284.58		74964.4		18481.5
284.48		76837.1		18451.7
284.38		75137.1		18421.7
284.28		72621.4		18392.1
284.18		68445.8		18363.7
284.08		64258.2		18337.2
283.98		58545.3		18313
283.88		54332.8		18291.2
283.78		48661.7		18272.2
283.68		43155.3		18255.9
283.58		38837.9		18242.2
283.48		34449.3		18231
283.38		30353.3		18222
283.28		28488.9		18214.8
283.18		26004.9		18209.2
283.08		24640		18204.7
282.98		22949.7		18201.2
282.88		21841.7		18198.6
282.78		20291		18196.5
282.68		20494.3		18195
282.58		19714.9		18193.8
282.48		19642.6		18192.8
282.38		19894.3		18191.9
282.28		19463.3		18191.2
282.18		19313.6		18190.5
282.08		18913.7		18189.9
281.98		19228.2		18189.3
281.88		19436.3		18188.8
281.78		18862.3		18188.3
281.68		18911.1		18187.9
281.58		18098.1		18187.6
281.48		18559.1		18187.4
281.38		18721.9		18187.2
281.28		18312.1		18187.1
281.18		18502.1		18186.9
281.08		18650.9		18186.7
280.98		18549.3		18186.5
280.88		18603.4		18186.3
280.78		18374.1		18186.1
280.68		18460.6		18185.9
280.58		18548.5		18185.8
280.48		18529.4		18185.6
280.38		18484.7		18185.4
280.28		18572.3		18185.3
280.18		18233		18185.2
280.08		17800.2		18185.2
279.98		18215.4		18185.2
279.88		18174.6		18199.8
279.78		18502.5		18214.5
279.68		18515.4		18229.2
279.58		18271.7		18243.9
279.48		18333.4		18258.5
279.38		18204.6		18273.2
279.28		18511.3		18287.9
279.18		18129.5		18302.6
279.08		18364.9		0

## Sheet: Peak Table
Peak Table :
	Name	Start BE	Peak BE	End BE	Height CPS	FWHM eV	Area (P) CPS.eV	Area (N) TPP-2M	Atomic %	Peak Type	Q	SF ALTHERMO1	TXFN	Backgnd	PP Height CPS	PP Hgt (N)	PP At. %	Title	File Name
	C1s	297.98	284.5	279.18	57206.4	1.53	116916	1639.13	58.75	Standard	1	1	1	Smart	59036.9	206.92	76.77	C1s Scan	D:\XPSdata\2023\10\10.27\Experiment\X-Ray000 400um - FG ON\2310077293\MO-N\C1s Scan.VGD
	Mo3d	239.98	228.68	222.18	58901.4	1.11	198730	244.4	8.76	Standard	1	11.008	1	Smart	61598.6	18.94	7.03	Mo3d Scan	D:\XPSdata\2023\10\10.27\Experiment\X-Ray000 400um - FG ON\2310077293\MO-N\Mo3d Scan.VGD
	N1s	409.98	397.06	392.18	18938.7	3.17	100514	906.51	32.49	Standard	1	1.676	1	Smart	19373.5	43.68	16.21	N1s Scan	D:\XPSdata\2023\10\10.27\Experiment\X-Ray000 400um - FG ON\2310077293\MO-N\N1s Scan.VGD

## Sheet: Experiment
Experiment Summary :
Item	Sample List and Comments	Analysis Type
	Experiment

## Sheet: Titles
16:49:45 Saturday, October 28, 2023
H:\10.27\Experiment\X-Ray000 400um - FG ON\2310077293\MO-N\MO-N.xls
Data Grid 9
Data Files :	Title	File Name	Comment
	XPS Survey	D:\...\2310077293\MO-N\XPS Survey.VGD
	N1s Scan	D:\...\X-Ray000 400um - FG ON\2310077293\MO-N\N1s Scan.VGD
	Mo3d Scan	D:\...\2310077293\MO-N\Mo3d Scan.VGD
	C1s Scan	D:\...\X-Ray000 400um - FG ON\2310077293\MO-N\C1s Scan.VGD
