# Supplementary material for: Sustainable Electrochemical Strategy for Selective Double Bond Oxidation in the Presence of Aldehyde Groups with Mo─N─O Catalysts
Source: Adv Sci (Weinh). 2025 Jun 23;12(36):e06584. doi: 10.1002/advs.202506584 (PMC12463080; doi:10.1002/advs.202506584)
Supplement: Supplementary file 2 — Supporting Information [file ADVS-12-e06584-s002.zip › XPS/MoO3 and Mo-N-O/2310077293/Mo-N-O/MO-O-N.xls]

## Sheet: XPS Survey
﻿
Axis	Energy	Elements=	1361
D:\XPSdata\2023\10\10.11\Experiment\X-Ray006 400um - FG ON\2310077293\MO-O-N\XPS Survey.VGD
Binding Energy (E)
eV		Counts / s
1350.08		258446
1349.08		256236
1348.08		255583
1347.08		251936
1346.08		250425
1345.08		244372
1344.08		246116
1343.08		242120
1342.08		241431
1341.08		242959
1340.08		238146
1339.08		238754
1338.08		235967
1337.08		234845
1336.08		231247
1335.08		229597
1334.08		224505
1333.08		225279
1332.08		225931
1331.08		221454
1330.08		225346
1329.08		223884
1328.08		219558
1327.08		219848
1326.08		216570
1325.08		218246
1324.08		214154
1323.08		213880
1322.08		208338
1321.08		208998
1320.08		204570
1319.08		203478
1318.08		203302
1317.08		202182
1316.08		201190
1315.08		196918
1314.08		195438
1313.08		195612
1312.08		195526
1311.08		194135
1310.08		194561
1309.08		192746
1308.08		195669
1307.08		194547
1306.08		194670
1305.08		196713
1304.08		196740
1303.08		197101
1302.08		192562
1301.08		194147
1300.08		194016
1299.08		195801
1298.08		189055
1297.08		186885
1296.08		182439
1295.08		181944
1294.08		179373
1293.08		175199
1292.08		176571
1291.08		174602
1290.08		175427
1289.08		172603
1288.08		173749
1287.08		175108
1286.08		173772
1285.08		172225
1284.08		170969
1283.08		170129
1282.08		169922
1281.08		168789
1280.08		168202
1279.08		167793
1278.08		168601
1277.08		166273
1276.08		165850
1275.08		165727
1274.08		164551
1273.08		167531
1272.08		166880
1271.08		165861
1270.08		168161
1269.08		167301
1268.08		169029
1267.08		168819
1266.08		163818
1265.08		168066
1264.08		167859
1263.08		167317
1262.08		166383
1261.08		162793
1260.08		163216
1259.08		161968
1258.08		160061
1257.08		162398
1256.08		158058
1255.08		156880
1254.08		160523
1253.08		158703
1252.08		160854
1251.08		158661
1250.08		159591
1249.08		157922
1248.08		160924
1247.08		161650
1246.08		161121
1245.08		160739
1244.08		160549
1243.08		159986
1242.08		158967
1241.08		160776
1240.08		161367
1239.08		159494
1238.08		161912
1237.08		160993
1236.08		160956
1235.08		159103
1234.08		161807
1233.08		160308
1232.08		162204
1231.08		165018
1230.08		162675
1229.08		164148
1228.08		163883
1227.08		163354
1226.08		164994
1225.08		168086
1224.08		165832
1223.08		163515
1222.08		164116
1221.08		163767
1220.08		161765
1219.08		161941
1218.08		160840
1217.08		158706
1216.08		159894
1215.08		155370
1214.08		153332
1213.08		151848
1212.08		149168
1211.08		149667
1210.08		147653
1209.08		150183
1208.08		148370
1207.08		148450
1206.08		147040
1205.08		146111
1204.08		147304
1203.08		147158
1202.08		147369
1201.08		148138
1200.08		146644
1199.08		145303
1198.08		145503
1197.08		145378
1196.08		145745
1195.08		148228
1194.08		145516
1193.08		145397
1192.08		146929
1191.08		146026
1190.08		150575
1189.08		146624
1188.08		147820
1187.08		145819
1186.08		145367
1185.08		145909
1184.08		143886
1183.08		146326
1182.08		145801
1181.08		147921
1180.08		147594
1179.08		145901
1178.08		147248
1177.08		145711
1176.08		149334
1175.08		146490
1174.08		145518
1173.08		149118
1172.08		147684
1171.08		147115
1170.08		146912
1169.08		146839
1168.08		146602
1167.08		145559
1166.08		144948
1165.08		144614
1164.08		146326
1163.08		146551
1162.08		142871
1161.08		144839
1160.08		146027
1159.08		146722
1158.08		147029
1157.08		148439
1156.08		147280
1155.08		147376
1154.08		147753
1153.08		148007
1152.08		146263
1151.08		146766
1150.08		148103
1149.08		149193
1148.08		145798
1147.08		147367
1146.08		147216
1145.08		146046
1144.08		146508
1143.08		149272
1142.08		147621
1141.08		148130
1140.08		147567
1139.08		149617
1138.08		149138
1137.08		146057
1136.08		148090
1135.08		148949
1134.08		149053
1133.08		147147
1132.08		148474
1131.08		147831
1130.08		147478
1129.08		148589
1128.08		148528
1127.08		149579
1126.08		148805
1125.08		149606
1124.08		148469
1123.08		147528
1122.08		149624
1121.08		149871
1120.08		148738
1119.08		150915
1118.08		149739
1117.08		150251
1116.08		151991
1115.08		149905
1114.08		148478
1113.08		149493
1112.08		149506
1111.08		147919
1110.08		149940
1109.08		149571
1108.08		147201
1107.08		147512
1106.08		149020
1105.08		151759
1104.08		151946
1103.08		151638
1102.08		151548
1101.08		149696
1100.08		149829
1099.08		150473
1098.08		150745
1097.08		146968
1096.08		146614
1095.08		146852
1094.08		147366
1093.08		143152
1092.08		146047
1091.08		144246
1090.08		147037
1089.08		145116
1088.08		144768
1087.08		146872
1086.08		145840
1085.08		144467
1084.08		146237
1083.08		145459
1082.08		146803
1081.08		145176
1080.08		144275
1079.08		146059
1078.08		147596
1077.08		146772
1076.08		147722
1075.08		146248
1074.08		145900
1073.08		145644
1072.08		149009
1071.08		149321
1070.08		147078
1069.08		148296
1068.08		146371
1067.08		146702
1066.08		145959
1065.08		146705
1064.08		146727
1063.08		150788
1062.08		148778
1061.08		148478
1060.08		147718
1059.08		150514
1058.08		150028
1057.08		148467
1056.08		151343
1055.08		149848
1054.08		150707
1053.08		150492
1052.08		151729
1051.08		149881
1050.08		150584
1049.08		152322
1048.08		152062
1047.08		151470
1046.08		151631
1045.08		150693
1044.08		150236
1043.08		152836
1042.08		155019
1041.08		154248
1040.08		154849
1039.08		154294
1038.08		151571
1037.08		153280
1036.08		154925
1035.08		154308
1034.08		155523
1033.08		157693
1032.08		154698
1031.08		155805
1030.08		156888
1029.08		158693
1028.08		158690
1027.08		158700
1026.08		157141
1025.08		157678
1024.08		159399
1023.08		157617
1022.08		158258
1021.08		160458
1020.08		159799
1019.08		161222
1018.08		157328
1017.08		157962
1016.08		161685
1015.08		159553
1014.08		160531
1013.08		160399
1012.08		161096
1011.08		164249
1010.08		161183
1009.08		165751
1008.08		164599
1007.08		163726
1006.08		164614
1005.08		165275
1004.08		164796
1003.08		164139
1002.08		162812
1001.08		162780
1000.08		163912
999.08		166514
998.08		163999
997.08		166459
996.08		169516
995.08		170118
994.08		171939
993.08		174423
992.08		172668
991.08		169444
990.08		169465
989.08		167639
988.08		168625
987.08		164330
986.08		164415
985.08		163281
984.08		161573
983.08		161493
982.08		158129
981.08		160228
980.08		161264
979.08		162601
978.08		166038
977.08		171496
976.08		181544
975.08		188379
974.08		191777
973.08		195558
972.08		190065
971.08		186407
970.08		178511
969.08		173484
968.08		168678
967.08		163567
966.08		156912
965.08		152614
964.08		149603
963.08		148045
962.08		145948
961.08		146414
960.08		143180
959.08		144079
958.08		142210
957.08		142807
956.08		144321
955.08		141721
954.08		143624
953.08		144396
952.08		144035
951.08		145180
950.08		146515
949.08		144612
948.08		143580
947.08		143430
946.08		144324
945.08		145530
944.08		145841
943.08		146636
942.08		148732
941.08		145401
940.08		145691
939.08		146707
938.08		146313
937.08		147159
936.08		146696
935.08		146400
934.08		146788
933.08		145313
932.08		147282
931.08		146454
930.08		147367
929.08		147552
928.08		149616
927.08		149728
926.08		148090
925.08		147082
924.08		148508
923.08		147493
922.08		151557
921.08		150902
920.08		149185
919.08		147581
918.08		148622
917.08		150333
916.08		148095
915.08		149500
914.08		150580
913.08		150443
912.08		149039
911.08		152306
910.08		152645
909.08		152123
908.08		152911
907.08		151799
906.08		153864
905.08		151771
904.08		154219
903.08		150925
902.08		151337
901.08		152349
900.08		154234
899.08		152087
898.08		152276
897.08		152565
896.08		153196
895.08		153581
894.08		153056
893.08		153257
892.08		154058
891.08		154426
890.08		156163
889.08		155962
888.08		154835
887.08		155710
886.08		154375
885.08		157352
884.08		156502
883.08		153833
882.08		156869
881.08		156899
880.08		155959
879.08		156906
878.08		157001
877.08		157572
876.08		156251
875.08		156235
874.08		158073
873.08		157825
872.08		156657
871.08		157240
870.08		156155
869.08		157402
868.08		158085
867.08		158054
866.08		159100
865.08		158820
864.08		159726
863.08		158285
862.08		160546
861.08		157930
860.08		159808
859.08		159327
858.08		159553
857.08		159212
856.08		160626
855.08		161909
854.08		158447
853.08		160828
852.08		160175
851.08		162983
850.08		160963
849.08		162428
848.08		162685
847.08		165084
846.08		159859
845.08		162862
844.08		163300
843.08		160854
842.08		163237
841.08		162428
840.08		165046
839.08		163492
838.08		164590
837.08		165156
836.08		165938
835.08		163998
834.08		165626
833.08		165166
832.08		166955
831.08		165156
830.08		166259
829.08		165711
828.08		166442
827.08		167164
826.08		166758
825.08		166361
824.08		167516
823.08		170011
822.08		168025
821.08		167133
820.08		169386
819.08		168614
818.08		168313
817.08		169590
816.08		167831
815.08		168615
814.08		170959
813.08		170712
812.08		170344
811.08		171657
810.08		170104
809.08		170756
808.08		169675
807.08		172133
806.08		174273
805.08		172592
804.08		171358
803.08		172342
802.08		170503
801.08		173050
800.08		173730
799.08		171692
798.08		172247
797.08		170757
796.08		173039
795.08		172818
794.08		174072
793.08		175539
792.08		174161
791.08		175507
790.08		173857
789.08		173333
788.08		176857
787.08		175695
786.08		177346
785.08		176435
784.08		176098
783.08		176566
782.08		175258
781.08		178719
780.08		177200
779.08		177950
778.08		177376
777.08		176656
776.08		178485
775.08		178977
774.08		177891
773.08		179249
772.08		178635
771.08		178684
770.08		179772
769.08		179389
768.08		177104
767.08		177255
766.08		178938
765.08		182502
764.08		179721
763.08		180956
762.08		181692
761.08		182543
760.08		181495
759.08		184309
758.08		180729
757.08		184538
756.08		181892
755.08		181676
754.08		184752
753.08		182844
752.08		184027
751.08		182757
750.08		184161
749.08		183342
748.08		186227
747.08		184653
746.08		183797
745.08		184994
744.08		185243
743.08		185004
742.08		184360
741.08		185810
740.08		186314
739.08		184540
738.08		185197
737.08		186739
736.08		187406
735.08		186355
734.08		187418
733.08		186269
732.08		187172
731.08		189554
730.08		188809
729.08		188391
728.08		190641
727.08		189071
726.08		189631
725.08		189317
724.08		188572
723.08		188196
722.08		190645
721.08		189237
720.08		190170
719.08		191155
718.08		191653
717.08		193026
716.08		193219
715.08		193989
714.08		192524
713.08		192810
712.08		195420
711.08		192287
710.08		193154
709.08		194623
708.08		193544
707.08		194731
706.08		194811
705.08		196297
704.08		192211
703.08		193465
702.08		196665
701.08		197589
700.08		195485
699.08		196036
698.08		196685
697.08		198347
696.08		197930
695.08		196770
694.08		199065
693.08		199951
692.08		197648
691.08		198621
690.08		199580
689.08		198522
688.08		201066
687.08		201020
686.08		200391
685.08		200448
684.08		202292
683.08		201516
682.08		202940
681.08		201712
680.08		203316
679.08		200848
678.08		201117
677.08		201223
676.08		203954
675.08		202728
674.08		201136
673.08		204164
672.08		204703
671.08		206814
670.08		204108
669.08		204849
668.08		205530
667.08		205707
666.08		207762
665.08		205587
664.08		207327
663.08		208734
662.08		205163
661.08		207820
660.08		208127
659.08		208211
658.08		210923
657.08		208976
656.08		208708
655.08		209629
654.08		210027
653.08		208852
652.08		211877
651.08		209454
650.08		212376
649.08		212211
648.08		213611
647.08		210599
646.08		212316
645.08		211824
644.08		212558
643.08		213061
642.08		215550
641.08		213612
640.08		215550
639.08		217131
638.08		217488
637.08		217834
636.08		216672
635.08		219127
634.08		217649
633.08		216533
632.08		218554
631.08		216943
630.08		220564
629.08		219435
628.08		218587
627.08		217640
626.08		218381
625.08		218081
624.08		219395
623.08		219663
622.08		219787
621.08		223307
620.08		222670
619.08		222713
618.08		224106
617.08		222602
616.08		223634
615.08		222701
614.08		225184
613.08		225766
612.08		224862
611.08		226227
610.08		228352
609.08		224571
608.08		226177
607.08		226263
606.08		229827
605.08		228460
604.08		225899
603.08		229122
602.08		227980
601.08		228109
600.08		231518
599.08		230514
598.08		232222
597.08		232859
596.08		233247
595.08		233985
594.08		233294
593.08		232792
592.08		230887
591.08		233141
590.08		230259
589.08		236253
588.08		236284
587.08		235423
586.08		238613
585.08		236084
584.08		238029
583.08		235457
582.08		237343
581.08		238854
580.08		237351
579.08		237201
578.08		238862
577.08		237711
576.08		243220
575.08		242325
574.08		238378
573.08		241796
572.08		241487
571.08		241517
570.08		242885
569.08		241605
568.08		243300
567.08		242612
566.08		243052
565.08		245431
564.08		245808
563.08		245254
562.08		245810
561.08		246794
560.08		247017
559.08		247762
558.08		249156
557.08		251047
556.08		244812
555.08		250234
554.08		248208
553.08		248630
552.08		247878
551.08		250838
550.08		249378
549.08		250198
548.08		247472
547.08		249456
546.08		250494
545.08		252419
544.08		250339
543.08		252218
542.08		254274
541.08		251703
540.08		248447
539.08		243563
538.08		246136
537.08		246196
536.08		245813
535.08		244601
534.08		242323
533.08		254045
532.08		276958
531.08		353222
530.08		469975
529.08		379477
528.08		254022
527.08		233634
526.08		228044
525.08		226699
524.08		226721
523.08		229361
522.08		226072
521.08		225659
520.08		225277
519.08		225205
518.08		228266
517.08		225905
516.08		228720
515.08		226555
514.08		229861
513.08		233170
512.08		236302
511.08		239714
510.08		245290
509.08		246843
508.08		243968
507.08		245087
506.08		242628
505.08		240601
504.08		234919
503.08		231176
502.08		225702
501.08		225862
500.08		222009
499.08		223270
498.08		219001
497.08		221284
496.08		220056
495.08		219066
494.08		218966
493.08		220095
492.08		220106
491.08		220980
490.08		218465
489.08		222094
488.08		218449
487.08		218011
486.08		220737
485.08		222003
484.08		220203
483.08		221921
482.08		223032
481.08		220683
480.08		221598
479.08		221626
478.08		223162
477.08		222496
476.08		220505
475.08		225334
474.08		223553
473.08		224961
472.08		224051
471.08		226311
470.08		226764
469.08		224441
468.08		226069
467.08		223973
466.08		226312
465.08		228317
464.08		226448
463.08		228353
462.08		225732
461.08		226277
460.08		227086
459.08		225523
458.08		226448
457.08		228092
456.08		227328
455.08		229057
454.08		228288
453.08		227518
452.08		228331
451.08		227321
450.08		229125
449.08		233603
448.08		230859
447.08		231667
446.08		235894
445.08		236257
444.08		231830
443.08		234597
442.08		232855
441.08		230911
440.08		234750
439.08		232736
438.08		233596
437.08		232290
436.08		233510
435.08		228747
434.08		232555
433.08		230316
432.08		230129
431.08		233040
430.08		231915
429.08		232240
428.08		234907
427.08		233862
426.08		237581
425.08		235744
424.08		235096
423.08		233582
422.08		236722
421.08		231904
420.08		232606
419.08		235857
418.08		240565
417.08		255179
416.08		277949
415.08		285394
414.08		276912
413.08		273351
412.08		280468
411.08		261297
410.08		229131
409.08		211268
408.08		202683
407.08		195313
406.08		193799
405.08		188601
404.08		185176
403.08		191268
402.08		195484
401.08		212708
400.08		234783
399.08		278566
398.08		333775
397.08		362594
396.08		321747
395.08		294605
394.08		280429
393.08		226500
392.08		180081
391.08		158243
390.08		147464
389.08		144376
388.08		139820
387.08		138554
386.08		138969
385.08		138048
384.08		135759
383.08		135383
382.08		134247
381.08		135672
380.08		131743
379.08		133032
378.08		134852
377.08		131919
376.08		132127
375.08		134035
374.08		134523
373.08		134485
372.08		132916
371.08		136124
370.08		135282
369.08		135200
368.08		137203
367.08		133884
366.08		135927
365.08		134999
364.08		135300
363.08		135125
362.08		135634
361.08		137341
360.08		137130
359.08		137246
358.08		137699
357.08		134697
356.08		137485
355.08		138004
354.08		138153
353.08		138110
352.08		139605
351.08		139118
350.08		139790
349.08		137746
348.08		139295
347.08		139769
346.08		137981
345.08		140033
344.08		138418
343.08		142249
342.08		140456
341.08		141054
340.08		143412
339.08		142487
338.08		142319
337.08		140580
336.08		143379
335.08		143591
334.08		142984
333.08		142952
332.08		142391
331.08		142778
330.08		145540
329.08		145728
328.08		144793
327.08		144860
326.08		143955
325.08		143973
324.08		143276
323.08		146414
322.08		144378
321.08		145697
320.08		148736
319.08		146871
318.08		145355
317.08		146849
316.08		147657
315.08		147544
314.08		147971
313.08		146376
312.08		148666
311.08		148625
310.08		148548
309.08		150043
308.08		148651
307.08		148742
306.08		149067
305.08		150809
304.08		150326
303.08		149696
302.08		149943
301.08		149423
300.08		149861
299.08		147812
298.08		147986
297.08		148099
296.08		149462
295.08		149804
294.08		147165
293.08		148048
292.08		150784
291.08		155672
290.08		153238
289.08		153723
288.08		155672
287.08		164722
286.08		180435
285.08		208300
284.08		225105
283.08		183687
282.08		155469
281.08		155295
280.08		151264
279.08		150453
278.08		149537
277.08		149961
276.08		145651
275.08		147294
274.08		144122
273.08		145339
272.08		144430
271.08		143254
270.08		141635
269.08		142040
268.08		139970
267.08		143493
266.08		145238
265.08		149499
264.08		148885
263.08		152289
262.08		155974
261.08		156365
260.08		158302
259.08		161815
258.08		160164
257.08		159764
256.08		160701
255.08		158775
254.08		158282
253.08		154130
252.08		152811
251.08		154130
250.08		149688
249.08		147562
248.08		147789
247.08		145206
246.08		142604
245.08		137069
244.08		132310
243.08		125681
242.08		122210
241.08		121591
240.08		114375
239.08		113711
238.08		114663
237.08		130100
236.08		208950
235.08		281440
234.08		212844
233.08		304149
232.08		499659
231.08		365225
230.08		199615
229.08		271814
228.08		302558
227.08		87356.4
226.08		36021.2
225.08		31746.7
224.08		28527
223.08		27589.7
222.08		27237.9
221.08		27365
220.08		27290.4
219.08		26572.5
218.08		27543
217.08		26522.8
216.08		27145.3
215.08		27027.1
214.08		27238.4
213.08		25497.4
212.08		27186.6
211.08		26874.4
210.08		27155.3
209.08		26722.4
208.08		26691.4
207.08		26139.6
206.08		26895.9
205.08		26320
204.08		25909.2
203.08		26589.6
202.08		27856.9
201.08		26766.1
200.08		26697.5
199.08		26470.5
198.08		27435.3
197.08		26696.4
196.08		27310.3
195.08		26974.6
194.08		27892.8
193.08		26181
192.08		26843.6
191.08		27576
190.08		26500.1
189.08		27720.7
188.08		27931.3
187.08		28374.2
186.08		27174.3
185.08		27551.1
184.08		27602.7
183.08		27858.7
182.08		27644.2
181.08		26795.3
180.08		28279.9
179.08		27358.6
178.08		27284.8
177.08		29059.3
176.08		27345.3
175.08		27436.5
174.08		28315.2
173.08		28136
172.08		27622.8
171.08		28809
170.08		27665.5
169.08		28204.1
168.08		28563.8
167.08		28608
166.08		27889.9
165.08		28513.5
164.08		29402
163.08		28059.6
162.08		28126
161.08		28931.5
160.08		28935.3
159.08		29846
158.08		29614.8
157.08		29648.1
156.08		29530.7
155.08		29510.2
154.08		29370.4
153.08		29806.7
152.08		28732.7
151.08		29889.2
150.08		31328.1
149.08		29567.8
148.08		29454.1
147.08		28972
146.08		30367.1
145.08		29376.6
144.08		30331
143.08		29416
142.08		29708
141.08		30101.6
140.08		29831.3
139.08		30850
138.08		29522.9
137.08		29748.6
136.08		29491.6
135.08		30636.6
134.08		30286.4
133.08		30223.6
132.08		29470.5
131.08		30260
130.08		30517
129.08		30987
128.08		31311.1
127.08		30434.2
126.08		29710.4
125.08		30637.8
124.08		31389.9
123.08		30575.6
122.08		30665.4
121.08		32136.9
120.08		30855.6
119.08		32551.2
118.08		32157.6
117.08		30383.5
116.08		31077
115.08		30768.4
114.08		30551.6
113.08		31530.2
112.08		31331.4
111.08		31286.9
110.08		31888.3
109.08		30913.3
108.08		31809.2
107.08		32080
106.08		30702.7
105.08		31245.6
104.08		31707.6
103.08		31308.8
102.08		32954.1
101.08		32608.7
100.08		33186
99.08		32856.5
98.08		32534.6
97.08		32239.6
96.08		32436.7
95.08		33009
94.08		33230.7
93.08		33749.7
92.08		33564.8
91.08		32457.2
90.08		33270.1
89.08		34535.5
88.08		33187.6
87.08		34068.6
86.08		33153.6
85.08		34199.2
84.08		32983.3
83.08		32676.3
82.08		32380.1
81.08		32277.2
80.08		32392.2
79.08		32054.7
78.08		32390.1
77.08		31665.7
76.08		31252.4
75.08		31686.4
74.08		32037.5
73.08		31263
72.08		32765.2
71.08		34109.2
70.08		34861.1
69.08		36855.9
68.08		39069.1
67.08		42648.4
66.08		42339.1
65.08		42016.7
64.08		42317.2
63.08		40127
62.08		38156.8
61.08		34275.8
60.08		31787.9
59.08		30536.6
58.08		29844.8
57.08		29378.7
56.08		28434.1
55.08		29047
54.08		28830.3
53.08		27519.4
52.08		27741.1
51.08		26789.5
50.08		26587
49.08		28132
48.08		26117.3
47.08		27007.6
46.08		26538.1
45.08		26082.7
44.08		28898
43.08		34037.5
42.08		41601.7
41.08		49313.4
40.08		56147.3
39.08		59889.8
38.08		56074.6
37.08		56017
36.08		53443.6
35.08		39062.9
34.08		23870.6
33.08		16486.7
32.08		13573
31.08		12099
30.08		11298.6
29.08		10057.6
28.08		11093.6
27.08		10633.2
26.08		10127.6
25.08		11205.9
24.08		11641
23.08		14620.1
22.08		18606
21.08		19038.7
20.08		15354.6
19.08		11412.2
18.08		10401.7
17.08		11255.9
16.08		10256.9
15.08		8927.09
14.08		7278.68
13.08		5440.96
12.08		5069.01
11.08		4411.52
10.08		5106.89
9.08		7790.18
8.08		12661.2
7.08		15924.8
6.08		19328.3
5.08		19075.3
4.08		15601.5
3.08		11466
2.08		10046.6
1.08		8846.15
0.08		7246.11
-0.92		2466.66
-1.92		358.25
-2.92		236.719
-3.92		194.076
-4.92		83.8467
-5.92		56.0662
-6.92		69.6947
-7.92		44.5092
-8.92		19.6062
-9.92		56.8334

## Sheet: O1s Scan
﻿
Axis	Energy	Elements=	201
D:\XPSdata\2023\10\10.11\Experiment\X-Ray006 400um - FG ON\2310077293\MO-O-N\O1s Scan.VGD
Binding Energy (E)				Backgnd.
eV		Counts / s		Counts / s
545.08		45915		0
544.98		45709.1		45553.3
544.88		45060.9		45552.1
544.78		45528.4		45550.8
544.68		45432.6		45548.4
544.58		46192.4		45547
544.48		45394		45542.5
544.38		45715		45538
544.28		45477.2		45530.5
544.18		45970.1		45527.3
544.08		45325.8		45524
543.98		45378.4		45515.1
543.88		46721.5		45505.9
543.78		45494		45498.9
543.68		45479.1		45492
543.58		45281.4		45484
543.48		45511.3		45480
543.38		45927.5		45474
543.28		45819		45464.2
543.18		46157.4		45454.5
543.08		45191.2		45442.7
542.98		45849.4		45426.9
542.88		46609.3		45408.9
542.78		46125.5		45389
542.68		46431.7		45362
542.58		46419.6		45332.1
542.48		46270.7		45302.5
542.38		46394		45269.3
542.28		46678.1		45231.6
542.18		47096.2		45192.4
542.08		46539.9		45149.8
541.98		46736		45108.3
541.88		45983.4		45068.3
541.78		46211.1		45029.1
541.68		46758.9		44991.9
541.58		45997.6		44956.4
541.48		46249.5		44921.6
541.38		45687.9		44887.8
541.28		45845.9		44858.9
541.18		45716.9		44830.4
541.08		45766.4		44802.6
540.98		46003.4		44776.7
540.88		45187.5		44751.6
540.78		45586.9		44727.3
540.68		45458.2		44702.7
540.58		45708.6		44681.9
540.48		45157.4		44660.2
540.38		45291.1		44639.6
540.28		45247.1		44623.1
540.18		44626.1		44607.1
540.08		45517.5		44592.9
539.98		44730.8		44578.3
539.88		45320.6		44563.4
539.78		45224.1		44546.4
539.68		44955.1		44529.1
539.58		45476.6		44508.3
539.48		45328.6		44494.1
539.38		43969.7		44481.7
539.28		44830.8		44468.1
539.18		45111.7		44455.8
539.08		45181		44446.7
538.98		44661.4		44433.7
538.88		44663.6		44422
538.78		44514.2		44411.9
538.68		44756.4		44403.8
538.58		44760.5		44394.1
538.48		44923.3		44381.7
538.38		45106.6		44369.4
538.28		44463.4		44361
538.18		43951.7		44354.4
538.08		44366.8		44350.8
537.98		44355.7		44348.4
537.88		44833.8		44345.1
537.78		44633.7		44340.1
537.68		44235.6		44332.3
537.58		44863.1		44322.4
537.48		44727.9		44312.2
537.38		44832.5		44300.8
537.28		44810.5		44287.1
537.18		44605.4		44274.5
537.08		44598.5		44264
536.98		44293.3		44254.1
536.88		44652.1		44244.5
536.78		44715		44232.9
536.68		44932.3		44217.5
536.58		45268.8		44199.9
536.48		44622.7		44180.6
536.38		44904.6		44161.3
536.28		44629.8		44144.6
536.18		44367		44130.8
536.08		44643.9		44119.5
535.98		44088.1		44105.8
535.88		45325.5		44089.3
535.78		45073.6		44072.4
535.68		44392.5		44054.3
535.58		44789.1		44036.5
535.48		43947.6		44024.9
535.38		44106.2		44019.2
535.28		43910.5		44011
535.18		44824.7		44005.3
535.08		44294.7		43997.8
534.98		44251		43990.6
534.88		44040.7		43980.5
534.78		44414.5		43974.3
534.68		44044.5		43968.2
534.58		44254		43964.9
534.48		43706.7		43961.1
534.38		44107.5		43960.7
534.28		43692.9		43960
534.18		44467.4		43959.3
534.08		44448.9		43958.5
533.98		43666.2		43957.6
533.88		44478.7		43956.3
533.78		44425.5		43954.8
533.68		44720.6		43953.4
533.58		44444.8		43951.2
533.48		45124.2		43948.7
533.38		45059.5		43945.6
533.28		45602.6		43941.8
533.18		46172.9		43937.3
533.08		45697.2		43931.9
532.98		46888.6		43925.4
532.88		47338.2		43917.6
532.78		47952.9		43908.8
532.68		48173.6		43898.7
532.58		48290.9		43887.6
532.48		48834.9		43875.4
532.38		49295.7		43862
532.28		50455.9		43847.6
532.18		49928		43831.8
532.08		51049.3		43814.1
531.98		52610.2		43794.7
531.88		52589.6		43773.6
531.78		53520.4		43750.3
531.68		54312.9		43724.3
531.58		56326		43695.7
531.48		57584.8		43663.7
531.38		59255.1		43627.2
531.28		62092.6		43585.4
531.18		64785.8		43537.7
531.08		67923.9		43481.9
530.98		73170.2		43416.9
530.88		77423.2		43341.8
530.78		81559		43255.4
530.68		87049.6		43156.5
530.58		92224.9		43045.9
530.48		95777.9		42924.4
530.38		98770.4		42792.9
530.28		100483		42654.8
530.18		99791		42512.9
530.08		99009.6		42371.1
529.98		94884.7		42232.1
529.88		92650.7		42099.4
529.78		87307.7		41975.4
529.68		81988		41862.1
529.58		77102.2		41760.2
529.48		72009.8		41670.9
529.38		67012.7		41594.5
529.28		61505.8		41530
529.18		57887.3		41476.7
529.08		54833.3		41433.3
528.98		51925.2		41398.5
528.88		49909.9		41370.7
528.78		47591.8		41348.5
528.68		46484.6		41331.3
528.58		44876.3		41317.5
528.48		44983.3		41307
528.38		43584.4		41298.5
528.28		43411.6		41292
528.18		42331.3		41286.8
528.08		42438.1		41282.9
527.98		42494.5		41279.5
527.88		42382.6		41276.8
527.78		42220.2		41274.1
527.68		42080.7		41271.6
527.58		42080.6		41269.3
527.48		42337.8		41267.2
527.38		41761.6		41265.4
527.28		41549.4		41264.1
527.18		41263.9		41262.7
527.08		42124		41261.8
526.98		41294.3		41261.3
526.88		41191.6		41260.5
526.78		42020.9		41259.8
526.68		40981.7		41259.6
526.58		41204.9		41259.3
526.48		41423		41258.9
526.38		41468		41263
526.28		41217.1		41267
526.18		41139.4		41271
526.08		41363.9		41291
525.98		41166.7		41311
525.88		41858.3		41330.9
525.78		41512.1		41350.9
525.68		41483.7		41370.9
525.58		41514.8		41390.8
525.48		41053.2		41410.8
525.38		41585.4		41430.8
525.28		41976.4		41450.7
525.18		41258.7		41470.7
525.08		41062.2		0

## Sheet: N1s Scan
﻿
Axis	Energy	Elements=	181
D:\XPSdata\2023\10\10.11\Experiment\X-Ray006 400um - FG ON\2310077293\MO-O-N\N1s Scan.VGD
Binding Energy (E)				Backgnd.
eV		Counts / s		Counts / s
410.08		39643.8		0
409.98		39028.3		38883.3
409.88		38634.7		38589
409.78		38226.4		38427.6
409.68		38264.6		38176.9
409.58		37983.9		37994
409.48		37774.9		37907.2
409.38		37720.1		37725
409.28		37792.7		37487.2
409.18		37353.6		37204.2
409.08		36794.7		37041.9
408.98		36360.1		36903.2
408.88		36908.3		36723.5
408.78		37099.3		36624.2
408.68		36455.2		36520.9
408.58		36298.2		36378.1
408.48		35843.7		36059.4
408.38		36194.3		35881.8
408.28		35505.7		35735.5
408.18		35567		35730.7
408.08		35566.7		35659.7
407.98		35829.9		35609.9
407.88		35836.1		35529.7
407.78		35261.5		35515.6
407.68		35154.4		35291.4
407.58		35590.6		35066.6
407.48		34723.6		35002.9
407.38		34642.8		34947
407.28		34924.9		34825.6
407.18		34904.1		34817.5
407.08		34932.5		34768.6
406.98		35025.9		34680.6
406.88		34744.8		34571.2
406.78		34671.4		34447.3
406.68		34494		34281
406.58		34777.2		34147.4
406.48		33925.2		34038.9
406.38		33886.8		33992.3
406.28		33545.7		33959.7
406.18		34145.8		33954.7
406.08		34294.9		33898.7
405.98		34460.8		33846.4
405.88		33534.7		33741.7
405.78		33894.3		33638.3
405.68		33633.1		33527.9
405.58		33907.4		33491.8
405.48		33073.9		33474.5
405.38		33147.5		33471.7
405.28		33610.8		33441.5
405.18		33892.5		33413.3
405.08		33719.2		33378.5
404.98		32989.7		33303.9
404.88		33410.3		33248.2
404.78		33061.4		33202.9
404.68		33533.8		33198.7
404.58		33019.2		33154.3
404.48		33454.2		33068.4
404.38		33719.3		32965.6
404.28		32870.4		32918.2
404.18		32321		32865.7
404.08		32857.5		32807.2
403.98		33297.1		32796
403.88		32833.5		32795.7
403.78		32670.8		32795.1
403.68		33415.5		32794.5
403.58		32836.7		32794
403.48		33124.2		32793.4
403.38		33127.3		32792.7
403.28		32705.2		32792.1
403.18		33294.4		32791.4
403.08		33182.6		32790.5
402.98		33719.1		32789.4
402.88		33826.6		32788.2
402.78		33268.3		32786.8
402.68		33432.7		32785.2
402.58		34318.5		32783.4
402.48		34268.4		32781.3
402.38		34580.1		32778.8
402.28		34855.3		32775.8
402.18		35007.5		32772.4
402.08		35369.9		32768.6
401.98		35996.9		32764.4
401.88		35669.6		32760
401.78		35651.7		32755.2
401.68		36175.2		32749.9
401.58		37180.2		32744.2
401.48		37041.7		32738.1
401.38		37069.3		32731.6
401.28		37037.4		32724.7
401.18		37492.6		32717.4
401.08		38402.2		32709.7
400.98		38241.9		32701.8
400.88		38139.1		32693.2
400.78		38770.1		32684.2
400.68		39277.5		32674.8
400.58		39477.8		32664.9
400.48		39591.9		32654.3
400.38		40886		32643
400.28		40782.8		32630.9
400.18		41999.4		32617.8
400.08		42618.6		32603.8
399.98		42943		32588.6
399.88		44440.9		32572.1
399.78		45078.2		32554.6
399.68		45465.3		32535.6
399.58		47210		32515
399.48		48640.6		32492.7
399.38		49624.9		32468.9
399.28		50403		32443.1
399.18		51761		32415.4
399.08		53325.1		32386
398.98		54542		32354.7
398.88		55529.2		32321.4
398.78		56975.7		32286.6
398.68		56811.2		32250.4
398.58		57662.1		32212.6
398.48		59820.3		32173.4
398.38		60023.6		32132.9
398.28		61216.1		32090.9
398.18		61399.5		32047.4
398.08		62540.2		32002.7
397.98		63911.8		31956.3
397.88		65210.2		31908.3
397.78		66441.6		31858.4
397.68		67591.8		31806.4
397.58		68993.3		31752.7
397.48		69675		31697.6
397.38		69587.6		31641.9
397.28		68349.8		31586.3
397.18		66873.7		31531.4
397.08		66153.7		31478.2
396.98		63914.1		31427
396.88		62742.7		31377.6
396.78		62029.7		31330.2
396.68		59875.8		31284.8
396.58		59366.2		31240.9
396.48		58910.4		31198
396.38		58743.5		31156.4
396.28		57729		31115.8
396.18		56516.4		31076.1
396.08		56001		31037.7
395.98		54096.6		31000.8
395.88		53877.4		30965.3
395.78		52787.6		30931.2
395.68		51821.6		30898.1
395.58		52139.4		30865.6
395.48		52259.7		30833.7
395.38		51579.3		30802.1
395.28		51823.5		30770.2
395.18		52455.7		30738.2
395.08		52480.9		30706.1
394.98		52298.9		30673.6
394.88		52965.9		30640.5
394.78		53529.6		30607
394.68		53706.8		30573.3
394.58		52867.8		30539.6
394.48		52357.7		30506.1
394.38		52136.4		30473.3
394.28		50771		30441.4
394.18		50552.4		30410.6
394.08		49179.4		30381.3
393.98		47519.3		30353.3
393.88		47048.1		30327.1
393.78		45196.7		30303
393.68		42995.1		30280.9
393.58		42491.3		30260.8
393.48		40758.3		30242.8
393.38		40049.3		30226.7
393.28		38836.1		30212.2
393.18		37404.3		30199.4
393.08		36471.1		30188.2
392.98		35615.9		30178.6
392.88		34863.7		30170.5
392.78		33618.9		30163.6
392.68		33209.2		30158
392.58		32314.2		30153.6
392.48		31290.3		30150.4
392.38		31148.9		30148.1
392.28		30325.6		30146.4
392.18		29588.6		30145.3
392.08		29517.9		0

## Sheet: Mo3d Scan
﻿
Axis	Energy	Elements=	181
D:\XPSdata\2023\10\10.11\Experiment\X-Ray006 400um - FG ON\2310077293\MO-O-N\Mo3d Scan.VGD
Binding Energy (E)				Backgnd.
eV		Counts / s		Counts / s
240.08		19113		0
239.98		19094.1		19167.7
239.88		19041.6		19154.4
239.78		19422.2		19101.9
239.68		19407.4		19039.8
239.58		19059.3		18961.4
239.48		18943.1		18900
239.38		18508.3		18847.8
239.28		19049.8		18833.8
239.18		18806.9		18830.7
239.08		18860.8		18827.6
238.98		18974.8		18823.9
238.88		19168.9		18820.4
238.78		18771.6		18816.8
238.68		18933.2		18812.8
238.58		19179.9		18808.8
238.48		18985.8		18804.7
238.38		19227.2		18800.6
238.28		18701.8		18796.3
238.18		19019.7		18792.4
238.08		18775.5		18788.3
237.98		19050.1		18784.1
237.88		19401		18779.8
237.78		18721.1		18775.2
237.68		19237.2		18770.1
237.58		19430.5		18764.5
237.48		19736.3		18758.3
237.38		19885.7		18750.9
237.28		20392.1		18742.2
237.18		20688.6		18732.3
237.08		20891.5		18720.7
236.98		21887.2		18706.9
236.88		22610.5		18690.5
236.78		23727.5		18670.5
236.68		24965.2		18645.9
236.58		26914.2		18615.3
236.48		29237.6		18577.5
236.38		31863.4		18530
236.28		35930.2		18470.6
236.18		39945.7		18397.2
236.08		44654.5		18308.6
235.98		48362.4		18203.3
235.88		53012.6		18082.4
235.78		55481.7		17947
235.68		57901.9		17800
235.58		59009.3		17644.7
235.48		58260.7		17486
235.38		56693.6		17328.8
235.28		52856.9		17177.4
235.18		49648		17035.1
235.08		46579.1		16904
234.98		43222		16785.2
234.88		40170.8		16677.8
234.78		37596.9		16581.1
234.68		35440.5		16494.4
234.58		33129.1		16416.8
234.48		31216.7		16345.9
234.38		31090.2		16280
234.28		30856.3		16218
234.18		29975.7		16158.4
234.08		29863.3		16099.6
233.98		29813.1		16040.6
233.88		31025.9		15980.3
233.78		32274.1		15917.2
233.68		33282.4		15849.4
233.58		35597.1		15775
233.48		37847.4		15691.6
233.38		42353.3		15595.9
233.28		47571.1		15484.3
233.18		53385.2		15352.8
233.08		60571.1		15196.2
232.98		69503.4		15012.2
232.88		76964.5		14799.2
232.78		83981.6		14555.4
232.68		91959.6		14282.1
232.58		97414.9		13983.5
232.48		100820		13664.1
232.38		102407		13328.5
232.28		103264		12983.9
232.18		102041		12636
232.08		100117		12288.8
231.98		98269.4		11945.8
231.88		95518.7		11611.3
231.78		90669.6		11288.2
231.68		85963.8		10980.5
231.58		78734.8		10693
231.48		71008.1		10430
231.38		62616.3		10194.3
231.28		54392.1		9987.65
231.18		47435.2		9808.86
231.08		42012.6		9655.68
230.98		37235		9524.41
230.88		33736.6		9410.47
230.78		31498.3		9309.24
230.68		30543.4		9217.86
230.58		28888.7		9133.35
230.48		27960.2		9052.59
230.38		28525.1		8973.9
230.28		28452.5		8895.95
230.18		29217.9		8816.91
230.08		29944.5		8735.22
229.98		30981.1		8650.03
229.88		32659.7		8560.33
229.78		33855.7		8464.99
229.68		36065.1		8362.78
229.58		38334.4		8253.66
229.48		39410		8137.04
229.38		41788.3		8011.38
229.28		44962.5		7876.19
229.18		47756.7		7729.43
229.08		52593.3		7566.79
228.98		59174.8		7384.61
228.88		66197.9		7178.2
228.78		75289		6943.58
228.68		83135.7		6681.59
228.58		86733.9		6398.64
228.48		84965.3		6107.43
228.38		75554.6		5824.91
228.28		62805.7		5567.64
228.18		49382		5347.55
228.08		37741.6		5170.26
227.98		28939.7		5033.35
227.88		22805.4		4931.42
227.78		17195.5		4856.45
227.68		14233.2		4801.15
227.58		12116.5		4760.48
227.48		9861.95		4730.45
227.38		8929.69		4707.35
227.28		8157.67		4689.65
227.18		7172.94		4675.98
227.08		6863.89		4664.79
226.98		6606.9		4655.51
226.88		6421.36		4647.89
226.78		5977.79		4641.3
226.68		5806.8		4635.59
226.58		5717.02		4630.41
226.48		5883.24		4626.17
226.38		5209.36		4622.32
226.28		5442.94		4618.69
226.18		5502.14		4615.5
226.08		5147.42		4612.98
225.98		5001.54		4610.47
225.88		5189.77		4608.24
225.78		5058.83		4606.26
225.68		5180.78		4604.41
225.58		4971.91		4602.41
225.48		5178.99		4600.48
225.38		5096.39		4598.62
225.28		4955.15		4596.88
225.18		5023.06		4595.18
225.08		4911.61		4593.6
224.98		5014.1		4592.22
224.88		4837.93		4591.07
224.78		4648.28		4590.09
224.68		4802.24		4588.99
224.58		5053.73		4588.16
224.48		4669.63		4587.56
224.38		4539.08		4586.7
224.28		4968.95		4585.88
224.18		4757.73		4585.4
224.08		4615.34		4584.94
223.98		4628.64		4584.34
223.88		4728.34		4584
223.78		4634.38		4583.76
223.68		4611.97		4583.49
223.58		4667.17		4583.4
223.48		4391.53		4583.4
223.38		4589.35		4583.4
223.28		4657.69		4583.4
223.18		4443.37		4583.4
223.08		4587.02		4583.4
222.98		4597.46		4583.4
222.88		4458.74		4583.4
222.78		4535.85		4583.4
222.68		4315.93		4583.4
222.58		4589.97		4583.4
222.48		4546.17		4583.4
222.38		4586.61		4583.4
222.28		4371.7		4583.4
222.18		4701.91		4583.4
222.08		4673.38		0

## Sheet: C1s Scan
﻿
Axis	Energy	Elements=	191
D:\XPSdata\2023\10\10.11\Experiment\X-Ray006 400um - FG ON\2310077293\MO-O-N\C1s Scan.VGD
Binding Energy (E)				Backgnd.
eV		Counts / s		Counts / s
298.08		25866		0
297.98		25907.4		25869.9
297.88		26107.9		25788.4
297.78		25598.4		25787.3
297.68		25540		25739.1
297.58		26050.9		25738.5
297.48		25398.5		25731.1
297.38		26425.3		25720
297.28		25740.6		25701.9
297.18		25827.9		25685.7
297.08		25866.6		25659.6
296.98		25812.4		25639.3
296.88		26019.3		25618.9
296.78		25648.3		25604.2
296.68		25459.5		25594.2
296.58		25565.8		25586
296.48		25676.8		25585.9
296.38		25579.5		25585.3
296.28		25843.1		25583.4
296.18		25931.1		25580.8
296.08		25820.5		25578
295.98		25732.3		25575.3
295.88		25510.8		25572.4
295.78		25931.9		25569.9
295.68		25741		25566.7
295.58		26085		25563.2
295.48		25809.8		25558.7
295.38		25853.6		25553.7
295.28		26092.8		25547.9
295.18		26035.7		25543.3
295.08		25607.1		25538.8
294.98		25756.6		25533.6
294.88		26091.2		25529.7
294.78		25567.3		25527.9
294.68		25293.2		25525.3
294.58		25878.4		25521.6
294.48		26136.9		25520.1
294.38		25257.5		25518.7
294.28		25536		25516.1
294.18		25744.2		25514.6
294.08		25434.9		25514.6
293.98		25614.9		25516.4
293.88		25242.8		25518.2
293.78		26053.6		25520
293.68		26081.9		25521.8
293.58		26325.3		25523.6
293.48		25433.8		25525.4
293.38		25797.6		25527.2
293.28		25771.8		25529
293.18		25704.1		25530.8
293.08		26161.5		25532.6
292.98		25937.6		25534.4
292.88		25802.2		25536.2
292.78		25167.2		25538
292.68		25444.4		25539.7
292.58		26548.2		25541.5
292.48		25823.2		25543.3
292.38		26319.2		25545.1
292.28		26041.2		25546.9
292.18		25430.9		25548.7
292.08		26007.2		25550.5
291.98		25809.4		25552.3
291.88		26069.6		25554.1
291.78		25471.9		25555.9
291.68		26193.2		25557.7
291.58		26038.1		25559.5
291.48		25941.6		25561.3
291.38		25879.9		25563.1
291.28		25918.8		25564.9
291.18		26308.9		25566.7
291.08		25779.2		25568.5
290.98		26246.2		25570.3
290.88		26089.5		25572.1
290.78		26276.4		25573.9
290.68		26286.8		25575.7
290.58		26372.4		25577.5
290.48		25620.7		25579.3
290.38		26780.4		25581.1
290.28		25872.5		25582.9
290.18		26708.3		25584.7
290.08		25945		25586.5
289.98		26436.6		25588.3
289.88		25678.3		25590.1
289.78		26598.3		25591.9
289.68		26438		25593.7
289.58		26475.3		25595.5
289.48		26132.5		25597.3
289.38		26408.5		25599.1
289.28		26896.3		25600.9
289.18		26562.7		25602.7
289.08		26245.3		25604.5
288.98		26770.2		25606.3
288.88		26411.7		25608.1
288.78		27079.1		25609.9
288.68		27226.4		25611.7
288.58		26729.5		25613.5
288.48		27280.8		25615.3
288.38		27333.8		25617.1
288.28		26914.8		25618.9
288.18		27093		25620.7
288.08		27336.2		25622.5
287.98		27307.2		25624.3
287.88		27723.8		25626.1
287.78		27363.6		25627.9
287.68		27700.7		25629.7
287.58		27682.1		25631.5
287.48		27574.4		25633.3
287.38		28000.7		25635.1
287.28		28219.1		25636.9
287.18		27732.1		25638.7
287.08		28170.2		25640.5
286.98		28386.5		25642.3
286.88		28703.8		25644.1
286.78		28489.1		25645.9
286.68		28993.9		25647.7
286.58		30122.2		25649.5
286.48		29808.5		25651.3
286.38		30792.9		25653.1
286.28		31300.2		25654.9
286.18		32254.4		25656.7
286.08		32896.2		25658.5
285.98		32838.7		25660.3
285.88		32721.6		25662
285.78		33832.2		25663.8
285.68		34063.9		25665.6
285.58		34295.7		25667.4
285.48		34809.6		25669.2
285.38		36306.8		25671
285.28		36280.8		25672.8
285.18		37001.3		25674.6
285.08		37841.3		25676.4
284.98		38472.5		25678.2
284.88		39966.8		25680
284.78		40282.8		25681.8
284.68		41280.3		25683.6
284.58		41692.4		25685.4
284.48		42886.5		25687.2
284.38		42344.9		25689
284.28		41659.7		25690.8
284.18		40463.8		25692.6
284.08		39117.9		25694.4
283.98		38099.2		25696.2
283.88		37333.8		25698
283.78		35927.1		25699.8
283.68		34318		25701.6
283.58		32299.5		25703.4
283.48		30799		25705.2
283.38		30247.5		25707
283.28		29488.6		25708.8
283.18		28645.5		25710.6
283.08		28584.3		25712.4
282.98		28178		25714.2
282.88		27551.9		25716
282.78		27412.2		25717.8
282.68		26530.2		25719.6
282.58		27080.3		25721.4
282.48		27179.9		25723.2
282.38		26800.4		25725
282.28		26642.4		25726.8
282.18		26541.9		25728.6
282.08		26562.5		25730.4
281.98		27025.5		25732.2
281.88		26423.1		25734
281.78		26358.9		25735.8
281.68		26322.2		25737.6
281.58		26451.7		25739.4
281.48		26524.3		25741.2
281.38		25748.4		25743
281.28		26266.5		25744.8
281.18		26352.8		25746.6
281.08		26161.9		25748.4
280.98		26451.9		25750.2
280.88		26589.6		25752
280.78		25795.1		25753.8
280.68		26054.5		25755.6
280.58		26064.2		25757.4
280.48		25531.3		25759.2
280.38		26293.6		25761
280.28		26394.5		25762.8
280.18		26360.8		25764.6
280.08		26787.4		25766.4
279.98		26288.8		25768.2
279.88		25854.4		25770
279.78		26120.4		25771.8
279.68		26311.3		25773.6
279.58		26174.7		25775.4
279.48		25626.4		25777.2
279.38		25838.7		25779
279.28		25877.1		25780.8
279.18		26135.9		25968.5
279.08		26022.1		0

## Sheet: Peak Table
Peak Table :
	Name	Start BE	Peak BE	End BE	Height CPS	FWHM eV	Area (P) CPS.eV	Area (N) TPP-2M	Atomic %	Peak Type	Q	SF ALTHERMO1	TXFN	Backgnd	PP Height CPS	PP Hgt (N)	PP At. %	Title	File Name
	C1s	297.98	284.5	279.18	16173.5	2.11	45075.8	631.95	19.09	Standard	1	1	1	Smart	17719.2	62.1	23.21	C1s Scan	D:\XPSdata\2023\10\10.11\Experiment\X-Ray006 400um - FG ON\2310077293\MO-O-N\C1s Scan.VGD
	Mo3d	239.98	232.21	222.18	90134.1	1.79	358264	441.54	13.34	Standard	1	11.008	1	Smart	97724.8	30.11	11.25	Mo3d Scan	D:\XPSdata\2023\10\10.11\Experiment\X-Ray006 400um - FG ON\2310077293\MO-O-N\Mo3d Scan.VGD
	N1s	409.98	397.41	392.18	34342.9	5.35	176151	1589.06	48.01	Standard	1	1.676	1	Smart	39999	90.21	33.71	N1s Scan	D:\XPSdata\2023\10\10.11\Experiment\X-Ray006 400um - FG ON\2310077293\MO-O-N\N1s Scan.VGD
	O1s	544.98	530.22	525.18	57385.9	1.54	111707	647.17	19.55	Standard	1	2.881	1	Smart	58809.3	85.18	31.83	O1s Scan	D:\XPSdata\2023\10\10.11\Experiment\X-Ray006 400um - FG ON\2310077293\MO-O-N\O1s Scan.VGD

## Sheet: Experiment
Experiment Summary :
Item	Sample List and Comments	Analysis Type
	Experiment

## Sheet: Titles
18:39:16 Thursday, October 12, 2023
H:\10.11\Experiment\X-Ray006 400um - FG ON\2310077293\MO-O-N\MO-O-N.xls
Data Grid 8
Data Files :	Title	File Name	Comment
	XPS Survey	D:\...\2310077293\MO-O-N\XPS Survey.VGD
	O1s Scan	D:\...\2310077293\MO-O-N\O1s Scan.VGD
	N1s Scan	D:\...\2310077293\MO-O-N\N1s Scan.VGD
	Mo3d Scan	D:\...\2310077293\MO-O-N\Mo3d Scan.VGD
	C1s Scan	D:\...\2310077293\MO-O-N\C1s Scan.VGD
