# Supplementary material for: Sustainable Electrochemical Strategy for Selective Double Bond Oxidation in the Presence of Aldehyde Groups with Mo─N─O Catalysts
Source: Adv Sci (Weinh). 2025 Jun 23;12(36):e06584. doi: 10.1002/advs.202506584 (PMC12463080; doi:10.1002/advs.202506584)
Supplement: Supplementary file 2 — Supporting Information [file ADVS-12-e06584-s002.zip › XPS/MoO3 and Mo-N-O/2310077293/MoO3/MOO3.xls]

## Sheet: XPS Survey
﻿
Axis	Energy	Elements=	1361
D:\XPSdata\2023\10\10.11\Experiment\X-Ray006 400um - FG ON\2310077293\MOO3\XPS Survey.VGD
Binding Energy (E)
eV		Counts / s
1350.08		223177
1349.08		218839
1348.08		220366
1347.08		218295
1346.08		212284
1345.08		213323
1344.08		213685
1343.08		211332
1342.08		208647
1341.08		209749
1340.08		209878
1339.08		207520
1338.08		205331
1337.08		201744
1336.08		200472
1335.08		198398
1334.08		198251
1333.08		199484
1332.08		197369
1331.08		196606
1330.08		196845
1329.08		196082
1328.08		194558
1327.08		193250
1326.08		188291
1325.08		189283
1324.08		184511
1323.08		184476
1322.08		185947
1321.08		182896
1320.08		184331
1319.08		178861
1318.08		178375
1317.08		179627
1316.08		177319
1315.08		177914
1314.08		176380
1313.08		173239
1312.08		174305
1311.08		177595
1310.08		173411
1309.08		171511
1308.08		176406
1307.08		174733
1306.08		172912
1305.08		177250
1304.08		176196
1303.08		173528
1302.08		173965
1301.08		172609
1300.08		167357
1299.08		166779
1298.08		166592
1297.08		165158
1296.08		165181
1295.08		161885
1294.08		160332
1293.08		159077
1292.08		158767
1291.08		157924
1290.08		160350
1289.08		155104
1288.08		157880
1287.08		156326
1286.08		157605
1285.08		156368
1284.08		155544
1283.08		156500
1282.08		154099
1281.08		154363
1280.08		156736
1279.08		153916
1278.08		154696
1277.08		151215
1276.08		155986
1275.08		154446
1274.08		153730
1273.08		155045
1272.08		153696
1271.08		155220
1270.08		158196
1269.08		152768
1268.08		154732
1267.08		154470
1266.08		153760
1265.08		154739
1264.08		155754
1263.08		154127
1262.08		149668
1261.08		151466
1260.08		152852
1259.08		152427
1258.08		149593
1257.08		152161
1256.08		150090
1255.08		149382
1254.08		149044
1253.08		149309
1252.08		148960
1251.08		149563
1250.08		150845
1249.08		153917
1248.08		152228
1247.08		149283
1246.08		151387
1245.08		151736
1244.08		151581
1243.08		151530
1242.08		150538
1241.08		151872
1240.08		153082
1239.08		151587
1238.08		153947
1237.08		153724
1236.08		155164
1235.08		155389
1234.08		156897
1233.08		155701
1232.08		157122
1231.08		156356
1230.08		156606
1229.08		157579
1228.08		157414
1227.08		157623
1226.08		157229
1225.08		157692
1224.08		157048
1223.08		157416
1222.08		156998
1221.08		154126
1220.08		154879
1219.08		151386
1218.08		149758
1217.08		149163
1216.08		145917
1215.08		144639
1214.08		144978
1213.08		142067
1212.08		141487
1211.08		140977
1210.08		140333
1209.08		139466
1208.08		139631
1207.08		139990
1206.08		140813
1205.08		140194
1204.08		137810
1203.08		139873
1202.08		140606
1201.08		141081
1200.08		140991
1199.08		139870
1198.08		142492
1197.08		140836
1196.08		141023
1195.08		138205
1194.08		143603
1193.08		142041
1192.08		139890
1191.08		141149
1190.08		139716
1189.08		140193
1188.08		140531
1187.08		141171
1186.08		141272
1185.08		140919
1184.08		143060
1183.08		143224
1182.08		139285
1181.08		142284
1180.08		142027
1179.08		141448
1178.08		143080
1177.08		142406
1176.08		144603
1175.08		143558
1174.08		142700
1173.08		141263
1172.08		141452
1171.08		143042
1170.08		141479
1169.08		142550
1168.08		143373
1167.08		143662
1166.08		142260
1165.08		142225
1164.08		140881
1163.08		142259
1162.08		142501
1161.08		142976
1160.08		143411
1159.08		145093
1158.08		144324
1157.08		144549
1156.08		145426
1155.08		144706
1154.08		144147
1153.08		146604
1152.08		143613
1151.08		144417
1150.08		145160
1149.08		143680
1148.08		144840
1147.08		145363
1146.08		144706
1145.08		143641
1144.08		146370
1143.08		148175
1142.08		146350
1141.08		146320
1140.08		146281
1139.08		148176
1138.08		144836
1137.08		146799
1136.08		147667
1135.08		146580
1134.08		146138
1133.08		146376
1132.08		147795
1131.08		147631
1130.08		146041
1129.08		148004
1128.08		147584
1127.08		147708
1126.08		149963
1125.08		147955
1124.08		149270
1123.08		149639
1122.08		150301
1121.08		150136
1120.08		147689
1119.08		148792
1118.08		149723
1117.08		149854
1116.08		152164
1115.08		150952
1114.08		149856
1113.08		149250
1112.08		149376
1111.08		150190
1110.08		150031
1109.08		151621
1108.08		152326
1107.08		148292
1106.08		148480
1105.08		152194
1104.08		150220
1103.08		151631
1102.08		151907
1101.08		151735
1100.08		152139
1099.08		152395
1098.08		152211
1097.08		152837
1096.08		152859
1095.08		154254
1094.08		152609
1093.08		152535
1092.08		153363
1091.08		154603
1090.08		153237
1089.08		153383
1088.08		153851
1087.08		152527
1086.08		154097
1085.08		155606
1084.08		156557
1083.08		155927
1082.08		158228
1081.08		155055
1080.08		155781
1079.08		155957
1078.08		154993
1077.08		154569
1076.08		154894
1075.08		154595
1074.08		158708
1073.08		156777
1072.08		155384
1071.08		159657
1070.08		158016
1069.08		157741
1068.08		161628
1067.08		158922
1066.08		159174
1065.08		160085
1064.08		157718
1063.08		158781
1062.08		160184
1061.08		159888
1060.08		160014
1059.08		159211
1058.08		160810
1057.08		160991
1056.08		162839
1055.08		162788
1054.08		160207
1053.08		163023
1052.08		163533
1051.08		163062
1050.08		163358
1049.08		164186
1048.08		163129
1047.08		164857
1046.08		162995
1045.08		164599
1044.08		164005
1043.08		164237
1042.08		165415
1041.08		164669
1040.08		164362
1039.08		166716
1038.08		165942
1037.08		166090
1036.08		166020
1035.08		165461
1034.08		168367
1033.08		168402
1032.08		166957
1031.08		168172
1030.08		167806
1029.08		169486
1028.08		167182
1027.08		169074
1026.08		171064
1025.08		169983
1024.08		170143
1023.08		171225
1022.08		168744
1021.08		171058
1020.08		171618
1019.08		172260
1018.08		171878
1017.08		171046
1016.08		173876
1015.08		174295
1014.08		171650
1013.08		172651
1012.08		176254
1011.08		174413
1010.08		175622
1009.08		176108
1008.08		177230
1007.08		178252
1006.08		177220
1005.08		177988
1004.08		175342
1003.08		174861
1002.08		174682
1001.08		175648
1000.08		176078
999.08		175562
998.08		177772
997.08		179206
996.08		183573
995.08		185116
994.08		187306
993.08		188242
992.08		184949
991.08		179706
990.08		175894
989.08		174757
988.08		173117
987.08		170875
986.08		171963
985.08		170436
984.08		167495
983.08		166642
982.08		163078
981.08		163693
980.08		163185
979.08		169951
978.08		178798
977.08		185572
976.08		198959
975.08		206990
974.08		212218
973.08		210122
972.08		198967
971.08		193813
970.08		181871
969.08		174799
968.08		165995
967.08		160271
966.08		153295
965.08		146477
964.08		143068
963.08		135681
962.08		134207
961.08		134713
960.08		135792
959.08		134535
958.08		134554
957.08		132244
956.08		135007
955.08		135532
954.08		135960
953.08		134353
952.08		134555
951.08		135439
950.08		135079
949.08		136000
948.08		136729
947.08		136950
946.08		136228
945.08		137510
944.08		137695
943.08		135717
942.08		136835
941.08		137869
940.08		138587
939.08		138560
938.08		138253
937.08		138022
936.08		137883
935.08		136535
934.08		139185
933.08		137405
932.08		139452
931.08		140040
930.08		139885
929.08		140084
928.08		137622
927.08		139028
926.08		140242
925.08		137730
924.08		139781
923.08		139075
922.08		141367
921.08		141198
920.08		140982
919.08		141124
918.08		141479
917.08		141338
916.08		141725
915.08		142208
914.08		143198
913.08		141075
912.08		142328
911.08		141191
910.08		143463
909.08		143877
908.08		142004
907.08		140759
906.08		145056
905.08		145065
904.08		144156
903.08		143768
902.08		145250
901.08		146096
900.08		146338
899.08		144857
898.08		146158
897.08		143930
896.08		147364
895.08		147126
894.08		147802
893.08		146854
892.08		147407
891.08		146098
890.08		147296
889.08		147978
888.08		149091
887.08		148463
886.08		148402
885.08		148903
884.08		148420
883.08		148104
882.08		147700
881.08		148870
880.08		148027
879.08		149659
878.08		150961
877.08		149377
876.08		149760
875.08		150517
874.08		151366
873.08		149882
872.08		150399
871.08		148860
870.08		150252
869.08		151641
868.08		154339
867.08		151844
866.08		153090
865.08		152336
864.08		153842
863.08		155268
862.08		153309
861.08		155292
860.08		152775
859.08		151850
858.08		153648
857.08		155946
856.08		154136
855.08		154780
854.08		154694
853.08		155304
852.08		156150
851.08		156157
850.08		155889
849.08		156336
848.08		155564
847.08		157174
846.08		155010
845.08		155179
844.08		156589
843.08		156995
842.08		156144
841.08		160145
840.08		156111
839.08		159116
838.08		156804
837.08		157648
836.08		160632
835.08		159453
834.08		159549
833.08		160043
832.08		160497
831.08		160282
830.08		159475
829.08		161281
828.08		160604
827.08		161049
826.08		160692
825.08		160894
824.08		161223
823.08		159147
822.08		162130
821.08		162550
820.08		162070
819.08		164133
818.08		162490
817.08		163231
816.08		162572
815.08		162699
814.08		162773
813.08		166930
812.08		163836
811.08		163314
810.08		163906
809.08		163343
808.08		166359
807.08		165192
806.08		164261
805.08		166466
804.08		165184
803.08		166919
802.08		166149
801.08		165131
800.08		167073
799.08		169401
798.08		167993
797.08		167426
796.08		167216
795.08		169265
794.08		169519
793.08		170456
792.08		170551
791.08		168903
790.08		170421
789.08		168612
788.08		170681
787.08		170959
786.08		170538
785.08		171048
784.08		168466
783.08		171907
782.08		170612
781.08		171806
780.08		172526
779.08		171775
778.08		172798
777.08		173652
776.08		174850
775.08		175168
774.08		173393
773.08		175933
772.08		175162
771.08		174642
770.08		172829
769.08		175011
768.08		173534
767.08		176082
766.08		175541
765.08		177639
764.08		175402
763.08		176604
762.08		177114
761.08		177382
760.08		178421
759.08		176328
758.08		176600
757.08		177011
756.08		178589
755.08		181345
754.08		178642
753.08		180593
752.08		180213
751.08		179906
750.08		177923
749.08		179271
748.08		181689
747.08		181012
746.08		181948
745.08		182696
744.08		182741
743.08		182731
742.08		182929
741.08		183359
740.08		184614
739.08		184052
738.08		184266
737.08		179164
736.08		182926
735.08		184276
734.08		184615
733.08		184517
732.08		184915
731.08		184974
730.08		186430
729.08		184544
728.08		186229
727.08		186858
726.08		187924
725.08		186433
724.08		187710
723.08		188708
722.08		189198
721.08		188798
720.08		188879
719.08		188448
718.08		190367
717.08		189685
716.08		190978
715.08		189208
714.08		187803
713.08		190728
712.08		190868
711.08		190518
710.08		190618
709.08		190780
708.08		192236
707.08		191400
706.08		196712
705.08		190222
704.08		191899
703.08		195370
702.08		195891
701.08		189309
700.08		195509
699.08		195510
698.08		195564
697.08		198712
696.08		197130
695.08		196248
694.08		196806
693.08		197148
692.08		195138
691.08		197262
690.08		198189
689.08		200635
688.08		199511
687.08		198403
686.08		199113
685.08		197984
684.08		199393
683.08		202007
682.08		200140
681.08		199108
680.08		201070
679.08		202148
678.08		201422
677.08		202342
676.08		202566
675.08		203029
674.08		201412
673.08		203535
672.08		203212
671.08		206015
670.08		206708
669.08		201289
668.08		205005
667.08		209335
666.08		206274
665.08		205551
664.08		204820
663.08		208498
662.08		208097
661.08		204976
660.08		206783
659.08		205857
658.08		209109
657.08		211731
656.08		207507
655.08		208094
654.08		208878
653.08		208824
652.08		209530
651.08		211862
650.08		209664
649.08		210973
648.08		210752
647.08		209145
646.08		210764
645.08		212170
644.08		213773
643.08		213359
642.08		214150
641.08		212900
640.08		215779
639.08		216014
638.08		215064
637.08		214449
636.08		216408
635.08		215349
634.08		217031
633.08		217023
632.08		216861
631.08		215885
630.08		216411
629.08		217893
628.08		220498
627.08		216065
626.08		220150
625.08		218637
624.08		218279
623.08		222579
622.08		221931
621.08		218888
620.08		222337
619.08		218992
618.08		221310
617.08		219705
616.08		221892
615.08		223685
614.08		224098
613.08		223681
612.08		224216
611.08		225712
610.08		223990
609.08		224861
608.08		225302
607.08		226184
606.08		224639
605.08		226434
604.08		224476
603.08		224270
602.08		228897
601.08		227217
600.08		229104
599.08		228716
598.08		228756
597.08		229611
596.08		227541
595.08		230779
594.08		228020
593.08		229009
592.08		232599
591.08		232730
590.08		230528
589.08		230160
588.08		231497
587.08		232390
586.08		232954
585.08		234121
584.08		234557
583.08		232547
582.08		233870
581.08		236196
580.08		235620
579.08		237992
578.08		238224
577.08		235794
576.08		235284
575.08		233049
574.08		234423
573.08		236593
572.08		233384
571.08		236253
570.08		233777
569.08		234944
568.08		236826
567.08		235881
566.08		239220
565.08		238107
564.08		238702
563.08		239794
562.08		240934
561.08		238669
560.08		241640
559.08		242346
558.08		245227
557.08		243277
556.08		242826
555.08		241394
554.08		242813
553.08		242070
552.08		240791
551.08		242654
550.08		236970
549.08		237120
548.08		240917
547.08		236506
546.08		234805
545.08		236871
544.08		235668
543.08		240588
542.08		240213
541.08		239392
540.08		228863
539.08		224829
538.08		220915
537.08		216995
536.08		217178
535.08		214264
534.08		213696
533.08		226377
532.08		272531
531.08		428579
530.08		653771
529.08		441924
528.08		223385
527.08		192486
526.08		185436
525.08		183423
524.08		184081
523.08		182361
522.08		178120
521.08		181262
520.08		179584
519.08		181710
518.08		181619
517.08		180503
516.08		180867
515.08		182468
514.08		184445
513.08		189611
512.08		193442
511.08		198843
510.08		199752
509.08		199862
508.08		198270
507.08		189320
506.08		187548
505.08		184307
504.08		180870
503.08		178065
502.08		175084
501.08		175952
500.08		173785
499.08		174836
498.08		173944
497.08		171879
496.08		175359
495.08		173226
494.08		173308
493.08		173368
492.08		172186
491.08		172869
490.08		176640
489.08		174922
488.08		174764
487.08		175673
486.08		175343
485.08		174376
484.08		174561
483.08		174297
482.08		174910
481.08		176861
480.08		174040
479.08		175049
478.08		175278
477.08		175117
476.08		178409
475.08		176986
474.08		176656
473.08		178402
472.08		174378
471.08		177228
470.08		178672
469.08		178576
468.08		176637
467.08		178871
466.08		181319
465.08		177007
464.08		180394
463.08		180006
462.08		179870
461.08		180389
460.08		179358
459.08		180749
458.08		183385
457.08		181712
456.08		179704
455.08		183839
454.08		180742
453.08		182113
452.08		182781
451.08		184557
450.08		184848
449.08		185166
448.08		184188
447.08		185700
446.08		184471
445.08		189408
444.08		186872
443.08		186238
442.08		187459
441.08		186796
440.08		188962
439.08		188138
438.08		187601
437.08		186505
436.08		186511
435.08		186356
434.08		186917
433.08		188104
432.08		190633
431.08		191333
430.08		191426
429.08		191104
428.08		188297
427.08		188139
426.08		187431
425.08		188153
424.08		187803
423.08		185397
422.08		188945
421.08		188640
420.08		188348
419.08		194974
418.08		205656
417.08		237186
416.08		283825
415.08		293389
414.08		245149
413.08		206721
412.08		186969
411.08		177640
410.08		166027
409.08		158809
408.08		155255
407.08		152982
406.08		152096
405.08		154236
404.08		154605
403.08		153964
402.08		162510
401.08		179139
400.08		220508
399.08		302468
398.08		368469
397.08		320560
396.08		220353
395.08		166124
394.08		143168
393.08		132517
392.08		125493
391.08		120802
390.08		120376
389.08		118761
388.08		115407
387.08		117134
386.08		114570
385.08		115265
384.08		114359
383.08		113279
382.08		115246
381.08		113907
380.08		114503
379.08		114500
378.08		113817
377.08		117961
376.08		116808
375.08		116677
374.08		112948
373.08		113252
372.08		112618
371.08		113782
370.08		116325
369.08		114642
368.08		115449
367.08		113835
366.08		114762
365.08		116497
364.08		117502
363.08		117406
362.08		113280
361.08		115318
360.08		116813
359.08		117078
358.08		116932
357.08		116326
356.08		118750
355.08		115959
354.08		116396
353.08		118355
352.08		117316
351.08		118794
350.08		120859
349.08		118668
348.08		120111
347.08		119111
346.08		118896
345.08		119331
344.08		120635
343.08		119441
342.08		118739
341.08		120119
340.08		120468
339.08		120353
338.08		120162
337.08		121243
336.08		123487
335.08		122969
334.08		123264
333.08		122619
332.08		125292
331.08		120740
330.08		122485
329.08		123892
328.08		124783
327.08		125131
326.08		124222
325.08		124894
324.08		125615
323.08		127571
322.08		127696
321.08		124363
320.08		125190
319.08		126534
318.08		128646
317.08		126184
316.08		127659
315.08		128796
314.08		129572
313.08		129730
312.08		128206
311.08		131941
310.08		129409
309.08		129456
308.08		130900
307.08		130471
306.08		131002
305.08		130756
304.08		132589
303.08		131441
302.08		131539
301.08		131406
300.08		131710
299.08		130267
298.08		130926
297.08		131307
296.08		131582
295.08		135963
294.08		134158
293.08		136853
292.08		140497
291.08		136255
290.08		132805
289.08		134110
288.08		139526
287.08		144556
286.08		162327
285.08		200332
284.08		222707
283.08		171529
282.08		135465
281.08		130433
280.08		129911
279.08		127116
278.08		126075
277.08		126613
276.08		125246
275.08		125051
274.08		125137
273.08		123784
272.08		126728
271.08		124389
270.08		125425
269.08		127409
268.08		124688
267.08		129523
266.08		130209
265.08		131477
264.08		132004
263.08		134780
262.08		138408
261.08		139493
260.08		139474
259.08		141849
258.08		139025
257.08		140723
256.08		140421
255.08		136941
254.08		133081
253.08		137008
252.08		136960
251.08		138288
250.08		139783
249.08		140115
248.08		138800
247.08		136437
246.08		126578
245.08		114725
244.08		106725
243.08		101120
242.08		97703.7
241.08		92924.9
240.08		89851.7
239.08		91775
238.08		92002.3
237.08		119786
236.08		286241
235.08		453762
234.08		224303
233.08		327175
232.08		635052
231.08		280918
230.08		64244.8
229.08		35875
228.08		30006.7
227.08		27119.7
226.08		26451.5
225.08		26299
224.08		25218.2
223.08		24756.7
222.08		24875.3
221.08		24206.2
220.08		24526
219.08		23337.8
218.08		24045.8
217.08		24534.1
216.08		24627.4
215.08		24211.5
214.08		25542.6
213.08		24693.7
212.08		24418.1
211.08		24151
210.08		25001.4
209.08		24867.9
208.08		24735.4
207.08		25254.1
206.08		24818.3
205.08		24376.5
204.08		25162.8
203.08		25197.7
202.08		25281.3
201.08		24702.6
200.08		25342.2
199.08		24837.4
198.08		25483.6
197.08		25552.8
196.08		24725
195.08		24296.1
194.08		25484.7
193.08		24860.5
192.08		25088.7
191.08		25432.4
190.08		26420
189.08		25516.4
188.08		25526.1
187.08		25918.5
186.08		25102.3
185.08		26164.9
184.08		25627.8
183.08		25688.6
182.08		25038.8
181.08		26131.3
180.08		25587.6
179.08		25368.6
178.08		25828.6
177.08		25772.6
176.08		25793.8
175.08		26259.4
174.08		26572.8
173.08		25354.6
172.08		25852.5
171.08		26889.9
170.08		27145.4
169.08		25879
168.08		25515.9
167.08		26475.2
166.08		26336.9
165.08		26534.4
164.08		25910.5
163.08		26599.1
162.08		26712.4
161.08		27071.6
160.08		26782
159.08		26063.1
158.08		27816.9
157.08		27990.2
156.08		27633.6
155.08		27840
154.08		27354.1
153.08		30156
152.08		29353.4
151.08		29298.6
150.08		27745.3
149.08		27361.4
148.08		27011.7
147.08		27370
146.08		26803.3
145.08		27717.4
144.08		27910.2
143.08		27802.6
142.08		28445.3
141.08		27996.7
140.08		28169.9
139.08		27191
138.08		28312.9
137.08		28277.5
136.08		28124.4
135.08		28552.6
134.08		29133.2
133.08		28963.6
132.08		28116.4
131.08		28534.6
130.08		28271
129.08		28641.5
128.08		28577
127.08		27554.7
126.08		29131.7
125.08		28079.9
124.08		28294.2
123.08		27969.9
122.08		29875.4
121.08		29063.9
120.08		29961.7
119.08		30021.9
118.08		29513
117.08		29969
116.08		29087
115.08		30085.5
114.08		30121.7
113.08		30188.1
112.08		30632.8
111.08		29269.5
110.08		29746.1
109.08		29364.9
108.08		30333.7
107.08		29632.9
106.08		30339.2
105.08		29721.4
104.08		29719.9
103.08		31767.8
102.08		33126.7
101.08		33957.3
100.08		31336.5
99.08		31222
98.08		31252.1
97.08		30091.7
96.08		30870.9
95.08		31387
94.08		31540.3
93.08		31716.3
92.08		31949.9
91.08		32252.5
90.08		31782.3
89.08		32648.9
88.08		31900.9
87.08		32188.5
86.08		30436.1
85.08		29894.8
84.08		31008.2
83.08		30811.5
82.08		30795.7
81.08		30292.3
80.08		30232.1
79.08		30079.5
78.08		30819.4
77.08		30394.1
76.08		31004
75.08		30511.9
74.08		30848.3
73.08		32231.6
72.08		32603.8
71.08		32400.1
70.08		34829.7
69.08		37140.2
68.08		42871
67.08		45837.7
66.08		43573.4
65.08		40115.7
64.08		35194.2
63.08		31864.4
62.08		30479.7
61.08		29845.4
60.08		30173.4
59.08		28587.6
58.08		29092.3
57.08		28223.3
56.08		29436.8
55.08		28866.1
54.08		29105.2
53.08		27719.9
52.08		27089.1
51.08		26199.3
50.08		25618.5
49.08		26203
48.08		27147.6
47.08		25105.5
46.08		26737.1
45.08		26117.7
44.08		30834.1
43.08		40028.9
42.08		53542
41.08		64429.4
40.08		70248
39.08		66377.2
38.08		48086.5
37.08		30111.6
36.08		21939
35.08		18763.1
34.08		16073.7
33.08		15237.7
32.08		12943
31.08		12255.1
30.08		10928.9
29.08		10759.9
28.08		10361.4
27.08		10855.7
26.08		11106.5
25.08		12676.3
24.08		15156.9
23.08		20963.5
22.08		29801.8
21.08		32782.4
20.08		24391.1
19.08		15608.4
18.08		10309.3
17.08		8201.87
16.08		7945.17
15.08		6252.95
14.08		4963.67
13.08		5057.98
12.08		4978.37
11.08		4159.03
10.08		4901.97
9.08		9393.49
8.08		16469.9
7.08		20115
6.08		23095.5
5.08		20272.7
4.08		15945
3.08		7941.43
2.08		1665.54
1.08		632.807
0.08		479.085
-0.92		213.964
-1.92		68.3341
-2.92		98.7605
-3.92		70.8085
-4.92		69.9865
-5.92		48.9118
-6.92		29.8462
-7.92		22.5134
-8.92		29.5707
-9.92		28.4355

## Sheet: O1s Scan
﻿
Axis	Energy	Elements=	201
D:\XPSdata\2023\10\10.11\Experiment\X-Ray006 400um - FG ON\2310077293\MOO3\O1s Scan.VGD
Binding Energy (E)				Backgnd.
eV		Counts / s		Counts / s
545.08		42561.7		0
544.98		43221.3		42524.4
544.88		41780.5		42335.3
544.78		42534.2		42330.4
544.68		41805		42186
544.58		42517.2		42183.5
544.48		42295.4		42160.5
544.38		41798.7		42155.1
544.28		42386.1		42142.2
544.18		42645.8		42130.5
544.08		42231.4		42119.1
543.98		42148		42101.3
543.88		42461.4		42085.6
543.78		41972.9		42069.9
543.68		42510		42054.7
543.58		42014.5		42033.8
543.48		42726.8		42011.4
543.38		42470.7		41982.8
543.28		42562.1		41951.3
543.18		42679.2		41911.4
543.08		42840.5		41865.3
542.98		43270.3		41811
542.88		43207		41753.2
542.78		42696		41686
542.68		43527		41609.8
542.58		43617.1		41529.6
542.48		43373.8		41448.5
542.38		42924.4		41355.1
542.28		43810.9		41261.4
542.18		43120.7		41165.1
542.08		43476.7		41066.8
541.98		43164.4		40959.9
541.88		43512.7		40857.1
541.78		42809.8		40754.5
541.68		42608.6		40648.4
541.58		43431.1		40537.2
541.48		43313.5		40429.6
541.38		42544.1		40322.1
541.28		42308.4		40212.4
541.18		42376.1		40110.2
541.08		42009.8		40012.9
540.98		42214.7		39917.5
540.88		41875.7		39819.6
540.78		42171.1		39725.3
540.68		41485.9		39640.7
540.58		40364.8		39565.4
540.48		40667.1		39490.4
540.38		41473.4		39422.1
540.28		41002.8		39357.7
540.18		40663		39291.8
540.08		40249.9		39229.4
539.98		39905.4		39172.2
539.88		40540.3		39120.7
539.78		40006.6		39070.4
539.68		40270.2		39017
539.58		40390.1		38962
539.48		39835.1		38914.4
539.38		39366.2		38867.7
539.28		39649.1		38823.7
539.18		39709.5		38780.6
539.08		40061.9		38738.9
538.98		39435.1		38693.3
538.88		39650.7		38649.3
538.78		39234.3		38605.7
538.68		39436.5		38569.5
538.58		38920.3		38530.4
538.48		39620.6		38497.6
538.38		38653.7		38465
538.28		39057.6		38436.1
538.18		38790.8		38405
538.08		39053.1		38374.4
537.98		39386.4		38340.7
537.88		38885.3		38305.5
537.78		39066.4		38266.1
537.68		39145.7		38228.1
537.58		38685.9		38187.5
537.48		39519		38145.1
537.38		38930.7		38104
537.28		38689.8		38058.4
537.18		39509.2		38009.3
537.08		38905.7		37966.7
536.98		38490.9		37920.1
536.88		39232.8		37872.9
536.78		38544.5		37831.9
536.68		38526		37790.4
536.58		38784.8		37745.3
536.48		38731.7		37702.5
536.38		38760.9		37660.1
536.28		38288.9		37613.9
536.18		38812.6		37567.3
536.08		38635.5		37515.3
535.98		39198.2		37462.6
535.88		38632.5		37411.7
535.78		37828.3		37360.4
535.68		38645.9		37311
535.58		38183		37262.5
535.48		38880.4		37211
535.38		38794.8		37152.6
535.28		38485.6		37098.5
535.18		37872		37042.9
535.08		38147.9		36993.3
534.98		37899.3		36954.1
534.88		37304.7		36918.8
534.78		37838.4		36890.6
534.68		36842.6		36872.4
534.58		36793.5		36862.4
534.48		36792.9		36855.2
534.38		36925.3		36853
534.28		37169.5		36847.2
534.18		37302.8		36840.8
534.08		36826.8		36838
533.98		36327.4		36837.4
533.88		36563.6		36836.5
533.78		37620		36835.8
533.68		36967.4		36834.6
533.58		37939.1		36832.6
533.48		38090.9		36829.8
533.38		38280.9		36826.3
533.28		39126.7		36821.8
533.18		39182.8		36816.2
533.08		40246.5		36809.2
532.98		41289.2		36800.8
532.88		41133.1		36791.3
532.78		41763.3		36780.3
532.68		42301.2		36767.9
532.58		43198		36754.1
532.48		44552.7		36738.3
532.38		45216.9		36720.8
532.28		45641.5		36701.4
532.18		46339.6		36679.9
532.08		47855.1		36656.2
531.98		49124.2		36630.5
531.88		49685.3		36601.9
531.78		51875.2		36569.4
531.68		54762.2		36533.2
531.58		56051.3		36493
531.48		57641.2		36447.2
531.38		61912		36394.7
531.28		66454.7		36334.3
531.18		72049.6		36263.2
531.08		79331.2		36178.7
530.98		87067.2		36078.7
530.88		95782.8		35960.4
530.78		106402		35821.5
530.68		117027		35660.9
530.58		126743		35478.4
530.48		134724		35274.2
530.38		143123		35051.4
530.28		146353		34814.9
530.18		146528		34569.3
530.08		145641		34320.2
529.98		141248		34075.2
529.88		132998		33840.7
529.78		122012		33621.4
529.68		111892		33421.8
529.58		101028		33244.8
529.48		90167		33091.6
529.38		79772.1		32961.3
529.28		70452.4		32852.7
529.18		63490.4		32764.1
529.08		56181.7		32692.8
528.98		51565.4		32636.1
528.88		46925.9		32591.6
528.78		43406.8		32557.1
528.68		41154		32530.1
528.58		39460.6		32509.2
528.48		37812.4		32493
528.38		36510.6		32480.2
528.28		35834.3		32469.8
528.18		35701.2		32461.8
528.08		34227.8		32455.4
527.98		34127.4		32450.3
527.88		33684		32446.3
527.78		33380		32443.4
527.68		33168.7		32441
527.58		33195.3		32439.2
527.48		32763.6		32437.7
527.38		33065.4		32436.2
527.28		33225.1		32435
527.18		32688.2		32433.8
527.08		33076.7		32432.5
526.98		32929.6		32431.3
526.88		32957		32430.3
526.78		32637.5		32429.2
526.68		32934.9		32428.1
526.58		33049.2		32427.2
526.48		32729.7		32426.6
526.38		32059.1		32426.1
526.28		32329.9		32425.8
526.18		32620.8		32425.8
526.08		32255.9		32425.8
525.98		32574.9		32425.8
525.88		32443.9		32425.6
525.78		32767.7		32425.3
525.68		32650.4		32425
525.58		32365.9		32424.8
525.48		32429.1		32424.8
525.38		31806.9		32424.8
525.28		32386.9		32424.8
525.18		32493		32424.8
525.08		33012.2		0

## Sheet: Mo3d Scan
﻿
Axis	Elements=	181
D:\XPSdata\2023\10\10.11\Experiment\X-Ray006 400um - FG ON\2310077293\MOO3\Mo3d Scan.VGD
Binding Energy (E)			Backgnd.
eV	Counts / s		Counts / s
240.08	14249.9		0
239.98	14208.3		14344.2
239.88	14308.7		14342.3
239.78	14610.1		14340.2
239.68	14475.1		14338.1
239.58	14440.6		14335.6
239.48	14892		14332.5
239.38	15088.9		14329.4
239.28	14648.6		14326.2
239.18	14653.1		14322.7
239.08	14892.5		14319.2
238.98	14767		14315.7
238.88	14972.6		14311.9
238.78	15295.9		14307.7
238.68	15044.4		14303.6
238.58	14829.3		14299.4
238.48	14943		14295.4
238.38	14397.1		14291.3
238.28	15567.5		14287.3
238.18	14744		14283.5
238.08	14595.5		14279.7
237.98	14721.8		14275.5
237.88	15049.3		14271.7
237.78	14966.5		14267.7
237.68	14936.1		14263.5
237.58	14826.8		14259.3
237.48	14874.7		14254.9
237.38	15124.1		14250.2
237.28	15476		14244.8
237.18	16018		14238.7
237.08	16054.7		14231.1
236.98	17068		14221.7
236.88	18147		14209.4
236.78	19932.4		14194
236.68	21241.6		14173.5
236.58	24163.1		14146.5
236.48	27626.2		14110.6
236.38	32517		14062.8
236.28	39088.8		13999.3
236.18	46780.1		13915.3
236.08	57250.9		13806.6
235.98	67596.1		13670.1
235.88	77326.4		13503.1
235.78	88320		13304.4
235.68	97756.1		13075.9
235.58	105010		12822.9
235.48	106688		12552.3
235.38	104726		12273
235.28	101352		11995.4
235.18	93702.2		11729.9
235.08	83974.3		11484.8
234.98	72045.3		11264.9
234.88	62521.9		11074.1
234.78	52885.1		10913
234.68	44218.7		10779.5
234.58	38127.4		10670.4
234.48	31521		10582
234.38	28247.8		10510.5
234.28	24933.5		10451.8
234.18	22947.8		10403.2
234.08	21243.2		10361.6
233.98	19893.6		10324.8
233.88	20205.8		10290.9
233.78	20018.6		10258.1
233.68	20966.2		10224.5
233.58	22525.4		10187.3
233.48	25352.6		10144.1
233.38	29937.8		10091.3
233.28	35602.3		10023.6
233.18	44882.1		9935.13
233.08	56192.8		9818.54
232.98	70857.3		9667.38
232.88	85865.8		9475.18
232.78	101944		9236.5
232.68	119916		8948.68
232.58	135361		8613.59
232.48	146763		8236.54
232.38	152878		7826.69
232.28	153812		7398.73
232.18	147625		6968.93
232.08	136425		6552.35
231.98	123208		6163.08
231.88	106389		5812.14
231.78	89443.2		5506.05
231.68	72755.8		5246.28
231.58	59386.2		5031.68
231.48	48246.9		4857.66
231.38	39120.2		4717.83
231.28	32808.1		4605.92
231.18	26520.8		4515.95
231.08	23028.6		4443.27
230.98	19614.5		4383.71
230.88	17350.1		4334.71
230.78	15282.8		4293.67
230.68	13301.5		4259.23
230.58	12058.4		4230.03
230.48	10899.6		4205.46
230.38	9657.33		4184.89
230.28	8637.88		4167.58
230.18	7874.29		4153.08
230.08	7408.46		4141.03
229.98	6820.64		4131.08
229.88	6168.21		4122.54
229.78	6291.65		4115.28
229.68	5749.75		4109.23
229.58	5399.99		4104.06
229.48	5341.09		4099.44
229.38	5250.24		4095.7
229.28	4849.84		4092.55
229.18	4750		4089.72
229.08	4877.06		4087.13
228.98	4926.9		4084.89
228.88	4663.72		4082.8
228.78	4614.49		4080.88
228.68	4439.24		4079.21
228.58	4472.96		4077.76
228.48	4548.67		4076.39
228.38	4545.92		4075.01
228.28	4613.93		4073.76
228.18	4219.29		4072.38
228.08	4670.31		4071.02
227.98	4516.97		4069.69
227.88	4500.66		4068.43
227.78	4486.05		4067.07
227.68	4369.65		4065.87
227.58	4410.28		4064.69
227.48	4473.25		4063.59
227.38	4367.79		4062.56
227.28	4380.89		4061.49
227.18	4409.49		4060.47
227.08	4339.78		4059.5
226.98	4363.46		4058.61
226.88	4256.18		4057.67
226.78	4456.72		4056.77
226.68	4331.18		4055.91
226.58	4270.97		4055.12
226.48	4247.69		4054.28
226.38	4320.46		4053.42
226.28	4501.14		4052.47
226.18	4471.84		4051.6
226.08	4135.25		4050.73
225.98	4255.22		4049.91
225.88	4218.52		4049.3
225.78	4154.25		4048.92
225.68	4093.41		4048.5
225.58	4208.38		4048.13
225.48	4171.59		4047.73
225.38	4261.62		4047.27
225.28	4248.74		4046.8
225.18	4102.99		4046.42
225.08	4065.37		4046
224.98	4243.33		4045.6
224.88	4223.09		4045.12
224.78	4360.37		4044.55
224.68	4261.77		4043.93
224.58	4152.64		4043.28
224.48	4266.63		4042.59
224.38	4309.35		4042.09
224.28	4032.29		4041.72
224.18	4046.81		4041.44
224.08	4018.36		4041.33
223.98	3979.24		4041.27
223.88	4214.03		4041.05
223.78	4309.32		4040.8
223.68	4088.55		4040.49
223.58	4127.99		4039.87
223.48	4458.93		4039.21
223.38	4301.43		4038.59
223.28	4227.86		4037.9
223.18	4208.69		4037.27
223.08	4021.75		4036.89
222.98	4046.6		4036.57
222.88	4196.36		4036.4
222.78	3986.51		4036.77
222.68	3930.79		4037.14
222.58	4102.69		4037.51
222.48	4052.32		4042.78
222.38	4115.23		4049.19
222.28	4012.88		4055.59
222.18	4050.76		4062
222.08	4069.13		0

## Sheet: C1s Scan
﻿
Axis	Energy	Elements=	191
D:\XPSdata\2023\10\10.11\Experiment\X-Ray006 400um - FG ON\2310077293\MOO3\C1s Scan.VGD
Binding Energy (E)				Backgnd.
eV		Counts / s		Counts / s
298.08		21942.9		0
297.98		21739.4		21985.6
297.88		22098.9		21985.6
297.78		22161.4		21985.6
297.68		21800.5		21985.6
297.58		22166.2		21985.6
297.48		21554.1		21985.6
297.38		22237.7		21985.6
297.28		21833.9		21985.5
297.18		21985.9		21985.5
297.08		21634.4		21985.5
296.98		22049		21985.5
296.88		22085.6		21985.5
296.78		22229.5		21985.5
296.68		22320.6		21985.4
296.58		21906.5		21985.2
296.48		22499.7		21985.1
296.38		22487.6		21984.9
296.28		22329.8		21984.7
296.18		21845.2		21984.6
296.08		22418.3		21984.4
295.98		22113.8		21984.3
295.88		22178.5		21984.2
295.78		22300.3		21984
295.68		22392.3		21983.7
295.58		23259.1		21983.4
295.48		23002.5		21983
295.38		22859.5		21982.5
295.28		22789.3		21981.9
295.18		22943.6		21981.4
295.08		22874		21980.9
294.98		23174.2		21980.4
294.88		22812.4		21979.9
294.78		22671.9		21979.3
294.68		23128.5		21978.8
294.58		22626.7		21978.4
294.48		22693.1		21978
294.38		22296.6		21977.7
294.28		22081.4		21977.4
294.18		22359.7		21977.2
294.08		22142.5		21977
293.98		22626.7		21976.9
293.88		22299		21976.6
293.78		22369.7		21976.4
293.68		22158.7		21976.2
293.58		22516.4		21976
293.48		22465.3		21975.7
293.38		22544.9		21975.5
293.28		22226.1		21975.2
293.18		22797.6		21974.9
293.08		22985.4		21974.4
292.98		23281.2		21973.9
292.88		23671		21973.1
292.78		23698.7		21972.4
292.68		23256.3		21971.5
292.58		23470.5		21970.6
292.48		23917.4		21969.7
292.38		24361.2		21968.6
292.28		24288.6		21967.5
292.18		24010.6		21966.4
292.08		23829.1		21965.2
291.98		23750.9		21964.2
291.88		23170.2		21963.3
291.78		23133.3		21962.5
291.68		23075.2		21961.8
291.58		23578.5		21961.2
291.48		22562.9		21960.6
291.38		22815.1		21960
291.28		22756.6		21959.5
291.18		22628.3		21959.1
291.08		22495.9		21958.7
290.98		22476.4		21958.4
290.88		22160.9		21958.2
290.78		22429.4		21957.9
290.68		22226.5		21957.8
290.58		21984.9		21957.6
290.48		22335.6		21957.4
290.38		22495.6		21957.3
290.28		22112.4		21957.1
290.18		22074.8		21956.9
290.08		22388.4		21956.8
289.98		22337.4		21956.6
289.88		21976.9		21956.4
289.78		22513.9		21956.2
289.68		22323.9		21956.1
289.58		22104.3		21955.9
289.48		22234		21955.7
289.38		22468.5		21955.5
289.28		22755.8		21955.2
289.18		22720.8		21954.9
289.08		22486.2		21954.5
288.98		22249.2		21954.3
288.88		22048.9		21954
288.78		22780.1		21953.6
288.68		23772.2		21953.1
288.58		23232.6		21952.5
288.48		23383.1		21951.8
288.38		23311.6		21951
288.28		22928.1		21950.3
288.18		23582.1		21949.6
288.08		22815.7		21948.9
287.98		23365.9		21948.2
287.88		23334.6		21947.5
287.78		23308.3		21946.8
287.68		22822.4		21946.1
287.58		23371.9		21945.4
287.48		23354.8		21944.7
287.38		23243.2		21944
287.28		23545.4		21943.1
287.18		23805.8		21942.2
287.08		23755.7		21941.3
286.98		24203.7		21940.2
286.88		24689.3		21938.9
286.78		24286.4		21937.6
286.68		25161.5		21936
286.58		26040.4		21934.2
286.48		26334.7		21932.1
286.38		26988.7		21929.6
286.28		27377.8		21926.9
286.18		27763.1		21924
286.08		27933.9		21920.8
285.98		29334.7		21917.3
285.88		29680.9		21913.5
285.78		29837.5		21909.3
285.68		30961.5		21904.8
285.58		30751.7		21900.2
285.48		31451.4		21895.2
285.38		32356.9		21889.8
285.28		33581.6		21884
285.18		34343.9		21877.8
285.08		35382.7		21870.9
284.98		36907.8		21863.4
284.88		38672.4		21855.1
284.78		39725.5		21846.2
284.68		40453.3		21836.7
284.58		41527.4		21826.6
284.48		41552.8		21816.2
284.38		42125		21805.5
284.28		41950		21794.6
284.18		42159.4		21783.9
284.08		40254.9		21773.5
283.98		38170.8		21763.7
283.88		36875.1		21754.6
283.78		34827.3		21746.5
283.68		33060.1		21739.4
283.58		31078.9		21733.3
283.48		29815.7		21728
283.38		28503.7		21723.5
283.28		27574.6		21719.7
283.18		26455.5		21716.6
283.08		25219		21714
282.98		24780.7		21711.8
282.88		24426.4		21710.1
282.78		23612.5		21708.8
282.68		22488.1		21707.7
282.58		23396.4		21706.8
282.48		22648.8		21706.2
282.38		22418.4		21705.6
282.28		22845.5		21705
282.18		23061.6		21704.4
282.08		22414.4		21703.9
281.98		22466.9		21703.4
281.88		22382.3		21703
281.78		22445.7		21702.6
281.68		22192		21702.2
281.58		22448.2		21701.9
281.48		22085.1		21701.6
281.38		22382.1		21701.3
281.28		21986.4		21701
281.18		22017.8		21700.8
281.08		21664.9		21700.7
280.98		21884.9		21700.6
280.88		21806.3		21700.5
280.78		21612.1		21700.5
280.68		21760.6		21700.5
280.58		21923.9		21700.4
280.48		22315.4		21700.2
280.38		22158.8		21700
280.28		22158		21699.8
280.18		21794		21699.6
280.08		22192.6		21699.4
279.98		21990.6		21699.3
279.88		21833		21699.2
279.78		21491.7		21699
279.68		22220.6		21699
279.58		21485.4		21698.9
279.48		22073.6		21698.9
279.38		21266.7		21698.9
279.28		21635.2		21698.9
279.18		22029.7		21698.9
279.08		21863.9		0

## Sheet: Peak Table
Peak Table :
	Name	Start BE	Peak BE	End BE	Height CPS	FWHM eV	Area (P) CPS.eV	Area (N) TPP-2M	Atomic %	Peak Type	Q	SF ALTHERMO1	TXFN	Backgnd	PP Height CPS	PP Hgt (N)	PP At. %	Title	File Name
	C1s	297.98	284.42	279.18	20304.6	1.76	52558.8	736.82	31.55	Standard	1	1	1	Smart	20858.3	73.1	25.61	C1s Scan	D:\XPSdata\2023\10\10.11\Experiment\X-Ray006 400um - FG ON\2310077293\MOO3\C1s Scan.VGD
	Mo3d	239.98	232.31	222.18	145280	1.19	331605	408.71	17.5	Standard	1	11.008	1	Smart	149881	46.18	16.18	Mo3d Scan	D:\XPSdata\2023\10\10.11\Experiment\X-Ray006 400um - FG ON\2310077293\MOO3\Mo3d Scan.VGD
	O1s	544.98	530.19	525.18	112222	1.44	205356	1189.7	50.95	Standard	1	2.881	1	Smart	114721	166.16	58.21	O1s Scan	D:\XPSdata\2023\10\10.11\Experiment\X-Ray006 400um - FG ON\2310077293\MOO3\O1s Scan.VGD

## Sheet: Experiment
Experiment Summary :
Item	Sample List and Comments	Analysis Type
	Experiment

## Sheet: Titles
18:39:56 Thursday, October 12, 2023
H:\10.11\Experiment\X-Ray006 400um - FG ON\2310077293\MOO3\MOO3.xls
Data Grid 9
Data Files :	Title	File Name	Comment
	XPS Survey	D:\...\2310077293\MOO3\XPS Survey.VGD
	O1s Scan	D:\...\X-Ray006 400um - FG ON\2310077293\MOO3\O1s Scan.VGD
	Mo3d Scan	D:\...\2310077293\MOO3\Mo3d Scan.VGD
	C1s Scan	D:\...\X-Ray006 400um - FG ON\2310077293\MOO3\C1s Scan.VGD
