# Supplementary material for: Sustainable Electrochemical Strategy for Selective Double Bond Oxidation in the Presence of Aldehyde Groups with Mo─N─O Catalysts
Source: Adv Sci (Weinh). 2025 Jun 23;12(36):e06584. doi: 10.1002/advs.202506584 (PMC12463080; doi:10.1002/advs.202506584)
Supplement: Supplementary file 2 — Supporting Information [file ADVS-12-e06584-s002.zip › EPR/g-value of Mo-N]

     index     Field [g-factor]         Intensity []

         1      1.1355869688629    0.216516666158431
         2      1.1356602419929    0.203633241242889
         3     1.13573352457934    0.203198968492927
         4     1.13580681662403    0.246988137447437
         5     1.13588011812882    0.226263676768691
         6     1.13595342909552    0.199000998576626
         7     1.13602674952598    0.206552519173189
         8     1.13610007942203    0.218591524852694
         9     1.13617341878549    0.182064361328105
        10     1.13624676761821    0.239822637073063
        11     1.13632012592201    0.191883750730025
        12     1.13639349369874    0.186334710036065
        13     1.13646687095022    0.203536736187341
        14     1.13654025767829    0.239050596628686
        15     1.13661365388479    0.235890056059517
        16     1.13668705957156     0.20737281214534
        17     1.13676047474043    0.223585661477258
        18     1.13683389939323    0.208989271825754
        19     1.13690733353181    0.211184761839452
        20     1.13698077715801    0.200448574409833
        21     1.13705423027366    0.208289610173038
        22     1.13712769288061    0.215044964061337
        23     1.13720116498068    0.205225574659416
        24     1.13727464657573    0.205756352464926
        25     1.13734813766759    0.234321848906876
        26     1.13742163825811    0.220425120908089
        27     1.13749514834913    0.206142372687114
        28     1.13756866794248    0.225250373685446
        29     1.13764219704001    0.238206177392648
        30     1.13771573564357    0.189012725327498
        31     1.13778928375499    0.193524336674327
        32     1.13786284137613    0.191811371938365
        33     1.13793640850883    0.215262100436318
        34     1.13800998515492    0.222572358394013
        35     1.13808357131626    0.231933348782085
        36      1.1381571669947    0.217095696491713
        37     1.13823077219207    0.206335382798208
        38     1.13830438691023    0.211401898214433
        39     1.13837801115103    0.216492539894544
        40      1.1384516449163     0.21562399439462
        41     1.13852528820791    0.212439327561564
        42     1.13859894102769    0.196226478229646
        43      1.1386726033775    0.219604827935939
        44     1.13874627525919     0.23166795987933
        45      1.1388199566746    0.215720499450167
        46      1.1388936476256    0.184283977605689
        47     1.13896734811402    0.221486676519108
        48     1.13904105814173    0.224840227199371
        49     1.13911477771057    0.202354549256889
        50      1.1391885068224    0.209954322381226
        51     1.13926224547906     0.19140122545229
        52     1.13933599368242    0.243586334239401
        53     1.13940975143432     0.22537100500488
        54     1.13948351873663    0.211884423492168
        55      1.1395572955912    0.204815428173341
        56     1.13963108199987     0.22746998996303
        57     1.13970487796452    0.181075184508747
        58     1.13977868348698    0.216468413630657
        59     1.13985249856914    0.197143276257344
        60     1.13992632321282    0.195116670090854
        61     1.14000015741991    0.230220384046123
        62     1.14007400119225    0.213476756908696
        63     1.14014785453171    0.176274057995277
        64     1.14022171744014    0.198060074285042
        65      1.1402955899194    0.214514186255828
        66     1.14036947197136     0.20602174136768
        67     1.14044336359788    0.194272250854817
        68      1.1405172648008    0.226070666657597
        69     1.14059117558201    0.219267060241524
        70     1.14066509594336    0.238230303656535
        71     1.14073902588671      0.1851766493695
        72     1.14081296541392    0.211160635575565
        73     1.14088691452687    0.232560631643141
        74     1.14096087322741    0.196515993396288
        75     1.14103484151741    0.211715539644961
        76     1.14110881939873    0.187758159605386
        77     1.14118280687324    0.211860297228282
        78     1.14125680394281    0.191690740618931
        79      1.1413308106093    0.223296146310617
        80     1.14140482687458     0.23234349526816
        81     1.14147885274052    0.233139661976424
        82     1.14155288820898    0.214007534714205
        83     1.14162693328183    0.234008207476348
        84     1.14170098796095    0.208699756659113
        85      1.1417750522482    0.247977314266795
        86     1.14184912614545    0.224212944338314
        87     1.14192320965458    0.191449477980063
        88     1.14199730277745    0.184645871563991
        89     1.14207140551593    0.197867064173948
        90      1.1421455178719    0.223320272574503
        91     1.14221963984723    0.210509226450622
        92      1.1422937714438     0.22192094926907
        93     1.14236791266347    0.208313736436924
        94     1.14244206350811    0.227276979851936
        95     1.14251622397962    0.226336055560351
        96     1.14259039407985     0.20609412015934
        97     1.14266457381069    0.216420161102883
        98       1.142738763174    0.196805508562929
        99     1.14281296217168    0.209688933478471
       100     1.14288717080559    0.205466837298284
       101      1.1429613890776    0.195454437785269
       102     1.14303561698961    0.236444960128913
       103     1.14310985454348    0.242355894781175
       104      1.1431841017411    0.212632337672659
       105     1.14325835858435    0.214104039769752
       106      1.1433326250751    0.205032564548322
       107     1.14340690121523     0.19972478649323
       108     1.14348118700663    0.221438423991334
       109     1.14355548245117    0.198397841979457
       110     1.14362978755075    0.192511033591082
       111     1.14370410230723    0.201582508812512
       112     1.14377842672251     0.22889343953235
       113     1.14385276079847    0.218181378366619
       114     1.14392710453698    0.198060074285042
       115     1.14400145793994    0.218760408699901
       116     1.14407582100923    0.210436847658961
       117     1.14415019374673    0.207855337423076
       118     1.14422457615434    0.219363565297071
       119     1.14429896823393    0.224237070602201
       120     1.14437336998739    0.198832114729419
       121     1.14444778141661    0.201510130020852
       122     1.14452220252348    0.198253084396136
       123     1.14459663330988    0.227421737435256
       124     1.14467107377771    0.214417681200281
       125     1.14474552392885    0.191738993146705
       126     1.14481998376519    0.230365141629444
       127     1.14489445328862    0.223296146310617
       128     1.14496893250104    0.216396034838997
       129     1.14504342140433    0.196998518674023
       130     1.14511792000039    0.210388595131188
       131     1.14519242829111    0.203826251353983
       132     1.14526694627837    0.188530200049763
       133     1.14534147396408    0.234635490337404
       134     1.14541601135012    0.213356125589262
       135      1.1454905584384    0.209954322381226
       136      1.1455651152308    0.205683973673265
       137     1.14563968172922    0.213356125589262
       138     1.14571425793556    0.200786342104248
       139      1.1457888438517    0.220690509810844
       140     1.14586343947956    0.215334479227978
       141     1.14593804482102    0.216685550005638
       142     1.14601265987798    0.221969201796843
       143     1.14608728465234    0.238085546073214
       144       1.146161919146    0.224261196866088
       145     1.14623656336086    0.221341918935787
       146     1.14631121729882    0.219532449144278
       147     1.14638588096177    0.208072473798057
       148     1.14646055435162    0.221655560366315
       149     1.14653523747026    0.220183858269222
       150     1.14660993031961    0.206407761589869
       151     1.14668463290156    0.215672246922393
       152     1.14675934521801    0.193210695243799
       153     1.14683406727087     0.20459829179836
       154     1.14690879906204    0.198856240993306
       155     1.14698354059342    0.192100887105007
       156     1.14705829186692    0.188650831369197
       157     1.14713305288444    0.208193105117491
       158      1.1472078236479    0.215141469116884
       159     1.14728260415918    0.241969874558986
       160     1.14735739442021    0.231378444712689
       161     1.14743219443288    0.212656463936545
       162     1.14750700419911    0.227011590949181
       163     1.14758182372081    0.207565822256434
       164     1.14765665299987    0.199266387479381
       165     1.14773149203821    0.216106519672355
       166     1.14780634083775     0.20520144839553
       167     1.14788119940038    0.215069090325224
       168     1.14795606772802    0.191714866882818
       169     1.14803094582258    0.205370332242737
       170     1.14810583368598    0.182281497703086
       171     1.14818073132011    0.222379348282919
       172     1.14825563872691    0.210050827436773
       173     1.14833055590827    0.242959051378344
       174     1.14840548286611    0.209881943589565
       175     1.14848041960235    0.225419257532653
       176      1.1485553661189    0.202306296729116
       177     1.14863032241767     0.22064225728307
       178     1.14870528850059    0.195164922618628
       179     1.14878026436956    0.187999422244253
       180      1.1488552500265    0.242645409947816
       181     1.14893024547333    0.211787918436621
       182     1.14900525071197    0.229810237560048
       183     1.14908026574434    0.204960185756662
       184     1.14915529057234    0.216130645936242
       185     1.14923032519791    0.212535832617111
       186     1.14930536962296    0.213959282186432
       187     1.14938042384941    0.215262100436318
       188     1.14945548787918    0.213356125589262
       189     1.14953056171419     0.20242692804855
       190     1.14960564535637    0.239195354212006
       191     1.14968073880763     0.22672207578254
       192      1.1497558420699    0.208675630395226
       193      1.1498309551451     0.19207676084112
       194     1.14990607803515     0.19897687231274
       195     1.14998121074198     0.22184857047741
       196     1.15005635326751     0.21704744396394
       197     1.15013150561367     0.20459829179836
       198     1.15020666778238    0.199362892534928
       199     1.15028183977557    0.213911029658658
       200     1.15035702159516    0.195478564049156
       201     1.15043221324309    0.202595811895757
       202     1.15050741472127    0.203078337173493
       203     1.15058262603164    0.212704716464319
       204     1.15065784717613    0.200906973423682
       205     1.15073307815665    0.193693220521534
       206     1.15080831897515    0.196588372187948
       207     1.15088356963356    0.236517338920573
       208      1.1509588301338    0.226963338421408
       209      1.1510341004778    0.188964472799725
       210      1.1511093806675    0.207179802034246
       211     1.15118467070482    0.233308545823631
       212     1.15125997059171    0.222765368505107
       213     1.15133528033009    0.228700429421256
       214     1.15141059992189    0.193138316452138
       215     1.15148592936906    0.220738762338618
       216     1.15156126867352    0.203367852340134
       217     1.15163661783721    0.208820387978547
       218     1.15171197686206    0.227011590949181
       219     1.15178734575002    0.215455110547412
       220     1.15186272450301    0.232608884170915
       221     1.15193811312298    0.219725459255373
       222     1.15201351161186     0.21644428736677
       223     1.15208891997159    0.238061419809328
       224     1.15216433820411    0.225395131268767
       225     1.15223976631136    0.217650600561109
       226     1.15231520429527    0.240305162350798
       227      1.1523906521578    0.232198737684839
       228     1.15246610990087    0.230558151740538
       229     1.15254157752642    0.215117342852997
       230     1.15261705503641    0.235962434851177
       231     1.15269254243277    0.208241357645264
       232     1.15276803971745    0.219170555185977
       233     1.15284354689238    0.211546655797753
       234     1.15291906395952    0.238616323878724
       235      1.1529945909208    0.196105846910212
       236     1.15307012777817    0.211884423492168
       237     1.15314567453358    0.233911702420801
       238     1.15322123118897    0.220931772449712
       239     1.15329679774628    0.232464126587594
       240     1.15337237420747    0.188313063674782
       241     1.15344796057448    0.200810468368135
       242     1.15352355684926    0.211812044700508
       243     1.15359916303376    0.206045867631567
       244     1.15367477912992    0.216757928797298
       245     1.15375040513969    0.181943730008671
       246     1.15382604106503    0.244261869628231
       247     1.15390168690789    0.225925909074276
       248     1.15397734267021    0.208000095006396
       249     1.15405300835395    0.228845187004577
       250     1.15412868396105    0.212656463936545
       251     1.15420436949348    0.201486003756965
       252     1.15428006495318    0.222451727074579
       253      1.1543557703421      0.2183985147416
       254     1.15443148566221     0.22814552535186
       255     1.15450721091545     0.21231869624213
       256     1.15458294610378    0.211836170964395
       257     1.15465869122916    0.198518473298891
       258     1.15473444629353    0.222258716963485
       259     1.15481021129887    0.215165595380771
       260     1.15488598624711    0.220352742116429
       261     1.15496177114023    0.227687126338011
       262     1.15503756598018    0.221341918935787
       263     1.15511337076892    0.245926581836419
       264      1.1551891855084    0.195309680201949
       265     1.15526501020059    0.213428504380922
       266     1.15534084484745    0.178590179328408
       267     1.15541668945093    0.193379579091006
       268       1.155492544013    0.194706523604779
       269     1.15556840853562    0.247543041516833
       270     1.15564428302075    0.206311256534322
       271     1.15572016747035    0.225081489838238
       272     1.15579606188639    0.215455110547412
       273     1.15587196627084    0.211715539644961
       274     1.15594788062564    0.212801221519866
       275     1.15602380495278    0.215141469116884
       276      1.1560997392542    0.222065706852391
       277     1.15617568353189    0.219749585519259
       278     1.15625163778781    0.215141469116884
       279     1.15632760202392    0.240908318947968
       280     1.15640357624218    0.185056018050066
       281     1.15647956044458    0.219628954199826
       282     1.15655555463307    0.200689837048701
       283     1.15663155880962    0.223127262463409
       284     1.15670757297621    0.250124551752719
       285      1.1567835971348    0.189495250605234
       286     1.15685963128737    0.200520953201494
       287     1.15693567543588    0.232922525601443
       288      1.1570117295823    0.224068186754994
       289     1.15708779372862    0.206118246423227
       290     1.15716386787679     0.23444248022631
       291      1.1572399520288    0.195888710535231
       292     1.15731604618661    0.240932445211855
       293     1.15739215035221    0.214658943839148
       294     1.15746826452756    0.222644737185673
       295     1.15754438871463    0.200376195618173
       296     1.15762052291542    0.248604597127852
       297     1.15769666713188    0.241535601809024
       298     1.15777282136601    0.243779344350495
       299     1.15784898561976     0.23789253596212
       300     1.15792515989513    0.209664807214584
       301     1.15800134419409     0.24141497048959
       302     1.15807753851862    0.239557248170308
       303      1.1581537428707    0.228483293046275
       304      1.1582299572523    0.219025797602656
       305     1.15830618166542    0.214658943839148
       306     1.15838241611202    0.239677879489742
       307     1.15845866059409    0.224333575657748
       308     1.15853491511361     0.20331959981236
       309     1.15861117967257    0.204887806965001
       310     1.15868745427294    0.223006631143975
       311     1.15876373891672    0.222982504880088
       312     1.15884003360587    0.232222863948726
       313      1.1589163383424    0.205539216089944
       314     1.15899265312828    0.230196257782236
       315     1.15906897796549    0.198011821757268
       316     1.15914531285603    0.245781824253098
       317     1.15922165780188    0.224478333241069
       318     1.15929801280503    0.221221287616353
       319     1.15937437786747    0.222789494768994
       320     1.15945075299117    0.226143045449257
       321     1.15952713817814    0.196660750979608
       322     1.15960353343036    0.205973488839907
       323     1.15967993874982    0.249714405266644
       324     1.15975635413851    0.214031660978092
       325     1.15983277959842    0.253067955946906
       326     1.15990921513154    0.209206408200735
       327     1.15998566073987    0.224044060491107
       328     1.16006211642539    0.216661423741751
       329      1.1601385821901    0.213500883172583
       330     1.16021505803599    0.217312832866694
       331     1.16029154396506    0.200931099687569
       332      1.1603680399793    0.204405281687266
       333      1.1604445460807    0.219580701672052
       334     1.16052106227127    0.226963338421408
       335     1.16059758855298    0.230654656796085
       336     1.16067412492786    0.203416104867908
       337     1.16075067139788     0.21847089353326
       338     1.16082722796505    0.228193777879633
       339     1.16090379463136    0.219098176394316
       340     1.16098037139881    0.197987695493381
       341     1.16105695826941    0.196322983285194
       342     1.16113355524515     0.18165421484203
       343     1.16121016232803    0.215865257033487
       344     1.16128677952006    0.220955898713599
       345     1.16136340682323    0.208361988964698
       346     1.16144004423954    0.225684646435408
       347       1.161516691771    0.248725228447285
       348     1.16159334941962    0.218277883422166
       349     1.16167001718738    0.250172804280492
       350      1.1617466950763    0.247880809211248
       351     1.16182338308839     0.22199332806073
       352     1.16190008122564    0.224212944338314
       353     1.16197678949006    0.211136509311678
       354     1.16205350788367    0.221752065421862
       355     1.16213023640845    0.238109672337101
       356     1.16220697506643     0.22049749969975
       357     1.16228372385961    0.210388595131188
       358     1.16236048278999    0.218832787491562
       359     1.16243725185959    0.208989271825754
       360     1.16251403107041    0.199314640007155
       361     1.16259082042447    0.218495019797147
       362     1.16266761992377    0.223103136199522
       363     1.16274442957033     0.23654146518446
       364     1.16282124936615    0.213718019547564
       365     1.16289807931325    0.230365141629444
       366     1.16297491941364    0.228338535462954
       367     1.16305176966933    0.248290955697323
       368     1.16312863008234    0.178324790425654
       369     1.16320550065468    0.232801894282009
       370     1.16328238138837    0.224333575657748
       371     1.16335927228541    0.245974834364192
       372     1.16343617334783    0.217264580338921
       373     1.16351308457764    0.199845417812664
       374     1.16359000597686    0.201051731007003
       375     1.16366693754751    0.205901110048246
       376     1.16374387929159    0.229472469865633
       377     1.16382083121114    0.227976641504652
       378     1.16389779330816    0.216347782311223
       379     1.16397476558468    0.227880136449105
       380     1.16405174804273    0.235238646934574
       381     1.16412874068431    0.220980024977485
       382     1.16420574351144    0.225033237310465
       383     1.16428275652616     0.22199332806073
       384     1.16435977973049    0.205539216089944
       385     1.16443681312643    0.219460070352618
       386     1.16451385671603    0.235552288365102
       387     1.16459091050129    0.278135144125274
       388     1.16466797448425     0.21989434310258
       389     1.16474504866693    0.230148005254463
       390     1.16482213305136    0.197722306590627
       391     1.16489922763955    0.227035717213068
       392     1.16497633243355    0.198325463187796
       393     1.16505344743536    0.205418584770511
       394     1.16513057264703    0.211763792172734
       395     1.16520770807057    0.187468644438744
       396     1.16528485370803    0.194827154924213
       397     1.16536200956141    0.231233687129368
       398     1.16543917563276    0.215551615602959
       399     1.16551635192411    0.234466606490197
       400     1.16559353843748    0.211184761839452
       401     1.16567073517491    0.206045867631567
       402     1.16574794213843    0.201679013868059
       403     1.16582515933007    0.226673823254766
       404     1.16590238675186    0.245154541392042
       405     1.16597962440583    0.202788822006851
       406     1.16605687229403    0.234321848906876
       407     1.16613413041847     0.23572117221231
       408     1.16621139878121     0.21629952978345
       409     1.16628867738427    0.213549135700356
       410     1.16636596622969    0.217071570227827
       411     1.16644326531951    0.210002574908999
       412     1.16652057465575    0.236131318698385
       413     1.16659789424047    0.210653984033942
       414      1.1666752240757    0.251427370002605
       415     1.16675256416347    0.219725459255373
       416     1.16682991450583    0.210533352714508
       417     1.16690727510482    0.229810237560048
       418     1.16698464596247    0.226987464685294
       419     1.16706202708083    0.228507419310162
       420     1.16713941846194    0.215817004505714
       421     1.16721682010783     0.22896581832401
       422     1.16729423202056    0.217409337922242
       423     1.16737165420216    0.226070666657597
       424     1.16744908665468    0.226553191935332
       425     1.16752652938017    0.246457359641928
       426     1.16760398238066    0.213235494269828
       427      1.1676814456582    0.245275172711476
       428     1.16775891921484    0.240449919934119
       429     1.16783640305262    0.232319369004273
       430     1.16791389717359    0.230799414379406
       431      1.1679914015798    0.206359509062095
       432      1.1680689162733    0.208530872811906
       433     1.16814644125612    0.206552519173189
       434     1.16822397653033    0.218808661227675
       435     1.16830152209798    0.245854203044758
       436      1.1683790779611    0.216227150991789
       437     1.16845664412176    0.208024221270283
       438       1.168534220582    0.207565822256434
       439     1.16861180734387    0.222620610921787
       440     1.16868940440943    0.204164019048398
       441     1.16876701178073    0.217457590450015
       442     1.16884462945982    0.224381828185522
       443     1.16892225744876    0.210388595131188
       444      1.1689998957496    0.229424217337859
       445      1.1690775443644    0.236034813642838
       446     1.16915520329521    0.233501555934726
       447     1.16923287254408    0.220111479477561
       448     1.16931055211308    0.231064803282161
       449     1.16938824200425    0.229737858768388
       450     1.16946594221967    0.189229861702479
       451     1.16954365276138    0.248339208225097
       452     1.16962137363145     0.21149840326998
       453     1.16969910483193    0.216999191436166
       454     1.16977684636488    0.238109672337101
       455     1.16985459823237    0.235986561115064
       456     1.16993236043645    0.209713059742358
       457     1.17001013297919     0.20602174136768
       458     1.17008791586265    0.222451727074579
       459     1.17016570908889    0.219460070352618
       460     1.17024351265997    0.206335382798208
       461     1.17032132657797     0.23991914212861
       462     1.17039915084493    0.243706965558835
       463     1.17047698546293    0.222355222019032
       464     1.17055483043403    0.224598964560503
       465     1.17063268576029    0.194682397340892
       466      1.1707105514438    0.219870216838693
       467      1.1707884274866    0.196105846910212
       468     1.17086631389077    0.248290955697323
       469     1.17094421065837    0.203609114979002
       470     1.17102211779148    0.207951842478623
       471     1.17110003529217    0.207035044450925
       472      1.1711779631625     0.22469546961605
       473     1.17125590140454    0.221004151241372
       474     1.17133385002037    0.200110806715418
       475     1.17141180901205    0.206890286867604
       476     1.17148977838166    0.209327039520169
       477     1.17156775813127    0.233984081212461
       478     1.17164574826295    0.215382731755752
       479     1.17172374877878    0.217312832866694
       480     1.17180175968083     0.22949659612952
       481     1.17187978097117    0.214610691311375
       482     1.17195781265189     0.23234349526816
       483     1.17203585472505    0.200086680451532
       484     1.17211390719273    0.199459397590475
       485     1.17219197005701    0.241607980600685
       486     1.17227004331997    0.247784304155701
       487     1.17234812698368    0.232150485157066
       488     1.17242622105023    0.221583181574655
       489     1.17250432552169    0.204646544326134
       490     1.17258244040013    0.196009341854665
       491     1.17266056568766    0.203729746298436
       492     1.17273870138633    0.238133798600988
       493     1.17281684749824    0.226456686879785
       494     1.17289500402546    0.220449247171976
       495     1.17297317097008    0.236830980351102
       496     1.17305134833418    0.221510802782995
       497     1.17312953611984    0.219122302658203
       498     1.17320773432916     0.21149840326998
       499      1.1732859429642    0.215406858019639
       500     1.17336416202707    0.255842476293886
       501     1.17344239151984    0.199025124840513
       502     1.17352063144459    0.225974161602049
       503     1.17359888180343    0.213500883172583
       504     1.17367714259843    0.213114862950394
       505     1.17375541383168    0.235624667156762
       506     1.17383369550527    0.212222191186583
       507     1.17391198762129    0.222282843227372
       508     1.17399029018183    0.210485100186735
       509     1.17406860318898    0.222258716963485
       510     1.17414692664483    0.180061881425502
       511     1.17422526055147    0.241487349281251
       512       1.174303604911    0.243345071600533
       513      1.1743819597255    0.231330192184915
       514     1.17446032499707    0.230485772948878
       515      1.1745387007278    0.206890286867604
       516     1.17461708691978     0.22049749969975
       517     1.17469548357512    0.198397841979457
       518      1.1747738906959    0.220473373435863
       519     1.17485230828423    0.231306065921028
       520     1.17493073634219    0.242717788739477
       521     1.17500917487189    0.211763792172734
       522     1.17508762387542    0.207855337423076
       523     1.17516608335488    0.207203928298132
       524     1.17524455331237    0.215985888352921
       525     1.17532303374998    0.241535601809024
       526     1.17540152466983    0.199483523854362
       527       1.175480026074    0.238905839045365
       528      1.1755585379646    0.209302913256283
       529     1.17563706034373    0.236107192434498
       530     1.17571559321349     0.22469546961605
       531     1.17579413657599     0.23166795987933
       532     1.17587269043333    0.209254660728509
       533      1.1759512547876    0.226408434352011
       534     1.17602982964092    0.227204601060275
       535     1.17610841499539    0.242597157420043
       536     1.17618701085312    0.211546655797753
       537      1.1762656172162    0.223537408949484
       538     1.17634423408675    0.222403474546806
       539     1.17642286146688    0.226746202046426
       540     1.17650149935869    0.207324559617566
       541     1.17658014776429    0.181364699675388
       542     1.17665880668579    0.235576414628989
       543     1.17673747612529    0.213187241742055
       544     1.17681615608492    0.227928388976879
       545     1.17689484656677    0.233187914504197
       546     1.17697354757296    0.251041349780417
       547      1.1770522591056    0.240401667406345
       548      1.1771309811668    0.229930868879482
       549     1.17720971375868    0.202861200798512
       550     1.17728845688335    0.206335382798208
       551     1.17736721054291    0.202306296729116
       552      1.1774459747395    0.227735378865785
       553     1.17752474947521    0.208675630395226
       554     1.17760353475218     0.21569637318628
       555      1.1776823305725    0.203705620034549
       556      1.1777611369383     0.21359738822813
       557      1.1778399538517    0.203030084645719
       558     1.17791878131482    0.218688029908241
       559     1.17799761932976    0.204960185756662
       560     1.17807646789866    0.242235263461741
       561     1.17815532702363    0.227108096004728
       562     1.17823419670679    0.220449247171976
       563     1.17831307695026    0.213066610422621
       564     1.17839196775616    0.230582278004425
       565     1.17847086912662    0.218302009686053
       566     1.17854978106375    0.247108768766871
       567     1.17862870356968    0.228290282935181
       568     1.17870763664653    0.210774615353376
       569     1.17878658029643    0.208168978853604
       570      1.1788655345215    0.241197834114609
       571     1.17894449932387     0.21494845900579
       572     1.17902347470565    0.210195585020094
       573     1.17910246066899    0.216975065172279
       574       1.179181457216    0.231040677018274
       575     1.17926046434881    0.224840227199371
       576     1.17933948206955    0.240860066420194
       577     1.17941851038035    0.230823540643293
       578     1.17949754928334    0.206238877742661
       579     1.17957659878065    0.222282843227372
       580      1.1796556588744    0.238664576406497
       581     1.17973472956673    0.218446767269373
       582     1.17981381085977    0.217747105616657
       583     1.17989290275565    0.225660520171521
       584      1.1799720052565    0.226842707101974
       585     1.18005111836447    0.246023086891966
       586     1.18013024208167    0.192945306341044
       587     1.18020937641025    0.234225343851329
       588     1.18028852135233    0.222572358394013
       589     1.18036767691007    0.203729746298436
       590     1.18044684308558     0.19499603877142
       591     1.18052601988101    0.198518473298891
       592      1.1806052072985     0.21427292361696
       593     1.18068440534018    0.215937635825148
       594     1.18076361400819    0.220087353213674
       595     1.18084283330466    0.248122071850116
       596     1.18092206323175     0.20939941831183
       597     1.18100130379159    0.216854433852846
       598     1.18108055498631    0.216275403519563
       599     1.18115981681807      0.2225964846579
       600     1.18123908928899    0.229279459754539
       601     1.18131837240124    0.218881040019335
       602     1.18139766615693    0.200255564298739
       603     1.18147697055823    0.218712156172128
       604     1.18155628560728    0.187613402022065
       605     1.18163561130621    0.219242933977637
       606     1.18171494765718    0.199290513743268
       607     1.18179429466233    0.232633010434801
       608      1.1818736523238    0.211739665908848
       609     1.18195302064375    0.233839323629141
       610     1.18203239962431    0.220762888602504
       611     1.18211178926765    0.204694796853907
       612      1.1821911895759    0.245275172711476
       613     1.18227060055122    0.208168978853604
       614     1.18235002219576    0.197481043951759
       615     1.18242945451166    0.236107192434498
       616     1.18250889750108    0.185297280688934
       617     1.18258835116616    0.209688933478471
       618     1.18266781550907    0.223899302907786
       619     1.18274729053195    0.203609114979002
       620     1.18282677623696    0.240136278503591
       621     1.18290627262625    0.215961762089035
       622     1.18298577970198    0.207541695992547
       623     1.18306529746629    0.222331095755145
       624     1.18314482592135    0.213090736686507
       625     1.18322436506931    0.228097272824086
       626     1.18330391491233    0.228676303157369
       627     1.18338347545257     0.22462309082439
       628     1.18346304669217    0.193234821507685
       629     1.18354262863331    0.219942595630354
       630     1.18362222127815    0.237385884420498
       631     1.18370182462883      0.2032472210207
       632     1.18378143868752    0.249256006252795
       633     1.18386106345638    0.220376868380316
       634     1.18394069893758      0.2448650262254
       635     1.18402034513327    0.211184761839452
       636     1.18410000204561    0.225539888852087
       637     1.18417966967678    0.226625570726993
       638     1.18425934802893    0.230678783059972
       639     1.18433903710423    0.218712156172128
       640     1.18441873690485    0.209085776881302
       641     1.18449844743294    0.242862546322797
       642     1.18457816869067    0.223609787741145
       643     1.18465790068022    0.243296819072759
       644     1.18473764340374    0.191787245674478
       645     1.18481739686341     0.21089524667281
       646      1.1848971610614    0.227976641504652
       647     1.18497693599987    0.247904935475135
       648     1.18505672168099    0.210557478978395
       649     1.18513651810693    0.231499076032123
       650     1.18521632527987    0.236348455073366
       651     1.18529614320197    0.204091640256738
       652     1.18537597187541    0.225853530282615
       653     1.18545581130235    0.205997615103793
       654     1.18553566148498    0.230823540643293
       655     1.18561552242546    0.218856913755448
       656     1.18569539412598    0.244454879739325
       657      1.1857752765887     0.20520144839553
       658     1.18585516981579    0.218760408699901
       659     1.18593507380945    0.238881712781478
       660     1.18601498857183    0.219435944088731
       661     1.18609491410513    0.214779575158582
       662     1.18617485041151    0.234128838795782
       663     1.18625479749316    0.213838650866998
       664     1.18633475535225    0.196009341854665
       665     1.18641472399097    0.233646313518046
       666     1.18649470341149    0.224864353463257
       667     1.18657469361599    0.231812717462651
       668     1.18665469460666    0.240618803781326
       669     1.18673470638568    0.201196488590324
       670     1.18681472895523    0.226939212157521
       671     1.18689476231749    0.200183185507079
       672     1.18697480647464    0.203826251353983
       673     1.18705486142888    0.204139892784511
       674     1.18713492718238    0.212632337672659
       675     1.18721500373734    0.221486676519108
       676     1.18729509109593    0.226842707101974
       677     1.18737518926034    0.237506515739932
       678     1.18745529823276    0.231909222518198
       679     1.18753541801538    0.222234590699598
       680     1.18761554861039    0.180182512744936
       681     1.18769569001998    0.250076299224945
       682     1.18777584224632     0.23444248022631
       683     1.18785600529163    0.229255333490652
       684     1.18793617915807    0.232753641754235
       685     1.18801636384786    0.222355222019032
       686     1.18809655936317    0.226167171713144
       687     1.18817676570621    0.230413394157217
       688     1.18825698287915     0.21427292361696
       689     1.18833721088421    0.210774615353376
       690     1.18841744972357    0.222065706852391
       691     1.18849769939942    0.195864584271345
       692     1.18857795991397    0.227373484907483
       693      1.1886582312694    0.255070435849509
       694     1.18873851346792    0.227518242490804
       695     1.18881880651172     0.21089524667281
       696       1.188899110403    0.197794685382287
       697     1.18897942514396    0.206190625214888
       698     1.18905975073679    0.252295915502529
       699     1.18914008718371    0.236058939906725
       700     1.18922043448689      0.2225964846579
       701     1.18930079264856    0.217023317700053
       702      1.1893811616709    0.248363334488984
       703     1.18946154155613    0.210846994145037
       704     1.18954193230644    0.205901110048246
       705     1.18962233392403    0.239653753225855
       706     1.18970274641111    0.218977545074882
       707     1.18978316976989    0.226504939407559
       708     1.18986360400257    0.224116439282767
       709     1.18994404911135    0.232126358893179
       710     1.19002450509845       0.208723882923
       711     1.19010497196606    0.230968298226613
       712     1.19018544971639    0.225250373685446
       713     1.19026593835166    0.226746202046426
       714     1.19034643787407     0.22049749969975
       715     1.19042694828583    0.224791974671597
       716     1.19050746958915    0.209061650617415
       717     1.19058800178624    0.222741242241221
       718     1.19066854487931    0.219701332991486
       719     1.19074909887058    0.216082393408468
       720     1.19082966376225    0.237385884420498
       721     1.19091023955653    0.217481716713902
       722     1.19099082625565    0.218856913755448
       723     1.19107142386181    0.220014974422014
       724     1.19115203237723    0.224261196866088
       725     1.19123265180413    0.204139892784511
       726     1.19131328214471    0.219484196616505
       727     1.19139392340121    0.210774615353376
       728     1.19147457557582    0.200520953201494
       729     1.19155523867078    0.197095023729571
       730     1.19163591268829    0.217771231880543
       731     1.19171659763058    0.215406858019639
       732     1.19179729349987    0.228049020296313
       733     1.19187800029837    0.249642026474983
       734     1.19195871802831    0.224936732254918
       735     1.19203944669191    0.222934252352315
       736     1.19212018629139    0.253405723641321
       737     1.19220093682897    0.202523433104097
       738     1.19228169830687    0.208168978853604
       739     1.19236247072732     0.19972478649323
       740     1.19244325409255    0.192728169966063
       741     1.19252404840477    0.225877656546502
       742     1.19260485366622    0.232681262962575
       743     1.19268566987911    0.230365141629444
       744     1.19276649704568    0.223730419060579
       745     1.19284733516815     0.21704744396394
       746     1.19292818424875    0.193813851840968
       747     1.19300904428971    0.222620610921787
       748     1.19308991529325    0.228652176893482
       749     1.19317079726161    0.199169882423834
       750     1.19325169019702     0.19620235196576
       751      1.1933325941017    0.234080586268008
       752      1.1934135089779    0.176442941842485
       753     1.19349443482783    0.214731322630809
       754     1.19357537165374    0.249449016363889
       755     1.19365631945785    0.214200544825299
       756      1.1937372782424    0.235142141879027
       757     1.19381824800963     0.21914642892209
       758     1.19389922876177    0.196660750979608
       759     1.19398022050105    0.240835940156308
       760     1.19406122322972    0.247711925364041
       761        1.19414223695    0.220063226949788
       762     1.19422326166413    0.233212040768084
       763     1.19430429737436    0.247398283933512
       764     1.19438534408293    0.247374157669626
       765     1.19446640179206    0.240256909823025
       766     1.19454747050401    0.217433464186128
       767       1.194628550221     0.21576875197794
       768     1.19470964094529    0.236420833865026
       769     1.19479074267911    0.223971681699446
       770     1.19487185542471    0.196564245924061
       771     1.19495297918433    0.218374388477713
       772     1.19503411396021    0.201051731007003
       773      1.1951152597546    0.251958147808114
       774     1.19519641656974    0.225588141379861
       775     1.19527758440788    0.230220384046123
       776     1.19535876327126    0.217023317700053
       777     1.19543995316213    0.200303816826513
       778     1.19552115408273    0.231499076032123
       779     1.19560236603532    0.214803701422469
       780     1.19568358902215    0.235214520670687
       781     1.19576482304545    0.198904493521079
       782     1.19584606810749    0.236300202545592
       783     1.19592732421051    0.229255333490652
       784     1.19600859135676    0.234177091323555
       785     1.19608986954849    0.215069090325224
       786     1.19617115878796    0.202957705854059
       787     1.19625245907742    0.212222191186583
       788     1.19633377041911    0.219797838047033
       789     1.19641509281531    0.222524105866239
       790     1.19649642626825    0.229375964810086
       791      1.1965777707802    0.207155675770359
       792     1.19665912635341    0.234659616601291
       793     1.19674049299014     0.21644428736677
       794     1.19682187069264    0.237096369253856
       795     1.19690325946318    0.247543041516833
       796       1.196984659304    0.236058939906725
       797     1.19706607021737    0.251161981099851
       798     1.19714749220555    0.218832787491562
       799      1.1972289252708    0.234538985281857
       800     1.19731036941538    0.236662096503894
       801     1.19739182464154    0.190243164785724
       802     1.19747329095156    0.239291859267553
       803     1.19755476834769    0.207203928298132
       804      1.1976362568322    0.239460743114761
       805     1.19771775640735    0.196419488340741
       806     1.19779926707541    0.257507188502074
       807     1.19788078883863      0.2171198227556
       808     1.19796232169929    0.234828500448499
       809     1.19804386565966    0.225877656546502
       810     1.19812542072199    0.216975065172279
       811     1.19820698688856     0.24681925360023
       812     1.19828856416163    0.226143045449257
       813     1.19837015254347    0.233043156920877
       814     1.19845175203636    0.195912836799118
       815     1.19853336264256    0.225274499949333
       816     1.19861498436434    0.200231438034852
       817     1.19869661720398    0.235286899462348
       818     1.19877826116374    0.240546424989666
       819      1.1988599162459    0.215913509561261
       820     1.19894158245273    0.209688933478471
       821      1.1990232597865    0.253526354960755
       822     1.19910494824949     0.23362218725416
       823     1.19918664784397    0.209785438534018
       824     1.19926835857223    0.202837074534625
       825     1.19935008043653    0.221148908824693
       826     1.19943181343915    0.216854433852846
       827     1.19951355758236    0.194465260965911
       828     1.19959531286846    0.237120495517743
       829     1.19967707929971    0.229448343601746
       830     1.19975885687839     0.26901541637607
       831     1.19984064560679    0.214104039769752
       832     1.19992244548718    0.258375734001999
       833     1.20000425652185    0.229231207226765
       834     1.20008607871308    0.205418584770511
       835     1.20016791206314    0.212728842728206
       836     1.20024975657433    0.211932676019942
       837     1.20033161224893    0.246746874808569
       838     1.20041347908921    0.208748009186887
       839     1.20049535709747    0.234731995392952
       840     1.20057724627599    0.212801221519866
       841     1.20065914662706    0.243682839294948
       842     1.20074105815296    0.208313736436924
       843     1.20082298085597    0.215865257033487
       844      1.2009049147384    0.240522298725779
       845     1.20098685980253    0.215985888352921
       846     1.20106881605064    0.222741242241221
       847     1.20115078348502    0.215406858019639
       848     1.20123276210797    0.240763561364647
       849     1.20131475192178     0.21989434310258
       850     1.20139675292874    0.225925909074276
       851     1.20147876513114    0.229375964810086
       852     1.20156078853127    0.217819484408317
       853     1.20164282313143    0.214876080214129
       854     1.20172486893391    0.242428273572835
       855       1.201806925941    0.235479909573442
       856     1.20188899415501    0.229930868879482
       857     1.20197107357823    0.216854433852846
       858     1.20205316421295    0.216902686380619
       859     1.20213526606147     0.22401993422722
       860     1.20221737912609    0.219677206727599
       861     1.20229950340911    0.228483293046275
       862     1.20238163891283    0.218736282436015
       863     1.20246378563954    0.243007303906118
       864     1.20254594359156    0.229834363823935
       865     1.20262811277117    0.217964241991638
       866     1.20271029318068    0.228652176893482
       867     1.20279248482239     0.21637190857511
       868     1.20287468769861    0.243899975669929
       869     1.20295690181163    0.205177322131643
       870     1.20303912716377    0.255432329807811
       871     1.20312136375733    0.207493443464774
       872     1.20320361159461    0.211908549756055
       873     1.20328587067793    0.211787918436621
       874     1.20336814100957    0.227301106115822
       875     1.20345042259186    0.252416546821963
       876     1.20353271542711    0.197722306590627
       877     1.20361501951761    0.223465030157824
       878     1.20369733486568    0.219870216838693
       879     1.20377966147364    0.225322752477106
       880     1.20386199934378     0.24479264743374
       881     1.20394434847842    0.217747105616657
       882     1.20402670887988    0.232029853837632
       883     1.20410908055046    0.227518242490804
       884     1.20419146349248    0.254298395405132
       885     1.20427385770825    0.219435944088731
       886     1.20435626320008    0.227711252601898
       887      1.2044386799703    0.221414297727448
       888     1.20452110802122    0.229689606240614
       889     1.20460354735514     0.22896581832401
       890      1.2046859979744    0.234997384295706
       891     1.20476845988131    0.222258716963485
       892     1.20485093307818    0.244334248419891
       893     1.20493341756733    0.257000536960452
       894     1.20501591335109    0.205008438284435
       895     1.20509842043177    0.197408665160099
       896      1.2051809388117    0.231402570976575
       897     1.20526346849319    0.220835267394165
       898     1.20534600947857    0.216106519672355
       899     1.20542856177015    0.226336055560351
       900     1.20551112537028    0.253767617599623
       901     1.20559370028125    0.234104712531895
       902     1.20567628650541    0.210967625464471
       903     1.20575888404508    0.200834594632022
       904     1.20584149290258    0.206866160603718
       905     1.20592411308023    0.208772135450773
       906     1.20600674458038    0.219339439033184
       907     1.20608938740533      0.2364690863928
       908     1.20617204155743    0.232029853837632
       909       1.206254707039    0.229062323379558
       910     1.20633738385237    0.209713059742358
       911     1.20642007199986     0.22334439883839
       912     1.20650277148382    0.205515089826058
       913     1.20658548230658    0.201124109798663
       914     1.20666820447045    0.219508322880392
       915     1.20675093797779    0.211836170964395
       916     1.20683368283091    0.235359278254008
       917     1.20691643903216    0.213983408450318
       918     1.20699920658387    0.199218134951607
       919     1.20708198548838    0.252392420558076
       920     1.20716477574801    0.225708772699295
       921     1.20724757736512    0.209061650617415
       922     1.20733039034202    0.232922525601443
       923     1.20741321468107    0.244961531280947
       924     1.20749605038461    0.198566725826664
       925     1.20757889745496    0.213187241742055
       926     1.20766175589447    0.248266829433437
       927     1.20774462570548    0.216275403519563
       928     1.20782750689034     0.23511801561514
       929     1.20791039945138    0.237120495517743
       930     1.20799330339094     0.23024451031001
       931     1.20807621871137    0.253912375182944
       932     1.20815914541502      0.2309924244905
       933     1.20824208350422    0.205780478728812
       934     1.20832503298133    0.263056229196034
       935     1.20840799384868    0.220400994644203
       936     1.20849096610863    0.236855106614988
       937     1.20857394976351     0.22124541388024
       938     1.20865694481569    0.212222191186583
       939      1.2087399512675    0.226432560615898
       940     1.20882296912129      0.2448650262254
       941     1.20890599837942    0.211233014367225
       942     1.20898903904424    0.239967394656383
       943     1.20907209111809    0.235431657045668
       944     1.20915515460333    0.214514186255828
       945      1.2092382295023    0.208965145561868
       946     1.20932131581737    0.189495250605234
       947     1.20940441355088    0.218688029908241
       948      1.2094875227052    0.228049020296313
       949     1.20957064328266    0.247832556683475
       950     1.20965377528564    0.239412490586987
       951     1.20973691871648    0.219194681449863
       952     1.20982007357754    0.223440903893937
       953     1.20990323987118    0.192390402271648
       954     1.20998641759975    0.228242030407407
       955     1.21006960676563      0.2309924244905
       956     1.21015280737115    0.237844283434346
       957     1.21023601941869    0.225346878740993
       958      1.2103192429106    0.204839554437228
       959     1.21040247784926    0.198663230882211
       960       1.210485724237    0.199314640007155
       961     1.21056898207621    0.253381597377434
       962     1.21065225136924    0.227132222268615
       963     1.21073553211846    0.231909222518198
       964     1.21081882432623      0.2267944545742
       965     1.21090212799491    0.228193777879633
       966     1.21098544312688    0.207276307089793
       967     1.21106876972449    0.239074722892572
       968     1.21115210779012    0.234804374184612
       969     1.21123545732613    0.235431657045668
       970     1.21131881833489    0.194272250854817
       971     1.21140219081878    0.230051500198916
       972     1.21148557478015    0.248797607238946
       973     1.21156897022138    0.185707427175009
       974     1.21165237714484     0.24336919786442
       975     1.21173579555291    0.241173707850722
       976     1.21181922544795    0.238109672337101
       977     1.21190266683234    0.205635721145492
       978     1.21198611970844    0.233839323629141
       979     1.21206958407865    0.248942364822267
       980     1.21215305994532    0.220762888602504
       981     1.21223654731084    0.221727939157976
       982     1.21232004617757    0.239653753225855
       983     1.21240355654791    0.229713732504501
       984     1.21248707842422    0.208168978853604
       985     1.21257061180889    0.213066610422621
       986     1.21265415670429    0.198614978354438
       987      1.2127377131128     0.21854327232492
       988      1.2128212810368    0.236758601559441
       989     1.21290486047867    0.214634817575262
       990      1.2129884514408    0.240425793670232
       991     1.21307205392556    0.200448574409833
       992     1.21315566793535    0.247760177891814
       993     1.21323929347253    0.223054883671749
       994      1.2133229305395      0.2322711164765
       995     1.21340657913864    0.233429177143065
       996     1.21349023927234    0.220521625963637
       997     1.21357391094298     0.21007495370066
       998     1.21365759415295    0.232608884170915
       999     1.21374128890463    0.218181378366619
      1000     1.21382499520041    0.232029853837632
      1001     1.21390871304269    0.237796030906573
      1002     1.21399244243385    0.212391075033791
      1003     1.21407618337629    0.230944171962727
      1004     1.21415993587238    0.243996480725476
      1005     1.21424369992453    0.225057363574352
      1006     1.21432747553512    0.193355452827119
      1007     1.21441126270655    0.192318023479988
      1008     1.21449506144121    0.220955898713599
      1009      1.2145788717415    0.202065034090248
      1010      1.2146626936098    0.228362661726841
      1011     1.21474652704852    0.226649696990879
      1012     1.21483037206005    0.200786342104248
      1013     1.21491422864679    0.247856682947361
      1014     1.21499809681113    0.225781151490955
      1015     1.21508197655547    0.244261869628231
      1016     1.21516586788222    0.201944402770814
      1017     1.21524977079376    0.232053980101519
      1018      1.2153336852925     0.21299423163096
      1019     1.21541761138085    0.226673823254766
      1020     1.21550154906119    0.213500883172583
      1021     1.21558549833594    0.227132222268615
      1022     1.21566945920749    0.230051500198916
      1023     1.21575343167825    0.219990848158127
      1024     1.21583741575062    0.232753641754235
      1025     1.21592141142701    0.242621283683929
      1026     1.21600541870983    0.222692989713447
      1027     1.21608943760147    0.215720499450167
      1028     1.21617346810434    0.226263676768691
      1029     1.21625751022086    0.197529296479533
      1030     1.21634156395342    0.235528162101215
      1031     1.21642562930445    0.227759505129671
      1032     1.21650970627634    0.199025124840513
      1033      1.2165937948715    0.222162211907938
      1034     1.21667789509236    0.215961762089035
      1035     1.21676200694131    0.236324328809479
      1036     1.21684613042077    0.226022414129823
      1037     1.21693026553315    0.244768521169853
      1038     1.21701441228088     0.21509321658911
      1039     1.21709857066635      0.2351903944068
      1040     1.21718274069198    0.216106519672355
      1041     1.21726692236019    0.227204601060275
      1042      1.2173511156734    0.211257140631112
      1043     1.21743532063402    0.214393554936394
      1044     1.21751953724447    0.171521184009581
      1045     1.21760376550716    0.236179571226158
      1046     1.21768800542452    0.222355222019032
      1047     1.21777225699896    0.242669536211703
      1048     1.21785652023291    0.248097945586229
      1049     1.21794079512878    0.225346878740993
      1050       1.218025081689    0.245202793919815
      1051     1.21810937991598    0.206456014117642
      1052     1.21819368981216    0.237506515739932
      1053     1.21827801137994    0.243320945336646
      1054     1.21836234462177    0.225877656546502
      1055     1.21844668954005    0.217891863199977
      1056     1.21853104613722    0.236903359142762
      1057      1.2186154144157    0.210002574908999
      1058     1.21869979437793    0.240425793670232
      1059     1.21878418602632    0.223754545324465
      1060      1.2188685893633    0.215792878241827
      1061      1.2189530043913    0.221559055310768
      1062     1.21903743111276    0.241221960378496
      1063      1.2191218695301    0.221824444213523
      1064     1.21920631964575     0.23451485901797
      1065     1.21929078146214    0.212584085144885
      1066     1.21937525498171    0.242597157420043
      1067     1.21945974020689    0.209302913256283
      1068     1.21954423714011    0.220449247171976
      1069      1.2196287457838    0.211474277006093
      1070      1.2197132661404    0.170073608176374
      1071     1.21979779821235    0.228579798101822
      1072     1.21988234200208     0.20459829179836
      1073     1.21996689751203     0.24831508196121
      1074     1.22005146474463    0.196515993396288
      1075     1.22013604370232    0.217433464186128
      1076     1.22022063438755    0.249569647683323
      1077     1.22030523680275    0.238978217837025
      1078     1.22038985095035    0.231957475045972
      1079     1.22047447683281    0.213911029658658
      1080     1.22055911445257    0.230075626462802
      1081     1.22064376381205    0.228121399087973
      1082     1.22072842491372    0.250124551752719
      1083     1.22081309776001    0.205466837298284
      1084     1.22089778235336    0.232391747795934
      1085     1.22098247869622    0.202185665409682
      1086     1.22106718679104    0.239750258281402
      1087     1.22115190664026    0.204960185756662
      1088     1.22123663824632    0.223030757407862
      1089     1.22132138161169    0.222982504880088
      1090     1.22140613673879     0.18787879092482
      1091     1.22149090363009    0.199387018798815
      1092     1.22157568228804    0.222403474546806
      1093     1.22166047271507    0.212366948769904
      1094     1.22174527491365    0.207734706103642
      1095     1.22183008888622    0.219098176394316
      1096     1.22191491463524    0.219508322880392
      1097     1.22199975216316    0.231692086143217
      1098     1.22208460147244    0.195406185257496
      1099     1.22216946256552    0.214224671089186
      1100     1.22225433544486    0.253381597377434
      1101     1.22233922011293    0.250245183072153
      1102     1.22242411657216    0.208313736436924
      1103     1.22250902482503    0.198711483409985
      1104     1.22259394487399    0.202137412881908
      1105      1.2226788767215    0.194223998327043
      1106     1.22276382037002    0.193982735688176
      1107       1.222848775822    0.216975065172279
      1108     1.22293374307991    0.186961992897122
      1109      1.2230187221462    0.204936059492775
      1110     1.22310371302335    0.215479236811299
      1111     1.22318871571381    0.216782055061185
      1112     1.22327373022005    0.199580028909909
      1113     1.22335875654452    0.233718692309707
      1114      1.2234437946897    0.206359509062095
      1115     1.22352884465805    0.204960185756662
      1116     1.22361390645203    0.235552288365102
      1117     1.22369898007412    0.224840227199371
      1118     1.22378406552677    0.197143276257344
      1119     1.22386916281246     0.19282467502161
      1120     1.22395427193366    0.229786111296161
      1121     1.22403939289283    0.230702909323859
      1122     1.22412452569245    0.197601675271193
      1123     1.22420967033498    0.213693893283677
      1124      1.2242948268229       0.207445190937
      1125     1.22437999515868    0.213380251853149
      1126     1.22446517534479    0.259244279501923
      1127     1.22455036738371    0.235142141879027
      1128      1.2246355712779    0.234804374184612
      1129     1.22472078702985    0.214900206478016
      1130     1.22480601464203    0.208072473798057
      1131     1.22489125411692    0.241800990711779
      1132     1.22497650545699    0.230968298226613
      1133     1.22506176866472    0.213066610422621
      1134     1.22514704374259    0.201727266395833
      1135     1.22523233069307    0.201944402770814
      1136     1.22531762951866     0.20662489796485
      1137     1.22540294022182    0.224912605991031
      1138     1.22548826280504     0.23917122794812
      1139      1.2255735972708     0.23714462178163
      1140     1.22565894362159    0.226553191935332
      1141     1.22574430185988    0.211233014367225
      1142     1.22582967198816     0.25026930933604
      1143     1.22591505400892    0.235455783309555
      1144     1.22600044792463    0.243658713031061
      1145     1.22608585373779    0.222089833116277
      1146     1.22617127145089    0.216516666158431
      1147      1.2262567010664    0.215672246922393
      1148     1.22634214258682    0.217988368255524
      1149     1.22642759601463    0.195164922618628
      1150     1.22651306135234    0.225950035338163
      1151     1.22659853860241    0.225757025227068
      1152     1.22668402776736    0.241776864447892
      1153     1.22676952884966    0.228845187004577
      1154     1.22685504185181    0.208579125339679
      1155      1.2269405667763    0.229400091073973
      1156     1.22702610362563    0.233163788240311
      1157     1.22711165240229    0.202981832117945
      1158     1.22719721310877    0.251620380113699
      1159     1.22728278574758    0.223585661477258
      1160      1.2273683703212     0.20317484222904
      1161     1.22745396683214    0.216709676269525
      1162     1.22753957528289    0.219508322880392
      1163     1.22762519567594    0.200882847159795
      1164     1.22771082801381    0.194417008438138
      1165     1.22779647229899    0.245251046447589
      1166     1.22788212853398    0.199700660229343
      1167     1.22796779672127    0.211812044700508
      1168     1.22805347686338    0.220521625963637
      1169     1.22813916896281     0.22049749969975
      1170     1.22822487302205    0.203826251353983
      1171     1.22831058904362    0.227856010185218
      1172     1.22839631703001    0.215044964061337
      1173     1.22848205698374    0.238881712781478
      1174      1.2285678089073    0.223054883671749
      1175     1.22865357280321    0.230413394157217
      1176     1.22873934867397    0.193717346785421
      1177      1.2288251365221     0.20676965554817
      1178     1.22891093635009    0.212897726575413
      1179     1.22899674816046    0.219387691560958
      1180     1.22908257195573    0.211956802283829
      1181     1.22916840773839    0.198952746048853
      1182     1.22925425551097     0.21907405013043
      1183     1.22934011527597    0.225105616102125
      1184     1.22942598703591    0.206817908075944
      1185     1.22951187079329    0.213838650866998
      1186     1.22959776655065    0.233935828684688
      1187     1.22968367431049    0.205925236312133
      1188     1.22976959407532    0.235093889351253
      1189     1.22985552584767    0.205515089826058
      1190     1.22994146963005    0.214128166033639
      1191     1.23002742542498    0.204357029159492
      1192     1.23011339323497    0.236927485406649
      1193     1.23019937306256    0.222861873560654
      1194     1.23028536491025    0.225395131268767
      1195     1.23037136878057    0.219580701672052
      1196     1.23045738467604    0.201630761340286
      1197     1.23054341259918    0.221438423991334
      1198     1.23062945255251    0.203512609923455
      1199     1.23071550453856    0.211353645686659
      1200     1.23080156855986    0.207155675770359
      1201     1.23088764461893    0.222113959380164
      1202     1.23097373271828     0.22462309082439
      1203     1.23105983286046    0.218953418810996
      1204     1.23114594504799    0.211040004256131
      1205     1.23123206928339    0.220618131019184
      1206     1.23131820556919    0.253719365071849
      1207     1.23140435390793    0.171955456759543
      1208     1.23149051430213    0.195695700424137
      1209     1.23157668675432    0.224068186754994
      1210     1.23166287126704    0.189688260716328
      1211     1.23174906784282    0.230751161851632
      1212     1.23183527648418    0.205104943339982
      1213     1.23192149719367    0.199242261215494
      1214     1.23200772997382    0.248339208225097
      1215     1.23209397482716    0.220666383546957
      1216     1.23218023175623    0.202668190687417
      1217     1.23226650076357    0.219242933977637
      1218      1.2323527818517    0.234080586268008
      1219     1.23243907502318    0.207589948520321
      1220     1.23252538028053    0.203536736187341
      1221     1.23261169762631    0.200207311770965
      1222     1.23269802706304    0.201606635076399
      1223     1.23278436859326    0.216058267144582
      1224     1.23287072221953    0.207686453575868
      1225     1.23295708794438     0.21352500943647
      1226     1.23304346577035    0.253019703419133
      1227     1.23312985569999    0.201196488590324
      1228     1.23321625773585    0.213235494269828
      1229     1.23330267188046     0.23999152092027
      1230     1.23338909813637    0.242283515989515
      1231     1.23347553650613    0.216492539894544
      1232     1.23356198699229    0.209857817325679
      1233     1.23364844959739    0.230075626462802
      1234     1.23373492432399    0.234466606490197
      1235     1.23382141117462    0.243682839294948
      1236     1.23390791015185     0.22469546961605
      1237     1.23399442125822    0.239943268392497
      1238     1.23408094449629    0.236203697490045
      1239     1.23416747986859    0.214514186255828
      1240      1.2342540273777    0.211667287117187
      1241     1.23434058702616    0.219435944088731
      1242     1.23442715881653    0.207421064673114
      1243     1.23451374275135    0.212053307339376
      1244     1.23460033883319    0.219122302658203
      1245     1.23468694706461    0.222644737185673
      1246     1.23477356744816    0.222548232130126
      1247     1.23486019998639    0.195213175146401
      1248     1.23494684468187    0.197312160104552
      1249     1.23503350153716    0.204453534215039
      1250     1.23512017055481     0.23234349526816
      1251     1.23520685173739    0.178517800536748
      1252     1.23529354508745    0.221390171463561
      1253     1.23538025060757    0.226239550504804
      1254      1.2354669683003    0.220980024977485
      1255      1.2355536981682    0.198494347035004
      1256     1.23564044021385     0.21786773693609
      1257      1.2357271944398    0.221679686630202
      1258     1.23581396084862    0.187782285869272
      1259     1.23590073944288    0.240329288614685
      1260     1.23598753022514    0.202475180576323
      1261     1.23607433319798    0.210026701172886
      1262     1.23616114836396    0.224116439282767
      1263     1.23624797572565    0.190291417313498
      1264     1.23633481528562    0.225298626213219
      1265     1.23642166704644    0.221655560366315
      1266     1.23650853101068    0.236589717712234
      1267     1.23659540718092     0.19830133692391
      1268     1.23668229555973     0.20047270067372
      1269     1.23676919614967    0.218302009686053
      1270     1.23685610895334    0.214707196366922
      1271     1.23694303397329     0.22814552535186
      1272     1.23702997121212    0.225901782810389
      1273     1.23711692067238    0.226215424240917
      1274     1.23720388235667    0.200207311770965
      1275     1.23729085626756    0.217602348033336
      1276     1.23737784240762    0.220352742116429
      1277     1.23746484077944    0.202016781562474
      1278      1.2375518513856    0.230534025476651
      1279     1.23763887422868    0.220980024977485
      1280     1.23772590931125    0.210798741617263
      1281     1.23781295663591    0.225177994893786
      1282     1.23790001620523    0.171038658731845
      1283     1.23798708802181    0.224864353463257
      1284     1.23807417208821    0.243031430170005
      1285     1.23816126840704    0.212970105367074
      1286     1.23824837698086    0.230702909323859
      1287     1.23833549781229    0.221100656296919
      1288     1.23842263090389    0.219242933977637
      1289     1.23850977625825    0.230727035587746
      1290     1.23859693387797    0.198687357146098
      1291     1.23868410376564    0.207107423242585
      1292     1.23877128592385    0.207155675770359
      1293     1.23885848035518    0.209134029409075
      1294     1.23894568706223    0.187372139383197
      1295     1.23903290604759    0.200955225951456
      1296     1.23912013731386    0.200569205729267
      1297     1.23920738086362    0.208144852589717
      1298     1.23929463669948    0.219435944088731
      1299     1.23938190482403    0.210629857770056
      1300     1.23946918523986     0.21299423163096
      1301     1.23955647794957    0.223320272574503
      1302     1.23964378295577    0.213500883172583
      1303     1.23973110026104    0.211208888103338
      1304     1.23981842986799    0.203367852340134
      1305     1.23990577177922     0.21082286788115
      1306     1.23999312599732    0.215334479227978
      1307     1.24008049252491    0.228628050629595
      1308     1.24016787136457    0.228869313268463
      1309     1.24025526251892    0.227735378865785
      1310     1.24034266599056    0.223151388727296
      1311     1.24043008178209    0.227011590949181
      1312     1.24051750989611    0.208989271825754
      1313     1.24060495033524    0.217312832866694
      1314     1.24069240310207     0.24404473325325
      1315     1.24077986819923    0.216203024727902
      1316      1.2408673456293    0.217095696491713
      1317     1.24095483539491    0.217071570227827
      1318     1.24104233749866    0.207807084895302
      1319     1.24112985194316    0.225395131268767
      1320     1.24121737873103    0.242114632142307
      1321     1.24130491786487    0.223006631143975
      1322      1.2413924693473    0.203946882673417
      1323     1.24148003318093    0.220039100685901
      1324     1.24156760936837    0.236927485406649
      1325     1.24165519791224     0.20047270067372
      1326     1.24174279881516    0.171955456759543
      1327     1.24183041207973    0.213114862950394
      1328     1.24191803770858    0.206866160603718
      1329     1.24200567570433    0.197915316701721
      1330     1.24209332606958    0.223754545324465
      1331     1.24218098880697    0.211401898214433
      1332     1.24226866391911    0.214876080214129
      1333     1.24235635140863    0.216806181325072
      1334     1.24244405127813    0.214924332741903
      1335     1.24253176353025    0.196371235812967
      1336     1.24261948816761    0.196443614604627
      1337     1.24270722519283    0.206166498951001
      1338     1.24279497460853    0.209013398089641
      1339     1.24288273641734    0.210123206228433
      1340     1.24297051062189    0.211763792172734
      1341     1.24305829722481    0.221631434102428
      1342     1.24314609622871     0.19147360424395
      1343     1.24323390763622    0.220666383546957
      1344     1.24332173144999    0.191063457757875
      1345     1.24340956767263    0.241535601809024
      1346     1.24349741630677    0.197505170215646
      1347     1.24358527735505    0.220280363324769
      1348      1.2436731508201    0.197288033840665
      1349     1.24376103670455    0.207493443464774
      1350     1.24384893501103    0.212559958880998
      1351     1.24393684574217    0.222451727074579
      1352     1.24402476890062    0.216468413630657
      1353     1.24411270448901     0.22192094926907
      1354     1.24420065250997    0.205490963562171
      1355     1.24428861296614    0.163318254288075
      1356     1.24437658586015    0.226480813143672
      1357     1.24446457119466    0.211715539644961
      1358     1.24455256897228    0.209061650617415
      1359     1.24464057919567    0.172244971926184
      1360     1.24472860186747    0.196805508562929
      1361     1.24481663699031    0.207758832367528
      1362     1.24490468456684    0.221703812894089
      1363      1.2449927445997    0.207951842478623
      1364     1.24508081709154    0.215575741866846
      1365       1.245168902045     0.20527382718719
      1366     1.24525699946272    0.204115766520624
      1367     1.24534510934734    0.202137412881908
      1368     1.24543323170153    0.216034140880695
      1369     1.24552136652792    0.210388595131188
      1370     1.24560951382916    0.203054210909606
      1371      1.2456976736079    0.227494116226917
      1372     1.24578584586679    0.195792205479684
      1373     1.24587403060848    0.201727266395833
      1374     1.24596222783562    0.199773039021003
      1375     1.24605043755087    0.180182512744936
      1376     1.24613865975687    0.182643391661388
      1377     1.24622689445628    0.196877887354589
      1378     1.24631514165175    0.231571454823783
      1379     1.24640340134594    0.202475180576323
      1380      1.2464916735415    0.205683973673265
      1381     1.24657995824109    0.176660078217466
      1382     1.24666825544737    0.197456917687872
      1383       1.246756565163    0.203898630145643
      1384     1.24684488739062    0.216902686380619
      1385     1.24693322213291    0.222017454324617
      1386     1.24702156939252     0.22192094926907
      1387     1.24710992917211     0.18795116971648
      1388     1.24719830147435    0.222982504880088
      1389     1.24728668630189    0.222017454324617
      1390     1.24737508365741    0.208820387978547
      1391     1.24746349354355    0.208096600061943
      1392       1.247551915963    0.231016550754387
      1393     1.24764035091841     0.24973853153053
      1394     1.24772879841245    0.215334479227978
      1395     1.24781725844779     0.21284947404764
      1396     1.24790573102709    0.202981832117945
      1397     1.24799421615302    0.195936963063005
      1398     1.24808271382825    0.225322752477106
      1399     1.24817122405546    0.214417681200281
      1400     1.24825974683731    0.189036851591385
      1401     1.24834828217647    0.223778671588352
      1402     1.24843683007561     0.22192094926907
      1403     1.24852539053742    0.224212944338314
      1404     1.24861396356456    0.231836843726538
      1405      1.2487025491597    0.205056690812209
      1406     1.24879114732553    0.209688933478471
      1407     1.24887975806471    0.229689606240614
      1408     1.24896838137993    0.209061650617415
      1409     1.24905701727386    0.199338766271041
      1410     1.24914566574919    0.219484196616505
      1411     1.24923432680858    0.203005958381832
      1412     1.24932300045471    0.158203486344077
      1413     1.24941168669028    0.244768521169853
      1414     1.24950038551796    0.227083969740841
      1415     1.24958909694043    0.202451054312436
      1416     1.24967782096038    0.216227150991789
      1417     1.24976655758049    0.206166498951001
      1418     1.24985530680344    0.191714866882818
      1419     1.24994406863192    0.187227381799876
      1420     1.25003284306861    0.177552749981277
      1421      1.2501216301162    0.209978448645112
      1422     1.25021042977738    0.217216327811147
      1423     1.25029924205484    0.201727266395833
      1424     1.25038806695127    0.208217231381377
      1425     1.25047690446934    0.199483523854362
      1426     1.25056575461177    0.207131549506472
      1427     1.25065461738123     0.23092004569884
      1428     1.25074349278042    0.200062554187645
      1429     1.25083238081203    0.208772135450773
      1430     1.25092128147875    0.197674054062853
      1431     1.25101019478328    0.243296819072759
      1432     1.25109912072832    0.202885327062398
      1433     1.25118805931656    0.200617458257041
      1434     1.25127701055069    0.186624225202707
      1435     1.25136597443342     0.22199332806073
      1436     1.25145495096744    0.195575069104703
      1437     1.25154394015544    0.203512609923455
      1438     1.25163294200014    0.220473373435863
      1439     1.25172195650423    0.220087353213674
      1440     1.25181098367041    0.198156579340589
      1441     1.25190002350139    0.209375292047943
      1442     1.25198907599986    0.231185434601594
      1443     1.25207814116853    0.220183858269222
      1444      1.2521672190101    0.210316216339527
      1445     1.25225630952729    0.232078106365405
      1446     1.25234541272278     0.22056987849141
      1447      1.2524345285993    0.219725459255373
      1448     1.25252365715955    0.230558151740538
      1449     1.25261279840624     0.21847089353326
      1450     1.25270195234207    0.194223998327043
      1451     1.25279111896975    0.197939442965608
      1452       1.252880298292    0.201196488590324
      1453     1.25296949031153    0.194055114479836
      1454     1.25305869503104    0.213114862950394
      1455     1.25314791245326     0.23639670760114
      1456     1.25323714258089    0.171135163787392
      1457     1.25332638541665    0.202957705854059
      1458     1.25341564096325    0.198807988465532
      1459     1.25350490922342     0.21075048908949
      1460     1.25359419019986    0.223392651366164
      1461     1.25368348389529    0.199966049132098
      1462     1.25377279031244    0.206480140381529
      1463     1.25386210945402    0.224381828185522
      1464     1.25395144132274    0.200858720895909
      1465     1.25404078592134    0.191135836549535
      1466     1.25413014325253    0.231716212407104
      1467     1.25421951331904    0.185442038272255
      1468     1.25430889612358     0.19627473075742
      1469     1.25439829166888    0.199990175395984
      1470     1.25448769995766    0.210050827436773
      1471     1.25457712099266    0.216733802533412
      1472     1.25466655477659    0.230799414379406
      1473     1.25475600131218     0.24073943510076
      1474     1.25484546060217    0.204815428173341
      1475     1.25493493264927    0.208554999075792
      1476     1.25502441745622     0.20879626171466
      1477     1.25511391502574    0.199507650118249
      1478     1.25520342536058    0.204067513992851
      1479     1.25529294846345    0.218953418810996
      1480     1.25538248433709     0.19222151842444
      1481     1.25547203298424    0.217481716713902
      1482     1.25556159440762    0.219122302658203
      1483     1.25565116860997    0.216564918686204
      1484     1.25574075559404    0.222499979602353
      1485     1.25583035536254    0.210653984033942
      1486     1.25591996791823    0.226070666657597
      1487     1.25600959326383    0.237168748045517
      1488     1.25609923140209    0.227421737435256
      1489     1.25618888233574    0.220063226949788
      1490     1.25627854606752    0.174416335675995
      1491     1.25636822260019    0.202065034090248
      1492     1.25645791193647    0.203657367506775
      1493      1.2565476140791    0.189929523355196
      1494     1.25663732903085    0.228989944587897
      1495     1.25672705679443    0.221197161352466
      1496     1.25681679737261    0.209375292047943
      1497     1.25690655076812    0.194392882174251
      1498     1.25699631698372    0.210412721395075
      1499     1.25708609602214    0.214731322630809
      1500     1.25717588788614     0.21149840326998
      1501     1.25726569257847    0.196805508562929
      1502     1.25735551010187    0.194778902396439
      1503      1.2574453404591    0.195743952951911
      1504      1.2575351836529     0.19844609450723
      1505     1.25762503968603    0.208530872811906
      1506     1.25771490856124      0.1893746192858
      1507     1.25780479028128    0.235407530781781
      1508     1.25789468484891    0.214369428672507
      1509     1.25798459226689    0.214562438783601
      1510     1.25807451253796    0.210460973922848
      1511     1.25816444566488    0.215744625714054
      1512     1.25825439165042    0.204984312020548
      1513     1.25834435049732    0.224816100935484
      1514     1.25843432220835    0.193331326563232
      1515     1.25852430678627    0.217529969241675
      1516     1.25861430423384    0.197915316701721
      1517     1.25870431455382    0.190484427424592
      1518     1.25879433774896    0.199676533965456
      1519     1.25888437382205    0.229737858768388
      1520     1.25897442277582    0.230389267893331
      1521     1.25906448461306    0.215599868130733
      1522     1.25915455933653    0.180785669342105
      1523     1.25924464694899    0.212198064922697
      1524     1.25933474745321    0.201124109798663
      1525     1.25942486085195    0.184694124091764
      1526     1.25951498714799    0.177697507564597
      1527     1.25960512634409     0.20242692804855
      1528     1.25969527844303    0.203874503881756
      1529     1.25978544344757    0.212198064922697
      1530     1.25987562136049    0.196178225701873
      1531     1.25996581218455    0.181437078467049
      1532     1.26005601592254    0.232994904393103
      1533     1.26014623257722    0.211450150742206
      1534     1.26023646215137    0.199169882423834
      1535     1.26032670464776    0.193234821507685
      1536     1.26041696006918     0.20737281214534
      1537     1.26050722841839    0.213380251853149
      1538     1.26059750969818    0.224381828185522
      1539     1.26068780391133    0.209881943589565
      1540      1.2607781110606    0.205563342353831
      1541     1.26086843114879    0.201703140131946
      1542     1.26095876417868    0.196781382299042
      1543     1.26104911015304    0.214924332741903
      1544     1.26113946907466    0.202258044201342
      1545     1.26122984094633    0.226311929296464
      1546     1.26132022577082    0.231016550754387
      1547     1.26141062355092    0.192414528535535
      1548     1.26150103428942    0.204043387728964
      1549     1.26159145798911    0.200183185507079
      1550     1.26168189465276    0.221969201796843
      1551     1.26177234428318    0.202861200798512
      1552     1.26186280688314    0.252030526599775
      1553     1.26195328245544    0.214176418561413
      1554     1.26204377100287     0.20520144839553
      1555     1.26213427252822    0.196250604493533
      1556     1.26222478703428    0.228073146560199
      1557     1.26231531452385    0.206528392909303
      1558     1.26240585499971    0.199676533965456
      1559     1.26249640846467    0.206359509062095
      1560     1.26258697492152     0.19972478649323
      1561     1.26267755437306    0.217168075283374
      1562     1.26276814682207    0.196829634826816
      1563     1.26285875227137    0.196057594382439
      1564     1.26294937072374    0.231885096254311
      1565     1.26304000218199    0.219411817824845
      1566     1.26313064664892    0.223730419060579
      1567     1.26322130412732    0.192921180077157
      1568     1.26331197462001    0.204839554437228
      1569     1.26340265812978    0.215599868130733
      1570     1.26349335465944    0.206890286867604
      1571     1.26358406421179    0.191184089077309
      1572     1.26367478678963    0.192655791174403
      1573     1.26376552239578    0.203464357395681
      1574     1.26385627103303    0.199338766271041
      1575      1.2639470327042    0.173716674023278
      1576      1.2640378074121    0.207855337423076
      1577     1.26412859515952    0.199990175395984
      1578     1.26421939594929    0.190098407202404
      1579     1.26431020978421    0.194513513493685
      1580      1.2644010366671    0.193862104368742
      1581     1.26449187660076    0.232440000323707
      1582     1.26458272958802     0.18457349277233
      1583     1.26467359563167    0.212270443714357
      1584     1.26476447473455    0.205563342353831
      1585     1.26485536689946    0.181412952203162
      1586     1.26494627212922     0.17279987599558
      1587     1.26503719042665    0.190219038521837
      1588     1.26512812179457    0.227349358643596
      1589     1.26521906623579     0.21157078206164
      1590     1.26531002375313    0.205635721145492
      1591     1.26540099434942    0.228917565796237
      1592     1.26549197802747    0.189857144563536
      1593     1.26558297479011    0.212752968992092
      1594     1.26567398464016    0.204236397840058
      1595     1.26576500758044    0.228435040518501
      1596     1.26585604361378    0.204911933228888
      1597     1.26594709274301    0.197577549007306
      1598     1.26603815497094    0.198253084396136
      1599     1.26612923030041      0.2045259130067
      1600     1.26622031873425    0.189036851591385
      1601     1.26631142027527    0.211836170964395
      1602     1.26640253492632    0.190773942591233
      1603     1.26649366269022    0.225829404018729
      1604     1.26658480356981    0.202016781562474
      1605      1.2666759575679     0.19972478649323
      1606     1.26676712468735     0.20676965554817
      1607     1.26685830493097    0.193451957882666
      1608     1.26694949830161     0.19552681657693
      1609      1.2670407048021    0.200448574409833
      1610     1.26713192443528    0.214658943839148
      1611     1.26722315720398    0.174247451828787
      1612     1.26731440311103    0.220811141130278
      1613     1.26740566215929    0.189060977855272
      1614     1.26749693435158    0.201510130020852
      1615     1.26758821969075    0.202788822006851
      1616     1.26767951817963    0.187709907077612
      1617     1.26777082982108    0.196105846910212
      1618     1.26786215461792    0.224044060491107
      1619     1.26795349257301     0.20527382718719
      1620     1.26804484368919     0.20047270067372
      1621     1.26813620796931      0.2171198227556
      1622      1.2682275854162    0.217529969241675
      1623     1.26831897603272    0.189591755660781
      1624     1.26841037982171    0.201099983534776
      1625     1.26850179678602     0.20520144839553
      1626      1.2685932269285    0.185635048383349
      1627       1.268684670252    0.189398745549687
      1628     1.26877612675937    0.196733129771269
      1629     1.26886759645347    0.211353645686659
      1630     1.26895907933713    0.212584085144885
      1631     1.26905057541322    0.201534256284739
      1632      1.2691420846846     0.24141497048959
      1633     1.26923360715411    0.173185896217769
      1634     1.26932514282461    0.229038197115671
      1635     1.26941669169896    0.202619938159644
      1636     1.26950825378001     0.22401993422722
      1637     1.26959982907062    0.201679013868059
      1638     1.26969141757366    0.219194681449863
      1639     1.26978301929197    0.209327039520169
      1640     1.26987463422843    0.192438654799421
      1641     1.26996626238589     0.20797596874251
      1642     1.27005790376721    0.231499076032123
      1643     1.27014955837526    0.205490963562171
      1644     1.27024122621291    0.209592428422924
      1645       1.270332907283    0.210774615353376
      1646     1.27042460158842    0.183463684633538
      1647     1.27051630913203    0.190773942591233
      1648     1.27060802991669    0.231426697240462
      1649     1.27069976394528    0.212198064922697
      1650     1.27079151122065    0.197215655049004
      1651     1.27088327174569    0.205442711034397
      1652     1.27097504552325    0.193958609424289
      1653     1.27106683255622    0.198421968243344
      1654     1.27115863284747    0.208820387978547
      1655     1.27125044639986    0.220111479477561
      1656     1.27134227321627     0.18030314406437
      1657     1.27143411329958    0.189808892035762
      1658     1.27152596665265    0.213187241742055
      1659     1.27161783327838    0.205225574659416
      1660     1.27170971317963    0.210171458756207
      1661     1.27180160635928    0.193017685132704
      1662     1.27189351282021    0.199893670340437
      1663      1.2719854325653    0.186045194869424
      1664     1.27207736559743    0.191642488091158
      1665     1.27216931191948    0.191015205230101
      1666     1.27226127153434    0.189905397091309
      1667     1.27235324444488    0.186262331244405
      1668     1.27244523065399    0.188433694994216
      1669     1.27253723016456    0.246650369753022
      1670     1.27262924297947    0.190412048632932
      1671      1.2727212691016    0.215117342852997
      1672     1.27281330853385    0.198397841979457
      1673     1.27290536127909    0.167081951454413
      1674     1.27299742734023    0.173258275009429
      1675     1.27308950672015    0.193813851840968
      1676     1.27318159942173    0.219604827935939
      1677     1.27327370544788    0.208820387978547
      1678     1.27336582480148    0.185803932230556
      1679     1.27345795748542    0.218736282436015
      1680     1.27355010350261    0.179772366258861
      1681     1.27364226285592    0.209037524353528
      1682     1.27373443554827    0.218326135949939
      1683     1.27382662158254    0.197046771201797
      1684     1.27391882096164    0.186165826188858
      1685     1.27401103368846    0.209761312270131
      1686     1.27410325976589      0.1906533112718
      1687     1.27419549919684    0.216468413630657
      1688     1.27428775198422    0.210099079964546
      1689     1.27438001813091    0.186575972674933
      1690     1.27447229763983    0.223054883671749
      1691     1.27456459051387    0.179096830870031
      1692     1.27465689675594    0.196515993396288
      1693     1.27474921636894    0.210436847658961
      1694     1.27484154935579    0.192535159854969
      1695     1.27493389571938    0.199314640007155
      1696     1.27502625546262    0.192414528535535
      1697     1.27511862858842    0.204501786742813
      1698      1.2752110150997     0.19965240770157
      1699     1.27530341499935    0.180254891536596
      1700     1.27539582829029    0.189905397091309
      1701     1.27548825497543    0.217843610672204
      1702     1.27558069505769    0.205032564548322
      1703     1.27567314853997    0.204381155423379
      1704      1.2757656154252    0.227132222268615
      1705     1.27585809571628    0.170145986968034
      1706     1.27595058941612     0.20467067059002
      1707     1.27604309652766    0.167154330246073
      1708      1.2761356170538    0.219363565297071
      1709     1.27622815099746    0.194465260965911
      1710     1.27632069836157    0.181581836050369
      1711     1.27641325914903    0.186624225202707
      1712     1.27650583336278    0.179506977356106
      1713     1.27659842100573    0.168577779815393
      1714     1.27669102208081    0.193958609424289
      1715     1.27678363659093    0.215406858019639
      1716     1.27687626453903    0.214128166033639
      1717     1.27696890592803    0.189881270827423
      1718     1.27706156076085       0.208723882923
      1719     1.27715422904042    0.193958609424289
      1720     1.27724691076967    0.198180705604476
      1721     1.27733960595152    0.190846321382894
      1722     1.27743231458891     0.22964135371284
      1723     1.27752503668477    0.189181609174706
      1724     1.27761777224202    0.199314640007155
      1725     1.27771052126359    0.168312390912639
      1726     1.27780328375243    0.204839554437228
      1727     1.27789605971147    0.199966049132098
      1728     1.27798884914363    0.205466837298284
      1729     1.27808165205185    0.205925236312133
      1730     1.27817446843907    0.200738089576475
      1731     1.27826729830823    0.183005285619689
      1732     1.27836014166226    0.193476084146553
      1733     1.27845299850411    0.204019261465077
      1734      1.2785458688367      0.1990492511044
      1735     1.27863875266299    0.194706523604779
      1736     1.27873164998591    0.205008438284435
      1737      1.2788245608084    0.195912836799118
      1738     1.27891748513341    0.223127262463409
      1739     1.27901042296388    0.183849704855727
      1740     1.27910337430276    0.187420391910971
      1741     1.27919633915299    0.163487138135282
      1742     1.27928931751752    0.199194008687721
      1743     1.27938230939929    0.177649255036824
      1744     1.27947531480125    0.194127493271496
      1745     1.27956833372636    0.198253084396136
      1746     1.27966136617755    0.219315312769297
      1747     1.27975441215779    0.198542599562778
      1748     1.27984747167001    0.181581836050369
      1749     1.27994054471719    0.220256237060882
      1750     1.28003363130226    0.200569205729267
      1751     1.28012673142818    0.175333133703693
      1752     1.28021984509791    0.201582508812512
      1753      1.2803129723144    0.172172593134524
      1754     1.28040611308061       0.207445190937
      1755     1.28049926739949    0.211643160853301
      1756     1.28059243527401    0.203633241242889
      1757     1.28068561670712    0.209134029409075
      1758     1.28077881170179     0.18734801311931
      1759     1.28087202026097    0.197553422743419
      1760     1.28096524238763    0.194947786243647
      1761     1.28105847808472    0.191883750730025
      1762     1.28115172735522    0.189085104119159
      1763     1.28124499020208    0.179120957133917
      1764     1.28133826662828    0.170363123343015
      1765     1.28143155663677    0.190026028410743
      1766     1.28152486023052    0.209447670839603
      1767     1.28161817741251    0.192631664910516
      1768      1.2817115081857    0.160905627899397
      1769     1.28180485255306     0.17212434060675
      1770     1.28189821051755    0.199314640007155
      1771     1.28199158208216    0.182209118911426
      1772     1.28208496724986    0.214297049880847
      1773      1.2821783660236    0.213452630644809
      1774     1.28227177840638    0.185683300911122
      1775     1.28236520440117    0.171472931481807
      1776     1.28245864401093    0.197119149993457
      1777     1.28255209723865    0.206480140381529
      1778     1.28264556408731    0.181388825939275
      1779     1.28273904455987    0.153426486094494
      1780     1.28283253865933    0.187902917188706
      1781     1.28292604638866    0.185610922119462
      1782     1.28301956775084    0.211015877992244
      1783     1.28311310274885    0.185731553438896
      1784     1.28320665138568    0.210943499200584
      1785     1.28330021366431    0.189640008188555
      1786     1.28339378958772    0.196902013618476
      1787      1.2834873791589    0.185031891786179
      1788     1.28358098238084    0.201172362326437
      1789     1.28367459925651    0.186021068605537
      1790     1.28376822978891    0.197746432854514
      1791     1.28386187398104     0.20520144839553
      1792     1.28395553183586    0.178180032842333
      1793     1.28404920335639    0.200352069354286
      1794      1.2841428885456    0.193138316452138
      1795      1.2842365874065    0.196443614604627
      1796     1.28433029994206    0.195068417563081
      1797      1.2844240261553    0.209616554686811
      1798     1.28451776604919    0.215479236811299
      1799     1.28461151962674    0.214851953950243
      1800     1.28470528689095    0.198735609673872
      1801     1.28479906784481    0.184766502883425
      1802     1.28489286249131    0.208024221270283
      1803     1.28498667083347    0.218712156172128
      1804     1.28508049287427    0.162666845163132
      1805     1.28517432861672    0.187565149494291
      1806     1.28526817806382    0.178517800536748
      1807     1.28536204121858    0.206938539395378
      1808     1.28545591808399    0.193234821507685
      1809     1.28554980866306    0.224454206977182
      1810      1.2856437129588    0.201365372437531
      1811     1.28573763097421    0.174126820509353
      1812      1.2858315627123    0.200738089576475
      1813     1.28592550817608     0.20385037761787
      1814     1.28601946736855    0.178976199550597
      1815     1.28611344029273     0.21509321658911
      1816     1.28620742695162    0.208989271825754
      1817     1.28630142734824    0.162280824940943
      1818      1.2863954414856    0.201944402770814
      1819     1.28648946936671    0.195478564049156
      1820     1.28658351099459    0.194199872063157
      1821     1.28667756637225     0.17489886095373
      1822     1.28677163550271    0.181581836050369
      1823     1.28686571838898    0.186431215091613
      1824     1.28695981503408    0.168867294982035
      1825     1.28705392544102    0.194199872063157
      1826     1.28714804961284    0.179313967245012
      1827     1.28724218755255    0.208868640506321
      1828     1.28733633926317    0.185635048383349
      1829     1.28743050474772    0.214779575158582
      1830     1.28752468400922    0.195768079215798
      1831      1.2876188770507    0.200569205729267
      1832     1.28771308387518    0.162763350218679
      1833      1.2878073044857    0.183970336175161
      1834     1.28790153888526    0.216830307588959
      1835     1.28799578707691    0.194344629646477
      1836     1.28809004906367    0.170966279940185
      1837     1.28818432484857    0.198325463187796
      1838     1.28827861443464    0.178662558120069
      1839      1.2883729178249    0.178155906578446
      1840      1.2884672350224    0.171955456759543
      1841     1.28856156603016    0.170435502134676
      1842     1.28865591085122    0.186189952452745
      1843     1.28875026948862    0.183367179577991
      1844     1.28884464194537    0.187709907077612
      1845     1.28893902822453    0.210460973922848
      1846     1.28903342832914    0.203802125090096
      1847     1.28912784226221    0.172341476981731
      1848     1.28922227002681     0.18172659363369
      1849     1.28931671162596    0.222258716963485
      1850     1.28941116706271    0.187565149494291
      1851      1.2895056363401    0.190942826438441
      1852     1.28960011946117    0.180206639008823
      1853     1.28969461642896    0.191835498202252
      1854     1.28978912724652    0.208193105117491
      1855     1.28988365191689    0.194006861952062
      1856     1.28997819044313     0.15405376895555
      1857     1.29007274282826    0.200713963312588
      1858     1.29016730907536    0.171617689065128
      1859     1.29026188918745    0.186768982786028
      1860      1.2903564831676    0.166985446398866
      1861     1.29045109101884    0.168650158607054
      1862     1.29054571274425    0.166261658482262
      1863     1.29064034834685    0.197794685382287
      1864     1.29073499782972    0.186986119161009
      1865     1.29082966119589    0.170966279940185
      1866     1.29092433844844    0.206866160603718
      1867     1.29101902959041    0.197529296479533
      1868     1.29111373462485    0.156418142816455
      1869     1.29120845355484     0.17400618918992
      1870     1.29130318638342    0.207324559617566
      1871     1.29139793311366    0.180713290550445
      1872     1.29149269374861    0.163463011871395
      1873     1.29158746829133    0.206866160603718
      1874      1.2916822567449    0.169542830370865
      1875     1.29177705911237    0.207589948520321
      1876      1.2918718753968    0.176732457009126
      1877     1.29196670560126    0.185369659480594
      1878     1.29206154972882     0.18795116971648
      1879     1.29215640778254     0.16852952728762
      1880     1.29225127976549    0.160398976357774
      1881     1.29234616568074    0.205008438284435
      1882     1.29244106553136    0.201992655298587
      1883     1.29253597932041    0.178059401522899
      1884     1.29263090705097    0.196009341854665
      1885     1.29272584872611    0.183584315952972
      1886     1.29282080434891    0.159096158107888
      1887     1.29291577392243    0.165634375621206
      1888     1.29301075744975    0.202089160354135
      1889     1.29310575493395    0.210726362825603
      1890     1.29320076637811     0.21224631745047
      1891     1.29329579178529    0.177890517675692
      1892     1.29339083115858    0.204477660478926
      1893     1.29348588450107    0.226770328310313
      1894     1.29358095181582    0.204743049381681
      1895     1.29367603310592    0.192921180077157
      1896     1.29377112837445    0.187492770702631
      1897      1.2938662376245    0.189567629396894
      1898     1.29396136085914    0.200834594632022
      1899     1.29405649808147    0.195575069104703
      1900     1.29415164929456    0.197674054062853
      1901     1.29424681450151    0.170338997079129
      1902      1.2943419937054    0.190991078966215
      1903     1.29443718690932    0.189615881924668
      1904     1.29453239411636    0.188264811147008
      1905     1.29462761532961    0.187010245424895
      1906     1.29472285055216    0.187420391910971
      1907      1.2948180997871    0.180447901647691
      1908     1.29491336303752    0.193017685132704
      1909     1.29500864030653     0.18524902816116
      1910     1.29510393159721    0.205056690812209
      1911     1.29519923691265    0.202258044201342
      1912     1.29529455625596    0.180665038022672
      1913     1.29538988963024    0.198035948021155
      1914     1.29548523703857    0.189205735438593
      1915     1.29558059848406    0.170821522356864
      1916     1.29567597396982    0.184139220022368
      1917     1.29577136349893    0.190001902146856
      1918     1.29586676707451     0.19567157416025
      1919     1.29596218469966    0.151858278941853
      1920     1.29605761637747    0.192776422493836
      1921     1.29615306211106    0.171569436537354
      1922     1.29624852190352    0.173692547759391
      1923     1.29634399575797    0.203030084645719
      1924     1.29643948367752    0.186382962563839
      1925     1.29653498566527    0.191111710285648
      1926     1.29663050172433    0.199507650118249
      1927     1.29672603185781    0.214490059991941
      1928     1.29682157606882    0.165031219024036
      1929     1.29691713436048    0.174368083148221
      1930     1.29701270673589    0.193813851840968
      1931     1.29710829319817    0.159964703607812
      1932     1.29720389375044    0.195961089326892
      1933     1.29729950839581     0.14153223799831
      1934      1.2973951371374    0.204357029159492
      1935     1.29749077997833    0.178324790425654
      1936     1.29758643692171    0.189229861702479
      1937     1.29768210797066    0.173499537648297
      1938      1.2977777931283    0.173596042703844
      1939     1.29787349239776    0.177094350967428
      1940     1.29796920578215     0.17279987599558
      1941     1.29806493328461     0.18944699807746
      1942     1.29816067490825     0.20182377145138
      1943     1.29825643065619    0.185200775633387
      1944     1.29835220053157    0.192486907327195
      1945     1.29844798453751    0.191859624466139
      1946     1.29854378267714    0.174054441717693
      1947     1.29863959495359    0.171714194120675
      1948     1.29873542136998    0.190508553688479
      1949     1.29883126192945    0.178228285370106
      1950     1.29892711663513     0.19567157416025
      1951     1.29902298549015    0.187806412133159
      1952     1.29911886849764     0.17692546712022
      1953     1.29921476566074    0.197867064173948
      1954     1.29931067698258    0.159578683385623
      1955      1.2994066024663    0.170918027412411
      1956     1.29950254211503    0.188674957633083
      1957     1.29959849593192    0.164283304843546
      1958      1.2996944639201    0.169108557620903
      1959     1.29979044608271    0.200014301659871
      1960      1.2998864424229    0.207252180825906
      1961     1.29998245294379     0.17347541138441
      1962     1.30007847764855    0.203609114979002
      1963      1.3001745165403    0.164862335176829
      1964     1.30027056962219    0.171279921370713
      1965     1.30036663689738    0.162835729010339
      1966       1.300462718369    0.182643391661388
      1967      1.3005588140402    0.166985446398866
      1968     1.30065492391413    0.159096158107888
      1969     1.30075104799394    0.160157713718906
      1970     1.30084718628278    0.190170785994064
      1971      1.3009433387838    0.182112613855878
      1972     1.30103950550015    0.199169882423834
      1973     1.30113568643498    0.196322983285194
      1974     1.30123188159145    0.163776653301924
      1975     1.30132809097272    0.193862104368742
      1976     1.30142431458193    0.162522087579811
      1977     1.30152055242224    0.179531103619993
      1978     1.30161680449682     0.18030314406437
      1979     1.30171307080882    0.180206639008823
      1980     1.30180935136139    0.192125013368893
      1981     1.30190564615771    0.196057594382439
      1982     1.30200195520092     0.18869908389697
      1983     1.30209827849419     0.19140122545229
      1984     1.30219461604069    0.151230996080797
      1985     1.30229096784358    0.164186799787999
      1986     1.30238733390602    0.184476987716783
      1987     1.30248371423119    0.185586795855575
      1988     1.30258010882223      0.1893746192858
      1989     1.30267651768233    0.164114420996339
      1990     1.30277294081466    0.172968759842788
      1991     1.30286937822237    0.167685108051582
      1992     1.30296582990865    0.167371466621054
      1993     1.30306229587666    0.168071128273771
      1994     1.30315877612957    0.192414528535535
      1995     1.30325527067057    0.175888037773089
      1996     1.30335177950282    0.192293897216101
      1997     1.30344830262949    0.159916451080038
      1998     1.30354484005377    0.155959743802606
      1999     1.30364139177883    0.159168536899548
      2000     1.30373795780785    0.163197622968641
      2001     1.30383453814401      0.1671060777183
      2002     1.30393113279049    0.173427158856637
      2003     1.30402774175046    0.197746432854514
      2004     1.30412436502712    0.192559286118855
      2005     1.30422100262364    0.162449708788151
      2006     1.30431765454321    0.172703370940033
      2007       1.304414320789    0.161798299663207
      2008     1.30451100136422    0.184669997827877
      2009     1.30460769627203    0.163390633079735
      2010     1.30470440551564    0.169470451579204
      2011     1.30480112909823    0.152992213344532
      2012     1.30489786702298    0.195695700424137
      2013      1.3049946192931    0.165272481662904
      2014     1.30509138591176    0.166840688815545
      2015     1.30518816688217    0.155621976108191
      2016     1.30528496220751    0.177407992397956
      2017     1.30538177189098    0.162763350218679
      2018     1.30547859593577    0.175309007439806
      2019     1.30557543434508    0.165948017051734
      2020     1.30567228712211    0.175743280189768
      2021     1.30576915427005    0.156731784246983
      2022     1.30586603579211    0.148215213094949
      2023     1.30596293169148    0.164814082649055
      2024     1.30605984197136    0.152099541580721
      2025     1.30615676663495    0.183053538147463
      2026     1.30625370568547    0.166792436287771
      2027     1.30635065912611    0.169977103120827
      2028     1.30644762696007    0.144620399775818
      2029     1.30654460919056    0.136827616540387
      2030     1.30664160582079    0.158734264149586
      2031     1.30673861685396    0.176129300411956
      2032     1.30683564229329    0.166671804968338
      2033     1.30693268214198    0.177576876245163
      2034     1.30702973640324    0.170725017301317
      2035     1.30712680508028    0.171665941592902
      2036     1.30722388817632    0.181485330994822
      2037     1.30732098569457     0.17205196181509
      2038     1.30741809763824    0.164572820010187
      2039     1.30751522401055    0.156490521608115
      2040     1.30761236481471    0.189784765771875
      2041     1.30770952005394    0.154198526538871
      2042     1.30780668973146    0.199266387479381
      2043     1.30790387385049    0.186841361577688
      2044     1.30800107241424    0.167202582773847
      2045     1.30809828542594    0.163438885607509
      2046     1.30819551288881    0.173354780064976
      2047     1.30829275480607    0.173065264898335
      2048     1.30839001118094    0.166309911010036
      2049     1.30848728201665    0.166623552440564
      2050     1.30858456731643    0.185393785744481
      2051      1.3086818670835    0.168215885857092
      2052     1.30877918132109    0.154102021483324
      2053     1.30887651003242    0.159023779316227
      2054     1.30897385322074    0.173668421495505
      2055     1.30907121088925    0.176032795356409
      2056     1.30916858304121    0.154295031594418
      2057     1.30926596967983     0.16237732999649
      2058     1.30936337080836    0.194392882174251
      2059     1.30946078643003    0.167443845412715
      2060     1.30955821654807    0.159144410635661
      2061     1.30965566116571    0.188192432355348
      2062      1.3097531202862    0.150314198053099
      2063     1.30985059391278    0.177769886356258
      2064     1.30994808204868    0.158734264149586
      2065     1.31004558469714    0.160664365260529
      2066      1.3101431018614    0.180520280439351
      2067      1.3102406335447    0.174368083148221
      2068      1.3103381797503    0.164066168468565
      2069     1.31043574048142     0.14295568756763
      2070     1.31053331574133    0.173813179078825
      2071     1.31063090553325    0.171738320384562
      2072     1.31072850986044    0.172341476981731
      2073     1.31082612872615    0.175550270078674
      2074     1.31092376213362    0.184452861452896
      2075     1.31102141008611    0.184694124091764
      2076     1.31111907258686    0.156852415566417
      2077     1.31121674963913    0.155646102372078
      2078     1.31131444124616    0.165248355399017
      2079     1.31141214741122    0.168746663662601
      2080     1.31150986813756     0.15608037512204
      2081     1.31160760342842    0.151062112233589
      2082     1.31170535328708    0.181678341105916
      2083     1.31180311771678    0.148745990900458
      2084     1.31190089672078    0.196588372187948
      2085     1.31199869030235    0.175309007439806
      2086     1.31209649846474    0.163993789676905
      2087     1.31219432121121    0.173909684134372
      2088     1.31229215854504    0.166840688815545
      2089     1.31239001046947    0.146453995831214
      2090     1.31248787698777     0.14281092998431
      2091     1.31258575810322    0.201847897715267
      2092     1.31268365381906    0.167685108051582
      2093     1.31278156413859    0.158686011621813
      2094     1.31287948906505    0.162425582524264
      2095     1.31297742860172    0.151592890039098
      2096     1.31307538275187    0.172486234565052
      2097     1.31317335151877    0.165899764523961
      2098     1.31327133490569    0.156562900399776
      2099      1.3133693329159    0.151568763775212
      2100     1.31346734555269    0.170314870815242
      2101     1.31356537281932    0.161146890538264
      2102     1.31366341471906    0.165248355399017
      2103     1.31376147125521    0.175839785245315
      2104     1.31385954243103    0.151906531469627
      2105      1.3139576282498    0.189326366758027
      2106      1.3140557287148    0.161943057246528
      2107     1.31415384382932      0.1713040476346
      2108     1.31425197359663    0.178614305592295
      2109     1.31435011802001    0.151399879928004
      2110     1.31444827710276    0.169639335426412
      2111     1.31454645084816    0.185900437286103
      2112     1.31464463925949    0.151568763775212
      2113     1.31474284234003    0.154463915441626
      2114     1.31484106009308    0.186961992897122
      2115     1.31493929252193    0.162425582524264
      2116     1.31503753962986    0.176901340856333
      2117     1.31513580142016    0.192414528535535
      2118     1.31523407789613    0.148046329247741
      2119     1.31533236906106    0.169301567731997
      2120     1.31543067491824    0.138781843915217
      2121     1.31552899547096     0.16643054232947
      2122     1.31562733072253    0.145295935164648
      2123     1.31572568067624    0.172848128523354
      2124     1.31582404533538    0.163173496704754
      2125     1.31592242470325    0.169494577843091
      2126     1.31602081878316    0.165224229135131
      2127     1.31611922757841    0.192318023479988
      2128     1.31621765109228    0.185442038272255
      2129      1.3163160893281    0.133063919374049
      2130     1.31641454228916    0.174223325564901
      2131     1.31651300997876    0.138178687318047
      2132     1.31661149240021    0.184356356397349
      2133     1.31670998955682    0.146984773636723
      2134     1.31680850145189     0.16102625921883
      2135     1.31690702808874    0.179000325814484
      2136     1.31700556947067    0.157021299413624
      2137     1.31710412560099    0.168433022232073
      2138     1.31720269648301    0.173813179078825
      2139     1.31730128212005    0.154174400274984
      2140     1.31739988251542     0.14078432381782
      2141     1.31749849767243    0.168143507065431
      2142      1.3175971275944    0.145320061428535
      2143     1.31769577228465    0.176539446898032
      2144     1.31779443174648    0.157359067108039
      2145     1.31789310598323    0.161677668343774
      2146      1.3179917949982     0.17557439634256
      2147     1.31809049879473    0.149831672775363
      2148     1.31818921737612    0.149132011122647
      2149     1.31828795074571     0.15060371321974
      2150     1.31838669890682    0.148456475733817
      2151     1.31848546186276    0.145127051317441
      2152     1.31858423961687    0.152147794108494
      2153     1.31868303217247    0.159578683385623
      2154      1.3187818395329    0.158758390413473
      2155     1.31888066170146    0.163752527038037
      2156     1.31897949868151    0.171762446648449
      2157     1.31907835047636    0.163873158357471
      2158     1.31917721708934     0.14281092998431
      2159      1.3192760985238    0.155042945774908
      2160     1.31937499478306    0.146381617039553
      2161     1.31947390587046    0.198687357146098
      2162     1.31957283178932    0.172630992148373
      2163       1.319671772543    0.193138316452138
      2164     1.31977072813482    0.151713521358532
      2165     1.31986969856813    0.170966279940185
      2166     1.31996868384626    0.137141257970916
      2167     1.32006768397255    0.140760197553933
      2168     1.32016669895035    0.158396496455171
      2169     1.32026572878299    0.152509688066796
      2170     1.32036477347382    0.188409568730329
      2171     1.32046383302618    0.190942826438441
      2172     1.32056290744343     0.16500709276015
      2173      1.3206619967289    0.147563803970006
      2174     1.32076110088594     0.14565782912295
      2175      1.3208602199179    0.155308334677663
      2176     1.32095935382813    0.179000325814484
      2177     1.32105850261998    0.154488041705512
      2178      1.3211576662968    0.176081047884183
      2179     1.32125684486195    0.151930657733513
      2180     1.32135603831877    0.188988599063612
      2181     1.32145524667062    0.145850839234044
      2182     1.32155446992086    0.155742607427625
      2183     1.32165370807284    0.151665268830759
      2184     1.32175296112992    0.150386576844759
      2185     1.32185222909546    0.165875638260074
      2186     1.32195151197281    0.150700218275287
      2187     1.32205080976534    0.147708561553326
      2188     1.32215012247641    0.156032122594266
      2189     1.32224945010938    0.172172593134524
      2190     1.32234879266762    0.157045425677511
      2191     1.32244815015448     0.15533246094155
      2192     1.32254752257334    0.178445421745088
      2193     1.32264690992756    0.154319157858305
      2194      1.3227463122205    0.184404608925123
      2195     1.32284572945554    0.152799203233438
      2196     1.32294516163605    0.165586123093432
      2197     1.32304460876539    0.150676092011401
      2198     1.32314407084694     0.15053133442808
      2199     1.32324354788407    0.169422199051431
      2200     1.32334303988015    0.157962223705209
      2201     1.32344254683856    0.138950727762424
      2202     1.32354206876267     0.12556065130526
      2203     1.32364160565586    0.182812275508595
      2204     1.32374115752151    0.137792667095859
      2205     1.32384072436299    0.151424006191891
      2206     1.32394030618369    0.157310814580266
      2207     1.32403990298699    0.160905627899397
      2208     1.32413951477626    0.145151177581327
      2209     1.32423914155489    0.175598522606447
      2210     1.32433878332626     0.15668353171921
      2211     1.32443844009376    0.160591986468868
      2212     1.32453811186078    0.163197622968641
      2213     1.32463779863069    0.132171247610238
      2214      1.3247375004069    0.139240242929066
      2215     1.32483721719278    0.140205293484537
      2216     1.32493694899172    0.160495481413321
      2217     1.32503669580712     0.17685308832856
      2218     1.32513645764237    0.155067072038795
      2219     1.32523623450087    0.144427389664724
      2220       1.325336026386    0.161870678454868
      2221     1.32543583330115    0.155067072038795
      2222     1.32553565524974    0.171400552690147
      2223     1.32563549223514     0.15398139016389
      2224     1.32573534426077    0.162522087579811
      2225     1.32583521133002    0.166382289801696
      2226     1.32593509344629    0.122327731944431
      2227     1.32603499061297    0.168215885857092
      2228     1.32613490283349     0.14910788485876
      2229     1.32623483011122    0.150217692997552
      2230     1.32633477244959    0.152196046636268
      2231     1.32643472985199    0.153450612358381
      2232     1.32653470232183    0.144741031095252
      2233     1.32663468986252    0.153185223455626
      2234     1.32673469247746    0.133063919374049
      2235     1.32683471017007    0.151399879928004
      2236     1.32693474294376    0.168867294982035
      2237     1.32703479080193    0.147370793858911
      2238       1.327134853748    0.170314870815242
      2239     1.32723493178539    0.165658501885093
      2240      1.3273350249175    0.179579356147766
      2241     1.32743513314775    0.134849262901671
      2242     1.32753525647956    0.152968087080645
      2243     1.32763539491635    0.150748470803061
      2244     1.32773554846153    0.143824233067554
      2245     1.32783571711852    0.155380713469323
      2246     1.32793590089075    0.142473162289895
      2247     1.32803609978164    0.130699545513145
      2248      1.3281363137946    0.171038658731845
      2249     1.32823654293306    0.129782747485447
      2250     1.32833678720045    0.179458724828332
      2251      1.3284370466002    0.128286919124466
      2252     1.32853732113572     0.13328105574903
      2253     1.32863761081045    0.139191990401292
      2254     1.32873791562781    0.150024682886458
      2255     1.32883823559124    0.144548020984158
      2256     1.32893857070417     0.13733426808201
      2257     1.32903892097002    0.162473835052037
      2258     1.32913928639224     0.16155703702434
      2259     1.32923966697425    0.116272039708849
      2260     1.32934006271949    0.135452419498841
      2261     1.32944047363139    0.142714424928762
      2262      1.3295408997134    0.167202582773847
      2263     1.32964134096895    0.156490521608115
      2264     1.32974179740148    0.161798299663207
      2265     1.32984226901443    0.141821753164951
      2266     1.32994275581124    0.171352300162373
      2267     1.33004325779536     0.15045895563642
      2268     1.33014377497022    0.155983870066493
      2269     1.33024430733928    0.136899995332048
      2270     1.33034485490597    0.162497961315924
      2271     1.33044541767375    0.144017243178649
      2272     1.33054599564606    0.137189510498689
      2273     1.33064658882634    0.142714424928762
      2274     1.33074719721806    0.126356818013524
      2275     1.33084782082465    0.140494808651178
      2276     1.33094845964958    0.178590179328408
      2277     1.33104911369629    0.152147794108494
      2278     1.33114978296824    0.141387480414989
      2279     1.33125046746888    0.132219500138012
      2280     1.33135116720167    0.169108557620903
      2281     1.33145188217006     0.15113449102525
      2282     1.33155261237752    0.151568763775212
      2283      1.3316533578275    0.114124802222925
      2284     1.33175411852346    0.141942384484385
      2285     1.33185489446886     0.15405376895555
      2286     1.33195568566717    0.126718711971825
      2287     1.33205649212185    0.149373273761514
      2288     1.33215731383636    0.133160424429596
      2289     1.33225815081417    0.163294128024188
      2290     1.33235900305874     0.11101251418153
      2291     1.33245987057355    0.154150274011097
      2292     1.33256075336205    0.130844303096465
      2293     1.33266165142773    0.149614536400382
      2294     1.33276256477404    0.139409126776273
      2295     1.33286349340447    0.110240473737153
      2296     1.33296443732248    0.127780267582844
      2297     1.33306539653155    0.156852415566417
      2298     1.33316637103515    0.128817696929976
      2299     1.33326736083676    0.136296838734878
      2300     1.33336836593985    0.153088718400079
      2301     1.33346938634791    0.156032122594266
      2302      1.3335704220644    0.131278575846427
      2303     1.33367147309283    0.146260985720119
      2304     1.33377253943665    0.141266849095555
      2305     1.33387362109936    0.118395150930885
      2306     1.33397471808443     0.13320867695737
      2307     1.33407583039536    0.111446786931492
      2308     1.33417695803563    0.170869774884638
      2309     1.33427810100872    0.159023779316227
      2310     1.33437925931812     0.13868533885967
      2311     1.33448043296732    0.134294358832275
      2312     1.33458162195981    0.158758390413473
      2313     1.33468282629908    0.129444979791032
      2314     1.33478404598863    0.133353434540691
      2315     1.33488528103193    0.141652869317744
      2316      1.3349865314325    0.103412741057193
      2317     1.33508779719381    0.124474969430355
      2318     1.33518907831938    0.149421526289288
      2319     1.33529037481269    0.153088718400079
      2320     1.33539168667724    0.129396727263258
      2321     1.33549301391654    0.125053999763637
      2322     1.33559435653407    0.138468202484689
      2323     1.33569571453335     0.17557439634256
      2324     1.33579708791788    0.126115555374656
      2325     1.33589847669116    0.142569667345442
      2326     1.33599988085669    0.171810699176222
      2327     1.33610130041798    0.145416566484082
      2328     1.33620273537853    0.127876772638391
      2329     1.33630418574186    0.112966741556359
      2330     1.33640565151147    0.160350723830001
      2331     1.33650713269087     0.14281092998431
      2332     1.33660862928357    0.138516455012462
      2333     1.33671014129308     0.11243596375085
      2334     1.33681166872292    0.141218596567782
      2335     1.33691321157661    0.147780940344987
      2336     1.33701476985764    0.150724344539174
      2337     1.33711634356955    0.163318254288075
      2338     1.33721793271585    0.119601464125225
      2339     1.33731953730005    0.139746894470688
      2340     1.33742115732569    0.132509015304653
      2341     1.33752279279626    0.171641815329015
      2342     1.33762444371531    0.151182743553023
      2343     1.33772611008634     0.14220777338714
      2344     1.33782779191289    0.122400110736091
      2345     1.33792948919848     0.14092908140114
      2346     1.33803120194663    0.146140354400686
      2347     1.33813293016088      0.1561527539137
      2348     1.33823467384474    0.150796723330835
      2349     1.33833643300175    0.110819504070436
      2350     1.33843820763544    0.142159520859366
      2351     1.33853999774934    0.139771020734575
      2352     1.33864180334697    0.179965376369955
      2353     1.33874362443189    0.124354338110921
      2354     1.33884546100761    0.112049943528662
      2355     1.33894731307767    0.150941480914155
      2356     1.33904918064562    0.133088045637936
      2357     1.33915106371498    0.150724344539174
      2358      1.3392529622893    0.128311045388353
      2359     1.33935487637212    0.146526374622874
      2360     1.33945680596697    0.134656252790577
      2361      1.3395587510774     0.15878251667736
      2362     1.33966071170696    0.124088949208166
      2363     1.33976268785918    0.126839343291259
      2364     1.33986467953761    0.137189510498689
      2365     1.33996668674579     0.13118207079088
      2366     1.34006870948729    0.127442499888429
      2367     1.34017074776563    0.120132241930734
      2368     1.34027280158438     0.10831037262621
      2369     1.34037487094707    0.107176438223531
      2370     1.34047695585727    0.159626935913397
      2371     1.34057905631853    0.160543733941095
      2372      1.3406811723344    0.149373273761514
      2373     1.34078330390843    0.137599656984764
      2374     1.34088545104419    0.156659405455323
      2375     1.34098761374522    0.131302702110314
      2376     1.34108979201509    0.150676092011401
      2377     1.34119198585735     0.11716471147266
      2378     1.34129419527557    0.133763581026766
      2379      1.3413964202733    0.138540581276349
      2380     1.34149866085412    0.148070455511628
      2381     1.34160091702157    0.143341707789819
      2382     1.34170318877924    0.139047232817971
      2383     1.34180547613067    0.117816120597603
      2384     1.34190777907945    0.160302471302227
      2385     1.34201009762913    0.118564034778093
      2386     1.34211243178329    0.138588833804123
      2387     1.34221478154549    0.165730880676753
      2388     1.34231714691931    0.128093909013372
      2389     1.34241952790832    0.156635279191436
      2390      1.3425219245161    0.119143065111376
      2391     1.34262433674621    0.133088045637936
      2392     1.34272676460223    0.124064822944279
      2393     1.34282920808774    0.142352530970461
      2394     1.34293166720632    0.153185223455626
      2395     1.34303414196154    0.133980717401747
      2396     1.34313663235699    0.109034160542814
      2397     1.34323913839625     0.13538004070718
      2398     1.34334166008289     0.12136268138896
      2399      1.3434441974205    0.145416566484082
      2400     1.34354675041267    0.132098868818578
      2401     1.34364931906298    0.159988829871699
      2402     1.34375190337502    0.147033026164496
      2403     1.34385450335237    0.125922545263562
      2404     1.34395711899863    0.129951631332654
      2405     1.34405975031737     0.13185760617971
      2406     1.34416239731221    0.148191086831062
      2407     1.34426505998671    0.131254449582541
      2408     1.34436773834449    0.151472258719664
      2409     1.34447043238912    0.138395823693028
      2410     1.34457314212422    0.149132011122647
      2411     1.34467586755337    0.150507208164193
      2412     1.34477860868017    0.134897515429445
      2413     1.34488136550822    0.145754334178497
      2414     1.34498413804111    0.138492328748575
      2415     1.34508692628246    0.142424909762121
      2416     1.34518973023586    0.107586584709607
      2417     1.34529254990492    0.140832576345593
      2418     1.34539538529323    0.145488945275742
      2419      1.3454982364044    0.143727728012007
      2420     1.34560110324205    0.133112171901823
      2421     1.34570398580977    0.119360201486357
      2422     1.34580688411118    0.125922545263562
      2423     1.34590979814988     0.12068714600013
      2424     1.34601272792949    0.148890748483779
      2425     1.34611567345362    0.139143737873519
      2426     1.34621863472587    0.140977333928914
      2427     1.34632161174987    0.131688722332503
      2428     1.34642460452922    0.142642046137102
      2429     1.34652761306756    0.126429196805184
      2430     1.34663063736848    0.120566514680696
      2431     1.34673367743561    0.137117131707029
      2432     1.34683673327258      0.1393608742485
      2433     1.34693980488299    0.139409126776273
      2434     1.34704289227047    0.119143065111376
      2435     1.34714599543865    0.152823329497324
      2436     1.34724911439115    0.142690298664876
      2437     1.34735224913159    0.129999883860428
      2438     1.34745539966361    0.105294589640362
      2439     1.34755856599081    0.134077222457294
      2440     1.34766174811685     0.14213539459548
      2441     1.34776494604533    0.116995827625452
      2442     1.34786815977991    0.123558171402657
      2443      1.3479713893242    0.145271808900761
      2444     1.34807463468183    0.130024010124315
      2445     1.34817789585645    0.131254449582541
      2446     1.34828117285169    0.144162000761969
      2447     1.34838446567119     0.13185760617971
      2448     1.34848777431857    0.132557267832427
      2449     1.34859109879749     0.11176042836202
      2450     1.34869443911157    0.122303605680544
      2451     1.34879779526447    0.108841150431719
      2452     1.34890116725981    0.124474969430355
      2453     1.34900455510125    0.127345994832882
      2454     1.34910795879243    0.124257833055374
      2455     1.34921137833699    0.144258505817516
      2456     1.34931481373858    0.140567187442839
      2457     1.34941826500084     0.17070089103743
      2458     1.34952173212744    0.137213636762576
      2459       1.349625215122    0.105366968432023
      2460     1.34972871398819    0.130820176832578
      2461     1.34983222872966     0.10749007965406
      2462     1.34993575935005    0.130241146499296
      2463     1.35003930585303    0.135211156859973
      2464     1.35014286824225    0.118901802472508
      2465     1.35024644652137    0.125247009874732
      2466     1.35035004069403    0.142497288553781
      2467     1.35045365076391    0.141580490526084
      2468     1.35055727673465    0.110819504070436
      2469     1.35066091860993    0.136441596318199
      2470      1.3507645763934    0.125512398777486
      2471     1.35086825008873     0.11798500444481
      2472     1.35097193969957    0.116875196306018
      2473      1.3510756452296    0.112773731445265
      2474     1.35117936668248    0.143245202734272
      2475     1.35128310406188   0.0928213112108958
      2476     1.35138685737147    0.110047463626059
      2477     1.35149062661491    0.115982524542207
      2478     1.35159441179589    0.128166287805032
      2479     1.35169821291806    0.104908569418174
      2480      1.3518020299851    0.125174631083071
      2481     1.35190586300069    0.149566283872609
      2482     1.35200971196851    0.125126378555298
      2483     1.35211357689222    0.150989733441929
      2484     1.35221745777551    0.127273616041221
      2485     1.35232135462205   0.0973087962938374
      2486     1.35242526743553   0.0934003415441786
      2487     1.35252919621963    0.125464146249713
      2488     1.35263314097802    0.122014090513903
      2489      1.3527371017144    0.122762004694393
      2490     1.35284107843244    0.123606423930431
      2491     1.35294507113583    0.118998307528055
      2492     1.35304907982826    0.133691202235106
      2493     1.35315310451342    0.146188606928459
      2494     1.35325714519499    0.129155464624391
      2495     1.35336120187666    0.107200564487418
      2496     1.35346527456214   0.0982497205854219
      2497      1.3535693632551    0.122448363263865
      2498     1.35367346795924    0.147973950456081
      2499     1.35377758867826    0.121049039958432
      2500     1.35388172541585   0.0996731701547421
      2501     1.35398587817571    0.119118938847489
      2502     1.35409004696153    0.125608903833033
      2503     1.35419423177703    0.112604847598058
      2504     1.35429843262589    0.124354338110921
      2505     1.35440264951181    0.137213636762576
      2506     1.35450688243851    0.126598080652392
      2507     1.35461113140968    0.147973950456081
      2508     1.35471539642903   0.0951856850718005
      2509     1.35481967750027    0.096126609363385
      2510      1.3549239746271    0.131133818263107
      2511     1.35502828781323    0.149542157608722
      2512     1.35513261706237    0.113473393097982
      2513     1.35523696237823    0.133691202235106
      2514     1.35534132376452    0.128769444402202
      2515     1.35544570122495    0.139553884359594
      2516     1.35555009476325    0.121748701611148
      2517     1.35565450438312    0.136513975109859
      2518     1.35575893008828    0.132074742554691
      2519     1.35586337188244    0.116826943778245
      2520     1.35596782976934    0.108865276695606
      2521     1.35607230375268    0.104498422932099
      2522     1.35617679383619    0.113328635514661
      2523     1.35628130002358    0.129782747485447
      2524     1.35638582231859    0.114993347722849
      2525     1.35649036072493    0.139191990401292
      2526     1.35659491524634    0.126332691749637
      2527     1.35669948588653    0.123292782499902
      2528     1.35680407264925    0.127973277693938
      2529      1.3569086755382    0.109926832306625
      2530     1.35701329455713    0.121290302597299
      2531     1.35711792970977    0.125053999763637
      2532     1.35722258099985    0.125343514930279
      2533      1.3573272484311    0.099456033779761
      2534     1.35743193200725    0.109420180765002
      2535     1.35753663173205    0.128793570666089
      2536     1.35764134760923     0.10268895314059
      2537     1.35774607964252    0.114052423431265
      2538     1.35785082783567    0.134752757846124
      2539     1.35795559219242    0.145754334178497
      2540     1.35806037271651   0.0958853467245172
      2541     1.35816516941168    0.155573723580418
      2542     1.35826998228168    0.127321868568995
      2543     1.35837481133025    0.144089621970309
      2544     1.35847965656113    0.142786803720423
      2545     1.35858451797808    0.108648140320625
      2546     1.35868939558484    0.133329308276804
      2547     1.35879428938516    0.114293686070132
      2548      1.3588991993828   0.0938346142941407
      2549      1.3590041255815    0.125777787680241
      2550     1.35910906798502     0.12488511591643
      2551     1.35921402659711    0.107876099876248
      2552     1.35931900142153    0.117357721583754
      2553     1.35942399246204    0.133594697179559
      2554     1.35952899972239    0.141894131956612
      2555     1.35963402320634    0.150000556622571
      2556     1.35973906291765    0.112918489028586
      2557     1.35984411886008     0.13883009644299
      2558      1.3599491910374    0.129517358582692
      2559     1.36005427945337    0.138371697429141
      2560     1.36015938411175    0.129517358582692
      2561     1.36026450501631    0.126067302846882
      2562     1.36036964217082    0.129734494957673
      2563     1.36047479557904    0.140711945026159
      2564     1.36057996524474    0.137020626651482
      2565     1.36068515117171    0.101024240932402
      2566     1.36079035336369    0.136369217526539
      2567     1.36089557182448     0.11176042836202
      2568     1.36100080655784   0.0980808367382144
      2569     1.36110605756755    0.124667979541449
      2570     1.36121132485739    0.122906762277714
      2571     1.36131660843113   0.0992871499325536
      2572     1.36142190829254     0.11648917608383
      2573     1.36152722444543    0.129710368693787
      2574     1.36163255689355    0.143462339109253
      2575      1.3617379056407    0.112025817264775
      2576     1.36184327069065    0.124643853277562
      2577      1.3619486520472    0.121217923805639
      2578     1.36205404971413    0.138226939845821
      2579     1.36215946369523    0.114052423431265
      2580     1.36226489399427   0.0946549072662913
      2581     1.36237034061506    0.125078126027524
      2582     1.36247580356139    0.116875196306018
      2583     1.36258128283704    0.114366064861793
      2584      1.3626867784458    0.123630550194317
      2585     1.36279229039148    0.113232130459114
      2586     1.36289781867787    0.107996731195682
      2587     1.36300336330876   0.0916149980165566
      2588     1.36310892428795    0.114510822445113
      2589     1.36321450161924    0.112773731445265
      2590     1.36332009530643    0.131495712221408
      2591     1.36342570535332    0.118129762028131
      2592     1.36353133176371     0.13800980347084
      2593     1.36363697454141    0.117405974111527
      2594     1.36374263369022    0.105632357334777
      2595     1.36384830921395    0.110891882862096
      2596      1.3639540011164    0.128769444402202
      2597     1.36405970940138    0.109106539334474
      2598      1.3641654340727    0.109637317139983
      2599     1.36427117513418   0.0887922251418031
      2600     1.36437693258961    0.143727728012007
      2601     1.36448270644283    0.143896611859215
      2602     1.36458849669763    0.126742838235712
      2603     1.36469430335784    0.122810257222167
      2604     1.36480012642727    0.127128858457901
      2605     1.36490596590973    0.103605751168288
      2606     1.36501182180906    0.124330211847034
      2607     1.36511769412906    0.118564034778093
      2608     1.36522358287357    0.092459417252594
      2609     1.36532948804639     0.13246076277688
      2610     1.36543540965136    0.118564034778093
      2611      1.3655413476923    0.107031680640211
      2612     1.36564730217303    0.112122322320322
      2613     1.36575327309739   0.0971399124466299
      2614     1.36585926046919    0.121700449083375
      2615     1.36596526429228    0.136851742804274
      2616     1.36607128457048     0.12136268138896
      2617     1.36617732130762    0.103147352154439
      2618     1.36628337450753     0.10418478150157
      2619     1.36638944417406    0.117623110486508
      2620     1.36649553031103    0.125053999763637
      2621     1.36660163292228    0.150893228386382
      2622     1.36670775201165    0.109106539334474
      2623     1.36681388758298    0.104377791612665
      2624     1.36692003964011    0.124788610860883
      2625     1.36702620818688    0.108768771640059
      2626     1.36713239322713    0.115572378056132
      2627      1.3672385947647   0.0968262710161017
      2628     1.36734481280345   0.0580794912139287
      2629     1.36745104734722    0.138251066109708
      2630     1.36755729839985   0.0993112761964403
      2631     1.36766356596519    0.136417470054312
      2632     1.36776985004709    0.112122322320322
      2633     1.36787615064941    0.120638893472356
      2634       1.367982467776    0.123316908763789
      2635      1.3680888014307    0.102278806654515
      2636     1.36819515161738    0.101772155112892
      2637     1.36830151833989    0.117357721583754
      2638     1.36840790160208    0.108672266584512
      2639     1.36851430140782    0.127104732194014
      2640     1.36862071776097    0.129951631332654
      2641     1.36872715066537   0.0999385590574967
      2642      1.3688336001249    0.137720288304198
      2643     1.36894006614343    0.107803721084588
      2644      1.3690465487248    0.122834383486053
      2645     1.36915304787289    0.104088276446023
      2646     1.36925956359157   0.0817956086146361
      2647      1.3693660958847    0.119890979291866
      2648     1.36947264475615    0.122955014805487
      2649     1.36957921020979    0.123123898652695
      2650      1.3696857922495    0.114703832556208
      2651     1.36979239087914    0.133112171901823
      2652     1.36989900610259    0.108406877681757
      2653     1.37000563792372    0.105728862390325
      2654     1.37011228634641    0.132726151679634
      2655     1.37021895137454   0.0859453260031627
      2656     1.37032563301199    0.108841150431719
      2657     1.37043233126263    0.102881963251684
      2658     1.37053904613035     0.10546347348757
      2659     1.37064577761903   0.0883096998640674
      2660     1.37075252573256   0.0972605437660638
      2661      1.3708592904748   0.0794312347537314
      2662     1.37096607184967    0.123123898652695
      2663     1.37107286986103   0.0990458872936857
      2664     1.37117968451278    0.123244529972129
      2665     1.37128651580881    0.104619054251533
      2666       1.371393363753    0.113473393097982
      2667     1.37150022834926   0.0910842202110475
      2668     1.37160710960147    0.142569667345442
      2669     1.37171400751352    0.129927505068768
      2670     1.37182092208932   0.0899744120722554
      2671     1.37192785333276   0.0838945935727862
      2672     1.37203480124774    0.118950055000281
      2673     1.37214176583816    0.114197181014585
      2674     1.37224874710791    0.132919161790729
      2675      1.3723557450609    0.107514205917946
      2676     1.37246275970103    0.119963358083526
      2677     1.37256979103221   0.0915426192248963
      2678     1.37267683905834    0.121459186444507
      2679     1.37278390378333   0.0912772303221417
      2680     1.37289098521108    0.108479256473418
      2681      1.3729980833455    0.107996731195682
      2682     1.37310519819051    0.102471816765609
      2683     1.37321232975002    0.100710599501874
      2684     1.37331947802794   0.0898779070167083
      2685     1.37342664302817   0.0986357408076104
      2686     1.37353382475464    0.134728631582237
      2687     1.37364102321127    0.124040696680393
      2688     1.37374823840197    0.112894362764699
      2689     1.37385547033065    0.109975084834398
      2690     1.37396271900125    0.114510822445113
      2691     1.37406998441768    0.105608231070891
      2692     1.37417726658386    0.106790418001343
      2693     1.37428456550371    0.112894362764699
      2694     1.37439188118117    0.103292109737759
      2695     1.37449921362015    0.116151408389415
      2696     1.37460656282459    0.111495039459266
      2697     1.37471392879841    0.112001691000888
      2698     1.37482131154554   0.0858970734753892
      2699     1.37492871106992    0.106307892723607
      2700     1.37503612737547    0.104498422932099
      2701     1.37514356046613    0.132653772887974
      2702     1.37525101034584   0.0604679913387202
      2703     1.37535847701852   0.0959335992522908
      2704     1.37546596048812   0.0935209728636125
      2705     1.37557346075858    0.123244529972129
      2706     1.37568097783383     0.12481273712477
      2707     1.37578851171782   0.0742923405458467
      2708     1.37589606241448   0.0960783568356114
      2709     1.37600362992776    0.109058286806701
      2710     1.37611121426161    0.110650620223228
      2711     1.37621881541997    0.114776211347868
      2712     1.37632643340679    0.121266176333413
      2713     1.37643406822601   0.0861624623781438
      2714     1.37654171988159    0.118081509500357
      2715     1.37664938837747   0.0992871499325536
      2716     1.37675707371762   0.0913254828499153
      2717     1.37686477590597   0.0735685526292432
      2718     1.37697249494649    0.119046560055829
      2719     1.37708023084313   0.0942930133079895
      2720     1.37718798359984   0.0911083464749342
      2721      1.3772957532206    0.103726382487722
      2722     1.37740353970935    0.104932695682061
      2723     1.37751134307005    0.107128185695758
      2724     1.37761916330667    0.100300453015798
      2725     1.37772700042317    0.129541484846579
      2726     1.37783485442352     0.11371465573685
      2727     1.37794272531167   0.0958129679328568
      2728     1.37805061309161   0.0711559262405649
      2729     1.37815851776729     0.12211059556945
      2730     1.37826643934268    0.114245433542359
      2731     1.37837437782176   0.0712765575599989
      2732     1.37848233320849   0.0856799371004081
      2733     1.37859030550685    0.101748028849005
      2734     1.37869829472082    0.102954342043345
      2735     1.37880630085437    0.113449266834095
      2736     1.37891432391147    0.104136528973797
      2737     1.37902236389611     0.11101251418153
      2738     1.37913042081226   0.0772839972678077
      2739      1.3792384946639   0.0906016949333118
      2740     1.37934658545502    0.103847013807155
      2741     1.37945469318959    0.122810257222167
      2742     1.37956281787161   0.0947514123218384
      2743     1.37967095950506    0.113014994084133
      2744     1.37977911809392    0.110578241431568
      2745     1.37988729364218   0.0766808406706382
      2746     1.37999548615384   0.0993836549881007
      2747     1.38010369563287    0.124064822944279
      2748     1.38021192208328   0.0975259326688184
      2749     1.38032016550906   0.0944860234190838
      2750      1.3804284259142    0.125922545263562
      2751     1.38053670330269   0.0993354024603271
      2752     1.38064499767854    0.102592448085043
      2753     1.38075330904574   0.0912531040582549
      2754     1.38086163740829     0.11513810530617
      2755     1.38096998277019    0.101024240932402
      2756     1.38107834513544    0.100734725765761
      2757     1.38118672450804    0.101048367196289
      2758     1.38129512089201   0.0851732855587857
      2759     1.38140353429134    0.124185454263713
      2760     1.38151196471005   0.0768255982539589
      2761     1.38162041215213    0.106790418001343
      2762     1.38172887662161    0.108093236251229
      2763     1.38183735812248   0.0800585176147877
      2764     1.38194585665876   0.0948961699051591
      2765     1.38205437223447    0.108841150431719
      2766     1.38216290485362    0.086693240183653
      2767     1.38227145452022    0.113232130459114
      2768      1.3823800212383   0.0933038364886314
      2769     1.38248860501186   0.0703597595323011
      2770     1.38259720584493     0.11236358495919
      2771     1.38270582374154    0.121266176333413
      2772     1.38281445870569   0.0645694561994733
      2773     1.38292311074142    0.118105635764244
      2774     1.38303177985274   0.0954752002384419
      2775     1.38314046604369   0.0834844470867109
      2776      1.3832491693183    0.104498422932099
      2777     1.38335788968058    0.110988387917643
      2778     1.38346662713457    0.123702928985978
      2779      1.3835753816843   0.0856316845726346
      2780     1.38368415333381    0.087803048322445
      2781     1.38379294208711   0.0842082350033144
      2782     1.38390174794826   0.0949202961690459
      2783     1.38401057092129    0.108286246362323
      2784     1.38411941101022    0.117478352903188
      2785     1.38422826821911   0.0980325842104408
      2786     1.38433714255199   0.0965608821133471
      2787      1.3844460340129   0.0575969659361931
      2788     1.38455494260589   0.0926283010998015
      2789     1.38466386833499    0.122834383486053
      2790     1.38477281120425   0.0611676529914369
      2791     1.38488177121772    0.100975988404628
      2792     1.38499074837945   0.0803721590453159
      2793     1.38509974269348    0.108117362515116
      2794     1.38520875416386   0.0941482557246688
      2795     1.38531778279465     0.10208579654342
      2796     1.38542682858989    0.115306989153377
      2797     1.38553589155365    0.086910376558634
      2798     1.38564497168997   0.0672474714909062
      2799     1.38575406900291     0.10539109469591
      2800     1.38586318349654   0.0835326996144845
      2801      1.3859723151749   0.0721933555876966
      2802     1.38608146404206   0.0991665186131196
      2803     1.38619063010207   0.0762706941845629
      2804     1.38629981335901    0.113931792111831
      2805     1.38640901381694   0.0781042902399584
      2806     1.38651823147991    0.096681513432781
      2807     1.38662746635201   0.0799378862953538
      2808     1.38673671843728   0.0897814019611612
      2809     1.38684598773982   0.0561493901029861
      2810     1.38695527426367     0.10126550357127
      2811     1.38706457801293    0.111133145500964
      2812     1.38717389899165   0.0966332609050075
      2813     1.38728323720391   0.0925076697803676
      2814     1.38739259265379     0.10695930184855
      2815     1.38750196534537   0.0819886187257304
      2816     1.38761135528272   0.0596476983665696
      2817     1.38772076246992    0.115982524542207
      2818     1.38783018691106   0.0955475790301022
      2819     1.38793962861021    0.111712175834247
      2820     1.38804908757145   0.0996972964186288
      2821     1.38815856379888   0.0873929018363697
      2822     1.38826805729658   0.0790210882676561
      2823     1.38837756806863    0.121145545013979
      2824     1.38848709611912    0.102544195557269
      2825     1.38859664145215   0.0750885072541105
      2826      1.3887062040718     0.10898590801504
      2827     1.38881578398217   0.0935933516552728
      2828     1.38892538118734    0.106066630084739
      2829     1.38903499569142   0.0692016988657355
      2830      1.3891446274985     0.10336448852942
      2831     1.38925427661268    0.104619054251533
      2832     1.38936394303805   0.0813130833369005
      2833     1.38947362677872   0.0581036174778155
      2834     1.38958332783878   0.0875376594196904
      2835     1.38969304622235     0.07081815854615
      2836     1.38980278193351    0.102978468307231
      2837     1.38991253497639   0.0940517506691217
      2838     1.39002230535508   0.0872240179891622
      2839     1.39013209307369    0.139529758095707
      2840     1.39024189813634    0.110047463626059
      2841     1.39035172054712    0.105680609862551
      2842     1.39046156031016   0.0850767805032386
      2843     1.39057141742957   0.0888404776695766
      2844     1.39068129190945   0.0882373210724071
      2845     1.39079118375393   0.0893230029473123
      2846     1.39090109296713   0.0716625777821874
      2847     1.39101101955315    0.117936751917037
      2848     1.39112096351613   0.0934485940719521
      2849     1.39123092486017    0.108792897903946
      2850     1.39134090358941    0.100903609612968
      2851     1.39145089970796   0.0932555839608579
      2852     1.39156091321996   0.0629529965190588
      2853     1.39167094412952   0.0997214226825156
      2854     1.39178099244077    0.114559074972887
      2855     1.39189105815785   0.0900467908639158
      2856     1.39200114128488     0.12068714600013
      2857     1.39211124182599   0.0925559223081412
      2858     1.39222135978532    0.088575088766822
      2859       1.392331495167   0.0784661841982601
      2860     1.39244164797516   0.0955958315578758
      2861     1.39255181821394    0.097019281127196
      2862     1.39266200588748   0.0881890685446335
      2863     1.39277221099992   0.0958129679328568
      2864      1.3928824335554   0.0817714823507493
      2865     1.39299267355805   0.0826400278506735
      2866     1.39310293101203   0.0854145481976535
      2867     1.39321320592148   0.0792864771704107
      2868     1.39332349829053    0.101796281376779
      2869     1.39343380812335   0.0691775726018488
      2870     1.39354413542407    0.101506766210138
      2871     1.39365448019685   0.0820127449896171
      2872     1.39376484244584    0.080251527725882
      2873     1.39387522217518    0.089250624155652
      2874     1.39398561938904   0.0686467947963395
      2875     1.39409603409157   0.0737133102125639
      2876     1.39420646628692     0.10276133193225
      2877     1.39431691597925    0.115089852778396
      2878     1.39442738317272   0.0737856890042242
      2879     1.39453786787149    0.111639797042586
      2880     1.39464837007972     0.06249459750521
      2881     1.39475888980157   0.0679953856713964
      2882     1.39486942704121   0.0770668608928267
      2883     1.39497998180281   0.0657757693938124
      2884     1.39509055409052   0.0701184968934333
      2885     1.39520114390852   0.0758364214346008
      2886     1.39531175126098   0.0661617896160009
      2887     1.39542237615207   0.0820851237812775
      2888     1.39553301858595   0.0592616781443811
      2889     1.39564367856681   0.0599854660609846
      2890     1.39575435609881   0.0755710325318462
      2891     1.39586505118614   0.0664271785187555
      2892     1.39597576383296    0.088357952391841
      2893     1.39608649404347    0.128093909013372
      2894     1.39619724182183   0.0792623509065239
      2895     1.39630800717223   0.0984186044326294
      2896     1.39641879009886   0.0716143252544138
      2897     1.39652959060589   0.0850767805032386
      2898     1.39664040869751   0.0773805023233549
      2899     1.39675124437791   0.0532059859087986
      2900     1.39686209765127    0.090022664600029
      2901     1.39697296852179   0.0548706981169866
      2902     1.39708385699365    0.109757948459417
      2903     1.39719476307105   0.0876582907391243
      2904     1.39730568675818   0.0572109457140046
      2905     1.39741662805923   0.0883820786557278
      2906      1.3975275869784   0.0804686641008631
      2907     1.39763856351989   0.0554014759224959
      2908      1.3977495576879   0.0953786951828948
      2909     1.39786056948662   0.0533507434921193
      2910     1.39797159892026   0.0670303351159251
      2911     1.39808264599301   0.0830743006006356
      2912     1.39819371070909   0.0888646039334634
      2913      1.3983047930727   0.0855351795170874
      2914     1.39841589308804   0.0885509625029353
      2915     1.39852701075932    0.100831230821308
      2916     1.39863814609075   0.0612882843108708
      2917     1.39874929908655   0.0779595326566377
      2918     1.39886046975092   0.0845218764338425
      2919     1.39897165808807   0.0801308964064481
      2920     1.39908286410223   0.0755227800040726
      2921      1.3991940877976   0.0750643809902238
      2922     1.39930532917841   0.0547983193253263
      2923     1.39941658824887   0.0881649422807467
      2924      1.3995278650132   0.0849802754476914
      2925     1.39963915947563   0.0711800525044517
      2926     1.39975047164037   0.0830984268645224
      2927     1.39986180151165   0.0788280781565618
      2928      1.3999731490937   0.0813372096007872
      2929     1.40008451439074   0.0678988806158493
      2930       1.400195897407   0.0732307849348283
      2931     1.40030729814671   0.0768979770456192
      2932      1.4004187166141   0.0637732894912094
      2933      1.4005301528134   0.0526752081032894
      2934     1.40064160674885    0.104329539084891
      2935     1.40075307842467    0.081699103559089
      2936     1.40086456784511   0.0587791528666454
      2937     1.40097607501441   0.0591169205610604
      2938     1.40108759993679   0.0996007913630817
      2939     1.40119914261651   0.0842323612672012
      2940      1.4013107030578   0.0880925634890864
      2941     1.40142228126491   0.0825917753228999
      2942     1.40153387724208   0.0845942552255029
      2943     1.40164549099355   0.0953786951828948
      2944     1.40175712252358    0.125078126027524
      2945      1.4018687718364   0.0894436342667462
      2946     1.40198043893628   0.0790693407954297
      2947     1.40209212382745   0.0778630276010905
      2948     1.40220382651418   0.0937381092385935
      2949     1.40231554700072   0.0659446532410199
      2950     1.40242728529132   0.0602991074915127
      2951     1.40253904139023    0.083363815767277
      2952     1.40265081530172   0.0650278552133221
      2953     1.40276260703005   0.0638456682828698
      2954     1.40287441657947   0.0610711479358898
      2955     1.40298624395425   0.0906258211971986
      2956     1.40309808915864   0.0683090271019246
      2957     1.40320995219692   0.0646418349911336
      2958     1.40332183307335   0.0930384475858768
      2959      1.4034337317922   0.0797448761842596
      2960     1.40354564835774   0.0381029447156727
      2961     1.40365758277423   0.0705286433795086
      2962     1.40376953504594   0.0674646078658872
      2963     1.40388150517716   0.0817232298229758
      2964     1.40399349317215   0.0723622394349041
      2965     1.40410549903518    0.100324579279685
      2966     1.40421752277055   0.0617708095886065
      2967     1.40432956438251   0.0859694522670495
      2968     1.40444162387536   0.0925559223081412
      2969     1.40455370125337   0.0735685526292432
      2970     1.40466579652083   0.0857764421559553
      2971     1.40477790968202   0.0591410468249472
      2972     1.40489004074122   0.0587309003388718
      2973     1.40500218970272   0.0723622394349041
      2974     1.40511435657081   0.0826400278506735
      2975     1.40522654134978   0.0846425077532765
      2976     1.40533874404392   0.0885509625029353
      2977     1.40545096465751   0.0811924520174665
      2978     1.40556320319486   0.0651967390605296
      2979     1.40567545966025   0.0882614473362939
      2980     1.40578773405799   0.0570661881306839
      2981     1.40590002639236   0.0685261634769056
      2982     1.40601233666768   0.0440138793679344
      2983     1.40612466488823   0.0599613397970978
      2984     1.40623701105833   0.0872240179891622
      2985     1.40634937518226    0.100734725765761
      2986     1.40646175726435   0.0760294315456951
      2987     1.40657415730888   0.0442310157429155
      2988     1.40668657532017    0.101579145001798
      2989     1.40679901130254    0.101120745987949
      2990     1.40691146526027   0.0494905412702341
      2991      1.4070239371977   0.0579588598944948
      2992     1.40713642711913    0.108768771640059
      2993     1.40724893502887    0.100083316640817
      2994     1.40736146093123    0.093352089016405
      2995     1.40747400483055   0.0729171435043001
      2996     1.40758656673113   0.0672474714909062
      2997     1.40769914663729   0.0499971928118565
      2998     1.40781174455335   0.0696600978795844
      2999     1.40792436048364   0.0760535578095818
      3000     1.40803699443248   0.0675852391853211
      3001     1.40814964640419   0.0588515316583058
      3002     1.40826231640311   0.0679230068797361
      3003     1.40837500443355   0.0787798256287883
      3004     1.40848771049984   0.0586343952833247
      3005     1.40860043460632   0.0901191696555761
      3006     1.40871317675732    0.089467760530633
      3007     1.40882593695718   0.0805410428925234
      3008     1.40893871521022   0.0635802793801152
      3009     1.40905151152078   0.0786350680454676
      3010      1.4091643258932    0.100083316640817
      3011     1.40927715833181   0.0495870463257812
      3012     1.40939000884097   0.0851732855587857
      3013       1.409502877425   0.0595753195749092
      3014     1.40961576408826   0.0656792643382653
      3015     1.40972866883508    0.084473623906069
      3016     1.40984159166982   0.0867173664475398
      3017     1.40995453259681   0.0895642655861801
      3018     1.41006749162041    0.077139239684487
      3019     1.41018046874497   0.0888887301973502
      3020     1.41029346397484   0.0830019218089752
      3021     1.41040647731437    0.072482870754338
      3022     1.41051950876791   0.0609022640886823
      3023     1.41063255833983   0.0649796026855486
      3024     1.41074562603447   0.0847390128088236
      3025     1.41085871185619   0.0962231144189321
      3026     1.41097181580936   0.0803962853092027
      3027     1.41108493789834   0.0657516431299256
      3028     1.41119807812749   0.0689363099629809
      3029     1.41131123650116   0.0690569412824149
      3030     1.41142441302374   0.0637250369634359
      3031     1.41153760769958   0.0584655114361173
      3032     1.41165082053305   0.0800585176147877
      3033     1.41176405152852   0.0876824170030111
      3034     1.41187730069036   0.0416977580348033
      3035     1.41199056802295   0.0758605476984876
      3036     1.41210385353065   0.0669097037964912
      3037     1.41221715721785   0.0920492707665188
      3038     1.41233047908891   0.0597924559498903
      3039     1.41244381914822   0.0728930172404133
      3040     1.41255717740016    0.067150966435359
      3041     1.41267055384911   0.0720968505321495
      3042     1.41278394849944    0.052940597006044
      3043     1.41289736135554   0.0652208653244164
      3044     1.41301079242181   0.0541227839364964
      3045     1.41312424170261   0.0690328150185281
      3046     1.41323770920235   0.0678988806158493
      3047      1.4133511949254   0.0860900835864834
      3048     1.41346469887617   0.0885992150307088
      3049     1.41357822105903   0.0702150019489804
      3050     1.41369176147839   0.0575728396723063
      3051     1.41380532013865   0.0881890685446335
      3052     1.41391889704419    0.081361335864674
      3053     1.41403249219941   0.0771633659483738
      3054     1.41414610560871   0.0793347296981843
      3055      1.4142597372765   0.0620844510191347
      3056     1.41437338720717   0.0872240179891622
      3057     1.41448705540513   0.0554256021863826
      3058     1.41460074187478   0.0722416081154702
      3059     1.41471444662053   0.0994319075158742
      3060     1.41482816964679   0.0872722705169358
      3061     1.41494191095796   0.0654621279632842
      3062     1.41505567055845   0.0804204115730895
      3063     1.41516944845268   0.0826882803784471
      3064     1.41528324464506   0.0874411543641433
      3065     1.41539705914001   0.0542192889920435
      3066     1.41551089194193   0.0672474714909062
      3067     1.41562474305526   0.0690569412824149
      3068      1.4157386124844   0.0838704673088994
      3069     1.41585250023377   0.0903121797666704
      3070     1.41596640630781   0.0627358601440778
      3071     1.41608033071092    0.064931350157775
      3072     1.41619427344754   0.0589480367138529
      3073     1.41630823452209   0.0505279706173657
      3074       1.416422213939   0.0671750926992458
      3075      1.4165362117027   0.0620361984913611
      3076     1.41665022781761   0.0617949358524933
      3077     1.41676426228818    0.113907665847944
      3078     1.41687831511882   0.0863795987531248
      3079     1.41699238631399   0.0701426231573201
      3080      1.4171064758781   0.0490803947841588
      3081     1.41722058381561   0.0785626892538072
      3082     1.41733471013094   0.0657516431299256
      3083     1.41744885482854   0.0476810714787254
      3084     1.41756301791286   0.0634355217967945
      3085     1.41767719938832   0.0656551380743785
      3086     1.41779139925939   0.0871275129336151
      3087     1.41790561753049   0.0589239104499661
      3088     1.41801985420609   0.0726035020737719
      3089     1.41813410929063   0.0866691139197662
      3090     1.41824838278856   0.0838222147811259
      3091     1.41836267470433   0.0583448801166833
      3092     1.41847698504239   0.0294657422442045
      3093     1.41859131380721   0.0582242487972494
      3094     1.41870566100323   0.0589239104499661
      3095     1.41882002663491   0.0892264978917652
      3096     1.41893441070671   0.0249300046334893
      3097     1.41904881322309   0.0478740815898197
      3098     1.41916323418852   0.0892988766834255
      3099     1.41927767360745   0.0490080159924984
      3100     1.41939213148436   0.0706251484350557
      3101      1.4195066078237   0.0803480327814292
      3102     1.41962110262994    0.074702487031922
      3103     1.41973561590756   0.0392610053822382
      3104     1.41985014766102   0.0719520929488288
      3105      1.4199646978948   0.0549189506447602
      3106     1.42007926661336   0.0878995533779921
      3107     1.42019385382119   0.0758846739623744
      3108     1.42030845952276   0.0436519854096327
      3109     1.42042308372254   0.0691051938101884
      3110     1.42053772642502   0.0845460026977293
      3111     1.42065238763468   0.0609263903525691
      3112     1.42076706735599    0.073809815268111
      3113     1.42088176559345    0.078031911448298
      3114     1.42099648235153   0.0388991114239365
      3115     1.42111121763472   0.0824228914756925
      3116     1.42122597144751    0.048163596756461
      3117      1.4213407437944   0.0666201886298498
      3118     1.42145553467986   0.0586826478110983
      3119     1.42157034410839   0.0860177047948231
      3120     1.42168517208449   0.0628082389357381
      3121     1.42180001861265   0.0728930172404133
      3122     1.42191488369737   0.0592616781443811
      3123     1.42202976734314   0.0682849008380378
      3124     1.42214466955446    0.061047021672003
      3125     1.42225959033584   0.0561252638390993
      3126     1.42237452969177   0.0748954971430163
      3127     1.42248948762677   0.0544846778947981
      3128     1.42260446414533   0.0487426270897438
      3129     1.42271945925196   0.0426386823263878
      3130     1.42283447295117   0.0876341644752375
      3131     1.42294950524747   0.0755951587957329
      3132     1.42306455614538    0.100010937849157
      3133     1.42317962564939   0.0727241333932058
      3134     1.42329471376403   0.0595753195749092
      3135     1.42340982049381   0.0857281896281817
      3136     1.42352494584326   0.0554497284502694
      3137     1.42364008981687   0.0512035060061957
      3138     1.42375525241919   0.0558840012002315
      3139     1.42387043365472   0.0850044017115782
      3140     1.42398563352799   0.0346528889798627
      3141     1.42410085204353   0.0672957240186797
      3142     1.42421608920586   0.0820851237812775
      3143      1.4243313450195   0.0505520968812525
      3144     1.42444661948899   0.0622774611302289
      3145     1.42456191261886   0.0482359755481214
      3146     1.42467722441363   0.0585378902277776
      3147     1.42479255487784    0.071590198990527
      3148     1.42490790401603   0.0663065471993216
      3149     1.42502327183273   0.0754021486846387
      3150     1.42513865833247   0.0724104919626777
      3151      1.4252540635198   0.0588997841860793
      3152     1.42536948739926   0.0720485980043759
      3153     1.42548492997538    0.069153446337962
      3154     1.42560039125271   0.0405396973682377
      3155     1.42571587123581   0.0792382246426371
      3156      1.4258313699292    0.092797184947009
      3157     1.42594688733744   0.0748231183513559
      3158     1.42606242346508   0.0544846778947981
      3159     1.42617797831667   0.0566560416446086
      3160     1.42629355189676    0.040732707479332
      3161      1.4264091442099    0.035400803160353
      3162     1.42652475526066   0.0656551380743785
      3163     1.42664038505358   0.0524339454644216
      3164     1.42675603359322   0.0828330379617678
      3165     1.42687170088415   0.0505279706173657
      3166     1.42698738693092   0.0773322497955813
      3167      1.4271030917381   0.0793588559620711
      3168     1.42721881531025   0.0414806216598222
      3169     1.42733455765194   0.0598648347415507
      3170     1.42745031876772   0.0638456682828698
      3171     1.42756609866218   0.0597200771582299
      3172     1.42768189733988   0.0603232337553995
      3173     1.42779771480539   0.0920492707665188
      3174     1.42791355106328   0.0377410507573709
      3175     1.42802940611814   0.0605644963942673
      3176     1.42814527997452   0.0581036174778155
      3177     1.42826117263702   0.0481153442286875
      3178     1.42837708411021   0.0600819711165317
      3179     1.42849301439867   0.0484531119231024
      3180     1.42860896350698   0.0546535617420056
      3181     1.42872493143973   0.0630736278384927
      3182      1.4288409182015   0.0694670877684901
      3183     1.42895692379687   0.0318301161051092
      3184     1.42907294823043   0.0759329264901479
      3185     1.42918899150678   0.0509622433673279
      3186      1.4293050536305   0.0786833205732412
      3187     1.42942113460619   0.0486219957703099
      3188     1.42953723443844   0.0306479291746568
      3189     1.42965335313183   0.0701908756850936
      3190     1.42976949069098   0.0268359794805452
      3191     1.42988564712048   0.0589480367138529
      3192     1.43000182242493   0.0691293200740752
      3193     1.43011801660892   0.0690328150185281
      3194     1.43023422967707   0.0277769037721297
      3195     1.43035046163397   0.0529647232699308
      3196     1.43046671248423   0.0701667494212068
      3197     1.43058298223246   0.0618431883802668
      3198     1.43069927088327   0.0455820865205753
      3199     1.43081557844127   0.0330364292994483
      3200     1.43093190491106   0.0350871617298248
      3201     1.43104825029726   0.0392610053822382
      3202     1.43116461460449   0.0383683336184273
      3203     1.43128099783736   0.0471020411454426
      3204     1.43139740000049   0.0436519854096327
      3205      1.4315138210985   0.0669097037964912
      3206       1.431630261136   0.0583931326444569
      3207     1.43174672011763   0.0473674300481972
      3208       1.431863198048   0.0506968544645732
      3209     1.43197969493174   0.0353284243686927
      3210     1.43209621077348   0.0533266172282325
      3211     1.43221274557784   0.0547259405336659
      3212     1.43232929934945   0.0556186122974769
      3213     1.43244587209295   0.0565354103251746
      3214     1.43256246381296   0.0428316924374821
      3215     1.43267907451412   0.0733031637264886
      3216     1.43279570420108   0.0572591982417781
      3217     1.43291235287845   0.0490803947841588
      3218     1.43302902055089      0.0451719400345
      3219     1.43314570722303   0.0500936978674037
      3220     1.43326241289951    0.041842515618124
      3221     1.43337913758498   0.0618673146441536
      3222     1.43349588128409   0.0238925752863577
      3223     1.43361264400147   0.0411669802292941
      3224     1.43372942574177   0.0334707020494104
      3225     1.43384622650966   0.0736891839486771
      3226     1.43396304630976    0.046281748173292
      3227     1.43407988514675   0.0361487173408433
      3228     1.43419674302526   0.0644488248800394
      3229     1.43431361994996   0.0347252677715231
      3230     1.43443051592551   0.0475845664231783
      3231     1.43454743095656   0.0522891878811009
      3232     1.43466436504777   0.0807581792675044
      3233      1.4347813182038    0.054050405144836
      3234     1.43489829042932   0.0412393590209544
      3235     1.43501528172899   0.0652932441160768
      3236     1.43513229210747    0.072700007129319
      3237     1.43524932156944   0.0530853545893647
      3238     1.43536637011956   0.0568007992279292
      3239      1.4354834377625   0.0450513087150661
      3240     1.43560052450294   0.0447859198123115
      3241     1.43571763034554    0.045943980478877
      3242     1.43583475529499   0.0640869309217376
      3243     1.43595189935596   0.0316371059940149
      3244     1.43606906253313   0.0380788184517859
      3245     1.43618624483117   0.0627599864079646
      3246     1.43630344625478   0.0460887380621977
      3247     1.43642066680862   0.0588032791305322
      3248     1.43653790649739   0.0434831015624252
      3249     1.43665516532577   0.0437967429929534
      3250     1.43677244329845   0.0456303390483489
      3251     1.43688974042012   0.0578864811028345
      3252     1.43700705669546   0.0479947129092536
      3253     1.43712439212918   0.0359074547019755
      3254     1.43724174672595   0.0378616820768048
      3255     1.43735912049049   0.0279216613554504
      3256     1.43747651342748   0.0647383400466807
      3257     1.43759392554162   0.0196704791061707
      3258     1.43771135683761   0.0478982078537064
      3259     1.43782880732016    0.064159309713398
      3260     1.43794627699396   0.0468849047704616
      3261     1.43806376586372   0.0510346221589882
      3262     1.43818127393414   0.0591410468249472
      3263     1.43829880120994   0.0417460105625768
      3264     1.43841634769582   0.0277527775082429
      3265     1.43853391339649   0.0545329304225717
      3266     1.43865149831666   0.0616501782691726
      3267     1.43876910246105   0.0151829940232291
      3268     1.43888672583437   0.0401054246182756
      3269     1.43900436844134   0.0470779148815558
      3270     1.43912203028667   0.0240614591335651
      3271     1.43923971137509    0.049828308964649
      3272     1.43935741171132   0.0633631430051341
      3273     1.43947513130007   0.0504797180895922
      3274     1.43959287014608   0.0515171474367238
      3275     1.43971062825407   0.0553049708669487
      3276     1.43982840562876   0.0531577333810251
      3277     1.43994620227489   0.0316129797301281
      3278     1.44006401819719    0.049948940284083
      3279     1.44018185340038   0.0288625856470349
      3280      1.4402997078892    0.039067995271144
      3281     1.44041758166839    0.042952323756916
      3282     1.44053547474268   0.0540745314087228
      3283     1.44065338711681   0.0388991114239365
      3284     1.44077131879552   0.0399606670349549
      3285     1.44088926978355   0.0147969738010406
      3286     1.44100724008564   0.0631942591579266
      3287     1.44112522970654   0.0567766729640425
      3288       1.441243238651   0.0494664150063473
      3289     1.44136126692376   0.0296828786191855
      3290     1.44147931452957   0.0453408238817075
      3291     1.44159738147318   0.0651726127966428
      3292     1.44171546775934   0.0333500707299765
      3293     1.44183357339281   0.0370896416324278
      3294     1.44195169837834   0.0237960702308105
      3295     1.44206984272069  0.00227544284380038
      3296     1.44218800642462     0.03407385864658
      3297     1.44230618949488    0.048839132145291
      3298     1.44242439193624   0.0467160209232541
      3299     1.44254261375346   0.0550637082280809
      3300     1.44266085495131   0.0676093654492079
      3301     1.44277911553455   0.0620603247552479
      3302     1.44289739550795    0.012529104995683
      3303     1.44301569487628   0.0373067780074088
      3304     1.44313401364431   0.0523615666727612
      3305     1.44325235181681   0.0616743045330594
      3306     1.44337070939856   0.0475363138954047
      3307     1.44348908639433    0.028959090702582
      3308     1.44360748280889   0.0580312386861552
      3309     1.44372589864704   0.0508416120478939
      3310     1.44384433391354   0.0188984386617937
      3311     1.44396278861318   0.0254849087028853
      3312     1.44408126275074   0.0145557111621728
      3313     1.44419975633101   0.0559081274641183
      3314     1.44431826935877   0.0419148944097843
      3315     1.44443680183882   0.0272702522305072
      3316     1.44455535377594   0.0544605516309113
      3317     1.44467392517492   0.0317818635773356
      3318     1.44479251604055   0.0630977541023795
      3319     1.44491112637764   0.0188019336062465
      3320     1.44502975619097   0.0577417235195138
      3321     1.44514840548534   0.0409980963820866
      3322     1.44526707426556   0.0348217728270702
      3323     1.44538576253642   0.0511793797423089
      3324     1.44550447030273   0.0453408238817075
      3325     1.44562319756928    0.037958187132352
      3326     1.44574194434089   0.0417701368264636
      3327     1.44586071062236   0.0558840012002315
      3328      1.4459794964185   0.0719520929488288
      3329     1.44609830173412   0.0409257175904262
      3330     1.44621712657404   0.0417942630903504
      3331     1.44633597094305   0.0415530004514826
      3332     1.44645483484599   0.0530371020615912
      3333     1.44657371828766   0.0298035099386194
      3334     1.44669262127289   0.0460163592705374
      3335      1.4468115438065   0.0394298892294457
      3336     1.44693048589329   0.0538573950337418
      3337     1.44704944753811   0.0315647272023546
      3338     1.44716842874577   0.0374756618546163
      3339     1.44728742952109   0.0355455607436737
      3340     1.44740644986892   0.0477051977426122
      3341     1.44752548979406  0.00502583692689362
      3342     1.44764454930137   0.0416736317709165
      3343     1.44776362839566   0.0288867119109217
      3344     1.44788272708177   0.0528682182143837
      3345     1.44800184536454   0.0118294433429663
      3346     1.44812098324881   0.0248334995779422
      3347     1.44824014073941   0.0179333881063224
      3348     1.44835931784118   0.0366794951463525
      3349     1.44847851455897   0.0337602172160518
      3350     1.44859773089761   0.0450995612428396
      3351     1.44871696686197   0.0456062127844621
      3352     1.44883622245687   0.0460163592705374
      3353     1.44895549768717   0.0589962892416265
      3354     1.44907479255772 -0.00141587553087735
      3355     1.44919410707336   0.0674404816020004
      3356     1.44931344123897   0.0472467987287633
      3357     1.44943279505938   0.0555703597697033
      3358     1.44955216853945   0.0627599864079646
      3359     1.44967156168405   0.0277527775082429
      3360     1.44979097449802   0.0822057551007114
      3361     1.44991040698624   0.0454855814650282
      3362     1.45002985915357   0.0422285358403125
      3363     1.45014933100486   0.0376686719657106
      3364     1.45026882254499    0.043844995520727
      3365     1.45038833377882   0.0345805101882024
      3366     1.45050786471123   0.0478982078537064
      3367     1.45062741534707   0.0345563839243156
      3368     1.45074698569123   0.0179575143702091
      3369     1.45086657574858   0.0604438650748334
      3370     1.45098618552399   0.0405879498960113
      3371     1.45110581502234   0.0269807370638659
      3372     1.45122546424852    0.047391556312084
      3373     1.45134513320739   0.0227586408836789
      3374     1.45146482190384    0.027632146188809
      3375     1.45158453034276   0.0440138793679344
      3376     1.45170425852903   0.0281387977304314
      3377     1.45182400646754   0.0530371020615912
      3378     1.45194377416318    0.054388172839251
      3379     1.45206356162082   0.0332535656744294
      3380     1.45218336884538   0.0431453338680103
      3381     1.45230319584174 -0.00110223410034918
      3382     1.45242304261479   -0.014998962099136
      3383     1.45254290916943   0.0330123030355615
      3384     1.45266279551057   0.0171613476619453
      3385     1.45278270164309   0.0367277476741261
      3386      1.4529026275719   0.0250506359529232
      3387     1.45302257330191   0.0179092618424356
      3388     1.45314253883801   0.0217212115365472
      3389     1.45326252418512   0.0322161363272977
      3390     1.45338252934814   0.0166546961203229
      3391     1.45350255433199   0.0228068934114525
      3392     1.45362259914156  0.00384364999644127
      3393     1.45374266378178   0.0518549151311388
      3394     1.45386274825756   0.0395746468127664
      3395     1.45398285257381   0.0482118492842346
      3396     1.45410297673546  0.00360238735757343
      3397     1.45422312074742   0.0343633738132214
      3398     1.45434328461461   0.0146039636899463
      3399     1.45446346834196   0.0486943745619703
      3400     1.45458367193438   0.0394540154933325
      3401     1.45470389539681   0.0410222226459734
      3402     1.45482413873417   0.0192844588839822
      3403     1.45494440195139   0.0475121876315179
      3404     1.45506468505341   0.0457509703677828
      3405     1.45518498804514   0.0497800564368755
      3406     1.45530531093154   0.0442068894790287
      3407     1.45542565371752   0.0202012569116799
      3408     1.45554601640804   0.0531094808532515
      3409     1.45566639900802   0.0224449994531507
      3410     1.45578680152242   0.0715660727266403
      3411     1.45590722395616   0.0181505244813034
      3412      1.4560276663142   0.0575487134084195
      3413     1.45614812860147   0.0306479291746568
      3414     1.45626861082294   0.0232894186891881
      3415     1.45638911298353   0.0149658576482481
      3416     1.45650963508822   0.0137354181900222
      3417     1.45663017714194   0.0502625817146111
      3418     1.45675073914965   0.0302377826885815
      3419      1.4568713211163   0.0263293279389227
      3420     1.45699192304686 -0.00834011326638399
      3421     1.45711254494627   0.0333741969938633
      3422     1.45723318681951   0.0222761156059432
      3423     1.45735384867153   0.0626876076163042
      3424     1.45747453050729    0.033736090952165
      3425     1.45759523233176   0.0423009146319729
      3426     1.45771595414991    0.057162693186231
      3427      1.4578366959667   0.0445446571734436
      3428     1.45795745778711   0.0195739740506236
      3429     1.45807823961611   0.0119259483985135
      3430     1.45819904145866   0.0519996727144595
      3431     1.45831986331975   0.0167270749119832
      3432     1.45844070520434  -0.0139856590158911
      3433     1.45856156711743   0.0257502976056399
      3434     1.45868244906398   0.0475121876315179
      3435     1.45880335104899   0.0435796066179723
      3436     1.45892427307742   0.0443998995901229
      3437     1.45904521515427   0.0382235760351066
      3438     1.45916617728453   0.0350389092020513
      3439     1.45928715947318   0.0200323730644724
      3440     1.45940816172521  0.00135864481610265
      3441     1.45952918404561   0.0379340608684652
      3442     1.45965022643938   0.0368001264657864
      3443     1.45977128891151   0.0454855814650282
      3444     1.45989237146699   0.0248817521057157
      3445     1.46001347411083   0.0269083582722055
      3446     1.46013459684802   0.0239408278141312
      3447     1.46025573968357   0.0287660805914878
      3448     1.46037690262247   0.0256537925500928
      3449     1.46049808566974   0.0185365447034919
      3450     1.46061928883037   0.0320472524800902
      3451     1.46074051210939   0.0388508588961629
      3452     1.46086175551179   0.0271737471749601
      3453     1.46098301904258   0.0310339493968453
      3454     1.46110430270679   0.0180781456896431
      3455     1.46122560650942   0.0167270749119832
      3456      1.4613469304555   0.0380305659240123
      3457     1.46146827455003    0.043844995520727
      3458     1.46158963879804   0.0512035060061957
      3459     1.46171102320455   0.0382959548267669
      3460     1.46183242777459   0.0277286512443561
      3461     1.46195385251317   0.0703356332684143
      3462     1.46207529742532   0.0296587523552987
      3463     1.46219676251608   0.0157378980926251
      3464     1.46231824779046   0.0119259483985135
      3465     1.46243975325351   0.0266912218972245
      3466     1.46256127891026   0.0622533348663421
      3467     1.46268282476573   0.0308409392857511
      3468     1.46280439082497   0.0297311311469591
      3469     1.46292597709301   0.0428075661735953
      3470      1.4630475835749   0.0186089234951523
      3471     1.46316921027567   0.0544364253670245
      3472     1.46329085720037   0.0226862620920185
      3473     1.46341252435404   0.0081139987044018
      3474     1.46353421174173  0.00406078637142232
      3475     1.46365591936848   0.0248334995779422
      3476     1.46377764723936   0.0334948283132972
      3477      1.4638993953594   0.0541951627281567
      3478     1.46402116373366   0.0338808485354857
      3479     1.46414295236719   0.0302136564246947
      3480     1.46426476126506   0.0201530043839064
      3481     1.46438659043232     0.03962289934054
      3482     1.46450843987402   0.0492251523674795
      3483     1.46463030959524   0.0319989999523166
      3484     1.46475219960103   0.0475604401592915
      3485     1.46487410989646   0.0358350759103151
      3486      1.4649960404866     0.03407385864658
      3487     1.46511799137651   0.0367760002018996
      3488     1.46523996257126   0.0617466833247197
      3489     1.46536195407593   0.0316129797301281
      3490     1.46548396589559  0.00891016541266562
      3491     1.46560599803531   0.0430488288124631
      3492     1.46572805050017   0.0384648386739744
      3493     1.46585012329525   0.0333018182022029
      3494     1.46597221642562   0.0389232376878233
      3495     1.46609432989638   0.0370413891046542
      3496      1.4662164637126   0.0430970813402367
      3497     1.46633861787936   0.0415288741875958
      3498     1.46646079240177   0.0425421772708407
      3499     1.46658298728489   0.0164616860092286
      3500     1.46670520253383   0.0111539079541364
      3501     1.46682743815368   0.0167270749119832
      3502     1.46694969414953   0.0633390167412474
      3503     1.46707197052647   0.0266188431055641
      3504      1.4671942672896   0.0299723937858269
      3505     1.46731658444402   0.0405396973682377
      3506     1.46743892199483   0.0266188431055641
      3507     1.46756127994714    0.050166076659064
      3508     1.46768365830604   0.0208767923005098
      3509     1.46780605707664   0.0458957279511035
      3510     1.46792847626405   0.0225897570364714
      3511     1.46805091587339    0.037403283062956
      3512     1.46817337590974   0.0268842320083187
      3513     1.46829585637824   0.0340256061188064
      3514       1.468418357284   0.0190431962451144
      3515     1.46854087863212    0.021745337800434
      3516     1.46866342042774   0.0137354181900222
      3517     1.46878598267596  0.00570137231572354
      3518     1.46890856538191   0.0251712672723572
      3519     1.46903116855071   0.0322885151189581
      3520     1.46915379218748   0.0368242527296732
      3521     1.46927643629735  -0.0123209468077031
      3522     1.46939910088546   0.0181505244813034
      3523     1.46952178595692   0.0213834438421323
      3524     1.46964449151687   0.0174991153563603
      3525     1.46976721757044   0.0266670956333377
      3526     1.46988996412277 -0.00293583015574467
      3527     1.47001273117899  0.00948919574594842
      3528     1.47013551874424 0.000224710413423868
      3529     1.47025832682366   0.0233376712169617
      3530     1.47038115542239   0.0398159094516342
      3531     1.47050400454558   0.0253884036473382
      3532     1.47062687419836   0.0035300085659131
      3533      1.4707497643859   0.0262328228833756
      3534     1.47087267511332   0.0196463528422839
      3535     1.47099560638579   0.0618190621163801
      3536     1.47111855820846   0.0132046403845129
      3537     1.47124153058648   0.0339773535910328
      3538       1.471364523525  0.00760734716277936
      3539     1.47148753702918   0.0300930251052608
      3540     1.47161057110418   0.0440380056318212
      3541     1.47173362575516   0.0271013683832998
      3542     1.47185670098729   0.0449306773956322
      3543     1.47197979680572   0.0264740855222434
      3544     1.47210291321563   0.0257502976056399
      3545     1.47222605022217   0.0232894186891881
      3546     1.47234920783052   0.0416495055070297
      3547     1.47247238604585   0.0250506359529232
      3548     1.47259558487333   0.0168477062314171
      3549     1.47271880431813   0.0425421772708407
      3550     1.47284204438544   0.0592616781443811
      3551     1.47296530508043   0.0307926867579775
      3552     1.47308858640827  0.00796924112108111
      3553     1.47321188837415   0.0479705866453668
      3554     1.47333521098326   0.0199358680089253
      3555     1.47345855424077   0.0286213230081671
      3556     1.47358191815188   0.0565836628529482
      3557     1.47370530272176   0.0168959587591907
      3558     1.47382870795562   0.0358592021742019
      3559     1.47395213385864   0.0221072317587357
      3560     1.47407558043601   0.0322885151189581
      3561     1.47419904769294   0.0188260598701333
      3562     1.47432253563461    0.044279268270689
      3563     1.47444604426623 -4.06784893307588e-05
      3564       1.474569573593   0.0547741930614395
      3565     1.47469312362011   0.0102853624542122
      3566     1.47481669435277   0.0133011454400601
      3567      1.4749402857962  -0.0130688609881934
      3568     1.47506389795558   0.0393092579100118
      3569     1.47518753083614   0.0378858083406916
      3570     1.47531118444309 -0.00156063311419805
      3571     1.47543485878163  0.00553248846851606
      3572     1.47555855385698   0.0109850241069289
      3573     1.47568226967435   0.0131322615928526
      3574     1.47580600623898   0.0241097116613387
      3575     1.47592976355606   0.0371137678963146
      3576     1.47605354163083    0.024302721772433
      3577     1.47617734046851    0.020635529661642
      3578     1.47630116007432    0.016534064800889
      3579     1.47642500045349   0.0283559341054125
      3580     1.47654886161124  0.00299923076040387
      3581     1.47667274355282   0.0070041905656098
      3582     1.47679664628344   0.0122878423568152
      3583     1.47692056980834   0.0213110650504719
      3584     1.47704451413276   0.0174267365646999
      3585     1.47716847926194   0.0432418389235574
      3586     1.47729246520111   0.0116846857596456
      3587     1.47741647195551   0.0194050902034161
      3588     1.47754049953039   0.0232894186891881
      3589     1.47766454793099   0.0140249333566635
      3590     1.47778861716255   0.0483083543397818
      3591     1.47791270723033   0.0433865965068781
      3592     1.47803681813957   0.0109367715791554
      3593     1.47816094989553  -0.0101737093217795
      3594     1.47828510250345    0.018415913384058
      3595     1.47840927596859   0.0129392514817583
      3596      1.4785334702962  0.00345762977425274
      3597     1.47865768549156   0.0440862581595948
      3598     1.47878192155991   0.0281629239943182
      3599     1.47890617850651   0.0253401511195646
      3600     1.47903045633664  0.00425379648251656
      3601     1.47915475505555   0.0225656307725846
      3602     1.47927907466852   0.0134700292872676
      3603      1.4794034151808   0.0339049747993725
      3604     1.47952777659768   0.0429281974930292
      3605     1.47965215892442  0.00963395332926911
      3606      1.4797765621663   0.0222519893420564
      3607      1.4799009863286  0.00647341276010058
      3608     1.48002543141658   0.0350389092020513
      3609     1.48014989743554   0.0293933634525441
      3610     1.48027438439075 0.000128205357876721
      3611     1.48039889228749  0.00594263495459135
      3612     1.48052342113106   0.0347493940354099
      3613     1.48064797092673   0.0271978734388469
      3614     1.48077254167979   0.0316612322579017
      3615     1.48089713339554  0.00712482188504371
      3616     1.48102174607927   0.0118294433429663
      3617     1.48114637973626  0.00201005394104578
      3618     1.48127103437182   0.0126738625790037
      3619     1.48139570999125 -0.00341835543348032
      3620     1.48152040659983  0.00256495801044179
      3621     1.48164512420288   0.0160515395231533
      3622     1.48176986280569   0.0325780302855994
      3623     1.48189462241357   0.0338567222715989
      3624     1.48201940303183  0.00717307441281728
      3625     1.48214420466577   0.0329881767716747
      3626      1.4822690273207  0.00169641251051761
      3627     1.48239387100194   0.0195015952589632
      3628     1.48251873571479    0.011419296856891
      3629     1.48264362146458   0.0326021565494862
      3630     1.48276852825661   0.0204907720783213
      3631     1.48289345609622   0.0311063281885057
      3632     1.48301840498871 -0.00797821930808225
      3633     1.48314337493941    0.011419296856891
      3634     1.48326836595365    0.017088968870285
      3635     1.48339337803675    0.023964954078018
      3636     1.48351841119403   0.0236995651752634
      3637     1.48364346543084   0.0344598788687685
      3638     1.48376854075249   0.0184400396479448
      3639     1.48389363716432 -0.00110223410034918
      3640     1.48401875467167   0.0397917831877475
      3641     1.48414389327987   0.0100199735514576
      3642     1.48426905299427   0.0184882921757183
      3643     1.48439423382019    0.047729324006499
      3644     1.48451943576299   0.0187054285506994
      3645     1.48464465882801   0.0271254946471866
      3646     1.48476990302058   0.0198393629533782
      3647     1.48489516834607 -0.00254980993355614
      3648     1.48502045480982   0.0268118532166584
      3649     1.48514576241718  0.00664229660730806
      3650      1.4852710911735  0.00558074099628961
      3651     1.48539644108414   0.0102853624542122
      3652     1.48552181215446   0.0230964085780938
      3653      1.4856472043898  0.00232369537157395
      3654     1.48577261779554   0.0204907720783213
      3655     1.48589805237704   0.0269083582722055
      3656     1.48602350813965 -0.00800234557196904
      3657     1.48614898508875   0.0227345146197921
      3658     1.48627448322969    0.023747817703037
      3659     1.48640000256786  0.00287859944096996
      3660     1.48652554310862 -0.00727855765536554
      3661     1.48665110485734   0.0135906606067015
      3662      1.4867766878194  0.00150340239942334
      3663     1.48690229200017  -0.0037078706001217
      3664     1.48702791740504   0.0353525506325794
      3665     1.48715356403938   0.0299241412580533
      3666     1.48727923190857 -0.00156063311419805
      3667       1.487404921018 -0.00472117368336658
      3668     1.48753063137306   0.0501178241312905
      3669     1.48765636297912   0.0310098231329586
      3670     1.48778211584159 -0.00404563829453666
      3671     1.48790788996585   0.0325780302855994
      3672     1.48803368535729   0.0284765654248464
      3673     1.48815950202131  -0.0144923105575136
      3674      1.4882853399633   0.0227103883559053
      3675     1.48841119918867 -0.00324947158627284
      3676     1.48853707970281  0.00927205937096737
      3677     1.48866298151112   0.0483324806036685
      3678     1.48878890461902  0.00343350351036595
      3679     1.48891484903189 -0.00315296653072572
      3680     1.48904081475516   0.0218900953837547
      3681     1.48916680179423  0.00567724605183675
      3682     1.48929281015451  0.00147927613553656
      3683     1.48941883984142   0.0156655193009648
      3684     1.48954489086036    0.033518954577184
      3685     1.48967096321676 0.000683109427272732
      3686     1.48979705691603  0.00739021078779831
      3687      1.4899231719636  0.00796924112108111
      3688     1.49004930836488   0.0180057668979827
      3689     1.49017546612531   0.0241579641891123
      3690      1.4903016452503  -0.0179182400294367
      3691     1.49042784574528 -0.00527607775276259
      3692     1.49055406761569 -0.00814710315528973
      3693     1.49068031086694   0.0170648426063982
      3694     1.49080657550449 -0.00339422916959353
      3695     1.49093286153376   0.0060391400101385
      3696     1.49105916896018  0.00198592767715899
      3697     1.49118549778921   0.0129633777456451
      3698     1.49131184802627   0.0218900953837547
      3699     1.49143821967681   0.0147728475371538
      3700     1.49156461274627  -0.0104632244884209
      3701     1.49169102724011 -0.00209141091970727
      3702     1.49181746316376   0.0229275247308864
      3703     1.49194392052268     0.01675120117587
      3704     1.49207039932231   0.0272702522305072
      3705     1.49219689956812 -0.00476942621114015
      3706     1.49232342126556   0.0122637160929284
      3707     1.49244996442008   0.0242544692446594
      3708     1.49257652903715 -8.89310171043045e-05
      3709     1.49270311512221   0.0259191814528474
      3710     1.49282972268075   0.0224208731892639
      3711     1.49295635171821   0.0144109535788521
      3712     1.49308300224008   0.0517101575478181
      3713      1.4932096742518   0.0221554842865093
      3714     1.49333636775887   0.0297552574108459
      3715     1.49346308276674 -0.00858137590525182
      3716     1.49358981928089 -0.00308058773906536
      3717      1.4937165773068  0.00328874592704526
      3718     1.49384335684994   0.0425663035347275
      3719      1.4939701579158  0.00159990745497046
      3720     1.49409698050985    0.028741954327601
      3721     1.49422382463758   0.0133735242317204
      3722     1.49435069030447 -0.00706142128038451
      3723     1.49447757751601  -0.0062411283082339
      3724     1.49460448627769  0.00044184678840492
      3725     1.49473141659499   0.0168235799675303
      3726     1.49485836847342   0.0311545807162793
      3727     1.49498534191846 0.000683109427272732
      3728     1.49511233693561   0.0245681106751876
      3729     1.49523935353037  0.00847589266270354
      3730     1.49536639170824   0.0147004687454935
      3731     1.49549345147472   0.0154725091898705
      3732     1.49562053283532    0.013084009065079
      3733     1.49574763579553   0.0145557111621728
      3734     1.49587476036087     0.02230024186983
      3735     1.49600190653685   0.0231205348419806
      3736     1.49612907432897   0.0391886265905779
      3737     1.49625626374275   0.0428316924374821
      3738     1.49638347478371   0.0197428578978311
      3739     1.49651070745736   0.0168477062314171
      3740     1.49663796176922   0.0145798374260596
      3741     1.49676523772481   0.0196222265783971
      3742     1.49689253532965   0.0164858122731154
      3743     1.49701985458927   0.0352560455770323
      3744     1.49714719550919   0.0240132066057916
      3745     1.49727455809494   0.0172819789813792
      3746     1.49740194235205   0.0053394783574218
      3747     1.49752934828606   0.0126979888428905
      3748     1.49765677590249   0.0112504130096835
      3749     1.49778422520688   0.0111780342180232
      3750     1.49791169620477   0.0450513087150661
      3751      1.4980391889017 -0.00199490586416015
      3752      1.4981667033032 0.000851993274480212
      3753     1.49829423941483  0.00102087712168769
      3754     1.49842179724213   0.0278734088276768
      3755     1.49854937679064  0.00538773088519537
      3756     1.49867697806591   0.0054601096768557
      3757     1.49880460107349   0.0372343992157485
      3758     1.49893224581894   0.0082346300238357
      3759     1.49905991230781 0.000610730635612372
      3760     1.49918760054566  0.00360238735757343
      3761     1.49931531053804    0.022855145939226
      3762     1.49944304229051  0.00502583692689362
      3763     1.49957079580864   0.0164858122731154
      3764     1.49969857109799   0.0229033984669996
      3765     1.49982636816413 -0.00310471400295215
      3766     1.49995418701261  0.00927205937096737
      3767     1.50008202764903 -0.00578272929438503
      3768     1.50020989007893   0.0119983271901738
      3769      1.5003377743079  -0.0137685226409101
      3770     1.50046568034152  0.00799336738496789
      3771     1.50059360818535   0.0170648426063982
      3772     1.50072155784499  -0.0073509364470259
      3773       1.500849529326 -0.00744744150257302
      3774     1.50097752263398   0.0272702522305072
      3775      1.5011055377745 -0.00226029476691475
      3776     1.50123357475316 -6.48047532175178e-05
      3777     1.50136163357554 -0.00715792633593164
      3778     1.50148971424723  -0.0138167751686837
      3779     1.50161781677383  0.00174466503829118
      3780     1.50174594116092  0.00036946799674456
      3781     1.50187408741412   0.0285489442165067
      3782       1.502002255539   0.0134941555511543
      3783     1.50213044554118  0.00690768551006266
      3784     1.50225865742626 -0.00949817393294956
      3785     1.50238689119983   0.0284283128970728
      3786     1.50251514686751 -0.00872613348857251
      3787      1.5026434244349 0.000272962941197441
      3788     1.50277172390762   0.0024202004271211
      3789     1.50290004529127   0.0185365447034919
      3790     1.50302838859146 -0.00368374433623495
      3791     1.50315675381382  0.00903079673209953
      3792     1.50328514096396 -0.00515544643332869
      3793     1.50341355004749   0.0182470295368505
      3794     1.50354198107005  0.00524297330187465
      3795     1.50367043403725 0.000176457885650294
      3796     1.50379890895472  0.00558074099628961
      3797     1.50392740582808  0.00473632176025224
      3798     1.50405592466297 -0.00411801708619702
      3799       1.504184465465   0.0160032869953797
      3800     1.50431302823983  0.00430204901029013
      3801     1.50444161299308 0.000634856899499159
      3802     1.50457021973038  0.00283034691319639
      3803     1.50469884845738  0.00912730178764667
      3804     1.50482749917972  0.00596676121847814
      3805     1.50495617190304 -0.00392500697510276
      3806     1.50508486663298   0.0051947207741011
      3807     1.50521358337518   0.0224208731892639
      3808     1.50534232213531   0.0108885190513818
      3809       1.505471082919   0.0162928021620211
      3810     1.50559986573191  0.00707656935727013
      3811     1.50572867057969   0.0109126453152686
      3812       1.505857497468    0.025629666286206
      3813      1.5059863464025  0.00311986207983778
      3814     1.50611521738884    0.014193817203871
      3815     1.50624411043269   0.0208526660366231
      3816     1.50637302553971 -0.00105398157257561
      3817     1.50650196271557  -0.0109457497661565
      3818     1.50663092196593  0.00517059451021432
      3819     1.50675990329647 0.000707235691159519
      3820     1.50688890671284    0.015424256662097
      3821     1.50701793222074   0.0190673225090011
      3822     1.50714697982583   0.0102612361903255
      3823     1.50727604953379    0.016534064800889
      3824     1.50740514135029  -0.0120555579049485
      3825     1.50753425528103  0.00987521596813692
      3826     1.50766339133168  0.00490520560745969
      3827     1.50779254950793 -0.000933350253141702
      3828     1.50792172981546   0.0194292164673029
      3829     1.50805093225996   0.0124084736762491
      3830     1.50818015684713  0.00278209438542282
      3831     1.50830940358266  -0.0301502558200355
      3832     1.50843867247223  0.00437442780195049
      3833     1.50856796352156  -0.0140821640714383
      3834     1.50869727673633  -0.0184490178349459
      3835     1.50882661212225  -0.0227434928067932
      3836     1.50895596968501  0.00488107934357293
      3837     1.50908534943034 0.000755488218933092
      3838     1.50921475136392 -0.00867788096079895
      3839     1.50934417549147  0.00369889241312057
      3840      1.5094736218187  -0.0250596141399244
      3841     1.50960309035132   0.0221796105503961
      3842     1.50973258109504  -0.0197035835570586
      3843     1.50986209405559 -0.00291170389185788
      3844     1.50999162923868   0.0116846857596456
      3845     1.51012118665002   -0.022550482695699
      3846     1.51025076629535 -0.00185014828083946
      3847     1.51038036818038  -0.0080505980997426
      3848     1.51050999231085 -0.00462466862781946
      3849     1.51063963869247  -0.0310911801116201
      3850     1.51076930733099   0.0116123069679853
      3851     1.51089899823212   0.0154001303982102
      3852     1.51102871140162 -8.89310171043045e-05
      3853      1.5111584468452 -0.00633763336378103
      3854     1.51128820456861 -4.06784893307588e-05
      3855     1.51141798457759   0.0139043020372296
      3856     1.51154778687788  -0.0155056136407584
      3857     1.51167761147522  -0.0140821640714383
      3858     1.51180745837537  0.00152752866331013
      3859     1.51193732758406  -0.0310670538477333
      3860     1.51206721910705 -0.00122286541978309
      3861     1.51219713295008  0.00613564506568562
      3862     1.51232706911892  0.00541185714908213
      3863     1.51245702761932   0.0108402665236083
      3864     1.51258700845703 -0.00534845654442292
      3865     1.51271701163782   0.0125773575234566
      3866     1.51284703716744 -0.00959467898849668
      3867     1.51297708505166  0.00830700881549606
      3868     1.51310715529625 -0.00122286541978309
      3869     1.51323724790697  -0.0160122651823809
      3870      1.5133673628896  -0.0243116999594341
      3871     1.51349750024989 -0.00218791597525442
      3872     1.51362765999364 -0.00607224446102642
      3873      1.5137578421266  0.00220306405214005
      3874     1.51388804665457  -0.0134548812103819
      3875     1.51401827358331  -0.0128275983493256
      3876     1.51414852291862  0.00102087712168769
      3877     1.51427879466627 -0.00891914359966678
      3878     1.51440908883204   0.0120224534540606
      3879     1.51453940542174  0.00410903889919587
      3880     1.51466974444114   -0.010776865918949
      3881     1.51480010589603  0.00266146306598891
      3882     1.51493048979222  -0.0156986237518527
      3883     1.51506089613549 -0.00124699168366987
      3884     1.51519132493165 7.57403844281468e-06
      3885     1.51532177618648   0.0011415084411216
      3886      1.5154522499058  0.00193767514938542
      3887     1.51558274609541  -0.0145405630852871
      3888     1.51571326476111   0.0147969738010406
      3889     1.51584380590871   0.0086930290376846
      3890     1.51597436954402  0.00997172102368407
      3891     1.51610495567284   0.0112745392735703
      3892       1.516235564301  -0.0411035796246349
      3893     1.51636619543431  0.00924793310708058
      3894     1.51649684907858  0.00432617527417692
      3895     1.51662752523964 0.000634856899499159
      3896      1.5167582239233 -0.00491418379446085
      3897      1.5168889451354 -0.00257393619744292
      3898     1.51701968888175  0.00483282681579936
      3899     1.51715045516818  0.00437442780195049
      3900     1.51728124400052   0.0140249333566635
      3901      1.5174120553846 -0.00990832041902487
      3902     1.51754288932626 -0.000860971461481369
      3903     1.51767374583134   0.0210215498838305
      3904     1.51780462490566 -0.00481767873891373
      3905     1.51793552655507  -0.0161570227657016
      3906     1.51806645078541  0.00507408945466717
      3907     1.51819739760252  0.00755909463500579
      3908     1.51832836701225  -0.0212717907096995
      3909     1.51845935902045 -0.00660302226653564
      3910     1.51859037363296 -0.00489005753057406
      3911     1.51872141085564  -0.0236120383067174
      3912     1.51885247069434  0.00145514987164977
      3913     1.51898355315492   -0.024987235348264
      3914     1.51911465824323    -0.01721857837672
      3915     1.51924578596513  -0.0104390982245341
      3916     1.51937693632649 -0.00954642646072312
      3917     1.51950810933316 -0.00585510808604536
      3918     1.51963930499102  -0.0225987352234726
      3919     1.51977052330593  -0.0156986237518527
      3920     1.51990176428377 -0.00447991104449877
      3921     1.52003302793039 -0.00534845654442292
      3922     1.52016431425169 -0.00127111794755666
      3923     1.52029562325352 5.58265662163882e-05
      3924     1.52042695494178  0.00213068526047969
      3925     1.52055830932233   0.0309374443412982
      3926     1.52068968640107 -0.00498656258612121
      3927     1.52082108618388  -0.0246012151260755
      3928     1.52095250867663 -0.00826773447472363
      3929     1.52108395388523  -0.0250113616121508
      3930     1.52121542181556  -0.0468215041658024
      3931     1.52134691247351  -0.0134790074742687
      3932     1.52147842586497   0.0145074586343992
      3933     1.52160996199585 -0.00906390118298747
      3934     1.52174152087204  -0.0149507095713624
      3935     1.52187310249944  -0.0156744974879659
      3936     1.52200470688395   0.0167029486480964
      3937     1.52213633403148  -0.0168566844184183
      3938     1.52226798394793  -0.0208616442236242
      3939     1.52239965663922 -0.00361136554457459
      3940     1.52253135211125   -0.018111250140531
      3941     1.52266307036993  -0.0190280481682287
      3942     1.52279481142118  0.00164815998274404
      3943     1.52292657527092  -0.0188591643210212
      3944     1.52305836192506  -0.0449637818465201
      3945     1.52319017138953  -0.0317184629726764
      3946     1.52332200367025   -0.017773482446116
      3947     1.52345385877313 -0.00788171425253512
      3948     1.52358573670412  -0.0185213966266063
      3949     1.52371763746914  -0.0037078706001217
      3950     1.52384956107411  -0.0130688609881934
      3951     1.52398150752498  -0.0154573611129849
      3952     1.52411347682768  0.00572549857961033
      3953     1.52424546898814  0.00275796812153603
      3954      1.5243774840123   -0.048751605276745
      3955     1.52450952190611   0.0282111765220918
      3956      1.5246415826755  0.00596676121847814
      3957     1.52477366632643   0.0117329382874192
      3958     1.52490577286484  -0.0237809221539249
      3959     1.52503790229668  -0.0197035835570586
      3960      1.5251700546279  -0.0160846439740412
      3961     1.52530222986446  -0.0184490178349459
      3962     1.52543442801231  -0.0060963707249132
      3963      1.5255666490774  0.00150340239942334
      3964     1.52569889306571  -0.0104149719606473
      3965     1.52583115998318  -0.0185455228904931
      3966     1.52596344983579 -0.00295995641963145
      3967      1.5260957626295  -0.0197035835570586
      3968     1.52622809837028  -0.0302226346116959
      3969     1.52636045706409 -0.00469704741947979
      3970     1.52649283871691  -0.0232260180845289
      3971     1.52662524333472 -0.000885097725368128
      3972     1.52675767092349   0.0106713826764008
      3973      1.5268901214892 -0.00399738576676312
      3974     1.52702259503783   0.0131805141206262
      3975     1.52715509157536     0.01120216048191
      3976     1.52728761110778 0.000152331621763507
      3977     1.52742015364107 -0.000764466405934222
      3978     1.52755271918122  -0.0473764082351984
      3979     1.52768530773423 -0.000257814864311784
      3980     1.52781791930608  -0.0139132802242308
      3981     1.52795055390277 -0.00583098182215858
      3982      1.5280832115303  -0.0295953517506395
      3983     1.52821589219467    -0.01166953768276
      3984     1.52834859590188  -0.0388598370831641
      3985     1.52848132265793  -0.0218025685152087
      3986     1.52861407246882   0.0123843474123623
      3987     1.52874684534057  -0.0214889270846805
      3988     1.52887964127919 -0.00908802744687426
      3989     1.52901246029068 -0.000981602780915275
      3990     1.52914530238106    -0.02899219515347
      3991     1.52927816755635  -0.0109940022939301
      3992     1.52941105582256  0.00647341276010058
      3993     1.52954396718571  -0.0235879120428306
      3994     1.52967690165184   -0.010004825474572
      3995     1.52980985922695  -0.0228158715984536
      3996     1.52994283991707  -0.0213682957652466
      3997     1.53007584372825  0.00596676121847814
      3998     1.53020887066649  0.00333699845481883
      3999     1.53034192073785  0.00553248846851606
      4000     1.53047499394835  0.00620802385734598
      4001     1.53060809030403  0.00473632176025224
      4002     1.53074120981093  -0.0101254567940059
      4003     1.53087435247508    0.013084009065079
      4004     1.53100751830254   0.0039160287881016
      4005     1.53114070729935  -0.0305121497783373
      4006     1.53127391947155 -0.00739918897479946
      4007      1.5314071548252 -0.00800234557196904
      4008     1.53154041336634 -0.00650651721098851
      4009     1.53167369510104  0.00500171066300684
      4010     1.53180700003534 -0.00452816357227231
      4011      1.5319403281753   -0.013117113515967
      4012     1.53207367952699  -0.0139856590158911
      4013     1.53220705409646  -0.0135272600020423
      4014     1.53234045188978  -0.0141786691269854
      4015     1.53247387291302 -0.00378024939178206
      4016     1.53260731717224   -0.025662770737094
      4017     1.53274078467352  -0.0254697606259997
      4018     1.53287427542292 -0.00672365358596955
      4019     1.53300778942653  -0.0477624284573869
      4020     1.53314132669042 -0.00616874951657355
      4021     1.53327488722067  -0.0131894923076273
      4022     1.53340847102335  -0.0309222962644126
      4023     1.53354207810456 -0.00834011326638399
      4024     1.53367570847037  0.00379539746866769
      4025     1.53380936212689 -0.00725443139147877
      4026     1.53394303908018  -0.0225022301679254
      4027     1.53407673933636   -0.017773482446116
      4028      1.5342104629015  -0.0199448461959265
      4029     1.53434420978171 -0.000209562336538238
      4030     1.53447797998309  -0.0162535278212487
      4031     1.53461177351173 -0.00850899711359147
      4032     1.53474559037374  -0.0119831791132882
      4033     1.53487943057522   -0.033986331778034
      4034     1.53501329412228  -0.0191486794876626
      4035     1.53514718102102  -0.0389080896109376
      4036     1.53528109127757 -0.00698904248872416
      4037     1.53541502489802  -0.0163500328767958
      4038      1.5355489818885  -0.0446018878882184
      4039     1.53568296225513  -0.0020431583919337
      4040     1.53581696600402  -0.0215371796124541
      4041     1.53595099314129 -0.00566209797495112
      4042     1.53608504367307 -0.00346660796125389
      4043     1.53621911760548  -0.0220438311540766
      4044     1.53635321494466  -0.0234672807233967
      4045     1.53648733569673  -0.0453498020687086
      4046     1.53662147986782  -0.0178458612377764
      4047     1.53675564746407  -0.0355062864029013
      4048     1.53688983849162  -0.0273516092091687
      4049      1.5370240529566  -0.0264589374453578
      4050     1.53715829086515  0.00126213976055553
      4051     1.53729255222343  -0.0346618671668639
      4052     1.53742683703756  -0.0219714523624162
      4053     1.53756114531371  -0.0381119229026738
      4054     1.53769547705801   -0.020330866418115
      4055     1.53782983227663  -0.0293782153756585
      4056     1.53796421097571  -0.0155297399046452
      4057     1.53809861316141  -0.0127069670298917
      4058     1.53823303883989   -0.032538755944827
      4059     1.53836748801731 -0.00320121905849927
      4060     1.53850196069983  -0.0259040333759618
      4061     1.53863645689361  -0.0200172249875868
      4062     1.53877097660483  -0.0215130533485673
      4063     1.53890551983964  -0.0327558923198081
      4064     1.53904008660423  -0.0285820486673947
      4065     1.53917467690477  -0.0315495791254689
      4066     1.53930929074742 -0.00165713816974519
      4067     1.53944392813837  -0.0244564575427548
      4068      1.5395785890838  -0.0278582607507912
      4069     1.53971327358989  -0.0163500328767958
      4070     1.53984798166282  -0.0226952402790197
      4071     1.53998271330878  -0.0133825024187216
      4072     1.54011746853395  -0.0519362721098003
      4073     1.54025224734454   -0.021995578626303
      4074     1.54038704974672  -0.0252043717232451
      4075      1.5405218757467  -0.0185696491543798
      4076     1.54065672535067  -0.0286303011951682
      4077     1.54079159856483  0.00138277107998944
      4078     1.54092649539538  0.00198592767715899
      4079     1.54106141584853  -0.0254697606259997
      4080     1.54119635993047   0.0024202004271211
      4081     1.54133132764743  -0.0134790074742687
      4082     1.54146631900561  -0.0202584876264546
      4083     1.54160133401121   0.0148934788565877
      4084     1.54173637267046  -0.0178217349738896
      4085     1.54187143498958  -0.0020431583919337
      4086     1.54200652097477  -0.0102943406412134
      4087     1.54214163063226 -0.00759219908589373
      4088     1.54227676396828  -0.0167360530989844
      4089     1.54241192098905 -0.00812297689140294
      4090     1.54254710170079  -0.0277376294313573
      4091     1.54268230610974  -0.0329247761670155
      4092     1.54281753422213  -0.0231295130289818
      4093     1.54295278604418  0.00118976096889517
      4094     1.54308806158215 -0.00715792633593164
      4095     1.54322336084226   0.0257744238695267
      4096     1.54335868383076  -0.0249631090843773
      4097     1.54349403055389   -0.024987235348264
      4098     1.54362940101789  -0.0145888156130607
      4099     1.54376479522902  -0.0184007653071724
      4100     1.54390021319351 -4.06784893307588e-05
      4101     1.54403565491763  -0.0319597256115442
      4102     1.54417112040762   -0.025662770737094
      4103     1.54430660966974    -0.03176671550045
      4104     1.54444212271025  -0.0312359376949407
      4105     1.54457765953541 -0.00964293151627026
      4106     1.54471322015148   -0.024987235348264
      4107     1.54484880456473  -0.0233707756678496
      4108     1.54498441278143  0.00693181177394944
      4109     1.54512004480783  -0.0221162099457369
      4110     1.54525570065022  -0.0044316585167252
      4111     1.54539138031487  -0.0226228614873593
      4112     1.54552708380805   -0.038980468402598
      4113     1.54566281113603  -0.0366160945416933
      4114     1.54579856230511  -0.0190521744321155
      4115     1.54593433732156  -0.0135755125298158
      4116     1.54607013619167  -0.0424787766661815
      4117     1.54620595892173   -0.022212715001284
      4118     1.54634180551801   -0.033986331778034
      4119     1.54647767598682  -0.0391493522498055
      4120     1.54661357033445  -0.0255662656815468
      4121     1.54674948856719   -0.031428947806035
      4122     1.54688543069134  -0.0209098967513978
      4123     1.54702139671319   -0.022212715001284
      4124     1.54715738663907  -0.0329730286947891
      4125     1.54729340047525  -0.0110663810855904
      4126     1.54742943822807  -0.0139856590158911
      4127     1.54756549990381  -0.0264830637092446
      4128     1.54770158550879  -0.0240945635844531
      4129     1.54783769504934  -0.0289680688895832
      4130     1.54797382853175  -0.0425511554578418
      4131     1.54810998596236   -0.027544619320263
      4132     1.54824616734747  -0.0523222923319888
      4133     1.54838237269341   -0.025107866667698
      4134     1.54851860200651  -0.0509470952904422
      4135     1.54865485529309  0.00632865517677988
      4136     1.54879113255949  -0.0522499135403285
      4137     1.54892743381202  -0.0312841902227143
      4138     1.54906375905703  -0.0392458573053526
      4139     1.54920010830086  -0.0435162060133131
      4140     1.54933648154983  -0.0234672807233967
      4141     1.54947287881028  -0.0495477719850088
      4142     1.54960930008857  -0.0147335731963814
      4143     1.54974574539104  -0.0460977162491989
      4144     1.54988221472402  -0.0220438311540766
      4145     1.55001870809388  -0.0339380792502604
      4146     1.55015522550696  -0.0100772042662323
      4147     1.55029176696961   -0.024770098973283
      4148      1.5504283324882  -0.0171703258489465
      4149     1.55056492206907 -0.00947404766906278
      4150     1.55070153571859  -0.0372192511388629
      4151     1.55083817344312  -0.0162052752934751
      4152     1.55097483524903  -0.0263141798620371
      4153     1.55111152114268  -0.0440711100827091
      4154     1.55124823113044  -0.0483655850545565
      4155     1.55138496521869  -0.0486309739573111
      4156     1.55152172341379  -0.0059757394054793
      4157     1.55165850572212  -0.0294505941673188
      4158     1.55179531215006  -0.0318390942921103
      4159       1.551932142704   -0.030102003292262
      4160      1.5520689973903 -0.00373199686400849
      4161     1.55220587621536   -0.021102906862492
      4162     1.55234277918557  -0.0282442809729797
      4163     1.55247970630731 -0.00727855765536554
      4164     1.55261665758698  -0.0350478873890524
      4165     1.55275363303097  -0.0277858819591308
      4166     1.55289063264567  -0.0270379677786406
      4167     1.55302765643748 -0.00978768909959095
      4168     1.55316470441281 -0.00723030512759198
      4169     1.55330177657806  -0.0243599524872077
      4170     1.55343887293963  -0.0246012151260755
      4171     1.55357599350393  -0.0180147450849838
      4172     1.55371313827737  -0.0291369527367907
      4173     1.55385030726636  -0.0121761892243824
      4174     1.55398750047731   -0.031983851875431
      4175     1.55412471791665  -0.0114282750438922
      4176     1.55426195959078   -0.014781825724155
      4177     1.55439922550614  -0.0328041448475816
      4178     1.55453651566914  -0.0346859934307507
      4179     1.55467383008621  -0.0219714523624162
      4180     1.55481116876378  -0.0298124881256206
      4181     1.55494853170828  -0.0307775386810919
      4182     1.55508591892614  -0.0139615327520044
      4183     1.55522333042379 -0.00194665333638658
      4184     1.55536076620767  -0.0384496905970888
      4185     1.55549822628423  -0.0255180131537733
      4186     1.55563571065989  -0.0116212851549864
      4187     1.55577321934111  -0.0316702104449028
      4188     1.55591075233434  -0.0237567958900381
      4189     1.55604830964601  -0.0263865586536974
      4190     1.55618589128258  -0.0252043717232451
      4191     1.55632349725051  -0.0228399978623404
      4192     1.55646112755624  -0.0288474375701493
      4193     1.55659878220625  -0.0402832866524843
      4194     1.55673646120697  -0.0176287248627953
      4195     1.55687416456488  -0.0285579224035079
      4196     1.55701189228645  -0.0074956940303466
      4197     1.55714964437813  -0.0374363875138439
      4198      1.5572874208464  -0.0287509325146021
      4199     1.55742522169773  -0.0573164289565528
      4200     1.55756304693859  -0.0397042563192015
      4201     1.55770089657545   -0.024770098973283
      4202      1.5578387706148  -0.0245288363344152
      4203     1.55797666906312  -0.0359164328889766
      4204     1.55811459192688  -0.0345171095835432
      4205     1.55825253921257 -0.00937754261351564
      4206     1.55839051092669  -0.0371709986110893
      4207     1.55852850707571   -0.045422180860369
      4208     1.55866652766614  -0.0130447347243066
      4209     1.55880457270446  -0.0494271406655749
      4210     1.55894264219717  0.00220306405214005
      4211     1.55908073615077  -0.0355062864029013
      4212     1.55921885457176  -0.0421651352356533
      4213     1.55935699746664  -0.0296436042784131
      4214     1.55949516484193 -0.00501068885000797
      4215     1.55963335670412  -0.0298607406533941
      4216     1.55977157305973  -0.0134548812103819
      4217     1.55990981391527  0.00876540782934493
      4218     1.56004807927726  -0.0260729172231693
      4219      1.5601863691522 -0.00889501733577999
      4220     1.56032468354663  -0.0230088817095479
      4221     1.56046302246706   -0.015216098474117
      4222     1.56060138592002  -0.0472557769157644
      4223     1.56073977391203  -0.0306810336255448
      4224     1.56087818644963   -0.047858933512934
      4225     1.56101662353934  -0.0454704333881425
      4226     1.56115508518769  -0.0552174439984027
      4227     1.56129357140123 -0.00848487084970469
      4228     1.56143208218648   -0.031983851875431
      4229        1.56157061755  -0.0618762928311548
      4230     1.56170917749832  -0.0443606252493505
      4231     1.56184776203798  -0.0355786651945616
      4232     1.56198637117554   0.0132528929122865
      4233     1.56212500491755  -0.0369297359722215
      4234     1.56226366327055  -0.0296194780145263
      4235      1.5624023462411  -0.0359164328889766
      4236     1.56254105383576  -0.0441434888743695
      4237     1.56267978606109   -0.020548002793096
      4238     1.56281854292364  -0.0424787766661815
      4239     1.56295732442998  -0.0463631051519535
      4240     1.56309613058668  -0.0401144028052768
      4241      1.5632349614003  -0.0123691993354767
      4242     1.56337381687742  -0.0315737053893557
      4243     1.56351269702461  -0.0298607406533941
      4244     1.56365160184844  -0.0371468723472025
      4245     1.56379053135549  -0.0133101236270612
      4246     1.56392948555234  -0.0444088777771241
      4247     1.56406846444557  -0.0111628861411376
      4248     1.56420746804177  -0.0248666040288301
      4249     1.56434649634753  -0.0325628822087138
      4250     1.56448554936942  -0.0341793418891282
      4251     1.56462462711406   -0.017773482446116
      4252     1.56476372958802  -0.0613937675534191
      4253      1.5649028567979  -0.0191486794876626
      4254     1.56504200875031  -0.0532873428874601
      4255     1.56518118545185   -0.035096139916826
      4256     1.56532038690911  -0.0336968166113926
      4257      1.5654596131287  -0.0203791189458885
      4258     1.56559886411724  -0.0396077512636543
      4259     1.56573813988133  -0.0196794572931718
      4260     1.56587744042758  -0.0431543120550114
      4261     1.56601676576261  -0.0250113616121508
      4262     1.56615611589304  -0.0241910686400002
      4263     1.56629549082549  -0.0331901650697702
      4264     1.56643489056657  -0.0322492407781856
      4265     1.56657431512292   -0.024987235348264
      4266     1.56671376450116  -0.0241669423761134
      4267     1.56685323870792  -0.0101495830578927
      4268     1.56699273774982  -0.0329489024309023
      4269     1.56713226163352  -0.0306810336255448
      4270     1.56727181036563  -0.0417308624856912
      4271      1.5674113839528  -0.0299331194450545
      4272     1.56755098240168  -0.0351926449723731
      4273     1.56769060571889  -0.0484862163739904
      4274      1.5678302539111  -0.0493547618739145
      4275     1.56796992698495   -0.036977988499995
      4276     1.56810962494708  -0.0494271406655749
      4277     1.56824934780415  -0.0293299628478849
      4278     1.56838909556282  -0.0316460841810161
      4279     1.56852886822975  -0.0204756240014357
      4280     1.56866866581159  -0.0116212851549864
      4281       1.568808488315   -0.039535372471994
      4282     1.56894833574666  -0.0595119189702501
      4283     1.56908820811322  -0.0397042563192015
      4284     1.56922810542136  -0.0436850898605206
      4285     1.56936802767775 -0.00768870414144085
      4286     1.56950797488907  -0.0207892654319639
      4287     1.56964794706198   -0.034203468153015
      4288     1.56978794420318   -0.027544619320263
      4289     1.56992796631933  -0.0427682918328229
      4290     1.57006801341713  -0.0316702104449028
      4291     1.57020808550326  -0.0309946750560729
      4292     1.57034818258441 -0.00887089107189321
      4293     1.57048830466726  -0.0167360530989844
      4294     1.57062845175852  -0.0487998578045186
      4295     1.57076862386488  -0.0465561152630478
      4296     1.57090882099304  -0.0280753971257722
      4297     1.57104904314969  -0.0254938868898865
      4298     1.57118929034155  -0.0208616442236242
      4299     1.57132956257531  -0.0300778770283752
      4300     1.57146985985768  -0.0653746010947382
      4301     1.57161018219538  -0.0472316506518777
      4302     1.57175052959511  -0.0183766390432856
      4303     1.57189090206359  -0.0289680688895832
      4304     1.57203129960754  -0.0476659234018398
      4305     1.57217172223368  -0.0523946711236492
      4306     1.57231216994872  -0.0206203815847564
      4307      1.5724526427594    -0.02621767480649
      4308     1.57259314067245  -0.0687040255111143
      4309     1.57273366369458  -0.0434438272216528
      4310     1.57287421183253  -0.0408381907218803
      4311     1.57301478509304  -0.0628654696505128
      4312     1.57315538348284  -0.0489446153878392
      4313     1.57329600700867  -0.0318873468198839
      4314     1.57343665567728  -0.0241428161122266
      4315      1.5735773294954  -0.0405245492913521
      4316     1.57371802846978  -0.0396318775275411
      4317     1.57385875260717    -0.03731575619441
      4318     1.57399950191433   -0.030656907361658
      4319       1.574140276398  -0.0523705448597624
      4320     1.57428107606494  -0.0459047061381046
      4321     1.57442190092191  -0.0364713369583726
      4322     1.57456275097567 -0.00602399193325284
      4323     1.57470362623298  -0.0485585951656507
      4324     1.57484452670061  -0.0232018918206421
      4325     1.57498545238533  -0.0362783268472783
      4326      1.5751264032939  -0.0535044792624412
      4327      1.5752673794331  -0.0243840787510945
      4328      1.5754083808097  -0.0399213926941825
      4329     1.57554940743049  -0.0411035796246349
      4330     1.57569045930224    -0.03454123584743
      4331     1.57583153643173  -0.0310670538477333
      4332     1.57597263882575  -0.0412724634718424
      4333     1.57611376649109  -0.0357475490417691
      4334     1.57625491943453  -0.0647955707614555
      4335     1.57639609766288  -0.0399937714858429
      4336     1.57653730118291 -0.00406976455842345
      4337     1.57667853000143 -0.00928103755796851
      4338     1.57681978412525   -0.020548002793096
      4339     1.57696106356115   -0.046531988999161
      4340     1.57710236831595  -0.0143716792380797
      4341     1.57724369839645  -0.0422857665550872
      4342     1.57738505380947  -0.0201378563070207
      4343      1.5775264345618  -0.0530943327763659
      4344     1.57766784066027   -0.038980468402598
      4345      1.5778092721117  -0.0507299589154612
      4346      1.5779507289229  -0.0394147411525601
      4347     1.57809221110069  -0.0385461956526359
      4348      1.5782337186519  -0.0394871199442204
      4349     1.57837525158336  -0.0265071899731314
      4350     1.57851680990188  -0.0137685226409101
      4351     1.57865839361432  -0.0458082010825575
      4352     1.57880000272749  -0.0586192472064391
      4353     1.57894163724823  -0.0598738129285518
      4354     1.57908329718339  -0.0235637857789439
      4355      1.5792249825398  -0.0403315391802578
      4356      1.5793666933243  -0.0436127110688603
      4357     1.57950842954375  -0.0644095505392669
      4358     1.57965019120499 -0.00636175962766782
      4359     1.57979197831487  -0.0533114691513469
      4360     1.57993379088025  -0.0585468684147787
      4361     1.58007562890798  -0.0309222962644126
      4362     1.58021749240492  -0.0209098967513978
      4363     1.58035938137793  -0.0400661502775032
      4364     1.58050129583387  -0.0698620861776798
      4365     1.58064323577962  -0.0420445039162194
      4366     1.58078520122202  -0.0423340190828608
      4367     1.58092719216797  -0.0247218464455094
      4368     1.58106920862433  -0.0395112462081072
      4369     1.58121125059797  -0.0354097813473542
      4370     1.58135331809578  -0.0213924220291334
      4371     1.58149541112463  -0.0381601754304474
      4372     1.58163752969141  -0.0363989581667123
      4373       1.581779673803  -0.0514778730959514
      4374      1.5819218434663  -0.0315013265976954
      4375     1.58206403868818  -0.0212235381819259
      4376     1.58220625947555  -0.0500302972627445
      4377      1.5823485058353  -0.0479554385684812
      4378     1.58249077777432  -0.0135996387937026
      4379     1.58263307529953  -0.0423340190828608
      4380     1.58277539841781  -0.0450361606381804
      4381     1.58291774713607  -0.0393906148886733
      4382     1.58306012146124  -0.0313806952782615
      4383      1.5832025214002  -0.0856647890235225
      4384     1.58334494695988  -0.0541076358596107
      4385     1.58348739814719  -0.0514296205681779
      4386     1.58362987496905  -0.0576541966509678
      4387     1.58377237743238  -0.0299089931811677
      4388      1.5839149055441  -0.0587881310536466
      4389     1.58405745931113  -0.0533597216791205
      4390     1.58420003874042  -0.0670393133029263
      4391     1.58434264383887  -0.0299089931811677
      4392     1.58448527461343   -0.083276288898731
      4393     1.58462793107104  -0.0514778730959514
      4394     1.58477061321862  -0.0221162099457369
      4395     1.58491332106313   -0.028654427459055
      4396     1.58505605461149  -0.0508505902348951
      4397     1.58519881387067  -0.0572923026926661
      4398      1.5853415988476   -0.010221961849553
      4399     1.58548440954923  -0.0479554385684812
      4400     1.58562724598252  -0.0218508210429823
      4401     1.58577010815443  -0.0448914030548598
      4402     1.58591299607191  -0.0383531855415416
      4403     1.58605590974191  -0.0142751741825325
      4404     1.58619884917141  -0.0359646854167502
      4405     1.58634181436737   -0.026772578875886
      4406     1.58648480533676  -0.0522257872764417
      4407     1.58662782208654  -0.0520327771653474
      4408     1.58677086462369  -0.0398490139025222
      4409     1.58691393295519  -0.0362783268472783
      4410     1.58705702708801  -0.0368573571805611
      4411     1.58720014702913  -0.0283166597646401
      4412     1.58734329278554  -0.0122485680160428
      4413     1.58748646436421   -0.020548002793096
      4414     1.58762966177215  -0.0263383061259239
      4415     1.58777288501633  -0.0353856550834674
      4416     1.58791613410375  -0.0372675036666364
      4417     1.58805940904142  -0.0460253374575385
      4418     1.58820270983631  -0.0572923026926661
      4419     1.58834603649544  -0.0498372871516502
      4420     1.58848938902581   -0.056182494553874
      4421     1.58863276743443  -0.0134307549464951
      4422     1.58877617172829    -0.05396287827629
      4423     1.58891960191442  -0.0443606252493505
      4424     1.58906305799982  -0.0449155293187465
      4425     1.58920653999151  -0.0579437118176092
      4426     1.58935004789652   -0.061852166567268
      4427     1.58949358172185  -0.0418032412773516
      4428     1.58963714147453  -0.0515019993598382
      4429     1.58978072716159  -0.0355545389306749
      4430     1.58992433879006  -0.0593189088591558
      4431     1.59006797636697  -0.0417791150134648
      4432     1.59021163989935  -0.0523464185958756
      4433     1.59035532939424  -0.0693071821082838
      4434     1.59049904485867  -0.0514054943042911
      4435     1.59064278629969  -0.0591982775397219
      4436     1.59078655372433  -0.0612490099700984
      4437     1.59093034713966  -0.0630826060254939
      4438      1.5910741665527  -0.0471833981241041
      4439     1.59121801197053  -0.0520086509014606
      4440     1.59136188340018  -0.0737464146634518
      4441     1.59150578084872  -0.0344206045279961
      4442     1.59164970432321  -0.0612007574423248
      4443      1.5917936538307  -0.0321286094587517
      4444     1.59193762937826  -0.0540352570679504
      4445     1.59208163097295  -0.0527324388180641
      4446     1.59222565862186  -0.0627448383310789
      4447     1.59236971233204  -0.0462666000964064
      4448     1.59251379211057  -0.0470145142768966
      4449     1.59265789796453  -0.0632514898727014
      4450       1.592802029901  -0.0435644585410867
      4451     1.59294618792705  -0.0290163214173567
      4452     1.59309037204978  -0.0642165404281727
      4453     1.59323458227628  -0.0513089892487439
      4454     1.59337881861362  -0.0689452881499821
      4455      1.5935230810689  -0.0506575801238008
      4456     1.59366736964922  -0.0515743781514986
      4457     1.59381168436168  -0.0572440501648925
      4458     1.59395602521337  -0.0431301857911246
      4459      1.5941003922114  -0.0729019954274144
      4460     1.59424478536286  -0.0262659273342635
      4461     1.59438920467488  -0.0693313083721706
      4462     1.59453365015456  -0.0346859934307507
      4463     1.59467812180901  -0.0468938829574627
      4464     1.59482261964534  -0.0382808067498813
      4465     1.59496714367069  -0.0325870084726006
      4466     1.59511169389215  -0.0512366104570836
      4467     1.59525627031687  -0.0505852013321405
      4468     1.59540087295196  -0.0611283786506645
      4469     1.59554550180455  -0.0698620861776798
      4470     1.59569015688178  -0.0445536353604448
      4471     1.59583483819077  -0.0281477759174326
      4472     1.59597954573867  -0.0316460841810161
      4473      1.5961242795326  -0.0555069591650441
      4474     1.59626903957972  -0.0360611904722973
      4475     1.59641382588717  -0.0189556693765684
      4476     1.59655863846208  -0.0445777616243316
      4477     1.59670347731162  -0.0415861049023705
      4478     1.59684834244293  -0.0418032412773516
      4479     1.59699323386317  -0.0440228575549356
      4480     1.59713815157949  -0.0409105695135406
      4481     1.59728309559906  -0.0479554385684812
      4482     1.59742806592903  -0.0483897113184432
      4483     1.59757306257656  -0.0497407820961031
      4484     1.59771808554884  -0.0519845246375739
      4485     1.59786313485302  -0.0511159791376497
      4486     1.59800821049628   -0.055193317734516
      4487     1.59815331248579  -0.0473764082351984
      4488     1.59829844082873  -0.0504886962765933
      4489     1.59844359553229  -0.0593671613869294
      4490     1.59858877660363  -0.0430336807355775
      4491     1.59873398404996  -0.0690417932055292
      4492     1.59887921787845  -0.0652539697753043
      4493      1.5990244780963  -0.0563996309288551
      4494      1.5991697647107  -0.0645060555948141
      4495     1.59931507772885  -0.0350478873890524
      4496     1.59946041715794  -0.0568097774149304
      4497     1.59960578300518  -0.0502474336377255
      4498     1.59975117527777  -0.0542041409151579
      4499     1.59989659398291   -0.051743261998706
      4500     1.60004203912782  -0.0542765197068182
      4501      1.6001875107197  -0.0651333384558704
      4502     1.60033300876578  -0.0168566844184183
      4503     1.60047853327326  -0.0504404437488198
      4504     1.60062408424937  -0.0292817103201114
      4505     1.60076966170132  -0.0654228536225118
      4506     1.60091526563635   -0.054083509595724
      4507     1.60106089606168  -0.0485344689017639
      4508     1.60120655298454   -0.052298166068102
      4509     1.60135223641216  -0.0458082010825575
      4510     1.60149794635178  -0.0774136067742428
      4511     1.60164368281063  -0.0592224038036087
      4512     1.60178944579596  -0.0585468684147787
      4513     1.60193523531501  -0.0557240955400252
      4514     1.60208105137502  -0.0606217271090421
      4515     1.60222689398325  -0.0453980545964822
      4516     1.60237276314694  -0.0309464225282994
      4517     1.60251865887335  -0.0501991811099519
      4518     1.60266458116973  -0.0424305241384079
      4519     1.60281053004335  -0.0224057251123783
      4520     1.60295650550146  -0.0743495712606214
      4521     1.60310250755133  -0.0536251105818751
      4522     1.60324853620022  -0.0560136107066666
      4523     1.60339459145541  -0.0664602829696435
      4524     1.60354067332416  -0.0304638972505637
      4525     1.60368678181376  -0.0283166597646401
      4526     1.60383291693148  -0.0576783229148546
      4527     1.60397907868459  -0.0220438311540766
      4528     1.60412526708039  -0.0635651313032295
      4529     1.60427148212615  -0.0489204891239525
      4530     1.60441772382917  -0.0529495751930452
      4531     1.60456399219674  -0.0570992925815718
      4532     1.60471028723614  -0.0561342420261005
      4533     1.60485660895468  -0.0396801300553147
      4534     1.60500295735966  -0.0447466454715391
      4535     1.60514933245837  -0.0572199239010057
      4536     1.60529573425812  -0.0771482178714882
      4537     1.60544216276622  -0.0572199239010057
      4538     1.60558861798997  -0.0701516013443212
      4539     1.60573509993669  -0.0344929833196564
      4540     1.60588160861369  -0.0833969202181649
      4541     1.60602814402829  -0.0412724634718424
      4542     1.60617470618781  -0.0641682879003991
      4543     1.60632129509957  -0.0496201507766692
      4544      1.6064679107709  -0.0479554385684812
      4545     1.60661455320913  -0.0654469798863986
      4546     1.60676122242158  -0.0926372792868027
      4547      1.6069079184156  -0.0532873428874601
      4548      1.6070546411985  -0.0734568994968104
      4549     1.60720139077765  -0.0491376254989335
      4550     1.60734816716037  -0.0814185665794487
      4551     1.60749497035401  -0.0491376254989335
      4552     1.60764180036591  -0.0511159791376497
      4553     1.60778865720344  -0.0608871160117967
      4554     1.60793554087393  -0.0616591564561737
      4555     1.60808245138474  -0.0280030183341119
      4556     1.60822938874324   -0.068848783094435
      4557     1.60837635295678  -0.0492582568183674
      4558     1.60852334403272  -0.0914068398285768
      4559     1.60867036197843  -0.0448431505270862
      4560     1.60881740680128  -0.0516226306792721
      4561     1.60896447850864  -0.0459288324019914
      4562     1.60911157710788  -0.0418273675412383
      4563     1.60925870260638  -0.0600668230396461
      4564     1.60940585501152  -0.0698620861776798
      4565     1.60955303433068  -0.0561583682899873
      4566     1.60970024057125  -0.0754835056633002
      4567      1.6098474737406  -0.0643612980114934
      4568     1.60999473384614  -0.0814909453711091
      4569     1.61014202089525  -0.0600668230396461
      4570     1.61028933489534  -0.0715267983858678
      4571     1.61043667585378  -0.0486068476934243
      4572       1.610584043778  -0.0666532930807377
      4573     1.61073143867539  -0.0898386326759359
      4574     1.61087886055336  -0.0534803529985544
      4575     1.61102630941932  -0.0651333384558704
      4576     1.61117378528067  -0.0558206005955723
      4577     1.61132128814483  -0.0429854282078039
      4578     1.61146881801923  -0.0572199239010057
      4579     1.61161637491127   -0.045084413165954
      4580     1.61176395882839  -0.0261211697509428
      4581       1.611911569778  -0.0694760659554913
      4582     1.61205920776754  -0.0399213926941825
      4583     1.61220687280443  -0.0624794494283243
      4584     1.61235456489612   -0.050971221554329
      4585     1.61250228405002  -0.0487998578045186
      4586     1.61265003027359  -0.0783545310658273
      4587     1.61279780357427  -0.0625518282199847
      4588      1.6129456039595  -0.0791024452463176
      4589     1.61309343143672  -0.0456875697631236
      4590     1.61324128601338  -0.0540111308040636
      4591     1.61338916769695  -0.0715026721219811
      4592     1.61353707649487  -0.0446018878882184
      4593      1.6136850124146  -0.0661225152752285
      4594      1.6138329754636  -0.0621899342616829
      4595     1.61398096564934   -0.050416317484933
      4596     1.61412898297928  -0.0473281557074248
      4597     1.61427702746088  -0.0486792264850846
      4598     1.61442509910163  -0.0622864393172301
      4599       1.614573197909  -0.0678113537473033
      4600     1.61472132389046  -0.0613455150256455
      4601     1.61486947705349   -0.046749125374142
      4602     1.61501765740558  -0.0646025606503612
      4603     1.61516586495421   -0.043974605027162
      4604     1.61531409970687  -0.0754593793994134
      4605     1.61546236167104  -0.0497890346238766
      4606     1.61561065085423  -0.0421892614995401
      4607     1.61575896726393  -0.0372192511388629
      4608     1.61590731090764  -0.0634927525115692
      4609     1.61605568179286  -0.0662190203307756
      4610     1.61620407992709  -0.0675218385806619
      4611     1.61635250531785    -0.05118835792931
      4612     1.61650095797263  -0.0582332269842506
      4613     1.61664943789896   -0.036977988499995
      4614     1.61679794510436  -0.0556517167483648
      4615     1.61694647959633  -0.0362783268472783
      4616      1.6170950413824  -0.0505128225404801
      4617     1.61724363047009  -0.0625035756922111
      4618     1.61739224686694  -0.0505369488043669
      4619     1.61754089058046  -0.0742530662050743
      4620      1.6176895616182  -0.0359646854167502
      4621     1.61783825998768  -0.0729261216913012
      4622     1.61798698569645  -0.0394147411525601
      4623     1.61813573875205  -0.0781373946908463
      4624     1.61828451916201  -0.0521534084847813
      4625     1.61843332693389  -0.0891148447593324
      4626     1.61858216207523  -0.0360370642084105
      4627     1.61873102459358  -0.0487757315406318
      4628     1.61887991449651  -0.0361818217917312
      4629     1.61902883179156  -0.0348790035418449
      4630     1.61917777648629   -0.054083509595724
      4631     1.61932674858828  -0.0653022223030779
      4632     1.61947574810508  -0.0212959169735863
      4633     1.61962477504426   -0.055627590484478
      4634      1.6197738294134  -0.0481725749434622
      4635     1.61992291122007  -0.0337209428752794
      4636     1.62007202047184  -0.0342999732085622
      4637     1.62022115717629  -0.0594154139147029
      4638     1.62037032134101  -0.0755800107188473
      4639     1.62051951297358  -0.0499820447349709
      4640     1.62066873208159   -0.084941001106919
      4641     1.62081797867262  -0.0815150716349959
      4642     1.62096725275428  -0.0361094430000709
      4643     1.62111655433416  -0.0814668191072223
      4644     1.62126588341986  -0.0650368334003233
      4645     1.62141524001898  -0.0675459648445487
      4646     1.62156462413912  -0.0673529547334544
      4647     1.62171403578789  -0.0803328847045435
      4648     1.62186347497291  -0.0565926410399493
      4649     1.62201294170178  -0.0658330001085871
      4650     1.62216243598212  -0.0726607327885466
      4651     1.62231195782155  -0.0939883500644625
      4652     1.62246150722769    -0.08305915252375
      4653     1.62261108420817  -0.0695966972749252
      4654     1.62276068877061  -0.0348790035418449
      4655     1.62291032092264  -0.0823112383432597
      4656     1.62305998067189  -0.0628654696505128
      4657     1.62320966802601  -0.0637822676782106
      4658     1.62335938299262  -0.0669428082473791
      4659     1.62350912557938  -0.0572681764287793
      4660     1.62365889579391  -0.0772447229270353
      4661     1.62380869364388   -0.067063439566813
      4662     1.62395851913693  -0.0789818139268837
      4663     1.62410837228071  -0.0790059401907705
      4664     1.62425825308287  -0.0680284901222843
      4665     1.62440816155109  -0.0490411204433864
      4666       1.624558097693  -0.0551691914706292
      4667     1.62470806151629  -0.0579919643453827
      4668     1.62485805302862  -0.0532632166235733
      4669     1.62500807223765  -0.0505128225404801
      4670     1.62515811915106  -0.0536009843179883
      4671     1.62530819377653  -0.0753628743438663
      4672     1.62545829612172  -0.0546142874012332
      4673     1.62560842619433   -0.071840439816396
      4674     1.62575858400203   -0.043202564582785
      4675     1.62590876955252  -0.0844102233014098
      4676     1.62605898285348  -0.0513331155126307
      4677      1.6262092239126   -0.069065919469416
      4678     1.62635949273757  -0.0552898227900631
      4679     1.62650978933611   -0.102287784841516
      4680      1.6266601137159  -0.0588122573175334
      4681     1.62681046588465   -0.089380233662087
      4682     1.62696084585007  -0.0464113576797271
      4683     1.62711125361986  -0.0484379638462168
      4684     1.62726168920174  -0.0457599485547839
      4685     1.62741215260342  -0.0798503594268078
      4686     1.62756264383263  -0.0595360452341368
      4687     1.62771316289707  -0.0612248837062116
      4688     1.62786370980448   -0.085495905176315
      4689     1.62801428456258  -0.0581608481925902
      4690      1.6281648871791  -0.0755558844549605
      4691     1.62831551766176  -0.0922995115923877
      4692     1.62846617601832  -0.0612731362339852
      4693      1.6286168622565  -0.0684868891361332
      4694     1.62876757638405  -0.0547590449845539
      4695      1.6289183184087  -0.0570269137899114
      4696     1.62906908833821   -0.046749125374142
      4697     1.62921988618032    -0.07406005609398
      4698     1.62937071194279  -0.0778720057880917
      4699     1.62952156563337  -0.0787405512880159
      4700     1.62967244725982  -0.0577265754426281
      4701     1.62982335682989  -0.0254938868898865
      4702     1.62997429435136  -0.0857371678151828
      4703     1.63012525983199  -0.0642165404281727
      4704     1.63027625327955  -0.0602115806229667
      4705     1.63042727470181  -0.0656882425252664
      4706     1.63057832410654  -0.0937229611617079
      4707     1.63072940150153  -0.0805500210795246
      4708     1.63088050689455  -0.0558929793872327
      4709     1.63103164029339  -0.0541076358596107
      4710     1.63118280170584  -0.0621416817339094
      4711     1.63133399113968  -0.0973660270086121
      4712     1.63148520860271  -0.0809360413017131
      4713     1.63163645410272  -0.0556999692761384
      4714     1.63178772764751  -0.0597049290813443
      4715     1.63193902924488  -0.0671840708862469
      4716     1.63209035890263  -0.0691865507888499
      4717     1.63224171662858  -0.0677389749556429
      4718     1.63239310243053   -0.061514398872853
      4719      1.6325445163163  -0.0690417932055292
      4720     1.63269595829369  -0.0703687377193023
      4721     1.63284742837054  -0.0615385251367398
      4722     1.63299892655465  -0.0905865468564261
      4723     1.63315045285386  -0.0778237532603181
      4724     1.63330200727599  -0.0568097774149304
      4725     1.63345358982886  -0.0408381907218803
      4726     1.63360520052033  -0.0505610750682537
      4727     1.63375683935821  -0.0754111268716398
      4728     1.63390850635035  -0.0487998578045186
      4729      1.6340602015046  -0.0744460763161685
      4730     1.63421192482879  -0.0185213966266063
      4731     1.63436367633077  -0.0648196970253422
      4732     1.63451545601839  -0.0374363875138439
      4733     1.63466726389951  -0.0616350301922869
      4734     1.63481909998198  -0.0957254410643109
      4735     1.63497096427367  -0.0896697488287284
      4736     1.63512285678242  -0.0680767426500579
      4737     1.63527477751612   -0.067956111330624
      4738     1.63542672648263  -0.0652539697753043
      4739     1.63557870368981  -0.0881980467316347
      4740     1.63573070914554  -0.0652539697753043
      4741      1.6358827428577  -0.0503198124293859
      4742     1.63603480483417  -0.0708271367331511
      4743     1.63618689508283  -0.0538422469568561
      4744     1.63633901361157  -0.0756765157743945
      4745     1.63649116042827  -0.0927337843423498
      4746     1.63664333554082  -0.0730226267468484
      4747     1.63679553895713  -0.0920341226896331
      4748     1.63694777068508  -0.0480519436240283
      4749     1.63710003073258   -0.056182494553874
      4750     1.63725231910754  -0.0685592679277936
      4751     1.63740463581784  -0.0530702065124791
      4752     1.63755698087142  -0.0694278134277177
      4753     1.63770935427617  -0.0960149562309522
      4754     1.63786175604002   -0.056303125873308
      4755     1.63801418617087  -0.0863644506762392
      4756     1.63816664467666    -0.07960909678794
      4757      1.6383191315653  -0.0739394247745461
      4758     1.63847164684472  -0.0479071860407076
      4759     1.63862419052286  -0.0632032373449278
      4760     1.63877676260764  -0.0608871160117967
      4761     1.63892936310699  -0.0596566765535708
      4762     1.63908199202887  -0.0724677226774524
      4763     1.63923464938121  -0.0554828329011574
      4764     1.63938733517195  -0.0249148565566037
      4765     1.63954004940904  -0.0603563382062875
      4766     1.63969279210043  -0.0496925295683295
      4767     1.63984556325408  -0.0608388634840231
      4768     1.63999836287794  -0.0923718903840481
      4769     1.64015119097997  -0.0812255564683545
      4770     1.64030404756813   -0.098379330091857
      4771     1.64045693265039  -0.0674494597890016
      4772     1.64060984623471  -0.0677872274834165
      4773     1.64076278832908  -0.0847479909958247
      4774     1.64091575894145  -0.0797779806351475
      4775     1.64106875807982  -0.0613213887617588
      4776     1.64122178575215   -0.077727248204771
      4777     1.64137484196643  -0.0503439386932726
      4778     1.64152792673065   -0.052635933762517
      4779      1.6416810400528  -0.0769793340242807
      4780     1.64183418194086  -0.0660742627474549
      4781     1.64198735240284  -0.0895732437731813
      4782     1.64214055144673  -0.0335038065002983
      4783     1.64229377908053  -0.0507058326515744
      4784     1.64244703531225  -0.0885599406899364
      4785     1.64260032014988  -0.0822388595515993
      4786     1.64275363360146   -0.077727248204771
      4787     1.64290697567498  -0.0904176630092187
      4788     1.64306034637846  -0.0560618632344401
      4789     1.64321374571992  -0.0930232995089912
      4790     1.64336717370738   -0.078837056343563
      4791     1.64352063034887  -0.0936505823700476
      4792     1.64367411565241  -0.0626724595394186
      4793     1.64382762962604  -0.0869193547456352
      4794     1.64398117227779  -0.0602839594146271
      4795      1.6441347436157  -0.0871123648567294
      4796      1.6442883436478  -0.0920099964257463
      4797     1.64444197238214  -0.0609353685395702
      4798     1.64459562982676  -0.0609353685395702
      4799     1.64474931598972  -0.0773171017186957
      4800     1.64490303087907  -0.0373881349860703
      4801     1.64505677450285  -0.0475452920824058
      4802     1.64521054686914  -0.0807430311906188
      4803     1.64536434798598  -0.0549279288317613
      4804     1.64551817786145  -0.0691624245249631
      4805      1.6456720365036  -0.0857130415512961
      4806     1.64582592392052  -0.0762314198437904
      4807     1.64597984012027  -0.0588122573175334
      4808     1.64613378511093  -0.0588363835814201
      4809     1.64628775890057  -0.0687040255111143
      4810     1.64644176149729  -0.0567132723593833
      4811     1.64659579290916  -0.0744943288439421
      4812     1.64674985314428  -0.0641924141642859
      4813     1.64690394221072   -0.103445845508081
      4814      1.6470580601166   -0.079946864482355
      4815     1.64721220687001   -0.069958591233227
      4816     1.64736638247904  -0.0621899342616829
      4817     1.64752058695179  -0.0717680610247357
      4818     1.64767482029639  -0.0762072935799037
      4819     1.64782908252093  -0.0582091007203638
      4820     1.64798337363352  -0.0847479909958247
      4821     1.64813769364229   -0.073505152024584
      4822     1.64829204255535  -0.0653746010947382
      4823     1.64844642038082  -0.0601633280951932
      4824     1.64860082712683  -0.0402591603885975
      4825      1.6487552628015   -0.066291399122436
      4826     1.64890972741297  -0.0836864353848063
      4827     1.64906422096936  -0.0620210504144754
      4828     1.64921874347882  -0.0988377291057058
      4829     1.64937329494949  -0.0935058247867269
      4830      1.6495278753895  -0.0550485601511953
      4831     1.64968248480701  -0.0779202583158652
      4832     1.64983712321016  -0.0925166479673688
      4833     1.64999179060711  -0.0430819332633511
      4834       1.650146487006   -0.073722288399565
      4835       1.650301212415  -0.0708512629970379
      4836     1.65045596684227   -0.069837959913793
      4837     1.65061075029598  -0.0769310814965072
      4838     1.65076556278428   -0.102022395938761
      4839     1.65092040431536  -0.0814185665794487
      4840     1.65107527489737  -0.0706341266220569
      4841     1.65123017453851  -0.0770275865520543
      4842     1.65138510324695  -0.0573164289565528
      4843     1.65154006103087  -0.0994167594389886
      4844     1.65169504789846  -0.0979691836057816
      4845     1.65185006385791  -0.0770758390798278
      4846      1.6520051089174  -0.0578472067620621
      4847     1.65216018308514  -0.0996097695500829
      4848     1.65231528636932   -0.086605713315107
      4849     1.65247041877814  -0.0740118035662064
      4850     1.65262558031981  -0.0850857586902397
      4851     1.65278077100254  -0.0914550923563503
      4852     1.65293599083452   -0.078499288649148
      4853     1.65309123982399  -0.0826248797737879
      4854     1.65324651797915  -0.0649644546086629
      4855     1.65340182530822  -0.0727089853163202
      4856     1.65355716181943  -0.0698138336499063
      4857       1.653712527521   -0.090272905425898
      4858     1.65386792242116  -0.0928061631340102
      4859     1.65402334652815  -0.0829143949404293
      4860     1.65417879985019   -0.103807739466383
      4861     1.65433428239553  -0.0667739244001716
      4862      1.6544897941724  -0.0611042523867777
      4863     1.65464533518906   -0.100840209008309
      4864     1.65480090545374  -0.0831556575792971
      4865     1.65495650497471   -0.086943481009522
      4866      1.6551121337602   -0.104628032438534
      4867     1.65526779181849  -0.0657123687891532
      4868     1.65542347915783  -0.0761349147882433
      4869     1.65557919578648  -0.0892596023426531
      4870      1.6557349417127  -0.0772929754548089
      4871     1.65589071694478  -0.0954117996337827
      4872     1.65604652149097   -0.089718001356502
      4873     1.65620235535956  -0.0859784304540507
      4874     1.65635821855882  -0.0825283747182407
      4875     1.65651411109704  -0.0822629858154861
      4876     1.65667003298249  -0.0831315313154103
      4877     1.65682598422348   -0.089718001356502
      4878     1.65698196482828  -0.0810325463572602
      4879      1.6571379748052  -0.0669186819834923
      4880     1.65729401416253   -0.052081029693121
      4881     1.65745008290856  -0.0910931983980486
      4882     1.65760618105161  -0.0739152985106593
      4883     1.65776230859998  -0.0897903801481623
      4884     1.65791846556198  -0.0664844092335302
      4885     1.65807465194593  -0.0490169941794996
      4886     1.65823086776013   -0.115171209757058
      4887     1.65838711301291  -0.0647714444975687
      4888     1.65854338771259  -0.0660983890113417
      4889      1.6586996918675  -0.0670393133029263
      4890     1.65885602548596  -0.0583056057759109
      4891      1.6590123885763  -0.0907795569675204
      4892     1.65916878114687  -0.0544695298179125
      4893       1.659325203206  -0.0569786612621379
      4894     1.65948165476202  -0.0652539697753043
      4895     1.65963813582329   -0.105810219368986
      4896     1.65979464639815  -0.0654952324141722
      4897     1.65995118649496  -0.0794643392046193
      4898     1.66010775612205   -0.111142123687965
      4899      1.6602643552878  -0.0829143949404293
      4900     1.66042098400057  -0.0767621976492997
      4901     1.66057764226871  -0.0542765197068182
      4902     1.66073433010059  -0.0851822637457868
      4903     1.66089104750458  -0.0835899303292592
      4904     1.66104779448905  -0.0952429157865752
      4905     1.66120457106239  -0.0529495751930452
      4906     1.66136137723296  -0.0968111229392161
      4907     1.66151821300916  -0.0646508131781348
      4908     1.66167507839936  -0.0700309700248873
      4909     1.66183197341196  -0.0971247643697443
      4910     1.66198889805534  -0.0916481024674446
      4911      1.6621458523379   -0.077944384579752
      4912     1.66230283626804  -0.0734327732329237
      4913     1.66245984985416  -0.0925649004951423
      4914     1.66261689310467  -0.0826490060376746
      4915     1.66277396602797  -0.0704893690387362
      4916     1.66293106863247  -0.0779685108436388
      4917     1.66308820092658  -0.0505610750682537
      4918     1.66324536291873  -0.0719128186080563
      4919     1.66340255461733   -0.058184974456477
      4920     1.66355977603081  -0.0811049251489206
      4921      1.6637170271676   -0.104024875841364
      4922     1.66387430803611   -0.089718001356502
      4923      1.6640316186448  -0.0666774193446245
      4924     1.66418895900208  -0.0603322119424007
      4925     1.66434632911641  -0.0784269098574877
      4926     1.66450372899622  -0.0822629858154861
      4927     1.66466115864996  -0.0889942134398985
      4928     1.66481861808608  -0.0769310814965072
      4929     1.66497610731303  -0.0643612980114934
      4930     1.66513362633926  -0.0664361567057567
      4931     1.66529117517324  -0.0689694144138689
      4932     1.66544875382343  -0.0763037986354508
      4933     1.66560636229829  -0.0831074050515235
      4934     1.66576400060629  -0.0716474297053017
      4935     1.66592166875589  -0.0699344649693402
      4936     1.66607936675559   -0.109284401368683
      4937     1.66623709461384  -0.0855924102318621
      4938     1.66639485233914    -0.10240841616095
      4939     1.66655263993997  -0.0789335613991101
      4940     1.66671045742481  -0.0912620822452561
      4941     1.66686830480216  -0.0873536274955973
      4942     1.66702618208051  -0.0987412240501587
      4943     1.66718408926835  -0.0935058247867269
      4944      1.6673420263742  -0.0840000768153345
      4945     1.66749999340654   -0.106389249702269
      4946     1.66765799037389  -0.0712372832192264
      4947     1.66781601728475    -0.10315633034144
      4948     1.66797407414765  -0.0730226267468484
      4949     1.66813216097109   -0.117197815923547
      4950      1.6682902777636  -0.0828902686765425
      4951      1.6684484245337  -0.0858577991346167
      4952     1.66860660128991  -0.0684386366083597
      4953     1.66876480804077  -0.0814668191072223
      4954     1.66892304479481  -0.0992720018556679
      4955     1.66908131156055  -0.0852305162735604
      4956     1.66923960834655  -0.0925649004951423
      4957     1.66939793516134   -0.110683724674116
      4958     1.66955629201347  -0.0794884654685061
      4959     1.66971467891149  -0.0856165364957489
      4960     1.66987309586395  -0.0826731323015614
      4961      1.6700315428794   -0.074952727857791
      4962     1.67019001996641  -0.0933610672034062
      4963     1.67034852713353  -0.0579919643453827
      4964     1.67050706438933  -0.0874742588150312
      4965     1.67066563174238  -0.0888977083843514
      4966     1.67082422920125  -0.0966422390920086
      4967     1.67098285677452  -0.0962079663420465
      4968     1.67114151447076  -0.0972212694252914
      4969     1.67130020229855  -0.0798744856906946
      4970     1.67145892026648  -0.0890665922315588
      4971     1.67161766838313   -0.106847648716118
      4972     1.67177644665711   -0.114085527882152
      4973     1.67193525509699    -0.08860819321771
      4974     1.67209409371138  -0.0439987312910488
      4975     1.67225296250889   -0.100574820105554
      4976      1.6724118614981  -0.0978485522863477
      4977     1.67257079068764  -0.0700068437610005
      4978     1.67272975008611  -0.0891872235509928
      4979     1.67288873970212  -0.0992478755917811
      4980      1.6730477595443  -0.0791024452463176
      4981     1.67320680962126  -0.0645543081225876
      4982     1.67336588994163  -0.0901040215786905
      4983     1.67352500051403   -0.122529720242526
      4984     1.67368414134709  -0.0694278134277177
      4985     1.67384331244945  -0.0752663692883191
      4986     1.67400251382975  -0.0660501364835682
      4987     1.67416174549662  -0.0860990617734846
      4988     1.67432100745872   -0.086050809245711
      4989     1.67448029972467  -0.0926614055506895
      4990     1.67463962230314  -0.0774136067742428
      4991     1.67479897520278   -0.096376850189254
      4992     1.67495835843224  -0.0699103387054534
      4993     1.67511777200019  -0.0645543081225876
      4994     1.67527721591529   -0.102504921216497
      4995      1.6754366901862  -0.0984999614112909
      4996     1.67559619482159  -0.0789094351352233
      4997     1.67575572983015   -0.114447421840454
      4998     1.67591529522053  -0.0852305162735604
      4999     1.67607489100143   -0.104869295077401
      5000     1.67623451718153   -0.111190376215739
      5001      1.6763941737695  -0.0839759505514477
      5002     1.67655386077405  -0.0858819253985035
      5003     1.67671357820387   -0.119924083742754
      5004     1.67687332606765  -0.0677389749556429
      5005     1.67703310437408  -0.0880291628844272
      5006     1.67719291313189  -0.0800916220656757
      5007     1.67735275234976    -0.13652295329686
      5008     1.67751262203641  -0.0628654696505128
      5009     1.67767252220055  -0.0989101078973662
      5010     1.67783245285091   -0.103952497049704
      5011     1.67799241399619  -0.0692106770527367
      5012     1.67815240564512  -0.0932886884117458
      5013     1.67831242780643  -0.0896214963009548
      5014     1.67847248048884  -0.0940366025922361
      5015      1.6786325637011  -0.0639270252615313
      5016     1.67879267745193  -0.0747114652189231
      5017     1.67895282175007  -0.0725401014691127
      5018     1.67911299660428   -0.111359260062946
      5019     1.67927320202328   -0.102432542424836
      5020     1.67943343801584  -0.0848203697874851
      5021     1.67959370459071  -0.0764244299548847
      5022     1.67975400175663  -0.0725883539968863
      5023     1.67991432952238  -0.0748562228022438
      5024     1.68007468789672   -0.082721384829335
      5025      1.6802350768884  -0.0672323234140205
      5026     1.68039549650621   -0.113771886451624
      5027     1.68055594675891  -0.0932163096200855
      5028     1.68071642765527   -0.070513495302623
      5029     1.68087693920409   -0.093047425772878
      5030     1.68103748141414   -0.126607058839393
      5031      1.6811980542942   -0.102070648466535
      5032     1.68135865785308  -0.0872088699122766
      5033     1.68151929209955  -0.0879085315649933
      5034     1.68167995704242  -0.0872812487039369
      5035     1.68184065269049  -0.0722988388302449
      5036     1.68200137905256  -0.0913344610369164
      5037     1.68216213613744  -0.0960873350226126
      5038     1.68232292395393   -0.100502441313894
      5039     1.68248374251085  -0.0863161981484656
      5040     1.68264459181702   -0.112324310618417
      5041     1.68280547188125  -0.0859543041901639
      5042     1.68296638271237   -0.102143027258195
      5043     1.68312732431921   -0.100719577688875
      5044      1.6832882967106  -0.0965698603003483
      5045     1.68344929989536   -0.084386097037523
      5046     1.68361033388234  -0.0970041330503103
      5047     1.68377139868038   -0.103011572758119
      5048     1.68393249429832  -0.0820699757043919
      5049       1.684093620745   -0.113120477326681
      5050     1.68425477802928   -0.100695451424988
      5051     1.68441596616002   -0.144991271921121
      5052     1.68457718514606  -0.0996338958139697
      5053     1.68473843499627  -0.0977520472308006
      5054     1.68489971571951   -0.103735360674723
      5055     1.68506102732465  -0.0902487791620112
      5056     1.68522236982057   -0.102360163633176
      5057     1.68538374321613  -0.0987653503140455
      5058     1.68554514752021  -0.0711407781636793
      5059     1.68570658274169  -0.0844584758291833
      5060     1.68586804888947  -0.0891389710232192
      5061     1.68602954597241  -0.0831315313154103
      5062     1.68619107399943   -0.104700411230194
      5063      1.6863526329794   -0.137270867477351
      5064     1.68651422292124  -0.0828420161487689
      5065     1.68667584383383  -0.0853270213291075
      5066     1.68683749572609  -0.0823594908710333
      5067     1.68699917860692   -0.118042235159585
      5068     1.68716089248524   -0.107909204327136
      5069     1.68732263736996    -0.10045418878612
      5070     1.68748441326999   -0.101419239341592
      5071     1.68764622019427    -0.11080435599355
      5072     1.68780805815171  -0.0979209310780081
      5073     1.68796992715124  -0.0831074050515235
      5074      1.6881318272018   -0.135002998671993
      5075     1.68829375831233   -0.112710330840606
      5076     1.68845572049175   -0.121588795950942
      5077     1.68861771374902  -0.0768828289687336
      5078     1.68877973809307  -0.0926372792868027
      5079     1.68894179353287   -0.100840209008309
      5080     1.68910388007735   -0.105134683980156
      5081     1.68926599773548   -0.112348436882304
      5082     1.68942814651622   -0.100092294827819
      5083     1.68959032642853   -0.108295224549325
      5084     1.68975253748138    -0.11350649754887
      5085     1.68991477968373  -0.0983069513001966
      5086     1.69007705304456   -0.104893421341288
      5087     1.69023935757284  -0.0900075165231434
      5088     1.69040169327757  -0.0875948901344651
      5089     1.69056406016771  -0.0803087584406567
      5090     1.69072645825226   -0.117487331090189
      5091     1.69088888754021  -0.0920341226896331
      5092     1.69105134804055  -0.0975349108558196
      5093     1.69121383976228   -0.101177976702724
      5094      1.6913763627144   -0.108536487188192
      5095     1.69153891690591   -0.098379330091857
      5096     1.69170150234583  -0.0939159712728022
      5097     1.69186411904316  -0.0867263446345409
      5098     1.69202676700692   -0.101443365605478
      5099     1.69218944624613  -0.0946880117171792
      5100     1.69235215676981  -0.0912379559813693
      5101     1.69251489858698  -0.0685592679277936
      5102     1.69267767170668  -0.0954117996337827
      5103     1.69284047613793   -0.111166249951852
      5104     1.69300331188977  -0.0577507017065149
      5105     1.69316617897124   -0.100430062522233
      5106     1.69332907739138  -0.0945191278699717
      5107     1.69349200715924  -0.0990789917445737
      5108     1.69365496828387   -0.111045618632418
      5109     1.69381796077433   -0.109742800382532
      5110     1.69398098463966   -0.127137836644902
      5111     1.69414403988892   -0.125666134547808
      5112     1.69430712653119   -0.101708754508233
      5113     1.69447024457553   -0.104362643535779
      5114       1.694633394031   -0.120068841326075
      5115     1.69479657490669  -0.0909725670786147
      5116     1.69495978721167  -0.0864127032040127
      5117     1.69512303095502   -0.096039082494839
      5118     1.69528630614583    -0.10600322948008
      5119     1.69544961279318  -0.0987170977862719
      5120     1.69561295090617   -0.122143700020338
      5121     1.69577632049388  -0.0948568955643867
      5122     1.69593972156543   -0.114085527882152
      5123      1.6961031541299   -0.104700411230194
      5124     1.69626661819642   -0.114905820854303
      5125     1.69643011377407   -0.108922507410381
      5126     1.69659364087199  -0.0858095466068432
      5127     1.69675719949928   -0.109429158952003
      5128     1.69692078966506   -0.120237725173282
      5129     1.69708441137846  -0.0978002997585742
      5130      1.6972480646486  -0.0742048136773007
      5131     1.69741174948462   -0.104531527382987
      5132     1.69757546589564   -0.109815179174192
      5133     1.69773921389081   -0.104796916285741
      5134     1.69790299347926   -0.106654638605023
      5135     1.69806680467014   -0.118114613951245
      5136      1.6982306474726   -0.106123860799514
      5137     1.69839452189578  -0.0901522741064641
      5138     1.69855842794885  -0.0974625320641592
      5139     1.69872236564096   -0.114399169312681
      5140     1.69888633498128  -0.0942296127033303
      5141     1.69905033597896  -0.0951705369949149
      5142     1.69921436864318  -0.0917446075229917
      5143      1.6993784329831  -0.0980174361335552
      5144     1.69954252900792   -0.102963320230346
      5145      1.6997066567268   -0.111865911604568
      5146     1.69987081614893   -0.101250355494384
      5147     1.70003500728349   -0.110924987312984
      5148     1.70019923013968   -0.126486427519959
      5149     1.70036348472669   -0.114833442062643
      5150     1.70052777105372  -0.0866780921067674
      5151     1.70069208912997   -0.113216982382228
      5152     1.70085643896463   -0.101298608022158
      5153     1.70102082056693    -0.12392904354796
      5154     1.70118523394607  -0.0860990617734846
      5155     1.70134967911126   -0.103301087924761
      5156     1.70151415607173  -0.0964251027170276
      5157      1.7016786648367   -0.133265907672145
      5158      1.7018432054154  -0.0950257794115942
      5159     1.70200777781704   -0.107716194216042
      5160     1.70217238205087    -0.10810221443823
      5161     1.70233701812613   -0.095267042050462
      5162     1.70250168605204    -0.12055136660381
      5163     1.70266638583787  -0.0934575722589533
      5164     1.70283111749284   -0.117077184604114
      5165     1.70299588102622   -0.100623072633328
      5166     1.70316067644726   -0.100068168563932
      5167     1.70332550376522    -0.11020119939638
      5168     1.70349036298935   -0.101153850438837
      5169     1.70365525412893   -0.110297704451928
      5170     1.70382017719323  -0.0967869966753293
      5171      1.7039851321915  -0.0882221729955214
      5172     1.70415011913304   -0.121323407048187
      5173     1.70431513802711   -0.105520704202345
      5174     1.70448018888302   -0.101274481758271
      5175     1.70464527171003   -0.110345956979701
      5176     1.70481038651744   -0.111455765118493
      5177     1.70497553331454   -0.111865911604568
      5178     1.70514071211064   -0.110635472146343
      5179     1.70530592291503  -0.0924201429118216
      5180     1.70547116573702   -0.124170306186828
      5181     1.70563644058591   -0.120068841326075
      5182     1.70580174747102   -0.119924083742754
      5183     1.70596708640167   -0.103035699022006
      5184     1.70613245738717   -0.132759256130522
      5185     1.70629786043684  -0.0941089813838964
      5186     1.70646329556002  -0.0876672689261254
      5187     1.70662876276603   -0.129236821603052
      5188      1.7067942620642   -0.119586316048339
      5189     1.70695979346388   -0.132517993491654
      5190      1.7071253569744     -0.1003094312028
      5191      1.7072909526051   -0.118645391756754
      5192     1.70745658036535   -0.105882598160646
      5193     1.70762224026448   -0.116305144159736
      5194     1.70778793231186   -0.115364219868152
      5195     1.70795365651684   -0.115219462284831
      5196     1.70811941288878   -0.119441558465018
      5197     1.70828520143706  -0.0859060516623903
      5198     1.70845102217104   -0.103108077813666
      5199     1.70861687510009  -0.0838070667042402
      5200     1.70878276023359  -0.0856889152874093
      5201     1.70894867758093  -0.0951222844671413
      5202     1.70911462715149    -0.13090153381124
      5203     1.70928060895465  -0.0985482139390644
      5204     1.70944662299981   -0.136571205824634
      5205     1.70961266929636  -0.0964733552448011
      5206      1.7097787478537  -0.0984517088835173
      5207     1.70994485868124   -0.087715521453899
      5208     1.71011100178838   -0.114736937007096
      5209     1.71027717718453     -0.1003094312028
      5210     1.71044338487911   -0.108415855868759
      5211     1.71060962488153    -0.10255317374427
      5212     1.71077589720121   -0.114761063270982
      5213     1.71094220184758   -0.102529047480384
      5214     1.71110853883006  -0.0966181128281218
      5215      1.7112749081581   -0.127282594228223
      5216     1.71144130984111   -0.139200968588293
      5217     1.71160774388856   -0.124290937506262
      5218     1.71177421030986   -0.112517320729512
      5219     1.71194070911448   -0.102360163633176
      5220     1.71210724031187   -0.110297704451928
      5221     1.71227380391147   -0.115943250201435
      5222     1.71244039992275  -0.0939159712728022
      5223     1.71260702835516   -0.103204582869213
      5224     1.71277368921818   -0.104121380896911
      5225     1.71294038252127   -0.114664558215435
      5226      1.7131071082739   -0.117680341201283
      5227     1.71327386648555   -0.120310103964942
      5228     1.71344065716569   -0.114712810743209
      5229     1.71360748032383     -0.1074266790494
      5230     1.71377433596943   -0.119755199895546
      5231     1.71394122411199  -0.0999957897722714
      5232     1.71410814476101  -0.0825525009821275
      5233     1.71427509792598   -0.114978199645963
      5234     1.71444208361641   -0.113192856118342
      5235     1.71460910184179   -0.104145507160798
      5236     1.71477615261165   -0.113337613701662
      5237      1.7149432359355  -0.0986205927307248
      5238     1.71511035182284   -0.120985639353772
      5239     1.71527750028321  -0.0965216077725747
      5240     1.71544468132612   -0.100791956480535
      5241     1.71561189496111   -0.117728593729057
      5242      1.7157791411977   -0.105954976952307
      5243     1.71594642004543   -0.111914164132342
      5244     1.71611373151385  -0.0688246568305482
      5245     1.71628107561248   -0.122529720242526
      5246     1.71644845235089  -0.0971247643697443
      5247     1.71661586173861   -0.117366699770755
      5248     1.71678330378521   -0.134954746144219
      5249     1.71695077850025   -0.102118900994308
      5250     1.71711828589327    -0.11628101789585
      5251     1.71728582597385  -0.0809119150378263
      5252     1.71745339875156   -0.111504017646267
      5253     1.71762100423597   -0.110104694340833
      5254     1.71778864243666   -0.129453957978033
      5255      1.7179563133632   -0.122433215186979
      5256     1.71812401702519   -0.133483044047126
      5257      1.7182917534322   -0.127234341700449
      5258     1.71845952259383  -0.0987412240501587
      5259     1.71862732451968   -0.117800972520717
      5260     1.71879515921934   -0.098596466466838
      5261     1.71896302670241   -0.125135356742299
      5262     1.71913092697851  -0.0964974815086879
      5263     1.71929886005724   -0.125714387075582
      5264     1.71946682594822   -0.129116190283618
      5265     1.71963482466107    -0.10308395154978
      5266      1.7198028562054   -0.117993982631811
      5267     1.71997092059084   -0.108367603340985
      5268     1.72013901782701   -0.106895901243891
      5269     1.72030714792357   -0.117656214937396
      5270     1.72047531089013   -0.102094774730421
      5271     1.72064350673634    -0.10877774982706
      5272     1.72081173547184   -0.105062305188496
      5273     1.72097999710629   -0.146318216434894
      5274     1.72114829164933   -0.115412472395926
      5275     1.72131661911061  -0.0955083046893298
      5276     1.72148497949981   -0.123880791020186
      5277     1.72165337282657   -0.100068168563932
      5278     1.72182179910057  -0.0936505823700476
      5279     1.72199025833148   -0.108367603340985
      5280     1.72215875052896   -0.110370083243588
      5281     1.72232727570271  -0.0986205927307248
      5282      1.7224958338624   -0.117366699770755
      5283     1.72266442501772   -0.112179553035097
      5284     1.72283304917835   -0.118476507909547
      5285     1.72300170635399   -0.119224422090037
      5286     1.72317039655434  -0.0903452842175583
      5287     1.72333911978909   -0.130587892380712
      5288     1.72350787606796    -0.11140751259072
      5289     1.72367666540065   -0.154665903739721
      5290     1.72384548779687  -0.0882945517871818
      5291     1.72401434326634   -0.104941673869062
      5292     1.72418323181877   -0.133893190533201
      5293      1.7243521534639    -0.11140751259072
      5294     1.72452110821145   -0.128175265992034
      5295     1.72469009607114   -0.124821715311771
      5296     1.72485911705273   -0.111938290396229
      5297     1.72502817116593   -0.138766695838331
      5298     1.72519725842051  -0.0998027796611771
      5299      1.7253663788262    -0.11005644181306
      5300     1.72553553239275   -0.102866815174799
      5301     1.72570471912992   -0.102384289897063
      5302     1.72587393904746   -0.111311007535172
      5303     1.72604319215515   -0.135992175491351
      5304     1.72621247846273   -0.118138740215132
      5305     1.72638179797999   -0.100237052411139
      5306      1.7265511507167   -0.130708523700146
      5307     1.72672053668263   -0.109791052910305
      5308     1.72688995588756   -0.108319350813211
      5309     1.72705940834128   -0.121926563645357
      5310     1.72722889405358   -0.114375043048794
      5311     1.72739841303425   -0.122457341450866
      5312     1.72756796529309   -0.107909204327136
      5313      1.7277375508399   -0.100526567577781
      5314     1.72790716968447   -0.127065457853242
      5315     1.72807682183662    -0.13509950372754
      5316     1.72824650730617   -0.142023741463047
      5317     1.72841622610292   -0.123904917284073
      5318     1.72858597823669   -0.122360836395319
      5319     1.72875576371732   -0.108560613452079
      5320     1.72892558255462   -0.126389922464412
      5321     1.72909543475843   -0.106220365855061
      5322     1.72926532033858   -0.110756103465776
      5323      1.7294352393049   -0.106751143660571
      5324     1.72960519166726   -0.105303567827364
      5325     1.72977517743548   -0.123350013214677
      5326     1.72994519661942   -0.139755872657689
      5327     1.73011524922894   -0.103494098035855
      5328     1.73028533527389   -0.105038178924609
      5329     1.73045545476413   -0.137029604838483
      5330     1.73062560770954   -0.124049674867394
      5331     1.73079579411997    -0.12887492764475
      5332     1.73096601400531   -0.123615402117432
      5333     1.73113626737543   -0.104628032438534
      5334     1.73130655424021   -0.131239301505655
      5335     1.73147687460954  -0.0902246528981244
      5336     1.73164722849331   -0.128754296325316
      5337     1.73181761590141   -0.104242012216345
      5338     1.73198803684373   -0.126462301256072
      5339     1.73215849133019   -0.117439078562415
      5340     1.73232897937067   -0.115508977451473
      5341      1.7324995009751   -0.108874254882607
      5342     1.73267005615338   -0.110635472146343
      5343     1.73284064491543   -0.130467261061278
      5344     1.73301126727117   -0.117897477576264
      5345     1.73318192323053   -0.116763543173585
      5346     1.73335261280343   -0.099368506911215
      5347      1.7335233359998   -0.116811795701359
      5348     1.73369409282959   -0.113144603590568
      5349     1.73386488330273   -0.130708523700146
      5350     1.73403570742916    -0.12197481617313
      5351     1.73420656521884    -0.13637819571354
      5352     1.73437745668171   -0.125255988061733
      5353     1.73454838182773   -0.130008862047429
      5354     1.73471934066687   -0.119682821103886
      5355     1.73489033320907   -0.114736937007096
      5356     1.73506135946432   -0.104362643535779
      5357     1.73523241944257   -0.119007285715056
      5358     1.73540351315382   -0.132059594477806
      5359     1.73557464060803   -0.138187665505048
      5360     1.73574580181519   -0.127186089172675
      5361     1.73591699678529   -0.122191952548111
      5362     1.73608822552831   -0.125087104214525
      5363     1.73625948805426   -0.128947306436411
      5364     1.73643078437313   -0.127210215436562
      5365     1.73660211449492   -0.139852377713236
      5366     1.73677347842964   -0.141058690907576
      5367     1.73694487618731   -0.112469068201738
      5368     1.73711630777793   -0.104459148591326
      5369     1.73728777321153   -0.125255988061733
      5370     1.73745927249813   -0.138404801880029
      5371     1.73763080564775   -0.102625552535931
      5372     1.73780237267042   -0.086605713315107
      5373     1.73797397357618   -0.125473124436714
      5374     1.73814560837508   -0.142795781907424
      5375     1.73831727707714   -0.133555422838786
      5376     1.73848897969242   -0.127065457853242
      5377     1.73866071623096   -0.116401649215284
      5378     1.73883248670283   -0.125979775978336
      5379     1.73900429111807   -0.117945730104038
      5380     1.73917612948676   -0.127475604339317
      5381     1.73934800181896   -0.126751816422713
      5382     1.73951990812473   -0.133048771297164
      5383     1.73969184841416   -0.110466588299135
      5384     1.73986382269731   -0.129067937755845
      5385     1.74003583098428    -0.13712610989403
      5386     1.74020787328515   -0.119706947367773
      5387     1.74037994961001  -0.0695725710110384
      5388     1.74055205996895   -0.122071321228678
      5389     1.74072420437207   -0.136933099782936
      5390     1.74089638282948   -0.133579549102673
      5391     1.74106859535127   -0.109791052910305
      5392     1.74124084194757  -0.0971971431614046
      5393     1.74141312262848    -0.10600322948008
      5394     1.74158543740412   -0.112300184354531
      5395     1.74175778628461    -0.10877774982706
      5396     1.74193016928009  -0.0938677187450286
      5397     1.74210258640067   -0.122891614200828
      5398     1.74227503765651    -0.10465215870242
      5399     1.74244752305772   -0.123422392006337
      5400     1.74262004261446   -0.149333999420742
      5401     1.74279259633687   -0.125569629492261
      5402      1.7429651842351   -0.135968049227464
      5403      1.7431378063193   -0.117969856367924
      5404     1.74331046259964   -0.113530623812756
      5405     1.74348315308628   -0.126293417408865
      5406     1.74365587778938   -0.150902206573383
      5407     1.74382863671911   -0.131890710630598
      5408     1.74400142988565  -0.0886805720093703
      5409     1.74417425729918   -0.129598715561354
      5410     1.74434711896987   -0.115894997673661
      5411     1.74452001490792   -0.144388115323952
      5412     1.74469294512351   -0.125135356742299
      5413     1.74486590962685   -0.127837498297619
      5414     1.74503890842812   -0.143712579935122
      5415     1.74521194153753   -0.111914164132342
      5416     1.74538500896529   -0.129285074130826
      5417     1.74555811072161    -0.14762103468478
      5418      1.7457312468167    -0.10795745685491
      5419     1.74590441726079   -0.126968952797694
      5420     1.74607762206409   -0.133362412727692
      5421     1.74625086123683   -0.109598042799211
      5422     1.74642413478925   -0.122143700020338
      5423     1.74659744273157   -0.108874254882607
      5424     1.74677078507404   -0.130250124686297
      5425      1.7469441618269    -0.11763208867351
      5426      1.7471175730004    -0.12528011432562
      5427     1.74729101860479   -0.151843130864967
      5428     1.74746449865032   -0.113627128868304
      5429     1.74763801314726   -0.132542119755541
      5430     1.74781156210586   -0.102842688910912
      5431      1.7479851455364   -0.116401649215284
      5432     1.74815876344915   -0.132879887449956
      5433     1.74833241585438   -0.147428024573686
      5434     1.74850610276237   -0.141420584865877
      5435     1.74867982418341   -0.140527913102066
      5436     1.74885358012778   -0.115243588548718
      5437     1.74902737060579   -0.141854857615839
      5438     1.74920119562771   -0.132228478325013
      5439     1.74937505520386   -0.154738282531381
      5440     1.74954894934453   -0.104483274855213
      5441     1.74972287806005   -0.156571878586777
      5442     1.74989684136071    -0.12595564971445
      5443     1.75007083925684   -0.132783382394409
      5444     1.75024487175875   -0.141227574754783
      5445     1.75041893887678   -0.131914836894485
      5446     1.75059304062125   -0.136257564394106
      5447     1.75076717700249   -0.142409761685235
      5448     1.75094134803084   -0.146559479073762
      5449     1.75111555371665   -0.121009765617659
      5450     1.75128979407025   -0.133290033936032
      5451       1.751464069102   -0.142626898060216
      5452     1.75163837882225   -0.119779326159433
      5453     1.75181272324137    -0.12819939225592
      5454      1.7519871023697   -0.121251028256527
      5455     1.75216151621762   -0.125207735533959
      5456      1.7523359647955   -0.137825771546747
      5457     1.75251044811371   -0.128006382144826
      5458     1.75268496618263   -0.108512360924306
      5459     1.75285951901265   -0.137681013963426
      5460     1.75303410661415  -0.0923477641201613
      5461     1.75320872899751   -0.111528143910154
      5462     1.75338338617314   -0.122602099034187
      5463     1.75355807815144    -0.12325350815913
      5464     1.75373280494281   -0.136257564394106
      5465     1.75390756655765   -0.104989926396835
      5466     1.75408236300638   -0.156209984628475
      5467     1.75425719429941  -0.0991031180084604
      5468     1.75443206044717   -0.112107174243436
      5469     1.75460696146008   -0.145932196212706
      5470     1.75478189734856   -0.119007285715056
      5471     1.75495686812304    -0.11432679052102
      5472     1.75513187379398   -0.137970529130067
      5473      1.7553069143718   -0.120985639353772
      5474     1.75548198986695   -0.129502210505807
      5475     1.75565710028988   -0.115074704701511
      5476     1.75583224565104    -0.13705373110237
      5477     1.75600742596089   -0.123856664756299
      5478      1.7561826412299   -0.145715059837725
      5479     1.75635789146852   -0.135557902741389
      5480     1.75653317668723   -0.127258467964336
      5481      1.7567084968965   -0.162362181919605
      5482     1.75688385210681   -0.122602099034187
      5483     1.75705924232864   -0.144388115323952
      5484     1.75723466757249   -0.143302433449046
      5485     1.75741012784883   -0.119538063520565
      5486     1.75758562316817   -0.138356549352256
      5487       1.757761153541   -0.139924756504897
      5488     1.75793671897783   -0.143881463782329
      5489     1.75811231948916   -0.120237725173282
      5490     1.75828795508552   -0.133579549102673
      5491      1.7584636257774   -0.118548886701207
      5492     1.75863933157534   -0.120141220117735
      5493     1.75881507248986   -0.106727017396684
      5494     1.75899084853148   -0.141131069699236
      5495     1.75916665971075   -0.129067937755845
      5496     1.75934250603819   -0.150154292392893
      5497     1.75951838752434   -0.125569629492261
      5498     1.75969430417977   -0.134930619880333
      5499       1.759870256015   -0.150805701517836
      5500      1.7600462430406   -0.133555422838786
      5501     1.76022226526713   -0.138646064518897
      5502     1.76039832270514   -0.115991502729208
      5503     1.76057441536521   -0.104700411230194
      5504      1.7607505432579   -0.131987215686145
      5505      1.7609267063938    -0.15647537353123
      5506     1.76110290478347   -0.120720250451018
      5507     1.76127913843751   -0.139056211004973
      5508     1.76145540736649    -0.11350649754887
      5509     1.76163171158102   -0.120792629242678
      5510     1.76180805109169   -0.101636375716573
      5511      1.7619844259091   -0.102601426272044
      5512     1.76216083604385   -0.119996462534414
      5513     1.76233728150656   -0.118500634173434
      5514     1.76251376230783   -0.123157003103583
      5515     1.76269027845829   -0.139514610018821
      5516     1.76286682996855   -0.127668614450411
      5517     1.76304341684925   -0.122240205075885
      5518       1.763220039111   -0.102722057591478
      5519     1.76339669676445    -0.15729566650338
      5520     1.76357338982024   -0.160239070697568
      5521     1.76375011828901   -0.127596235658751
      5522      1.7639268821814   -0.146559479073762
      5523     1.76410368150807   -0.135726786588597
      5524     1.76428051627967   -0.127789245769845
      5525     1.76445738650687   -0.123229381895243
      5526     1.76463429220032   -0.108608865979853
      5527      1.7648112333707   -0.116256891631963
      5528     1.76498821002868    -0.14207199399082
      5529     1.76516522218494   -0.146993751823724
      5530     1.76534226985015   -0.153121822850967
      5531     1.76551935303501   -0.168514379210734
      5532      1.7656964717502   -0.141203448490896
      5533     1.76587362600642   -0.157416297822814
      5534     1.76605081581437   -0.136426448241313
      5535     1.76622804118475   -0.142409761685235
      5536     1.76640530212826   -0.114495674368228
      5537     1.76658259865563   -0.137343246269011
      5538     1.76675993077756   -0.127885750825392
      5539     1.76693729850477   -0.129236821603052
      5540     1.76711470184799   -0.160287323225341
      5541     1.76729214081796   -0.159056883767115
      5542     1.76746961542539   -0.132445614699994
      5543     1.76764712568103   -0.134954746144219
      5544     1.76782467159562   -0.121781806062036
      5545     1.76800225317991   -0.129984735783542
      5546     1.76817987044465     -0.1377292664912
      5547     1.76835752340058   -0.131191048977881
      5548     1.76853521205848   -0.149068610517987
      5549      1.7687129364291   -0.150878080309496
      5550     1.76889069652322   -0.135895670435804
      5551     1.76906849235159   -0.131745953047277
      5552     1.76924632392501   -0.149261620629082
      5553     1.76942419125425   -0.114688684479322
      5554     1.76960209435009    -0.10938090642423
      5555     1.76978003322333   -0.129719346880788
      5556     1.76995800788476    -0.13292813997773
      5557     1.77013601834517   -0.150347302503987
      5558     1.77031406461537   -0.151867257128854
      5559     1.77049214670617   -0.129019685228071
      5560     1.77067026462837   -0.159539409044851
      5561      1.7708484183928   -0.127234341700449
      5562     1.77102660801027   -0.125690260811695
      5563      1.7712048334916   -0.145570302254404
      5564     1.77138309484763    -0.13787402407452
      5565     1.77156139208918   -0.128826675116977
      5566      1.7717397252271   -0.135919796699691
      5567     1.77191809427223   -0.150660943934515
      5568      1.7720964992354   -0.112758583368379
      5569     1.77227494012748   -0.126993079061581
      5570     1.77245341695932   -0.124508073881243
      5571     1.77263192974177   -0.147283266990365
      5572      1.7728104784857   -0.145859817421045
      5573     1.77298906320198   -0.120937386825999
      5574     1.77316768390147   -0.115315967340378
      5575     1.77334634059506   -0.134689357241465
      5576     1.77352503329363    -0.14050378683818
      5577     1.77370376200806   -0.139104463532746
      5578     1.77388252674925   -0.127186089172675
      5579     1.77406132752807   -0.128609538741996
      5580     1.77424016435545   -0.137391498796785
      5581     1.77441903724226   -0.119079664506716
      5582     1.77459794619944   -0.120213598909395
      5583     1.77477689123788   -0.140865680796481
      5584      1.7749558723685   -0.126148659825544
      5585     1.77513488960222   -0.148200065018063
      5586     1.77531394294997   -0.137946402866181
      5587     1.77549303242268   -0.123736033436866
      5588     1.77567215803128   -0.128899053908637
      5589      1.7758513197867   -0.158598484753267
      5590      1.7760305176999   -0.147910549851422
      5591     1.77620975178182   -0.140093640352104
      5592      1.7763890220434   -0.124387442561809
      5593     1.77656832849561   -0.144388115323952
      5594     1.77674767114941   -0.166922045794207
      5595     1.77692705001575   -0.148175938754176
      5596     1.77710646510562   -0.143977968837876
      5597     1.77728591642997   -0.122843361673055
      5598      1.7774654039998   -0.148586085240252
      5599     1.77764492782608   -0.137319120005124
      5600      1.7778244879198   -0.117728593729057
      5601     1.77800408429195   -0.138332423088369
      5602     1.77818371695353   -0.142699276851877
      5603     1.77836338591553   -0.147910549851422
      5604     1.77854309118897   -0.156185858364588
      5605     1.77872283278484   -0.135943922963578
      5606     1.77890261071417   -0.120527240339923
      5607     1.77908242498797   -0.118983159451169
      5608     1.77926227561727   -0.132035468213919
      5609     1.77944216261308   -0.129429831714146
      5610     1.77962208598645   -0.168224864044093
      5611     1.77980204574841   -0.155751585614626
      5612     1.77998204190999   -0.119393305937245
      5613     1.78016207448225   -0.148851474143006
      5614     1.78034214347623   -0.128778422589203
      5615     1.78052224890299   -0.148200065018063
      5616     1.78070239077358   -0.113989022826605
      5617     1.78088256909906   -0.115581356243133
      5618     1.78106278389051   -0.145304913351649
      5619     1.78124303515899   -0.155775711878513
      5620     1.78142332291559   -0.133531296574899
      5621     1.78160364717138   -0.121950689909244
      5622     1.78178400793744   -0.124918220367318
      5623     1.78196440522487   -0.134472220866484
      5624     1.78214483904476   -0.135726786588597
      5625      1.7823253094082   -0.143471317296254
      5626     1.78250581632631   -0.150347302503987
      5627     1.78268635981019   -0.142506266740782
      5628     1.78286693987095   -0.137029604838483
      5629     1.78304755651971   -0.145739186101611
      5630     1.78322820976758   -0.135919796699691
      5631      1.7834088996257   -0.169841323724507
      5632     1.78358962610519   -0.163061843572321
      5633     1.78377038921719   -0.124290937506262
      5634     1.78395118897284   -0.168369621627414
      5635     1.78413202538328   -0.154424641100853
      5636     1.78431289845965   -0.168080106460772
      5637     1.78449380821312   -0.154810661323042
      5638     1.78467475465484   -0.144532872907272
      5639     1.78485573779597   -0.140334902990972
      5640     1.78503675764767   -0.120141220117735
      5641     1.78521781422112   -0.117463204826302
      5642     1.78539890752749   -0.123567149589658
      5643     1.78558003757797   -0.159008631239342
      5644     1.78576120438373   -0.133844938005427
      5645     1.78594240795596   -0.141903110143613
      5646     1.78612364830587   -0.142530393004669
      5647     1.78630492544464   -0.158550232225493
      5648     1.78648623938348   -0.138501306935577
      5649     1.78666759013359   -0.147910549851422
      5650     1.78684897770619   -0.171506035932695
      5651      1.7870304021125   -0.105496577938458
      5652     1.78721186336373   -0.116667038118038
      5653     1.78739336147111   -0.162241550600171
      5654     1.78757489644587   -0.142868160699084
      5655     1.78775646829924   -0.152856433948212
      5656     1.78793807704246   -0.143133549601839
      5657     1.78811972268678   -0.173050116821449
      5658     1.78830140524345    -0.14694549929595
      5659     1.78848312472371   -0.172543465279827
      5660     1.78866488113882   -0.135943922963578
      5661     1.78884667450005     -0.1280546346726
      5662     1.78902850481866   -0.131070417658447
      5663     1.78921037210593   -0.146221711379347
      5664     1.78939227637312   -0.132759256130522
      5665     1.78957421763152   -0.141589468713085
      5666     1.78975619589242   -0.118500634173434
      5667     1.78993821116709    -0.16764583371081
      5668     1.79012026346684   -0.128320023575354
      5669     1.79030235280297   -0.147934676115309
      5670     1.79048447918678   -0.194884385638988
      5671     1.79066664262957   -0.161155868725265
      5672     1.79084884314266   -0.150443807559534
      5673     1.79103108073736   -0.154786535059155
      5674       1.791213355425   -0.129646968089127
      5675      1.7913956672169   -0.157175035183946
      5676     1.79157801612439   -0.171144141974394
      5677     1.79176040215881   -0.162724075877906
      5678      1.7919428253315   -0.148344822601384
      5679      1.7921252856538   -0.148441327656931
      5680     1.79230778313707    -0.13307289756105
      5681     1.79249031779265   -0.149768272170704
      5682      1.7926728896319   -0.149406378212402
      5683     1.79285549866619   -0.134616978449805
      5684     1.79303814490689   -0.147452150837573
      5685     1.79322082836536   -0.124170306186828
      5686     1.79340354905299   -0.139249221116067
      5687     1.79358630698115   -0.155437944184098
      5688     1.79376910216123   -0.138042907921728
      5689     1.79395193460463   -0.151384731851119
      5690     1.79413480432273   -0.140359029254859
      5691     1.79431771132695   -0.157440424086701
      5692     1.79450065562867   -0.132493867227768
      5693     1.79468363723932   -0.148682590295799
      5694     1.79486665617031   -0.162482813239039
      5695     1.79504971243305   -0.165353838641566
      5696     1.79523280603897   -0.120647871659357
      5697     1.79541593699949   -0.134472220866484
      5698     1.79559910532606   -0.163978641600019
      5699      1.7957823110301   -0.136426448241313
      5700     1.79596555412306   -0.157030277600626
      5701     1.79614883461639   -0.158767368600474
      5702     1.79633215252154   -0.145980448740479
      5703     1.79651550784996   -0.150492060087308
      5704     1.79669890061311   -0.139731746393802
      5705     1.79688233082246   -0.145184282032215
      5706     1.79706579848949   -0.146897246768177
      5707     1.79724930362565    -0.14680074171263
      5708     1.79743284624244   -0.131601195463957
      5709     1.79761642635134   -0.154883040114702
      5710     1.79780004396384   -0.145087776976668
      5711     1.79798369909143   -0.152542792517684
      5712     1.79816739174561   -0.162603444558472
      5713     1.79835112193788   -0.155389691656324
      5714     1.79853488967975   -0.162892959725114
      5715     1.79871869498273   -0.148779095351346
      5716     1.79890253785834   -0.160866353558624
      5717      1.7990864183181   -0.145835691157158
      5718     1.79927033637354   -0.127716866978185
      5719     1.79945429203619   -0.141661847504745
      5720     1.79963828531759   -0.147717539740328
      5721     1.79982231622927   -0.147114383143158
      5722     1.80000638478278   -0.142626898060216
      5723     1.80019049098967   -0.137439751324558
      5724      1.8003746348615   -0.138404801880029
      5725     1.80055881640982   -0.165691606335981
      5726     1.80074303564621    -0.13029837721407
      5727     1.80092729258222   -0.146993751823724
      5728     1.80111158722943   -0.158477853433833
      5729     1.80129591959943   -0.149937156017912
      5730     1.80148028970379      -0.164195777975
      5731      1.8016646975541   -0.142337382893575
      5732     1.80184914316196   -0.148875600406893
      5733     1.80203362653896   -0.166246510405377
      5734      1.8022181476967   -0.165136702266585
      5735      1.8024027066468   -0.161590141475228
      5736     1.80258730340086   -0.156354742211796
      5737      1.8027719379705   -0.155727459350739
      5738     1.80295661036734   -0.165715732599867
      5739     1.80314132060301   -0.130708523700146
      5740     1.80332606868914   -0.130419008533504
      5741     1.80351085463736   -0.150612691406741
      5742     1.80369567845932   -0.121371659575961
      5743     1.80388054016665   -0.156451247267343
      5744     1.80406543977101   -0.159515282780964
      5745     1.80425037728406   -0.160914606086398
      5746     1.80443535271745   -0.149599388323497
      5747     1.80462036608285    -0.15377323197591
      5748     1.80480541739192   -0.164075146655566
      5749     1.80499050665634   -0.128657791269769
      5750      1.8051756338878    -0.14544967093497
      5751     1.80536079909796   -0.159828924211492
      5752     1.80554600229852    -0.15384561076757
      5753     1.80573124350118    -0.17394278858526
      5754     1.80591652271763   -0.138308296824482
      5755     1.80610183995957    -0.15722328771172
      5756     1.80628719523871   -0.147235014462592
      5757     1.80647258856677   -0.140334902990972
      5758     1.80665801995545   -0.159539409044851
      5759     1.80684348941649   -0.160456207072549
      5760      1.8070289969616    -0.15715090892006
      5761     1.80721454260253   -0.146342342698781
      5762       1.807400126351   -0.134785862297012
      5763     1.80758574821875   -0.140238397935425
      5764     1.80777140821754   -0.138380675616143
      5765     1.80795710635912    -0.15932227266987
      5766     1.80814284265523    -0.11208304797955
      5767     1.80832861711764   -0.143302433449046
      5768     1.80851442975812   -0.140479660574293
      5769     1.80870028058843   -0.150154292392893
      5770     1.80888616962035   -0.148706716559686
      5771     1.80907209686566   -0.140407281782632
      5772     1.80925806233614   -0.146897246768177
      5773     1.80944406604359   -0.160359702017002
      5774      1.8096301079998   -0.138670190782784
      5775     1.80981618821656   -0.124508073881243
      5776     1.81000230670568   -0.145015398185008
      5777     1.81018846347897   -0.157561055406135
      5778     1.81037465854824   -0.156982025072852
      5779     1.81056089192532   -0.183086642598351
      5780     1.81074716362202   -0.160769848503077
      5781     1.81093347365017   -0.158767368600474
      5782     1.81111982202161   -0.147982928643082
      5783     1.81130620874817   -0.162048540489076
      5784     1.81149263384171   -0.158598484753267
      5785     1.81167909731405   -0.149140989309648
      5786     1.81186559917707   -0.167090929641414
      5787      1.8120521394426   -0.171602540988242
      5788     1.81223871812253   -0.149551135795723
      5789     1.81242533522871   -0.146221711379347
      5790     1.81261199077302   -0.151457110642779
      5791     1.81279868476733   -0.158188338267191
      5792     1.81298541722353   -0.154062747142551
      5793      1.8131721881535   -0.136836594727389
      5794     1.81335899756913   -0.169189914599564
      5795     1.81354584548233   -0.155534449239645
      5796     1.81373273190499   -0.146824867976517
      5797     1.81391965684902   -0.162627570822359
      5798     1.81410662032633   -0.172422833960393
      5799     1.81429362234883   -0.181301299070729
      5800     1.81448066292846   -0.164364661822208
      5801     1.81466774207712   -0.169286419655111
      5802     1.81485485980677   -0.151505363170552
      5803     1.81504201612932   -0.168128358988546
      5804     1.81522921105673   -0.129502210505807
      5805     1.81541644460093   -0.158863873656021
      5806     1.81560371677388   -0.143302433449046
      5807     1.81579102758754   -0.161807277850209
      5808     1.81597837705386   -0.162434560711265
      5809     1.81616576518481   -0.161445383891907
      5810     1.81635319199237   -0.154545272420287
      5811     1.81654065748849   -0.128175265992034
      5812     1.81672816168518    -0.14537729214331
      5813     1.81691570459441   -0.165257333586019
      5814     1.81710328622817   -0.154255757253646
      5815     1.81729090659845   -0.140986312115915
      5816     1.81747856571727   -0.173025990557563
      5817     1.81766626359661    -0.15309769658708
      5818      1.8178540002485   -0.149551135795723
      5819     1.81804177568495   -0.181856203140125
      5820     1.81822958991798   -0.154907166378589
      5821      1.8184174429596    -0.16269994961402
      5822     1.81860533482187   -0.171144141974394
      5823     1.81879326551679   -0.165522722488773
      5824     1.81898123505643   -0.172036813738204
      5825     1.81916924345282   -0.153290706698174
      5826     1.81935729071801   -0.194450112889026
      5827     1.81954537686406   -0.183352031501106
      5828     1.81973350190302   -0.160528585864209
      5829     1.81992166584697   -0.177223960473863
      5830     1.82010986870796   -0.152687550101005
      5831     1.82029811049809   -0.152880560212099
      5832     1.82048639122942   -0.166150005349829
      5833     1.82067471091404   -0.177875369598806
      5834     1.82086306956404   -0.132228478325013
      5835     1.82105146719152   -0.176934445307221
      5836     1.82123990380857    -0.15384561076757
      5837      1.8214283794273   -0.166608404363678
      5838     1.82161689405982   -0.151529489434439
      5839     1.82180544771825   -0.156692509906211
      5840      1.8219940404147   -0.142554519268556
      5841      1.8221826721613   -0.157609307933908
      5842     1.82237134297018     -0.1587191160727
      5843     1.82256005285348   -0.142313256629688
      5844     1.82274880182332   -0.175004344196279
      5845     1.82293758989187   -0.122602099034187
      5846     1.82312641707127   -0.139707620129916
      5847     1.82331528337367    -0.15519668154523
      5848     1.82350418881123   -0.156764888697871
      5849     1.82369313339613   -0.174787207821298
      5850     1.82388211714052   -0.151167595476137
      5851     1.82407114005659   -0.156716636170097
      5852     1.82426020215651    -0.15174662580942
      5853     1.82444930345247   -0.172977738029789
      5854     1.82463844395667   -0.170516859113337
      5855     1.82482762368129   -0.163013591044548
      5856     1.82501684263853   -0.156427121003456
      5857     1.82520610084061   -0.129260947866939
      5858     1.82539539829973   -0.187308738778538
      5859     1.82558473502811   -0.180674016209673
      5860     1.82577411103797   -0.144750009282253
      5861     1.82596352634153   -0.169189914599564
      5862     1.82615298095103    -0.15992542926704
      5863      1.8263424748787   -0.168900399432923
      5864     1.82653200813678   -0.179178187848692
      5865     1.82672158073752   -0.172398707696506
      5866     1.82691119269317   -0.182604117320615
      5867     1.82710084401599   -0.202532411291098
      5868     1.82729053471823   -0.171481909668808
      5869     1.82748026481217    -0.16487131336383
      5870     1.82767003431007   -0.157368045295041
      5871     1.82785984322422    -0.15797120189221
      5872     1.82804969156689   -0.153001191531533
      5873     1.82823957935037   -0.169841323724507
      5874     1.82842950658695   -0.162145045544624
      5875     1.82861947328894   -0.158743242336587
      5876     1.82880947946862   -0.174956091668505
      5877     1.82899952513832   -0.193436809805781
      5878     1.82918961031033   -0.158622611017153
      5879     1.82937973499699    -0.19261651683363
      5880      1.8295698992106   -0.178285516084881
      5881     1.82976010296351   -0.147838171059761
      5882     1.82995034626804   -0.157826444308889
      5883     1.83014062913653   -0.195752931138912
      5884     1.83033095158132   -0.132614498547202
      5885     1.83052131361477   -0.156571878586777
      5886     1.83071171524922   -0.174956091668505
      5887     1.83090215649704   -0.175390364418467
      5888     1.83109263737058   -0.177006824098882
      5889     1.83128315788222   -0.157778191781116
      5890     1.83147371804433   -0.178623283779296
      5891     1.83166431786929   -0.153507843073155
      5892     1.83185495736949   -0.164702429516623
      5893      1.8320456365573    -0.20236352744389
      5894     1.83223635544514   -0.188901072195066
      5895     1.83242711404539   -0.173701525946392
      5896     1.83261791237047    -0.17109588944662
      5897     1.83280875043278   -0.175872889696203
      5898     1.83299962824474    -0.18489611238986
      5899     1.83319054581877   -0.160938732350284
      5900     1.83338150316729   -0.183713925459407
      5901     1.83357250030274   -0.161903782905756
      5902     1.83376353723755   -0.163978641600019
      5903     1.83395461398416   -0.159008631239342
      5904     1.83414573055502   -0.167090929641414
      5905     1.83433688696259   -0.169913702516168
      5906     1.83452808321931   -0.163110096100095
      5907     1.83471931933764   -0.175390364418467
      5908     1.83491059533007   -0.184196450737143
      5909     1.83510191120905   -0.166029374030396
      5910     1.83529326698707   -0.150492060087308
      5911     1.83548466267661    -0.14762103468478
      5912     1.83567609829016   -0.175559248265675
      5913      1.8358675738402   -0.157536929142248
      5914     1.83605908933925   -0.153314832962061
      5915     1.83625064479979    -0.17949182927922
      5916     1.83644224023435   -0.148127686226403
      5917     1.83663387565543    -0.18781539032016
      5918     1.83682555107556   -0.163230727419529
      5919     1.83701726650726   -0.168972778224583
      5920     1.83720902196305   -0.159032757503229
      5921     1.83740081745548   -0.195511668500044
      5922     1.83759265299708   -0.172543465279827
      5923      1.8377845286004   -0.165184954794358
      5924     1.83797644427799   -0.204076492179852
      5925      1.8381684000424   -0.140431408046519
      5926     1.83836039590621   -0.174280556279675
      5927     1.83855243188196   -0.166656656891452
      5928     1.83874450798224   -0.171047636918846
      5929     1.83893662421962   -0.158067706947757
      5930     1.83912878060669   -0.168779768113489
      5931     1.83932097715603   -0.178189011029334
      5932     1.83951321388023   -0.153917989559231
      5933     1.83970549079189   -0.165956995238735
      5934     1.83989780790362   -0.182579991056729
      5935     1.84009016522802   -0.203304451735475
      5936     1.84028256277771   -0.176090026071184
      5937     1.84047500056531   -0.170154965155035
      5938     1.84066747860343   -0.164051020391679
      5939     1.84085999690472   -0.167115055905301
      5940      1.8410525554818   -0.173991041113034
      5941     1.84124515434732   -0.178213137293221
      5942     1.84143779351392   -0.172398707696506
      5943     1.84163047299425   -0.169431177238432
      5944     1.84182319280096   -0.174666576501864
      5945     1.84201595294673   -0.172495212752053
      5946     1.84220875344421   -0.185161501292614
      5947     1.84240159430608    -0.17941945048756
      5948     1.84259447554502   -0.169286419655111
      5949      1.8427873971737   -0.189576607583895
      5950     1.84298035920482   -0.154328136045306
      5951     1.84317336165106   -0.202194643596683
      5952     1.84336640452514   -0.170854626807752
      5953     1.84355948783974   -0.182145718306766
      5954     1.84375261160759   -0.138091160449501
      5955     1.84394577584138   -0.161638394003001
      5956     1.84413898055386   -0.176162404862844
      5957     1.84433222575773   -0.144291610268404
      5958     1.84452551146573   -0.163640873905604
      5959      1.8447188376906    -0.16216917180851
      5960     1.84491220444508   -0.165016070947151
      5961      1.8451056117419   -0.148537832712478
      5962     1.84529905959384   -0.184485965903784
      5963     1.84549254801363   -0.150226671184553
      5964     1.84568607701405   -0.184944364917633
      5965     1.84587964660787   -0.178888672682051
      5966     1.84607325680785   -0.141082817171462
      5967     1.84626690762677   -0.188322041861783
      5968     1.84646059907742     -0.1738704097936
      5969      1.8466543311726   -0.188177284278462
      5970     1.84684810392508   -0.175438616946241
      5971     1.84704191734768   -0.173773904738053
      5972     1.84723577145319   -0.162555192030699
      5973     1.84742966625444   -0.161131742461379
      5974     1.84762360176423   -0.193846956291856
      5975     1.84781757799538   -0.172567591543714
      5976     1.84801159496073   -0.164292283030547
      5977     1.84820565267311   -0.167862970085791
      5978     1.84839975114535   -0.214499038178942
      5979      1.8485938903903   -0.159008631239342
      5980      1.8487880704208   -0.158405474642172
      5981     1.84898229124971     -0.1696724398773
      5982     1.84917655288989   -0.163037717308435
      5983     1.84937085535421   -0.156065227045154
      5984     1.84956519865553   -0.165643353808207
      5985     1.84975958280673   -0.189431850000575
      5986     1.84995400782069   -0.171916182418771
      5987     1.85014847371029   -0.203449209318796
      5988     1.85034298048844   -0.163254853683416
      5989     1.85053752816802   -0.171264773293827
      5990     1.85073211676194   -0.202122264805022
      5991      1.8509267462831   -0.187622380209066
      5992     1.85112141674443   -0.176090026071184
      5993     1.85131612815883   -0.156306489684022
      5994     1.85151088053924   -0.163230727419529
      5995     1.85170567389858   -0.154979545170249
      5996     1.85190050824979   -0.194763754319554
      5997     1.85209538360581   -0.201567360735626
      5998     1.85229029997958   -0.152952939003759
      5999     1.85248525738407   -0.193099042111366
      6000     1.85268025583221   -0.147307393254252
      6001     1.85287529533698   -0.152808181420439
      6002     1.85307037591135   -0.180408627306918
      6003     1.85326549756829   -0.168466126682961
      6004     1.85346066032077   -0.178864546418164
      6005     1.85365586418178   -0.166825540738659
      6006     1.85385110916432   -0.185957668000878
      6007     1.85404639528137   -0.188008400431255
      6008     1.85424172254594   -0.171216520766054
      6009     1.85443709097103   -0.155582701767419
      6010     1.85463250056965   -0.174907839140732
      6011     1.85482795135483   -0.163785631488925
      6012     1.85502344333959   -0.140141892879878
      6013     1.85521897653695    -0.18564402657035
      6014     1.85541455095994   -0.179853723237522
      6015     1.85561016662161   -0.164509419405528
      6016     1.85580582353501   -0.163496116322283
      6017     1.85600152171317   -0.161903782905756
      6018     1.85619726116916   -0.170227343946696
      6019     1.85639304191604   -0.164605924461075
      6020     1.85658886396688   -0.141734226296405
      6021     1.85678472733474    -0.20431775481872
      6022     1.85698063203271   -0.172857106710355
      6023     1.85717657807386   -0.187356991306311
      6024      1.8573725654713    -0.14050378683818
      6025      1.8575685942381   -0.181421930390163
      6026     1.85776466438738   -0.187574127681293
      6027     1.85796077593223   -0.167838843821904
      6028     1.85815692888577   -0.178912798945938
      6029     1.85835312326111   -0.184799607334312
      6030     1.85854935907139   -0.151288226795571
      6031     1.85874563632971   -0.163037717308435
      6032     1.85894195504922   -0.181084162695748
      6033     1.85913831524306    -0.16832136909964
      6034     1.85933471692436    -0.19951662830525
      6035     1.85953116010629   -0.157464550350588
      6036     1.85972764480199   -0.161397131364133
      6037     1.85992417102462   -0.209408396498831
      6038     1.86012073878736   -0.175342111890694
      6039     1.86031734810337   -0.148923852934667
      6040     1.86051399898584   -0.188876945931179
      6041     1.86071069144793    -0.16134887883636
      6042     1.86090742550286   -0.169358798446772
      6043      1.8611042011638    -0.14619758511546
      6044     1.86130101844395   -0.153869737031457
      6045     1.86149787735653   -0.175100849251826
      6046     1.86169477791475   -0.164605924461075
      6047     1.86189172013181   -0.171819677363223
      6048     1.86208870402095   -0.207285285276794
      6049     1.86228572959539   -0.173243126932544
      6050     1.86248279686836   -0.147066130615384
      6051     1.86267990585311   -0.173074243085336
      6052     1.86287705656287   -0.194932638166761
      6053      1.8630742490109   -0.179322945432013
      6054     1.86327148321046   -0.178888672682051
      6055      1.8634687591748   -0.188587430764537
      6056      1.8636660769172   -0.147910549851422
      6057     1.86386343645092   -0.172495212752053
      6058     1.86406083778924   -0.182579991056729
      6059     1.86425828094545   -0.224149543733655
      6060     1.86445576593284   -0.166704909419225
      6061      1.8646532927647   -0.165836363919301
      6062     1.86485086145434   -0.194763754319554
      6063     1.86504847201505   -0.181687319292918
      6064     1.86524612446015   -0.186295435695293
      6065     1.86544381880297   -0.158333095850512
      6066     1.86564155505682   -0.206899265054605
      6067     1.86583933323503   -0.194088218930724
      6068     1.86603715335093   -0.178261389820994
      6069     1.86623501541788   -0.213630492679018
      6070     1.86643291944921   -0.181542561709597
      6071     1.86663086545827   -0.191723845069819
      6072     1.86682885345842   -0.174690702765751
      6073     1.86702688346303   -0.187332865042425
      6074     1.86722495548547   -0.180698142473559
      6075      1.8674230695391   -0.182966011278917
      6076     1.86762122563731   -0.165329712377679
      6077     1.86781942379349   -0.191241319792083
      6078     1.86801766402102   -0.150709196462289
      6079      1.8682159463333   -0.159756545419832
      6080     1.86841427074374   -0.171940308682657
      6081     1.86861263726574   -0.156427121003456
      6082     1.86881104591272   -0.175076722987939
      6083      1.8690094966981   -0.172784727918695
      6084      1.8692079896353   -0.176186531126731
      6085     1.86940652473776   -0.190203890444952
      6086     1.86960510201891   -0.170058460099488
      6087     1.86980372149219   -0.165112576002698
      6088     1.87000238317106   -0.168417874155187
      6089     1.87020108706896   -0.178382021140428
      6090     1.87039983319936   -0.153073570323193
      6091     1.87059862157573   -0.181349551598503
      6092     1.87079745221152   -0.170130838891149
      6093     1.87099632512023   -0.186440193278614
      6094     1.87119524031533   -0.175028470460166
      6095     1.87139419781032   -0.150564438878968
      6096     1.87159319761867   -0.177537601904391
      6097     1.87179223975391   -0.158670863544927
      6098     1.87199132422953   -0.186198930639746
      6099     1.87219045105904   -0.172253950113186
      6100     1.87238962025596   -0.173025990557563
      6101     1.87258883183381   -0.183086642598351
      6102     1.87278808580613   -0.169575934821753
      6103     1.87298738218644   -0.183279652709445
      6104     1.87318672098829   -0.191096562208763
      6105     1.87338610222523   -0.189118208570047
      6106      1.8735855259108   -0.205186300318644
      6107     1.87378499205856   -0.186657329653595
      6108     1.87398450068207    -0.17949182927922
      6109     1.87418405179491   -0.182604117320615
      6110     1.87438364541065   -0.175076722987939
      6111     1.87458328154287   -0.177561728168278
      6112     1.87478296020516   -0.193002537055819
      6113      1.8749826814111   -0.198527451485892
      6114      1.8751824451743   -0.186343688223067
      6115     1.87538225150837   -0.209770290457133
      6116      1.8755821004269   -0.196597350374949
      6117     1.87578199194352     -0.1919409814448
      6118     1.87598192607184   -0.201205466777325
      6119      1.8761819028255   -0.188997577250613
      6120     1.87638192221813   -0.187960147903481
      6121     1.87658198426336   -0.182483486001181
      6122     1.87678208897484   -0.191241319792083
      6123     1.87698223636622   -0.209770290457133
      6124     1.87718242645115   -0.181132415223522
      6125     1.87738265924331   -0.194305355305705
      6126     1.87758293475635   -0.190396900556046
      6127     1.87778325300395   -0.201108961721778
      6128     1.87798361399979   -0.197900168624836
      6129     1.87818401775755   -0.183979314362162
      6130     1.87838446429093   -0.184606597223218
      6131     1.87858495361362   -0.172977738029789
      6132     1.87878548573933   -0.194208850250158
      6133     1.87898606068176   -0.168948651960696
      6134     1.87918667845462   -0.180312122251371
      6135     1.87938733907165   -0.189697238903329
      6136     1.87958804254656   -0.218407492928601
      6137     1.87978878889309   -0.226127897372371
      6138     1.87998957812497   -0.207502421651775
      6139     1.88019041025596   -0.183086642598351
      6140     1.88039128529979   -0.197007496861025
      6141     1.88059220327022   -0.182966011278917
      6142     1.88079316418102   -0.181735571820691
      6143     1.88099416804596   -0.171288899557714
      6144      1.8811952148788   -0.190927678361555
      6145     1.88139630469332   -0.199637259624684
      6146     1.88159743750332   -0.198406820166458
      6147     1.88179861332257   -0.206899265054605
      6148     1.88199983216489   -0.210349320790415
      6149     1.88220109404406   -0.206875138790719
      6150     1.88240239897391   -0.190469279347706
      6151     1.88260374696823   -0.168176611516319
      6152     1.88280513804087   -0.176258909918391
      6153     1.88300657220563   -0.216670401928752
      6154     1.88320804947636   -0.211435002665321
      6155     1.88340956986688    -0.17941945048756
      6156     1.88361113339106   -0.199564880833024
      6157     1.88381274006272   -0.167308066016395
      6158     1.88401438989574   -0.195366910916723
      6159     1.88421608290397    -0.18016736466805
      6160     1.88441781910129   -0.174714829029637
      6161     1.88461959850155   -0.214161270484527
      6162     1.88482142111866   -0.214643795762263
      6163     1.88502328696648   -0.209432522762718
      6164     1.88522519605891   -0.197176380708232
      6165     1.88542714840986   -0.215053942248338
      6166     1.88562914403321   -0.204076492179852
      6167     1.88583118294289   -0.217418316109243
      6168     1.88603326515281    -0.18713985493133
      6169     1.88623539067689   -0.219469048539619
      6170     1.88643755952905    -0.17169904604379
      6171     1.88663977172323   -0.213051462345735
      6172     1.88684202727337   -0.200602310180155
      6173     1.88704432619342   -0.212110538054151
      6174     1.88724666849732   -0.228057998483314
      6175     1.88744905419904   -0.208274462096152
      6176     1.88765148331253   -0.203738724485437
      6177     1.88785395585177   -0.222243568886599
      6178     1.88805647183072   -0.217780210067544
      6179     1.88825903126339   -0.217152927206488
      6180     1.88846163416374   -0.202460032499437
      6181     1.88866428054577   -0.222894978011542
      6182     1.88886697042348   -0.222750220428222
      6183     1.88906970381089   -0.223087988122637
      6184     1.88927248072199   -0.202556537554985
      6185      1.8894753011708    -0.21826273534528
      6186     1.88967816517136   -0.238118650524102
      6187     1.88988107273768   -0.205451689221399
      6188     1.89008402388381   -0.231242665316369
      6189     1.89028701862378   -0.197224633236006
      6190     1.89049005697165   -0.206706254943511
      6191     1.89069313894146   -0.203159694152154
      6192     1.89089626454727   -0.219589679859053
      6193     1.89109943380316   -0.190638163194914
      6194     1.89130264672319   -0.253776595786624
      6195     1.89150590332144   -0.217080548414828
      6196       1.891709203612   -0.218286861609167
      6197     1.89191254760895   -0.228154503538861
      6198     1.89211593532638   -0.220795993053392
      6199     1.89231936677841    -0.23835991316297
      6200     1.89252284197914   -0.208853492429435
      6201     1.89272636094268   -0.219396669747959
      6202     1.89292992368316   -0.240507150648894
      6203     1.89313353021469   -0.202870178985513
      6204     1.89333718055142    -0.23551301402433
      6205     1.89354087470748   -0.236453938315914
      6206     1.89374461269701    -0.20019216369408
      6207     1.89394839453417   -0.231652811802444
      6208     1.89415222023311    -0.21413714422064
      6209     1.89435608980799    -0.23273849367735
      6210     1.89456000327298   -0.241472201204365
      6211     1.89476396064227    -0.20566882559638
      6212     1.89496796193002   -0.217297684789809
      6213     1.89517200715043   -0.206344360985209
      6214     1.89537609631768   -0.223449882080938
      6215     1.89558022944599   -0.229167806622106
      6216     1.89578440654955   -0.208998250012756
      6217     1.89598862764257   -0.230687761246973
      6218     1.89619289273928   -0.219975700081242
      6219      1.8963972018539   -0.237418988871386
      6220     1.89660155500065   -0.216405013025998
      6221     1.89680595219377   -0.243185165940327
      6222     1.89701039344751   -0.219372543484072
      6223     1.89721487877611   -0.231894074441312
      6224     1.89741940819384   -0.201856875902268
      6225     1.89762398171493   -0.232762619941236
      6226     1.89782859935368   -0.247986292453796
      6227     1.89803326112434   -0.225066341761353
      6228      1.8982379670412   -0.218359240400827
      6229     1.89844271711854   -0.239493847565649
      6230     1.89864751137066   -0.234330827093877
      6231     1.89885234981185   -0.238673554593498
      6232     1.89905723245641   -0.235947286774292
      6233     1.89926215931866   -0.237370736343612
      6234     1.89946713041291   -0.220892498108939
      6235     1.89967214575348   -0.234933983691047
      6236     1.89987720535471   -0.202749547666079
      6237     1.90008230923092   -0.210469952109849
      6238     1.90028745739646   -0.231725190594105
      6239     1.90049264986567   -0.223353377025391
      6240     1.90069788665292   -0.237225978760291
      6241     1.90090316777255    -0.24668347420391
      6242     1.90110849323893   -0.228830038927691
      6243     1.90131386306644   -0.218576376775808
      6244     1.90151927726945   -0.230205235969238
      6245     1.90172473586235   -0.214330154331735
      6246     1.90193023885952   -0.238673554593498
      6247     1.90213578627537     -0.1780683797099
      6248      1.9023413781243   -0.230567129927539
      6249     1.90254701442071   -0.228805912663804
      6250     1.90275269517903   -0.247407262120514
      6251     1.90295842041367   -0.268638374340882
      6252     1.90316419013906   -0.214523164442829
      6253     1.90337000436964   -0.209167133859963
      6254     1.90357586311984   -0.215608846317734
      6255     1.90378176640411   -0.225814255941843
      6256     1.90398771423691    -0.20986679551268
      6257      1.9041937066327   -0.207212906485134
      6258     1.90439974360593    -0.23288325126067
      6259     1.90460582517109   -0.214981563456678
      6260     1.90481195134264   -0.259446267800018
      6261     1.90501812213508   -0.222364200206033
      6262     1.90522433756289   -0.243040408357006
      6263     1.90543059764058   -0.242968029565346
      6264     1.90563690238263   -0.248565322787079
      6265     1.90584325180358   -0.252449651272851
      6266     1.90604964591791   -0.232521357302369
      6267     1.90625608474017   -0.222026432511618
      6268     1.90646256828488   -0.202049886013362
      6269     1.90666909656657   -0.217297684789809
      6270     1.90687566959979     -0.2058135831797
      6271     1.90708228739907   -0.245766676176212
      6272     1.90728894997898   -0.227020569136182
      6273     1.90749565735407   -0.229867468274823
      6274     1.90770240953891   -0.227237705511163
      6275     1.90790920654808   -0.202677168874419
      6276     1.90811604839614   -0.225138720553013
      6277     1.90832293509769   -0.215150447303885
      6278     1.90852986666732   -0.223256871969844
      6279     1.90873684311962   -0.206054845818568
      6280      1.9089438644692   -0.217321811053696
      6281     1.90915093073067   -0.232714367413463
      6282     1.90935804191864   -0.194763754319554
      6283     1.90956519804774   -0.234716847316066
      6284      1.9097723991326   -0.212737820915207
      6285     1.90997964518785    -0.22110963448392
      6286     1.91018693622813   -0.208081451985058
      6287      1.9103942722681   -0.216573896873205
      6288     1.91060165332241   -0.174570071446317
      6289     1.91080907940571   -0.200843572819023
      6290     1.91101655053268   -0.221326770858902
      6291       1.911224066718   -0.203593966902116
      6292     1.91143162797633   -0.196283708944421
      6293     1.91163923432237   -0.211893401679169
      6294      1.9118468857708    -0.21901064952577
      6295     1.91205458233634    -0.19268889562529
      6296     1.91226232403368   -0.205186300318644
      6297     1.91247011087754   -0.198455072694232
      6298     1.91267794288264   -0.212014032998603
      6299     1.91288582006369   -0.200771194027363
      6300     1.91309374243544   -0.221688664817203
      6301     1.91330171001261    -0.19823793631925
      6302     1.91350972280996   -0.211845149151396
      6303     1.91371778084223   -0.195728804875025
      6304     1.91392588412419   -0.194618996736233
      6305     1.91413403267058   -0.215126321039998
      6306      1.9143422264962    -0.21338923004015
      6307      1.9145504656158   -0.184437713376011
      6308     1.91475875004417   -0.219758563706261
      6309     1.91496707979611   -0.199323618194156
      6310      1.9151754548864   -0.174135798696355
      6311     1.91538387532985   -0.188901072195066
      6312     1.91559234114127   -0.203666345693777
      6313     1.91580085233548   -0.195246279597289
      6314     1.91600940892728   -0.189045829778386
      6315     1.91621801093152   -0.191772097597593
      6316     1.91642665836302   -0.210108058151548
      6317     1.91663535123663   -0.176427793765599
      6318      1.9168440895672   -0.189697238903329
      6319     1.91705287336957    -0.20154323447174
      6320     1.91726170265861   -0.214040639165093
      6321     1.91747057744918   -0.178550904987636
      6322     1.91767949775616   -0.183593294139973
      6323     1.91788846359442   -0.205620573068606
      6324     1.91809747497886    -0.15512430275357
      6325     1.91830653192436   -0.191723845069819
      6326     1.91851563444583   -0.192664769361404
      6327     1.91872478255816   -0.199130608083061
      6328     1.91893397627628   -0.185981794264765
      6329     1.91914321561509   -0.224221922525315
      6330     1.91935250058953   -0.189986754069971
      6331     1.91956183121453   -0.196790360486044
      6332     1.91977120750502   -0.199468375777476
      6333     1.91998062947595   -0.210759467276491
      6334     1.92019009714227   -0.197345264555439
      6335     1.92039961051893   -0.204341881082606
      6336     1.92060916962091   -0.193050789583592
      6337     1.92081877446317   -0.195825309930572
      6338     1.92102842506069   -0.180287995987484
      6339     1.92123812142845   -0.167163308433074
      6340     1.92144786358144   -0.166367141724811
      6341     1.92165765153467   -0.227478968150031
      6342     1.92186748530312   -0.201301971832872
      6343     1.92207736490183   -0.186802087236915
      6344     1.92228729034579   -0.153797358239797
      6345     1.92249726165003   -0.175076722987939
      6346     1.92270727882958   -0.200240416221853
      6347     1.92291734189949   -0.175173228043486
      6348     1.92312745087478   -0.187381117570198
      6349     1.92333760577052   -0.196959244333251
      6350     1.92354780660175   -0.197779537305402
      6351     1.92375805338354   -0.196235456416648
      6352     1.92396834613096   -0.190951804625442
      6353     1.92417868485908    -0.19389520881963
      6354     1.92438906958299   -0.188997577250613
      6355     1.92459950031777   -0.180577511154126
      6356     1.92480997707852   -0.183134895126125
      6357     1.92502049988035   -0.176476046293372
      6358     1.92523106873835   -0.182917758751143
      6359     1.92544168366765   -0.166511899308131
      6360     1.92565234468337     -0.1793470716959
      6361     1.92586305180064   -0.188683935820085
      6362     1.92607380503458   -0.196452592791629
      6363     1.92628460440035   -0.191772097597593
      6364     1.92649544991309   -0.183834556778841
      6365     1.92670634158796    -0.19823793631925
      6366     1.92691727944012   -0.162651697086246
      6367     1.92712826348473   -0.150347302503987
      6368     1.92733929373697   -0.178647410043183
      6369     1.92755037021203    -0.16067334344753
      6370     1.92776149292508   -0.190252142972725
      6371     1.92797266189134   -0.171288899557714
      6372     1.92818387712599   -0.175848763432316
      6373     1.92839513864424   -0.194425986625139
      6374     1.92860644646132   -0.193702198708535
      6375     1.92881780059244   -0.146776615448743
      6376     1.92902920105283   -0.190807047042121
      6377     1.92924064785772   -0.152711676364892
      6378     1.92945214102237   -0.193774577500196
      6379       1.929663680562   -0.182459359737295
      6380     1.92987526649189   -0.162313929391831
      6381     1.93008689882729   -0.143519569824027
      6382     1.93029857758346   -0.165812237655415
      6383      1.9305103027757   -0.176548425085033
      6384     1.93072207441926   -0.173580894626959
      6385     1.93093389252946   -0.162072666752963
      6386     1.93114575712157   -0.179105809057032
      6387     1.93135766821091   -0.159684166628172
      6388     1.93156962581278   -0.124701083992337
      6389     1.93178162994249   -0.165956995238735
      6390     1.93199368061537   -0.138163539241162
      6391     1.93220577784675   -0.143012918282405
      6392     1.93241792165196   -0.127692740714298
      6393     1.93263011204634   -0.116160386576416
      6394     1.93284234904525   -0.138887327157765
      6395     1.93305463266403   -0.128923180172524
      6396     1.93326696291806   -0.148465453920818
      6397      1.9334793398227   -0.154231630989759
      6398     1.93369176339332   -0.135968049227464
      6399     1.93390423364532   -0.174666576501864
      6400     1.93411675059407   -0.158815621128248
      6401     1.93432931425497   -0.170902879335526
      6402     1.93454192464344   -0.126510553783846
      6403     1.93475458177487   -0.149309873156855
      6404     1.93496728566469    -0.13090153381124
      6405     1.93518003632831   -0.151770752073307
      6406     1.93539283378118   -0.132156099533353
      6407     1.93560567803871   -0.128006382144826
      6408     1.93581856911637   -0.140093640352104
      6409     1.93603150702959   -0.124073801131281
      6410     1.93624449179384   -0.140913933324255
      6411     1.93645752342458   -0.134255084491503
      6412     1.93667060193728   -0.132011341950032
      6413     1.93688372734742    -0.11628101789585
      6414     1.93709689967048   -0.124797589047884
      6415     1.93731011892196   -0.131866584366711
      6416     1.93752338511735   -0.112662078312832
      6417     1.93773669827216   -0.166946172058093
      6418      1.9379500584019   -0.103542350563628
      6419     1.93816346552208   -0.126727690158827
      6420     1.93837691964824   -0.100912587799969
      6421      1.9385904207959   -0.122674477825847
      6422     1.93880396898061   -0.110635472146343
      6423     1.93901756421792   -0.113168729854455
      6424     1.93923120652336   -0.127644488186524
      6425     1.93944489591251    -0.12528011432562
      6426     1.93965863240093   -0.128320023575354
      6427     1.93987241600419   -0.116232765368076
      6428     1.94008624673788  -0.0957013148004241
      6429     1.94030012461757   -0.125328366853393
      6430     1.94051404965888  -0.0998751584528375
      6431     1.94072802187739   -0.111383386326833
      6432     1.94094204128871  -0.0893319811343135
      6433     1.94115610790846  -0.0884151831066157
      6434     1.94137022175226   -0.107088911354985
      6435     1.94158438283574   -0.131384059088976
      6436     1.94179859117454   -0.109815179174192
      6437     1.94201284678429  -0.0901040215786905
      6438     1.94222714968065   -0.109766926646418
      6439     1.94244149987926   -0.104748663757968
      6440     1.94265589739581   -0.110418335771362
      6441     1.94287034224595  -0.0932163096200855
      6442     1.94308483444535   -0.103059825285893
      6443     1.94329937400972   -0.105472451674571
      6444     1.94351396095473   -0.113603002604417
      6445     1.94372859529608  -0.0895008649815209
      6446     1.94394327704948  -0.0902246528981244
      6447     1.94415800623064   -0.121202775728753
      6448     1.94437278285528   -0.129309200394712
      6449     1.94458760693912  -0.0920099964257463
      6450      1.9448024784979   -0.108198719493778
      6451     1.94501739754736   -0.104290264744119
      6452     1.94523236410323  -0.0898386326759359
      6453     1.94544737818128   -0.105375946619024
      6454     1.94566243979726  -0.0920099964257463
      6455     1.94587754896694    -0.12055136660381
      6456     1.94609270570611   -0.123711907172979
      6457     1.94630791003052   -0.120189472645508
      6458     1.94652316195598   -0.120865008034338
      6459     1.94673846149829   -0.128657791269769
      6460     1.94695380867323   -0.106075608271741
      6461     1.94716920349663   -0.124146179922941
      6462     1.94738464598429   -0.125666134547808
      6463     1.94760013615204    -0.10593085068842
      6464     1.94781567401572   -0.122674477825847
      6465     1.94803125959115   -0.108584739715966
      6466     1.94824689289418   -0.137077857366256
      6467     1.94846257394066   -0.102625552535931
      6468     1.94867830274646   -0.136667710880181
      6469     1.94889407932743   -0.127210215436562
      6470     1.94910990369945   -0.135413145158068
      6471     1.94932577587839   -0.161228247516926
      6472     1.94954169588015   -0.135244261310861
      6473     1.94975766372062   -0.121878311117583
      6474     1.94997367941569   -0.160818101030851
      6475     1.95018974298128   -0.143712579935122
      6476     1.95040585443329   -0.146776615448743
      6477     1.95062201378766   -0.137294993741237
      6478      1.9508382210603   -0.159949555530926
      6479     1.95105447626716   -0.147186761934818
      6480     1.95127077942417   -0.129936483255769
      6481     1.95148713054729   -0.110949113576871
      6482     1.95170352965247   -0.135123629991427
      6483     1.95191997675569   -0.139418104963274
      6484     1.95213647187289   -0.156523626059003
      6485     1.95235301502008   -0.174570071446317
      6486     1.95256960621323   -0.120358356492716
      6487     1.95278624546833   -0.150805701517836
      6488     1.95300293280138   -0.151843130864967
      6489     1.95321966822839   -0.156282363420135
      6490     1.95343645176537   -0.145859817421045
      6491     1.95365328342835    -0.13652295329686
      6492     1.95387016323335   -0.140334902990972
      6493      1.9540870911964   -0.141661847504745
      6494     1.95430406733356   -0.134906493616446
      6495     1.95452109166086   -0.141082817171462
      6496     1.95473816419436   -0.142554519268556
      6497     1.95495528495013   -0.143471317296254
      6498     1.95517245394424   -0.130636144908485
      6499     1.95538967119276   -0.150130166129006
      6500     1.95560693671178   -0.171795551099337
      6501     1.95582425051739   -0.170058460099488
      6502      1.9560416126257    -0.14897210546244
      6503      1.9562590230528   -0.146680110393196
      6504     1.95647648181481   -0.146559479073762
      6505     1.95669398892785   -0.149502883267949
      6506     1.95691154440805    -0.16284470719734
      6507     1.95712914827155   -0.162917085989001
      6508     1.95734680053448   -0.158912126183795
      6509     1.95756450121299   -0.153749105712023
      6510     1.95778225032325   -0.164774808308283
      6511     1.95800004788141    -0.16202441422519
      6512     1.95821789390365   -0.184727228542652
      6513     1.95843578840614   -0.150685070198402
      6514     1.95865373140508   -0.173822157265826
      6515     1.95887172291664   -0.168442000419074
      6516     1.95908976295704   -0.177465223112731
      6517     1.95930785154247   -0.170251470210583
      6518     1.95952598868916   -0.174184051224128
      6519     1.95974417441332   -0.165570975016547
      6520     1.95996240873118   -0.181397804126276
      6521     1.96018069165898   -0.166053500294282
      6522     1.96039902321297    -0.15242216119825
      6523     1.96061740340938   -0.161976161697416
      6524     1.96083583226448   -0.171916182418771
      6525     1.96105430979454   -0.162531065766812
      6526     1.96127283601583   -0.165836363919301
      6527     1.96149141094461    -0.15715090892006
      6528     1.96171003459719   -0.146607731601536
      6529     1.96192870698986   -0.181204794015182
      6530     1.96214742813891    -0.15107109042059
      6531     1.96236619806066   -0.187622380209066
      6532     1.96258501677141   -0.189866122750537
      6533      1.9628038842875   -0.178840420154277
      6534     1.96302280062525    -0.19403996640295
      6535     1.96324176580101   -0.179636586862541
      6536      1.9634607798311   -0.196959244333251
      6537      1.9636798427319   -0.210397573318189
      6538     1.96389895451975   -0.174666576501864
      6539     1.96411811521103   -0.189214713625594
      6540      1.9643373248221   -0.192954284528045
      6541     1.96455658336935    -0.19539103718061
      6542     1.96477589086917   -0.214474911915055
      6543     1.96499524733795   -0.177175707946089
      6544      1.9652146527921   -0.185837036681444
      6545     1.96543410724802   -0.200047406110759
      6546     1.96565361072214   -0.203931734596531
      6547     1.96587316323087   -0.153435464281495
      6548     1.96609276479066   -0.159587661572625
      6549     1.96631241541794   -0.195777057402799
      6550     1.96653211512916   -0.163278979947302
      6551     1.96675186394078   -0.190903552097669
      6552     1.96697166186925   -0.193485062333554
      6553     1.96719150893104   -0.179178187848692
      6554     1.96741140514264   -0.136571205824634
      6555     1.96763135052052   -0.188997577250613
      6556     1.96785134508117   -0.191627340014272
      6557     1.96807138884111   -0.203183820416041
      6558     1.96829148181682   -0.186560824598048
      6559     1.96851162402483   -0.192520011778083
      6560     1.96873181548166   -0.182507612265068
      6561     1.96895205620383   -0.181904455667899
      6562     1.96917234620788   -0.179033430265371
      6563     1.96939268551035    -0.17461832397409
      6564      1.9696130741278    -0.18706747613967
      6565     1.96983351207678   -0.199854395999665
      6566     1.97005399937385   -0.192013360236461
      6567      1.9702745360356   -0.190324521764386
      6568      1.9704951220786   -0.188780440875632
      6569     1.97071575751943   -0.174811334085184
      6570     1.97093644237469   -0.189455976264462
      6571     1.97115717666099   -0.180553384890239
      6572     1.97137796039494   -0.182579991056729
      6573     1.97159879359315   -0.245139393315156
      6574     1.97181967627224   -0.215994866539923
      6575     1.97204060844885   -0.182966011278917
      6576     1.97226159013963   -0.173653273418619
      6577      1.9724826213612   -0.181566687973484
      6578     1.97270370213024   -0.161179994989152
      6579      1.9729248324634   -0.163303106211189
      6580     1.97314601237736   -0.159105136294889
      6581     1.97336724188878   -0.200457552596834
      6582     1.97358852101435    -0.16771821250247
      6583     1.97380984977078   -0.164002767863906
      6584     1.97403122817474   -0.198044926208156
      6585     1.97425265624296   -0.199926774791325
      6586     1.97447413399215   -0.182483486001181
      6587     1.97469566143902   -0.185378637667595
      6588     1.97491723860032   -0.176258909918391
      6589     1.97513886549276   -0.172495212752053
      6590     1.97536054213311   -0.165088449738811
      6591     1.97558226853811   -0.191386077375404
      6592     1.97580404472452   -0.195704678611138
      6593     1.97602587070911   -0.162868833461227
      6594     1.97624774650865   -0.177658233223825
      6595     1.97646967213992   -0.204679648777021
      6596     1.97669164761972   -0.179467703015334
      6597     1.97691367296485   -0.162820580933454
      6598     1.97713574819209   -0.165498596224886
      6599     1.97735787331828   -0.186584950861934
      6600     1.97758004836023   -0.168900399432923
      6601     1.97780227333476   -0.165112576002698
      6602     1.97802454825871    -0.19471550179178
      6603     1.97824687314893   -0.182145718306766
      6604     1.97846924802226   -0.176379541237825
      6605     1.97869167289556   -0.213654618942905
      6606      1.9789141477857   -0.186970971084123
      6607     1.97913667270955   -0.171626667252129
      6608     1.97935924768399   -0.148730842823572
      6609      1.9795818727259   -0.176910319043335
      6610      1.9798045478522   -0.200698815235702
      6611     1.98002727307976   -0.164412914349981
      6612     1.98025004842552   -0.150685070198402
      6613     1.98047287390638   -0.178333768612655
      6614     1.98069574953928   -0.152856433948212
      6615     1.98091867534114   -0.170589237904998
      6616     1.98114165132891   -0.159853050475379
      6617     1.98136467751953   -0.185909415473105
      6618     1.98158775392997   -0.159298146405983
      6619     1.98181088057719   -0.156861393753418
      6620     1.98203405747815   -0.184172324473256
      6621     1.98225728464985    -0.17102351065496
      6622     1.98248056210926   -0.165932868974848
      6623     1.98270388987338   -0.164364661822208
      6624     1.98292726795922   -0.185354511403709
      6625     1.98315069638378   -0.182652369848389
      6626     1.98337417516408   -0.182821253695596
      6627     1.98359770431714   -0.174159924960241
      6628     1.98382128386001   -0.179322945432013
      6629     1.98404491380972   -0.160118439378134
      6630     1.98426859418332   -0.179974354556956
      6631     1.98449232499786   -0.190855299569895
      6632     1.98471610627041   -0.179829596973635
      6633     1.98493993801805   -0.157705812989456
      6634     1.98516382025784   -0.163303106211189
      6635     1.98538775300688   -0.164726555780509
      6636     1.98561173628227   -0.178092505973787
      6637      1.9858357701011   -0.188852819667292
      6638     1.98605985448048   -0.158598484753267
      6639     1.98628398943754    -0.18016736466805
      6640     1.98650817498939   -0.180505132362465
      6641     1.98673241115318   -0.175100849251826
      6642     1.98695669794604   -0.176934445307221
      6643     1.98718103538512    -0.17536623815458
      6644     1.98740542348758   -0.171674919779903
      6645     1.98762986227058   -0.171626667252129
      6646      1.9878543517513    -0.17251933901594
      6647     1.98807889194691   -0.172181571321525
      6648     1.98830348287461   -0.157343919031154
      6649     1.98852812455158   -0.165908742710962
      6650     1.98875281699503   -0.190469279347706
      6651     1.98897756022217   -0.189262966153367
      6652     1.98920235425023   -0.131914836894485
      6653     1.98942719909642   -0.212665442123547
      6654     1.98965209477798   -0.176283036182278
      6655     1.98987704131216   -0.189383597472801
      6656     1.99010203871619   -0.156451247267343
      6657     1.99032708700735   -0.179178187848692
      6658      1.9905521862029   -0.205620573068606
      6659      1.9907773363201   -0.146824867976517
      6660     1.99100253737625   -0.171071763182733
      6661     1.99122778938862   -0.176451920029486
      6662     1.99145309237452   -0.165233207322132
      6663     1.99167844635125   -0.189262966153367
      6664     1.99190385133613   -0.174787207821298
      6665     1.99212930734646   -0.177223960473863
      6666     1.99235481439959   -0.152808181420439
      6667     1.99258037251285    -0.17732046552941
      6668     1.99280598170358   -0.174087546168581
      6669     1.99303164198913   -0.144967145657234
      6670     1.99325735338686   -0.165932868974848
      6671     1.99348311591415   -0.162506939502925
      6672     1.99370892958836   -0.162796454669567
      6673     1.99393479442687   -0.192978410791932
      6674     1.99416071044709   -0.182386980945634
      6675      1.9943866776664    -0.17034797526613
      6676     1.99461269610222   -0.177296339265523
      6677     1.99483876577196    -0.19471550179178
      6678     1.99506488669304    -0.18849092570899
      6679     1.99529105888289    -0.18436533458435
      6680     1.99551728235896   -0.149888903490138
      6681     1.99574355713868   -0.202194643596683
      6682     1.99596988323951   -0.163544368850057
      6683     1.99619626067892     -0.1683937478913
      6684     1.99642268947437   -0.186512572070274
      6685     1.99664916964334   -0.171602540988242
      6686     1.99687570120331   -0.175993521015637
      6687     1.99710228417179   -0.178382021140428
      6688     1.99732891856628   -0.169238167127338
      6689     1.99755560440427   -0.158526105961606
      6690     1.99778234170329   -0.142964665754631
      6691     1.99800913048087   -0.186753834709142
      6692     1.99823597075454   -0.175462743210128
      6693     1.99846286254184   -0.163858010280585
      6694     1.99868980586032   -0.191651466278159
      6695     1.99891680072754   -0.177513475640504
      6696     1.99914384716107     -0.2028943052494
      6697     1.99937094517846   -0.169865449988394
      6698     1.99959809479732   -0.157078530128399
      6699     1.99982529603523   -0.176813813987787
      6700     2.00005254890977   -0.164412914349981
      6701     2.00027985343857   -0.176886192779448
      6702     2.00050720963924   -0.183713925459407
      6703     2.00073461752939   -0.160407954544775
      6704     2.00096207712665   -0.184678976014879
      6705     2.00118958844867   -0.175607500793448
      6706     2.00141715151308   -0.209287765179397
      6707     2.00164476633754   -0.214957437192791
      6708     2.00187243293972   -0.216742780720413
      6709     2.00210015133728   -0.196693855430496
      6710      2.0023279215479   -0.197031623124911
      6711     2.00255574358926   -0.199492502041363
      6712     2.00278361747906   -0.170806374279979
      6713     2.00301154323501   -0.189648986375556
      6714      2.0032395208748   -0.176886192779448
      6715     2.00346755041617   -0.186898592292463
      6716     2.00369563187682    -0.22651391759456
      6717     2.00392376527451   -0.177609980696051
      6718     2.00415195062697   -0.187839516584047
      6719     2.00438018795194   -0.190903552097669
      6720      2.0046084772672   -0.164533545669415
      6721      2.0048368185905   -0.176017647279524
      6722     2.00506521193962   -0.196573224111062
      6723     2.00529365733235   -0.175631627057335
      6724     2.00552215478647   -0.147934676115309
      6725     2.00575070431977   -0.162917085989001
      6726     2.00597930595008    -0.16202441422519
      6727      2.0062079596952   -0.160359702017002
      6728     2.00643666557296   -0.151939635920515
      6729     2.00666542360119   -0.179371197959786
      6730     2.00689423379772   -0.173846283529713
      6731     2.00712309618041    -0.14132407981033
      6732     2.00735201076711   -0.175197354307373
      6733     2.00758097757568   -0.152615171309344
      6734       2.007809996624   -0.190807047042121
      6735     2.00803906792995   -0.191410203639291
      6736     2.00826819151141   -0.152373908670477
      6737     2.00849736738629   -0.167669959974697
      6738     2.00872659557247   -0.174787207821298
      6739     2.00895587608789   -0.170806374279979
      6740     2.00918520895046    -0.15512430275357
      6741      2.0094145941781    -0.16007018685036
      6742     2.00964403178877   -0.172567591543714
      6743     2.00987352180039   -0.186802087236915
      6744     2.01010306423093    -0.17732046552941
      6745     2.01033265909835   -0.160793974766964
      6746     2.01056230642061   -0.179154061584805
      6747      2.0107920062157   -0.175583374529562
      6748      2.0110217585016   -0.152036140976062
      6749     2.01125156329631   -0.178695662570956
      6750     2.01148142061783   -0.163882136544472
      6751     2.01171133048417   -0.162000287961303
      6752     2.01194129291335   -0.170323849002243
      6753      2.0121713079234   -0.159949555530926
      6754     2.01240137553236   -0.155100176489683
      6755     2.01263149575826   -0.185740531625897
      6756     2.01286166861917   -0.172905359238129
      6757     2.01309189413314   -0.164316409294434
      6758     2.01332217231824   -0.179202314112579
      6759     2.01355250319254   -0.176186531126731
      6760     2.01378288677414    -0.19606657256944
      6761     2.01401332308113   -0.183593294139973
      6762     2.01424381213161   -0.171071763182733
      6763     2.01447435394369   -0.165932868974848
      6764     2.01470494853549    -0.19464312300012
      6765     2.01493559592513   -0.177682359487712
      6766     2.01516629613076   -0.172712349127034
      6767      2.0153970491705    -0.15939465146153
      6768     2.01562785506253   -0.173170748140883
      6769     2.01585871382499   -0.189648986375556
      6770     2.01608962547606   -0.200578183916268
      6771     2.01632059003391   -0.206006593290794
      6772     2.01655160751673   -0.180287995987484
      6773     2.01678267794271   -0.189986754069971
      6774     2.01701380133005   -0.181421930390163
      6775     2.01724497769696    -0.17244696022428
      6776     2.01747620706167   -0.178285516084881
      6777      2.0177074894424   -0.183472662820539
      6778     2.01793882485737   -0.193340304750234
      6779     2.01817021332485   -0.200674688971816
      6780     2.01840165486308   -0.180432753570805
      6781     2.01863314949031   -0.202749547666079
      6782     2.01886469722482   -0.175438616946241
      6783     2.01909629808489   -0.196766234222157
      6784      2.0193279520888   -0.171120015710507
      6785     2.01955965925485   -0.175728132112882
      6786     2.01979141960133   -0.170058460099488
      6787     2.02002323314656   -0.154279883517532
      6788     2.02025509990886   -0.156740762433984
      6789     2.02048701990656   -0.173846283529713
      6790     2.02071899315798   -0.176307162446165
      6791     2.02095101968148   -0.190469279347706
      6792     2.02118309949541   -0.159587661572625
      6793     2.02141523261812   -0.159056883767115
      6794       2.021647419068   -0.178575031251523
      6795     2.02187965886341   -0.185475142723142
      6796     2.02211195202275   -0.161807277850209
      6797     2.02234429856441   -0.172832980446468
      6798     2.02257669850678   -0.193822830027969
      6799     2.02280915186829   -0.162410434447378
      6800     2.02304165866736   -0.167814717558018
      6801     2.02327421892241   -0.197683032249854
      6802     2.02350683265188   -0.172253950113186
      6803     2.02373949987421   -0.189335344945028
      6804     2.02397222060787   -0.190300395500499
      6805     2.02420499487131   -0.161469510155794
      6806       2.024437822683   -0.186705582181368
      6807     2.02467070406143   -0.164147525447227
      6808     2.02490363902508   -0.198358567638684
      6809     2.02513662759245   -0.168055980196885
      6810     2.02536966978205   -0.168466126682961
      6811     2.02560276561239   -0.159563535308738
      6812     2.02583591510198   -0.150347302503987
      6813     2.02606911826937   -0.152687550101005
      6814     2.02630237513309   -0.188828693403405
      6815     2.02653568571169   -0.184485965903784
      6816     2.02676905002372   -0.173629147154732
      6817     2.02700246808776   -0.176789687723901
      6818     2.02723593992237   -0.176331288710052
      6819     2.02746946554614   -0.187091602403557
      6820     2.02770304497765   -0.184847859862086
      6821     2.02793667823551   -0.189021703514499
      6822     2.02817036533833   -0.194184723986271
      6823     2.02840410630472   -0.162892959725114
      6824      2.0286379011533    -0.18496849118152
      6825     2.02887174990271   -0.200795320291249
      6826      2.0291056525716   -0.201253719305098
      6827      2.0293396091786   -0.187936021639594
      6828     2.02957361974239    -0.17461832397409
      6829     2.02980768428163   -0.185788784153671
      6830       2.030041802815   -0.199564880833024
      6831     2.03027597536117   -0.172205697585412
      6832     2.03051020193886   -0.153363085489835
      6833     2.03074448256675   -0.182845379959483
      6834     2.03097881726356   -0.188032526695141
      6835     2.03121320604801   -0.185764657889784
      6836     2.03144764893883   -0.204438386138154
      6837     2.03168214595475   -0.172688222863148
      6838     2.03191669711453   -0.158960378711568
      6839      2.0321513024369   -0.167766465030244
      6840     2.03238596194065   -0.187188107459104
      6841     2.03262067564453   -0.190879425833782
      6842     2.03285544356734   -0.191603213750385
      6843     2.03309026572785   -0.185788784153671
      6844     2.03332514214487   -0.166536025572018
      6845     2.03356007283721   -0.162506939502925
      6846     2.03379505782367   -0.204052365915965
      6847     2.03403009712308   -0.161734899058548
      6848     2.03426519075428   -0.206271982193549
      6849      2.0345003387361   -0.159732419155945
      6850      2.0347355410874   -0.177296339265523
      6851     2.03497079782703   -0.159756545419832
      6852     2.03520610897387   -0.180698142473559
      6853     2.03544147454678   -0.192206370347555
      6854     2.03567689456466   -0.174015167376921
      6855     2.03591236904639   -0.201977507221702
      6856     2.03614789801088   -0.203304451735475
      6857     2.03638348147704   -0.205789456915813
      6858     2.03661911946378   -0.194136471458497
      6859     2.03685481199005    -0.18767063273684
      6860     2.03709055907477   -0.170685742960545
      6861     2.03732636073689    -0.19119306726431
      6862     2.03756221699537   -0.183086642598351
      6863     2.03779812786917   -0.184075819417709
      6864     2.03803409337726   -0.208781113637775
      6865     2.03827011353862   -0.195559921027818
      6866     2.03850618837225   -0.163423737530623
      6867     2.03874231789714   -0.180577511154126
      6868      2.0389785021323   -0.162917085989001
      6869     2.03921474109675   -0.192809526944724
      6870      2.0394510348095   -0.174425313862996
      6871     2.03968738328961   -0.170179091418922
      6872      2.0399237865561   -0.191675592542046
      6873     2.04016024462803   -0.181856203140125
      6874     2.04039675752446   -0.157754065517229
      6875     2.04063332526447   -0.185619900306463
      6876     2.04086994786712   -0.190855299569895
      6877      2.0411066253515    -0.17169904604379
      6878     2.04134335773672   -0.199106481819175
      6879     2.04158014504188   -0.200336921277401
      6880     2.04181698728608   -0.204148870971512
      6881     2.04205388448846   -0.210590583429283
      6882     2.04229083666814   -0.193171420903026
      6883     2.04252784384426   -0.181928581931785
      6884     2.04276490603598   -0.178695662570956
      6885     2.04300202326245   -0.151215848003911
      6886     2.04323919554284   -0.111190376215739
      6887     2.04347642289632   -0.166849667002546
      6888     2.04371370534208   -0.143326559712933
      6889     2.04395104289932   -0.156306489684022
      6890     2.04418843558723   -0.189576607583895
      6891     2.04442588342502   -0.156113479572928
      6892     2.04466338643193   -0.164002767863906
      6893     2.04490094462717   -0.188635683292311
      6894     2.04513855802998   -0.189021703514499
      6895     2.04537622665962   -0.158960378711568
      6896     2.04561395053533   -0.145811564893272
      6897     2.04585172967639   -0.211796896623622
      6898     2.04608956410207   -0.170130838891149
      6899     2.04632745383165   -0.191820350125366
      6900     2.04656539888442   -0.195704678611138
      6901     2.04680339927969   -0.173219000668657
      6902     2.04704145503675   -0.163761505225038
      6903     2.04727956617495   -0.187550001417406
      6904     2.04751773271359   -0.190879425833782
      6905     2.04775595467202   -0.168562631738508
      6906     2.04799423206959   -0.206271982193549
      6907     2.04823256492564   -0.163496116322283
      6908     2.04847095325955   -0.176910319043335
      6909     2.04870939709068    -0.15662013111455
      6910     2.04894789643842   -0.182700622376162
      6911     2.04918645132216   -0.168635010530168
      6912      2.0494250617613   -0.188273789334009
      6913     2.04966372777524   -0.158839747392134
      6914     2.04990244938342   -0.175510995737901
      6915     2.05014122660524   -0.159901303003153
      6916     2.05038005946016   -0.195246279597289
      6917     2.05061894796761   -0.166029374030396
      6918     2.05085789214705   -0.168417874155187
      6919     2.05109689201795   -0.202170517332796
      6920     2.05133594759977   -0.186609077125821
      6921       2.051575058912   -0.196018320041666
      6922     2.05181422597412   -0.161373005100247
      6923     2.05205344880564   -0.160166691905907
      6924     2.05229272742607   -0.168128358988546
      6925     2.05253206185493   -0.148489580184705
      6926     2.05277145211174   -0.183134895126125
      6927     2.05301089821603   -0.148393075129157
      6928     2.05325040018736   -0.160842227294737
      6929     2.05348995804527   -0.140793302004821
      6930     2.05372957180934   -0.152108519767722
      6931     2.05396924149913   -0.162434560711265
      6932     2.05420896713422   -0.145546175990517
      6933     2.05444874873421   -0.136595332088521
      6934      2.0546885863187   -0.154762408795268
      6935      2.0549284799073   -0.133796685477654
      6936     2.05516842951962    -0.15249453998991
      6937     2.05540843517529   -0.169141662071791
      6938     2.05564849689395   -0.145546175990517
      6939     2.05588861469525   -0.163713252697264
      6940     2.05612878859883     -0.1364505745052
      6941     2.05636901862437   -0.155679206822966
      6942     2.05660930479154   -0.162000287961303
      6943     2.05684964712002   -0.159563535308738
      6944      2.0570900456295   -0.135244261310861
      6945     2.05733050033969   -0.136812468463502
      6946     2.05757101127028   -0.167694086238584
      6947     2.05781157844102   -0.130684397436259
      6948     2.05805220187161    -0.17169904604379
      6949     2.05829288158181   -0.155534449239645
      6950     2.05853361759135   -0.155606828031305
      6951     2.05877440991999   -0.148175938754176
      6952     2.05901525858751   -0.185740531625897
      6953     2.05925616361367   -0.127330846755996
      6954     2.05949712501826   -0.150492060087308
      6955     2.05973814282107   -0.144460494115612
      6956      2.0599792170419   -0.166873793266433
      6957     2.06022034770058   -0.152156772295496
      6958     2.06046153481691   -0.174763081557411
      6959     2.06070277841073   -0.140334902990972
      6960     2.06094407850188   -0.134930619880333
      6961      2.0611854351102   -0.135678534060823
      6962     2.06142684825557   -0.109236148840909
      6963     2.06166831795783   -0.127258467964336
      6964     2.06190984423688   -0.152615171309344
      6965      2.0621514271126   -0.131215175241768
      6966     2.06239306660488   -0.124894094103431
      6967     2.06263476273362   -0.168490252946847
      6968     2.06287651551875   -0.128368276103128
      6969     2.06311832498019   -0.146897246768177
      6970     2.06336019113787   -0.154207504725872
      6971     2.06360211401173   -0.142578645532443
      6972     2.06384409362172   -0.145160155768329
      6973     2.06408612998781   -0.145184282032215
      6974     2.06432822312996   -0.132855761186069
      6975     2.06457037306815   -0.134206831963729
      6976     2.06481257982239   -0.145136029504442
      6977     2.06505484341265   -0.170227343946696
      6978     2.06529716385896   -0.108078088174344
      6979     2.06553954118132   -0.139755872657689
      6980     2.06578197539977   -0.166005247766509
      6981     2.06602446653434   -0.154400514836966
      6982     2.06626701460507    -0.11283096216004
      6983     2.06650961963203   -0.150081913601232
      6984     2.06675228163528   -0.135678534060823
      6985     2.06699500063488   -0.102529047480384
      6986     2.06723777665093   -0.140817428268708
      6987     2.06748060970351   -0.120382482756603
      6988     2.06772349981274   -0.117728593729057
      6989     2.06796644699871   -0.108367603340985
      6990     2.06820945128155   -0.112517320729512
      6991      2.0684525126814   -0.126655311367166
      6992     2.06869563121838   -0.125207735533959
      6993     2.06893880691266   -0.146101080059913
      6994     2.06918203978439   -0.114954073382077
      6995     2.06942532985373   -0.154907166378589
      6996     2.06966867714088   -0.172929485502015
      6997       2.069912081666   -0.137367372532898
      6998     2.07015554344931   -0.134037948116522
      6999       2.070399062511   -0.137150236157917
      7000      2.0706426388713   -0.113892517771058
      7001     2.07088627255042   -0.123084624311922
      7002     2.07112996356861   -0.135196008783087
      7003      2.0713737119461   -0.135413145158068
      7004     2.07161751770316   -0.118235245270679
      7005     2.07186138086004   -0.140021261560444
      7006     2.07210530143702   -0.117221942187434
      7007     2.07234927945438   -0.133507170311013
      7008     2.07259331493241   -0.120599619131584
      7009     2.07283740789142   -0.158188338267191
      7010     2.07308155835171  -0.0752181167605456
      7011     2.07332576633361   -0.143398938504593
      7012     2.07357003185745   -0.119489810992792
      7013     2.07381435494356   -0.129502210505807
      7014      2.0740587356123   -0.153121822850967
      7015     2.07430317388403   -0.145956322476592
      7016     2.07454766977912   -0.146221711379347
      7017     2.07479222331793   -0.123904917284073
      7018     2.07503683452087   -0.133386538991579
      7019     2.07528150340833  -0.0881739204677479
      7020     2.07552623000071  -0.0949534006199338
      7021     2.07577101431844   -0.122240205075885
      7022     2.07601585638193   -0.131963089422258
      7023     2.07626075621163   -0.124242684978488
      7024     2.07650571382799   -0.133531296574899
      7025     2.07675072925145    -0.14207199399082
      7026     2.07699580250248   -0.114905820854303
      7027     2.07724093360156   -0.150202544920666
      7028     2.07748612256917   -0.155823964406287
      7029     2.07773136942581   -0.115026452173737
      7030     2.07797667419197   -0.134158579435956
      7031     2.07822203688818   -0.108150466966004
      7032     2.07846745753496   -0.115340093604265
      7033     2.07871293615283   -0.165981121502622
      7034     2.07895847276235   -0.142192625310254
      7035     2.07920406738405   -0.112058921715663
      7036     2.07944972003852   -0.109429158952003
      7037     2.07969543074631   -0.129815851936335
      7038     2.07994119952801   -0.107185416410533
      7039     2.08018702640421   -0.129116190283618
      7040     2.08043291139551   -0.118283497798453
      7041     2.08067885452252   -0.117246068451321
      7042     2.08092485580587   -0.113385866229436
      7043     2.08117091526617  -0.0961597138142729
      7044     2.08141703292408   -0.118910780659509
      7045     2.08166320880024   -0.116449901743057
      7046     2.08190944291531   -0.130515513589051
      7047     2.08215573528996   -0.124918220367318
      7048     2.08240208594487    -0.12602802850611
      7049     2.08264849490072   -0.118959033187283
      7050     2.08289496217823   -0.125448998172827
      7051     2.08314148779808  -0.0954359258976695
      7052     2.08338807178102   -0.122023068700904
      7053     2.08363471414775   -0.110321830715814
      7054     2.08388141491902   -0.116739416909699
      7055     2.08412817411557   -0.120865008034338
      7056     2.08437499175817     -0.1074266790494
      7057     2.08462186786758   -0.117873351312377
      7058     2.08486880246458   -0.144581125435046
      7059     2.08511579556996   -0.136136933074672
      7060      2.0853628472045   -0.119441558465018
      7061     2.08560995738903   -0.121371659575961
      7062     2.08585712614435   -0.140793302004821
      7063     2.08610435349129   -0.120768502978791
      7064     2.08635163945069   -0.108295224549325
      7065     2.08659898404339   -0.122795109145281
      7066     2.08684638729026   -0.143929716310103
      7067     2.08709384921214   -0.126003902242223
      7068     2.08734136982994   -0.116691164381925
      7069     2.08758894916451   -0.109043138729815
      7070     2.08783658723678   -0.115364219868152
      7071     2.08808428406763   -0.122071321228678
      7072     2.08833203967798   -0.120696124187131
      7073     2.08857985408876   -0.135823291644144
      7074     2.08882772732091   -0.111817659076795
      7075     2.08907565939537  -0.0934575722589533
      7076      2.0893236503331   -0.130925660075127
      7077     2.08957170015505   -0.133700180422107
      7078     2.08981980888222   -0.109766926646418
      7079     2.09006797653557   -0.138597811991124
      7080     2.09031620313611   -0.116642911854151
      7081     2.09056448870484   -0.131118670186221
      7082     2.09081283326277   -0.128030508408713
      7083     2.09106123683094   -0.129067937755845
      7084     2.09130969943037   -0.147403898309799
      7085     2.09155822108212  -0.0948810218282735
      7086     2.09180680180723   -0.149840650962364
      7087     2.09205544162677   -0.125907397186676
      7088     2.09230414056182   -0.128971432700297
      7089     2.09255289863346   -0.144484620379499
      7090     2.09280171586278    -0.11297571974336
      7091      2.0930505922709   -0.127885750825392
      7092     2.09329952787893   -0.132349109644447
      7093     2.09354852270798   -0.110104694340833
      7094     2.09379757677921   -0.144460494115612
      7095     2.09404669011374   -0.107474931577174
      7096     2.09429586273275   -0.120285977701056
      7097     2.09454509465739   -0.102239532313742
      7098     2.09479438590883   -0.134472220866484
      7099     2.09504373650827  -0.0870641123289559
      7100     2.09529314647691   -0.118983159451169
      7101     2.09554261583593   -0.103469971771968
      7102     2.09579214460658   -0.130250124686297
      7103     2.09604173281005   -0.119224422090037
      7104     2.09629138046761  -0.0850375061624661
      7105     2.09654108760048   -0.111624648965701
      7106     2.09679085422993   -0.113699507659964
      7107     2.09704068037722   -0.132131973269466
      7108     2.09729056606363   -0.107692067952155
      7109     2.09754051131045   -0.119272674617811
      7110     2.09779051613898   -0.121082144409319
      7111     2.09804058057051    -0.11852476043732
      7112     2.09829070462637  -0.0989101078973662
      7113     2.09854088832789   -0.120261851437169
      7114      2.0987911316964  -0.0803328847045435
      7115     2.09904143475325   -0.131673574255617
      7116      2.0992917975198   -0.126148659825544
      7117     2.09954222001742   -0.113771886451624
      7118     2.09979270226748   -0.109815179174192
      7119     2.10004324429138   -0.104917547605175
      7120      2.1002938461105   -0.083614056593146
      7121     2.10054450774627    -0.13712610989403
      7122      2.1007952292201  -0.0959184511754051
      7123     2.10104601055342    -0.09415723391167
      7124     2.10129685176767   -0.114471548104341
      7125      2.1015477528843   -0.116377522951397
      7126     2.10179871392477   -0.128320023575354
      7127     2.10204973491055   -0.110828482257437
      7128     2.10230081586312   -0.142651024324103
      7129     2.10255195680397   -0.118404129117887
      7130      2.1028031577546    -0.13090153381124
      7131     2.10305441873653   -0.102360163633176
      7132     2.10330573977127   -0.154279883517532
      7133     2.10355712088037    -0.12265035156196
      7134     2.10380856208535  -0.0947362642449528
      7135     2.10406006340777   -0.109935810493626
      7136      2.1043116248692   -0.111890037868455
      7137     2.10456324649121   -0.123736033436866
      7138     2.10481492829539  -0.0743495712606214
      7139     2.10506667030331  -0.0881739204677479
      7140      2.1053184725366   -0.111721154021248
      7141     2.10557033501687   -0.132662751074975
      7142     2.10582225776574   -0.114061401618266
      7143     2.10607424080484    -0.11432679052102
      7144     2.10632628415582   -0.137681013963426
      7145     2.10657838784034   -0.121685301006489
      7146     2.10683055188006  -0.0876431426622387
      7147     2.10708277629666  -0.0889700871760117
      7148     2.10733506111183   -0.126076281033883
      7149     2.10758740634727    -0.10045418878612
      7150     2.10783981202467   -0.130443134797391
      7151     2.10809227816577     -0.1045074011191
      7152     2.10834480479229   -0.103469971771968
      7153     2.10859739192596   -0.117993982631811
      7154     2.10885003958855   -0.104386769799666
      7155      2.1091027478018   -0.125593755756148
      7156     2.10935551658749   -0.123350013214677
      7157      2.1096083459674   -0.116039755256982
      7158     2.10986123596332   -0.083614056593146
      7159     2.11011418659705  -0.0941331076477832
      7160     2.11036719789041  -0.0963285976614804
      7161     2.11062026986521   -0.116184512840303
      7162      2.1108734025433  -0.0928544156617837
      7163     2.11112659594651  -0.0959908299670655
      7164     2.11137985009669   -0.120310103964942
      7165     2.11163316501572   -0.071623303441415
      7166     2.11188654072546    -0.11770446746517
      7167     2.11213997724781   -0.107306047729967
      7168     2.11239347460466   -0.084168960662542
      7169     2.11264703281791  -0.0895491175092945
      7170     2.11290065190949  -0.0950981582032545
      7171     2.11315433190131  -0.0773412279825825
      7172     2.11340807281532   -0.119996462534414
      7173     2.11366187467347  -0.0936264561061608
      7174     2.11391573749772  -0.0990066129529133
      7175     2.11416966131003  -0.0719369448719431
      7176     2.11442364613239  -0.0984275826196305
      7177     2.11467769198679  -0.0764244299548847
      7178     2.11493179889522  -0.0944950016060849
      7179      2.1151859668797   -0.106172113327288
      7180     2.11544019596226   -0.100478315050007
      7181     2.11569448616493   -0.107450805313287
      7182     2.11594883750974   -0.107330173993853
      7183     2.11620325001876   -0.100960840327743
      7184     2.11645772371405   -0.124942346631205
      7185     2.11671225861768  -0.0966181128281218
      7186     2.11696685475175  -0.0806947786628452
      7187     2.11722151213834  -0.0957978198559712
      7188     2.11747623079957   -0.110973239840758
      7189     2.11773101075755  -0.0901281478425773
      7190     2.11798585203442  -0.0917687337868785
      7191     2.11824075465231  -0.0916963549952182
      7192     2.11849571863337   -0.104169633424685
      7193     2.11875074399976  -0.0716715559691885
      7194     2.11900583077366  -0.0935058247867269
      7195     2.11926097897724    -0.11073197720189
      7196     2.11951618863271  -0.0874260062872576
      7197     2.11977145976226  -0.0780408896352991
      7198      2.1200267923881   -0.121371659575961
      7199     2.12028218653247  -0.0597290553452311
      7200     2.12053764221759  -0.0936988348978211
      7201     2.12079315946572  -0.0907071781758601
      7202     2.12104873829911  -0.0784510361213745
      7203     2.12130437874003  -0.0978244260224609
      7204     2.12156008081075   -0.101588123188799
      7205     2.12181584453358  -0.0901281478425773
      7206      2.1220716699308  -0.0887529508010307
      7207     2.12232755702472   -0.133579549102673
      7208     2.12258350583768   -0.106847648716118
      7209     2.12283951639199   -0.112734457104493
      7210     2.12309558871001   -0.105689588049552
      7211     2.12335172281409     -0.1003094312028
      7212     2.12360791872659   -0.103880118258043
      7213     2.12386417646989   -0.084941001106919
      7214     2.12412049606638  -0.0951705369949149
      7215     2.12437687753844  -0.0977279209669138
      7216      2.1246333209085  -0.0881739204677479
      7217     2.12488982619896   -0.102094774730421
      7218     2.12514639343226   -0.102842688910912
      7219     2.12540302263084   -0.100188799883366
      7220     2.12565971381715   -0.113241108646115
      7221     2.12591646701365  -0.0560136107066666
      7222     2.12617328224281   -0.111648775229587
      7223     2.12643015952713  -0.0950499056754809
      7224     2.12668709888908  -0.0862196930929185
      7225     2.12694410035118   -0.103855991994157
      7226     2.12720116393595   -0.100719577688875
      7227      2.1274582896659  -0.0858095466068432
      7228     2.12771547756359    -0.10390424452193
      7229     2.12797272765156  -0.0555069591650441
      7230     2.12823003995236   -0.101781133299893
      7231     2.12848741448857  -0.0990066129529133
      7232     2.12874485128278  -0.0880050366205404
      7233     2.12900235035757   -0.085495905176315
      7234     2.12925991173555  -0.0849651273708058
      7235     2.12951753543932  -0.0869917335372955
      7236     2.12977522149153  -0.0804535160239774
      7237      2.1300329699148   -0.121009765617659
      7238     2.13029078073179   -0.120865008034338
      7239     2.13054865396514  -0.0996097695500829
      7240     2.13080658963753   -0.101467491869365
      7241     2.13106458777164  -0.0968352492031029
      7242     2.13132264839017   -0.084723864731938
      7243     2.13158077151581  -0.0849168748430322
      7244     2.13183895717127   -0.107885078063249
      7245     2.13209720537929   -0.112758583368379
      7246     2.13235551616259  -0.0763761774271111
      7247     2.13261388954393    -0.11912791703449
      7248     2.13287232554605  -0.0942537389672171
      7249     2.13313082419174   -0.117246068451321
      7250     2.13338938550376  -0.0931198045645383
      7251     2.13364800950491  -0.0966904916197822
      7252     2.13390669621799  -0.0990066129529133
      7253     2.13416544566582  -0.0953152945782356
      7254     2.13442425787121   -0.107064785091099
      7255     2.13468313285701     -0.1045074011191
      7256     2.13494207064605  -0.0930715520367648
      7257     2.13520107126119  -0.0899833902592566
      7258     2.13546013472531   -0.102697931327591
      7259     2.13571926106128  -0.0988377291057058
      7260     2.13597845029199  -0.0994891382306489
      7261     2.13623770244035  -0.0936988348978211
      7262     2.13649701752926  -0.0794643392046193
      7263     2.13675639558165   -0.121419912103734
      7264     2.13701583662045  -0.0795849705240533
      7265     2.13727534066861   -0.104700411230194
      7266     2.13753490774909  -0.0629378484421732
      7267     2.13779453788486  -0.0986688452584983
      7268     2.13805423109888  -0.0969558805225368
      7269     2.13831398741417  -0.0944950016060849
      7270     2.13857380685371    -0.11155227017404
      7271     2.13883368944052  -0.0805741473434113
      7272     2.13909363519762  -0.0909243145508411
      7273     2.13935364414805  -0.0761107885243565
      7274     2.13961371631486  -0.0986447189946116
      7275      2.1398738517211   -0.110611345882456
      7276     2.14013405038984  -0.0802846321767699
      7277     2.14039431234416  -0.0978968048141213
      7278     2.14065463760715  -0.0855441577040886
      7279     2.14091502620192   -0.118838401867849
      7280     2.14117547815158  -0.0943019914949907
      7281     2.14143599347926   -0.114568053159888
      7282     2.14169657220808   -0.105979103216193
      7283      2.1419572143612   -0.120840881770452
      7284     2.14221791996178   -0.111865911604568
      7285     2.14247868903299  -0.0932404358839722
      7286     2.14273952159801  -0.0826248797737879
      7287     2.14300041768002    -0.10255317374427
      7288     2.14326137730224   -0.102890941438685
      7289     2.14352240048788   -0.101925890883214
      7290     2.14378348726017   -0.108922507410381
      7291     2.14404463764235   -0.133531296574899
      7292     2.14430585165765   -0.106461628493929
      7293     2.14456712932936   -0.137391498796785
      7294     2.14482847068072  -0.0822871120793729
      7295     2.14508987573504   -0.113168729854455
      7296      2.1453513445156   -0.114206159201586
      7297     2.14561287704572  -0.0876190163983519
      7298      2.1458744733487  -0.0915274711480107
      7299     2.14613613344787  -0.0879085315649933
      7300     2.14639785736659  -0.0832521626348442
      7301     2.14665964512819   -0.107981583118796
      7302     2.14692149675604  -0.0759419046771491
      7303     2.14718341227352  -0.0927820368701234
      7304       2.147445391704   -0.104748663757968
      7305      2.1477074350709   -0.102191279785969
      7306     2.14796954239761   -0.082721384829335
      7307     2.14823171370756  -0.0951464107310281
      7308     2.14849394902417   -0.113844265243285
      7309      2.1487562483709  -0.0959425774392919
      7310     2.14901861177119  -0.0802363796489964
      7311     2.14928103924851    -0.11283096216004
      7312     2.14954353082633  -0.0892354760787663
      7313     2.14980608652816   -0.124821715311771
      7314     2.15006870637748  -0.0852305162735604
      7315      2.1503313903978  -0.0916963549952182
      7316     2.15059413861266   -0.123663654645205
      7317     2.15085695104558   -0.128247644783694
      7318     2.15111982772012   -0.084941001106919
      7319     2.15138276865982  -0.0855200314402018
      7320     2.15164577388827  -0.0839518242875609
      7321     2.15190884342903  -0.0787405512880159
      7322      2.1521719773057  -0.0646749394420215
      7323     2.15243517554189  -0.0840965818708816
      7324     2.15269843816121  -0.0814426928433355
      7325     2.15296176518728   -0.096376850189254
      7326     2.15322515664375  -0.0933369409395194
      7327     2.15348861255427  -0.0814185665794487
      7328     2.15375213294249  -0.0968835017308764
      7329     2.15401571783209  -0.0893319811343135
      7330     2.15427936724676  -0.0697897073860195
      7331     2.15454308121019   -0.086388576940126
      7332     2.15480685974608  -0.0739876773023197
      7333     2.15507070287817  -0.0798262331629211
      7334     2.15533461063018  -0.0914792186202371
      7335     2.15559858302584  -0.0818045868016372
      7336     2.15586262008893  -0.0805982736072981
      7337      2.1561267218432   -0.100960840327743
      7338     2.15639088831243  -0.0787888038157894
      7339      2.1566551195204  -0.0978968048141213
      7340     2.15691941549093  -0.0915757236757842
      7341     2.15718377624783   -0.102697931327591
      7342     2.15744820181491  -0.0656158637336061
      7343     2.15771269221601   -0.078837056343563
      7344     2.15797724747499  -0.0791989503018647
      7345      2.1582418676157  -0.0728778691635277
      7346     2.15850655266201  -0.0871364911206162
      7347      2.1587713026378  -0.0985482139390644
      7348     2.15903611756698  -0.0689452881499821
      7349     2.15930099747344  -0.0502715599016123
      7350     2.15956594238111  -0.0899592639953698
      7351     2.15983095231391  -0.0916481024674446
      7352     2.16009602729578  -0.0782580260102802
      7353     2.16036116735068  -0.0898868852037095
      7354     2.16062637250258   -0.101636375716573
      7355     2.16089164277545  -0.0831797838431839
      7356     2.16115697819327  -0.0841207081347684
      7357     2.16142237878006  -0.0552174439984027
      7358     2.16168784455982  -0.0918652388424256
      7359     2.16195337555657  -0.0871123648567294
      7360     2.16221897179435  -0.0698620861776798
      7361     2.16248463329721   -0.069283055844397
      7362     2.16275036008921  -0.0729261216913012
      7363     2.16301615219442  -0.0871364911206162
      7364     2.16328200963692   -0.116715290645812
      7365     2.16354793244081  -0.0672564496779073
      7366      2.1638139206302  -0.0922271328007274
      7367     2.16407997422919  -0.0594154139147029
      7368     2.16434609326193  -0.0889700871760117
      7369     2.16461227775255  -0.0830832787876367
      7370     2.16487852772522  -0.0788129300796762
      7371     2.16514484320409  -0.0691624245249631
      7372     2.16541122421334   -0.092492521703482
      7373     2.16567767077716   -0.060959494803457
      7374     2.16594418291977  -0.0918893651063124
      7375     2.16621076066536  -0.0984034563557437
      7376     2.16647740403816   -0.087715521453899
      7377     2.16674411306242   -0.118186992742906
      7378     2.16701088776238  -0.0624311969005508
      7379      2.1672777281623  -0.0863161981484656
      7380     2.16754463428646  -0.0731432580662823
      7381     2.16781160615913  -0.0778478795242049
      7382     2.16807864380463  -0.0976555421752535
      7383     2.16834574724726   -0.101950017147101
      7384     2.16861291651134   -0.110104694340833
      7385      2.1688801516212  -0.0811290514128073
      7386     2.16914745260119  -0.0575094390676471
      7387     2.16941481947566  -0.0728537428996409
      7388     2.16968225226899    -0.07960909678794
      7389     2.16994975100555  -0.0781373946908463
      7390     2.17021731570974  -0.0924683954395952
      7391     2.17048494640597  -0.0660018839557946
      7392     2.17075264311865  -0.0530702065124791
      7393     2.17102040587221  -0.0582091007203638
      7394      2.1712882346911  -0.0843619707736362
      7395     2.17155612959976   -0.102239532313742
      7396     2.17182409062266  -0.0524429236514227
      7397     2.17209211778428   -0.102167153522082
      7398     2.17236021110911  -0.0698862124415666
      7399     2.17262837062165   -0.103518224299742
      7400     2.17289659634642   -0.105375946619024
      7401     2.17316488830794  -0.0780167633714124
      7402     2.17343324653075  -0.0721299549830374
      7403      2.1737016710394   -0.096376850189254
      7404     2.17397016185845   -0.104362643535779
      7405     2.17423871901248  -0.0845791071486173
      7406     2.17450734252607  -0.0865092082595599
      7407     2.17477603242383   -0.101539870661025
      7408     2.17504478873035  -0.0759901572049226
      7409     2.17531361147028  -0.0790783189824308
      7410     2.17558250066823  -0.0653504748308515
      7411     2.17585145634887   -0.101177976702724
      7412     2.17612047853685  -0.0706823791498304
      7413     2.17638956725683  -0.0944950016060849
      7414     2.17665872253352  -0.0894767387176341
      7415     2.17692794439159   -0.100888461536082
      7416     2.17719723285577  -0.0861714405651449
      7417     2.17746658795076  -0.0685592679277936
      7418     2.17773600970131  -0.0464113576797271
      7419     2.17800549813216  -0.0984999614112909
      7420     2.17827505326807  -0.0642406666920595
      7421     2.17854467513381  -0.0955565572171034
      7422     2.17881436375415  -0.0788853088713365
      7423      2.1790841191539  -0.0990066129529133
      7424     2.17935394135785  -0.0722264600385845
      7425     2.17962383039084  -0.0739152985106593
      7426     2.17989378627768   -0.105979103216193
      7427     2.18016380904323   -0.093602329842274
      7428     2.18043389871234  -0.0878602790372197
      7429     2.18070405530988  -0.0575818178593074
      7430     2.18097427886072   -0.107909204327136
      7431     2.18124456938977  -0.0767380713854129
      7432     2.18151492692192   -0.106992406299438
      7433     2.18178535148209  -0.0845549808847305
      7434     2.18205584309522  -0.0770758390798278
      7435     2.18232640178624  -0.0907554307036336
      7436     2.18259702758011  -0.0658330001085871
      7437      2.1828677205018   -0.100695451424988
      7438     2.18313848057629  -0.0586192472064391
      7439     2.18340930782856  -0.0562307470816476
      7440     2.18368020228362  -0.0839276980236741
      7441      2.1839511639665  -0.0786681724963555
      7442     2.18422219290221  -0.0668704294557188
      7443      2.1844932891158    -0.05396287827629
      7444     2.18476445263233  -0.0832039101070706
      7445     2.18503568347685  -0.0745908338994892
      7446     2.18530698167445  -0.0805982736072981
      7447     2.18557834725022  -0.0597049290813443
      7448     2.18584978022926  -0.0758695258854887
      7449     2.18612128063669  -0.0735534045523576
      7450     2.18639284849764   -0.096039082494839
      7451     2.18666448383725  -0.0747838440105835
      7452     2.18693618668067  -0.0570269137899114
      7453     2.18720795705307  -0.0573164289565528
      7454     2.18747979497962  -0.0621658079977962
      7455     2.18775170048552   -0.102770310119251
      7456     2.18802367359597  -0.0482932062628961
      7457      2.1882957143362  -0.0964251027170276
      7458     2.18856782273141  -0.0737946671912254
      7459     2.18883999880687  -0.0610318735951174
      7460     2.18911224258781   -0.107523184104948
      7461     2.18938455409952  -0.0728054903718673
      7462     2.18965693336726  -0.0900798953148037
      7463     2.18992938041633   -0.100840209008309
      7464     2.19020189527203  -0.0710201468442454
      7465     2.19047447795968  -0.0654711061502854
      7466     2.19074712850461  -0.0791024452463176
      7467     2.19101984693216  -0.0731915105940558
      7468     2.19129263326768  -0.0552898227900631
      7469     2.19156548753655    -0.07960909678794
      7470     2.19183840976414  -0.0563755046649683
      7471     2.19211139997584  -0.0683421315528125
      7472     2.19238445819706  -0.0683180052889257
      7473     2.19265758445322  -0.0679319850667372
      7474     2.19293077876975  -0.0716715559691885
      7475     2.19320404117209   -0.047858933512934
      7476      2.1934773716857  -0.0758695258854887
      7477     2.19375077033604  -0.0792713290935251
      7478     2.19402423714859  -0.0688246568305482
      7479     2.19429777214886  -0.0828902686765425
      7480     2.19457137536235  -0.0877879002455594
      7481     2.19484504681457  -0.0778720057880917
      7482     2.19511878653106  -0.0985240876751776
      7483     2.19539259453736  -0.0777996269964313
      7484     2.19566647085903  -0.0757971470938284
      7485     2.19594041552165   -0.081611576690543
      7486     2.19621442855079  -0.0750251066494513
      7487     2.19648850997205  -0.0456634434992368
      7488     2.19676265981104  -0.0941813601755568
      7489     2.19703687809337  -0.0898868852037095
      7490      2.1973111648447  -0.0658330001085871
      7491     2.19758552009065  -0.0718163135525092
      7492      2.1978599438569  -0.0485344689017639
      7493      2.1981344361691  -0.0915757236757842
      7494     2.19840899705296  -0.0570510400537982
      7495     2.19868362653417  -0.0785716674408084
      7496     2.19895832463843    -0.05396287827629
      7497     2.19923309139148  -0.0809842938294866
      7498     2.19950792681905   -0.044191741402143
      7499     2.19978283094688  -0.0671116920945866
      7500     2.20005780380075  -0.0526841862902905
      7501     2.20033284540643  -0.0663637779140963
      7502      2.2006079557897  -0.0439263524993884
      7503     2.20088313497637  -0.0393423623608997
      7504     2.20115838299225  -0.0744943288439421
      7505     2.20143369986317  -0.0717680610247357
      7506     2.20170908561496  -0.0827455110932218
      7507     2.20198454027349  -0.0657606213169268
      7508     2.20226006386462  -0.0575818178593074
      7509     2.20253565641422  -0.0406693068746728
      7510     2.20281131794819  -0.0703446114554155
      7511     2.20308704849243  -0.0694519396916045
      7512     2.20336284807286  -0.0549279288317613
      7513     2.20363871671541  -0.0480036910962547
      7514     2.20391465444603  -0.0801398745934492
      7515     2.20419066129067  -0.0390528471942583
      7516      2.2044667372753  -0.0460012111936517
      7517     2.20474288242591  -0.0806947786628452
      7518     2.20501909676848  -0.0308499174727522
      7519     2.20529538032903  -0.0452774232770483
      7520     2.20557173313359  -0.0796332230518268
      7521     2.20584815520817  -0.0616832827200605
      7522     2.20612464657884  -0.0544936560817993
      7523     2.20640120727166  -0.0705376215665097
      7524     2.20667783731269  -0.0429854282078039
      7525     2.20695453672803  -0.0293058365839981
      7526     2.20723130554377  -0.0562307470816476
      7527     2.20750814378603  -0.0662190203307756
      7528     2.20778505148094  -0.0552898227900631
      7529     2.20806202865462  -0.0554587066372706
      7530     2.20833907533325  -0.0782338997463934
      7531     2.20861619154298  -0.0722747125663581
      7532     2.20889337730999  -0.0399213926941825
      7533     2.20917063266048  -0.0475452920824058
      7534     2.20944795762064  -0.0615626514006266
      7535      2.2097253522167  -0.0400661502775032
      7536     2.21000281647489  -0.0562789996094212
      7537     2.21028035042145  -0.0373398824582968
      7538     2.21055795408264  -0.0443606252493505
      7539     2.21083562748474   -0.041417221055163
      7540     2.21111337065402  -0.0475694183462926
      7541     2.21139118361679  -0.0511159791376497
      7542     2.21166906639935  -0.0548072975123274
      7543     2.21194701902803  -0.0635892575671163
      7544     2.21222504152916  -0.0607664846923628
      7545      2.2125031339291   -0.053745741901309
[truncated: 395,135 more chars]
