# Supplementary material for: Sustainable Electrochemical Strategy for Selective Double Bond Oxidation in the Presence of Aldehyde Groups with Mo─N─O Catalysts
Source: Adv Sci (Weinh). 2025 Jun 23;12(36):e06584. doi: 10.1002/advs.202506584 (PMC12463080; doi:10.1002/advs.202506584)
Supplement: Supplementary file 2 — Supporting Information [file ADVS-12-e06584-s002.zip › EPR/g-value of Mo-N-O]

     index     Field [g-factor]         Intensity []

         1     1.13558789082885    0.210400355880624
         2     1.13566116401835    0.250715342835438
         3     1.13573444666428     0.22009911396311
         4     1.13580773876848    0.238314443197631
         5     1.13588104033278    0.227433498184692
         6       1.135954351359    0.223742179810015
         7     1.13602767184899    0.198095961298365
         8     1.13610100180457    0.242994938391667
         9     1.13617434122758    0.218434401754922
        10     1.13624769011985    0.239593135183631
        11     1.13632104848321    0.241764498933441
        12      1.1363944163195    0.235371039003444
        13     1.13646779363055    0.228808695226239
        14     1.13654118041821    0.222704750462883
        15      1.1366145766843    0.246396741599703
        16     1.13668798243066    0.213705654033113
        17     1.13676139765914    0.241764498933441
        18     1.13683482237155     0.21387453788032
        19     1.13690825656976    0.221257174629676
        20     1.13698170025558    0.231317826670464
        21     1.13705515343087    0.239472503864197
        22     1.13712861609745    0.246107226433062
        23     1.13720208825718    0.236456720878349
        24     1.13727556991189    0.249895049863287
        25     1.13734906106342    0.244611398072082
        26     1.13742256171361    0.212354583255453
        27     1.13749607186431    0.228084907309635
        28     1.13756959151735    0.213609148977566
        29     1.13764312067458    0.217782992629979
        30     1.13771665933784    0.219158189671526
        31     1.13779020750898    0.220243871546431
        32     1.13786376518984    0.223114896948958
        33     1.13793733238226    0.255637100668341
        34     1.13801090908809    0.230208018531672
        35     1.13808449530918    0.237132256267179
        36     1.13815809104736    0.252331802515852
        37     1.13823169630449     0.20885627499187
        38     1.13830531108242    0.245914216321968
        39     1.13837893538299    0.217903623949413
        40     1.13845256920805    0.239303620016989
        41     1.13852621255944    0.201039365492552
        42     1.13859986543902    0.243670473780497
        43     1.13867352784864    0.243260327294422
        44     1.13874719979014    0.256602151223813
        45     1.13882088126538    0.222680624198996
        46      1.1388945722762    0.246855140613552
        47     1.13896827282446    0.226830341587523
        48     1.13904198291201    0.246083100169175
        49      1.1391157025407    0.244852660710949
        50     1.13918943171239    0.246831014349666
        51     1.13926317042892    0.242464160586158
        52     1.13933691869215    0.240099786725253
        53     1.13941067650394     0.26516697490362
        54     1.13948444386614    0.232668897448124
        55      1.1395582207806    0.234309483392425
        56     1.13963200724918    0.210713997311152
        57     1.13970580327374    0.233489190420275
        58     1.13977960885613    0.215177356130207
        59     1.13985342399821    0.224803735421033
        60     1.13992724870184    0.250932479210419
        61     1.14000108296887    0.220943533199148
        62     1.14007492680117    0.248929999307816
        63     1.14014878020058    0.228398548740164
        64     1.14022264316898    0.248254463918986
        65     1.14029651570822    0.220967659463035
        66     1.14037039782016    0.260365848390151
        67     1.14044428950667    0.249943302391061
        68      1.1405181907696    0.234140599545218
        69     1.14059210161081    0.254551418793436
        70     1.14066602203217    0.259786818056868
        71     1.14073995203554    0.258821767501397
        72     1.14081389162279    0.225479270809863
        73     1.14088784079577    0.242247024211177
        74     1.14096179955636    0.247482423474609
        75     1.14103576790641    0.244225377849893
        76      1.1411097458478    0.238531579572612
        77     1.14118373338238    0.257157055293209
        78     1.14125773051202    0.240920079697404
        79      1.1413317372386    0.250449953932683
        80     1.14140575356397    0.244008241474912
        81     1.14147977949001    0.248978251835589
        82     1.14155381501858    0.261523909056716
        83     1.14162786015155    0.250329322613249
        84     1.14170191489079    0.254358408682342
        85     1.14177597923817    0.225093250587674
        86     1.14185005319556    0.243911736419365
        87     1.14192413676484    0.241233721127932
        88     1.14199822994786    0.224297083879411
        89     1.14207233274651    0.251077236793739
        90     1.14214644516265    0.223911063657222
        91     1.14222056719816    0.237397645169934
        92     1.14229469885491    0.227023351698617
        93     1.14236884013477    0.247820191169024
        94     1.14244299103962    0.239086483642008
        95     1.14251715157133    0.251511509543701
        96     1.14259132173178    0.241957509044535
        97     1.14266550152285    0.249147135682797
        98      1.1427396909464    0.244177125322119
        99     1.14281389000431    0.209917830602888
       100     1.14288809869847    0.236529099670009
       101     1.14296231703074    0.237566529017141
       102     1.14303654500301    0.230545786226087
       103     1.14311078261716    0.233682200531369
       104     1.14318502987506    0.222077467601827
       105     1.14325928677859    0.243935862683252
       106     1.14333355332963    0.232331129753709
       107     1.14340782953007    0.252621317682493
       108     1.14348211538178    0.220822901879714
       109     1.14355641088665    0.230135639740012
       110     1.14363071604655     0.22564815465707
       111     1.14370503086337    0.250498206460457
       112     1.14377935533899    0.226299563782014
       113      1.1438536894753    0.248133832599552
       114     1.14392803327417    0.223235528268392
       115      1.1440023867375    0.264201924348149
       116     1.14407674986716    0.243694600044384
       117     1.14415112266505    0.261041383778981
       118     1.14422550513304    0.213367886338698
       119     1.14429989727303    0.241909256516762
       120     1.14437429908689    0.218024255268847
       121     1.14444871057653    0.234261230864652
       122     1.14452313174382    0.248085580071778
       123     1.14459756259065    0.252162918668644
       124     1.14467200311891    0.255371711765587
       125      1.1447464533305    0.198771496687194
       126     1.14482091322729     0.24350158993329
       127     1.14489538281119     0.22827791742073
       128     1.14496986208408    0.236263710767255
       129     1.14504435104784     0.22482786168492
       130     1.14511884970439    0.242174645419517
       131     1.14519335805559    0.243911736419365
       132     1.14526787610336    0.242946685863894
       133     1.14534240384957    0.230401028642767
       134     1.14541694129613    0.261982308070565
       135     1.14549148844493    0.221281300893563
       136     1.14556604529787    0.227288740601372
       137     1.14564061185682    0.217638235046658
       138     1.14571518812371    0.258628757390302
       139     1.14578977410041    0.245648827419213
       140     1.14586436978883    0.243791105099931
       141     1.14593897519086     0.22287363431009
       142      1.1460135903084    0.243163822238875
       143     1.14608821514335    0.248399221502306
       144      1.1461628496976    0.230328649851106
       145     1.14623749397306    0.231076564031596
       146     1.14631214797163    0.241836877725102
       147      1.1463868116952    0.246927519405213
       148     1.14646148514567    0.224755482893259
       149     1.14653616832496    0.224876114212693
       150     1.14661086123494    0.235298660211783
       151     1.14668556387754    0.241161342336272
       152     1.14676027625465    0.251246120640947
       153     1.14683499836818    0.249412524585551
       154     1.14690973022002    0.231848604475974
       155     1.14698447181208    0.251028984265966
       156     1.14705922314627    0.245504069835892
       157     1.14713398422449    0.223211402004505
       158     1.14720875504865    0.227578255768013
       159     1.14728353562065    0.238000801767103
       160      1.1473583259424    0.257615454307057
       161      1.1474331260158    0.231848604475974
       162     1.14750793584277     0.22692684664307
       163     1.14758275542521    0.242946685863894
       164     1.14765758476502    0.268906545806072
       165     1.14773242386413    0.222680624198996
       166     1.14780727272443    0.232668897448124
       167     1.14788213134784     0.24005153419748
       168     1.14795699973626    0.244611398072082
       169     1.14803187789162    0.246975771932986
       170     1.14810676581581     0.23187273073986
       171     1.14818166351076    0.227095730490277
       172     1.14825657097837    0.244587271808195
       173     1.14833148822055    0.268351641736676
       174     1.14840641523923    0.242488286850045
       175     1.14848135203631    0.231173069087144
       176      1.1485562986137    0.250642964043777
       177     1.14863125497333    0.245262807197025
       178     1.14870622111711    0.241619741350121
       179     1.14878119704696    0.240895953433517
       180     1.14885618276478    0.242126392891743
       181      1.1489311782725    0.222366982768468
       182     1.14900618357203    0.222415235296241
       183      1.1490811986653    0.257591328043171
       184     1.14915622355422    0.239207114961442
       185     1.14923125824071    0.250136312502155
       186     1.14930630272668    0.251439130752041
       187     1.14938135701407    0.258532252334755
       188     1.14945642110478    0.267748485139506
       189     1.14953149500074    0.249605534696646
       190     1.14960657870388    0.238965852322574
       191     1.14968167221611    0.254865060223964
       192     1.14975677553935    0.225093250587674
       193     1.14983188867553    0.245793585002534
       194     1.14990701162658    0.259231913987472
       195     1.14998214439441    0.238410948253178
       196     1.15005728698095    0.265504742598035
       197     1.15013243938812    0.236939246156085
       198     1.15020760161785    0.242440034322271
       199     1.15028277367207    0.258483999806982
       200     1.15035795555271    0.248423347766193
       201     1.15043314726168    0.232644771184237
       202     1.15050834880092    0.270547131750373
       203     1.15058356017235    0.243477463669403
       204      1.1506587813779    0.255130449126719
       205     1.15073401241951    0.244225377849893
       206      1.1508092532991    0.232427634809256
       207      1.1508845040186    0.233585695475822
       208     1.15095976457994    0.226371942573674
       209     1.15103503498505    0.237976675503216
       210     1.15111031523587    0.261403277737282
       211     1.15118560533432    0.253417484390757
       212     1.15126090528234    0.221860331226845
       213     1.15133621508186    0.247410044682948
       214     1.15141153473482    0.231510836781559
       215     1.15148686424314    0.258918272556944
       216     1.15156220360877    0.255637100668341
       217     1.15163755283363    0.241716246405668
       218     1.15171291191967    0.232572392392577
       219     1.15178828086882    0.239472503864197
       220     1.15186365968301    0.271777571208599
       221     1.15193904836419    0.252500686363059
       222     1.15201444691428    0.236480847142236
       223     1.15208985533524    0.242729549488912
       224     1.15216527362899    0.254141272307361
       225     1.15224070179747    0.249846797335513
       226     1.15231613984263    0.238314443197631
       227     1.15239158776641    0.226154806198693
       228     1.15246704557074    0.219302947254847
       229     1.15254251325757    0.234019968225784
       230     1.15261799082884    0.215273861185754
       231     1.15269347828649    0.263719399070413
       232     1.15276897563246    0.238266190669858
       233      1.1528444828687    0.254141272307361
       234     1.15291999999714    0.242729549488912
       235     1.15299552701974    0.252886706585248
       236     1.15307106393844    0.259521429154113
       237     1.15314661075519    0.236384342086689
       238     1.15322216747192     0.24574533247476
       239     1.15329773409058     0.22557577586541
       240     1.15337331061313    0.232210498434275
       241     1.15344889704151    0.231269574142691
       242     1.15352449337766    0.229291220503975
       243     1.15360009962354    0.246034847641402
       244      1.1536757157811    0.249026504363363
       245     1.15375134185227    0.243019064655554
       246     1.15382697783902    0.222704750462883
       247     1.15390262374329    0.244225377849893
       248     1.15397827956703    0.230666417545521
       249      1.1540539453122    0.276096172444333
       250     1.15412962098075    0.244828534447063
       251     1.15420530657462    0.234840261197935
       252     1.15428100209578     0.24784431743291
       253     1.15435670754617    0.250353448877136
       254     1.15443242292775    0.245142175877591
       255     1.15450814824247    0.233054917670313
       256     1.15458388349229    0.244032367738799
       257     1.15465962867916    0.243429211141629
       258     1.15473538380504    0.263815904125961
       259     1.15481114887189    0.263864156653734
       260     1.15488692388165    0.230256271059446
       261      1.1549627088363    0.254165398571248
       262     1.15503850373779    0.242005761572309
       263     1.15511430858807    0.243139695974988
       264     1.15519012338911    0.216986825921715
       265     1.15526594814286    0.241861003988988
       266     1.15534178285128    0.235612301642312
       267     1.15541762751634    0.261379151473396
       268     1.15549348213999    0.221184795838016
       269     1.15556934672421    0.231269574142691
       270     1.15564522127094    0.220750523088053
       271     1.15572110578215    0.255106322862832
       272     1.15579700025981    0.263285126320451
       273     1.15587290470588    0.243163822238875
       274     1.15594881912232    0.244563145544308
       275     1.15602474351109    0.226975099170843
       276     1.15610067787417    0.244370135433214
       277     1.15617662221352    0.238242064405971
       278      1.1562525765311    0.243694600044384
       279     1.15632854082888    0.231631468100992
       280     1.15640451510883    0.262826727306603
       281     1.15648049937292    0.265794257764677
       282      1.1565564936231    0.249774418543853
       283     1.15663249786137    0.256047247154417
       284     1.15670851208967    0.250136312502155
       285     1.15678453630998     0.26719358107011
       286     1.15686057052428    0.223283780796166
       287     1.15693661473453    0.255251080446153
       288      1.1570126689427    0.260438227181811
       289     1.15708873315077    0.257929095737586
       290     1.15716480736071    0.250281070085476
       291     1.15724089157449    0.224876114212693
       292     1.15731698579408    0.237397645169934
       293     1.15739309002146    0.245697079946987
       294     1.15746920425861    0.274359081444485
       295     1.15754532850749    0.235395165267331
       296     1.15762146277009    0.235467544058991
       297     1.15769760704837       0.259545555418
       298     1.15777376134432    0.262344202028867
       299     1.15784992565992    0.242054014100083
       300     1.15792609999713    0.242126392891743
       301     1.15800228435794    0.268351641736676
       302     1.15807847874434    0.231679720628766
       303     1.15815468315828    0.256674530015473
       304     1.15823089760176    0.218796295713224
       305     1.15830712207676    0.258701136181963
       306     1.15838335658526    0.262971484889923
       307     1.15845960112923    0.263695272806527
       308     1.15853585571066     0.23517802889235
       309     1.15861212033154    0.248568105349514
       310     1.15868839499384    0.245479943572006
       311     1.15876467969955    0.256964045182114
       312     1.15884097445065    0.225768785976504
       313     1.15891727924912    0.222994265629524
       314     1.15899359409696    0.261427404001169
       315     1.15906991899614    0.262730222251055
       316     1.15914625394866    0.248302716446759
       317     1.15922259895649    0.236866867364424
       318     1.15929895402163    0.260993131251207
       319     1.15937531914606    0.235371039003444
       320     1.15945169433178    0.274141945069504
       321     1.15952807958076    0.241281973655706
       322     1.15960447489501     0.24979854480774
       323      1.1596808802765     0.22062989176862
       324     1.15975729572723    0.249098883155023
       325     1.15983372124919    0.246806888085779
       326     1.15991015684437    0.220436881657525
       327     1.15998660251476    0.238338569461518
       328     1.16006305826235    0.223066644421185
       329     1.16013952408914    0.246734509294118
       330     1.16021599999713    0.234864387461821
       331     1.16029248598829    0.242512413113931
       332     1.16036898206464    0.262874979834376
       333     1.16044548822815    0.214984346019112
       334     1.16052200448084    0.237542402753254
       335     1.16059853082469    0.259569681681887
       336      1.1606750672617    0.237638907808801
       337     1.16075161379387    0.222415235296241
       338     1.16082817042319    0.260076333223509
       339     1.16090473715167    0.262947358626036
       340     1.16098131398129    0.255781858251662
       341     1.16105790091407    0.249991554918834
       342       1.161134497952    0.230545786226087
       343     1.16121110509708    0.242440034322271
       344     1.16128772235131    0.225189755643221
       345     1.16136434971669    0.245504069835892
       346     1.16144098719522    0.271029657028109
       347     1.16151763478891    0.240027407933593
       348     1.16159429249976    0.247940822488458
       349     1.16167096032977     0.22902583160122
       350     1.16174763828095    0.256433267376605
       351      1.1618243263553    0.228181412365183
       352     1.16190102455482    0.251342625696494
       353     1.16197773288152    0.242753675752799
       354     1.16205445133741    0.275324131999956
       355     1.16213117992449    0.213078371172057
       356     1.16220791864477    0.243718726308271
       357     1.16228466750026    0.250667090307664
       358     1.16236142649296    0.225406892018203
       359     1.16243819562489    0.257157055293209
       360     1.16251497489805    0.221860331226845
       361     1.16259176431445    0.236553225933896
       362      1.1626685638761    0.225841164768165
       363     1.16274537358502    0.256650403751586
       364     1.16282219344321    0.235419291531217
       365     1.16289902345269    0.268255136681129
       366     1.16297586361546    0.235346912739557
       367     1.16305271393355    0.258483999806982
       368     1.16312957440896    0.235901816808953
       369     1.16320644504371    0.274479712763918
       370     1.16328332583982    0.246782761821892
       371     1.16336021679929     0.23674623604499
       372     1.16343711792414    0.249074756891136
       373     1.16351402921639    0.236553225933896
       374     1.16359095067806    0.261861676751131
       375     1.16366788231117    0.235371039003444
       376     1.16374482411772     0.26644566688962
       377     1.16382177609974    0.244756155655402
       378     1.16389873825925    0.248471600293967
       379     1.16397571059827      0.2511496155854
       380     1.16405269311881    0.248761115460608
       381      1.1641296858229    0.255082196598945
       382     1.16420668871255     0.24709640325242
       383      1.1642837017898    0.246107226433062
       384     1.16436072505666    0.265070469848073
       385     1.16443775851514    0.245721206210874
       386     1.16451480216729    0.258990651348604
       387     1.16459185601511    0.232355256017596
       388     1.16466892006064    0.232693023712011
       389      1.1647459943059    0.234116473281331
       390     1.16482307875291    0.246227857752496
       391     1.16490017340369     0.23389933690635
       392     1.16497727826029    0.259014777612491
       393     1.16505439332471    0.245118049613704
       394     1.16513151859899    0.246879266877439
       395     1.16520865408516    0.241330226183479
       396     1.16528579978525    0.261355025209509
       397     1.16536295570128     0.27747136948588
       398     1.16544012183528    0.242994938391667
       399     1.16551729818929    0.251680393390909
       400     1.16559448476532    0.239279493753103
       401     1.16567168156543    0.241885130252875
       402     1.16574888859163    0.237880170447669
       403     1.16582610584596    0.249919176127174
       404     1.16590333333045    0.230256271059446
       405     1.16598057104713    0.252355928779739
       406     1.16605781899804    0.241088963544611
       407     1.16613507718521     0.23044928117054
       408     1.16621234561068    0.247675433585703
       409     1.16628962427648    0.236697983517217
       410     1.16636691318465     0.25677103507102
       411     1.16644421233723    0.246806888085779
       412     1.16652152173624    0.235708806697859
       413     1.16659884138373    0.240365175628008
       414     1.16667617128174    0.252717822738041
       415     1.16675351143231    0.242029887836196
       416     1.16683086183747    0.236625604725556
       417     1.16690822249926    0.234550746031293
       418     1.16698559341973    0.282248369735463
       419     1.16706297460092    0.249557282168872
       420     1.16714036604485    0.267024697222903
       421     1.16721776775359    0.225189755643221
       422     1.16729517972917    0.251776898446456
       423     1.16737260197363    0.244056494002686
       424     1.16745003448902    0.267145328542337
       425     1.16752747727737    0.254865060223964
       426     1.16760493034075    0.233320306573067
       427     1.16768239368118    0.245093923349817
       428     1.16775986730072    0.258532252334755
       429     1.16783735120141    0.263791777862074
       430      1.1679148453853    0.256192004737737
       431     1.16799234985443    0.236939246156085
       432     1.16806986461086    0.255637100668341
       433     1.16814738965663    0.238869347267027
       434     1.16822492499379    0.230907680184389
       435     1.16830247062439    0.268158631625581
       436     1.16838002655048    0.247168782044081
       437     1.16845759277411    0.234116473281331
       438     1.16853516929733    0.255637100668341
       439      1.1686127561222    0.245576448627553
       440     1.16869035325076    0.261162015098415
       441     1.16876796068507    0.281693465666067
       442     1.16884557842718    0.250642964043777
       443     1.16892320647914    0.252114666140871
       444     1.16900084484301     0.23734939264216
       445     1.16907849352085    0.236577352197783
       446     1.16915615251471    0.233344432836954
       447     1.16923382182664    0.240823574641857
       448      1.1693115014587     0.24154736255846
       449     1.16938919141296    0.230545786226087
       450     1.16946689169146    0.269196060972713
       451     1.16954460229626    0.258628757390302
       452     1.16962232322943    0.255974868362756
       453     1.16970005449302    0.233706326795256
       454     1.16977779608909    0.236818614836651
       455      1.1698555480197    0.250908352946532
       456     1.16993331028692    0.257494822987623
       457      1.1700110828928    0.235105650100689
       458     1.17008886583941    0.247868443696797
       459     1.17016665912881    0.251704519654796
       460     1.17024446276306    0.264636197098111
       461     1.17032227674423     0.25257306515472
       462     1.17040010107437     0.24289843333612
       463     1.17047793575556    0.206564279922625
       464     1.17055578078986    0.233754579323029
       465     1.17063363617934    0.252138792404758
       466     1.17071150192606    0.246058973905288
       467     1.17078937803209    0.267169454806223
       468     1.17086726449949    0.258049727057019
       469     1.17094516133034    0.246227857752496
       470     1.17102306852671    0.242488286850045
       471     1.17110098609065     0.25541996429336
       472     1.17117891402425    0.251656267127022
       473     1.17125685232957    0.249774418543853
       474     1.17133480100868    0.252428307571399
       475     1.17141276006365    0.244804408183176
       476     1.17149072949657    0.232693023712011
       477     1.17156870930949    0.233006665142539
       478     1.17164669950449    0.232837781295332
       479     1.17172470008364    0.243984115211025
       480     1.17180271104903    0.232982538878652
       481     1.17188073240272    0.265890762820224
       482     1.17195876414678    0.225262134434882
       483     1.17203680628331    0.236408468350575
       484     1.17211485881436    0.257036423973775
       485     1.17219292174202    0.252983211640795
       486     1.17227099506836    0.252548938890833
       487     1.17234907879547    0.265818384028564
       488     1.17242717292542    0.243332706086082
       489     1.17250527746029    0.257784338154265
       490     1.17258339240216     0.26224769697332
       491     1.17266151775311    0.245311059724798
       492     1.17273965351522    0.255058070335058
       493     1.17281779969057     0.24784431743291
       494     1.17289595628125    0.238362695725405
       495     1.17297412328933    0.246010721377515
       496      1.1730523007169    0.228060781045749
       497     1.17313048856605    0.235684680433972
       498     1.17320868683885    0.236818614836651
       499     1.17328689553739    0.257904969473699
       500     1.17336511466376    0.225913543559825
       501     1.17344334422004    0.241378478711253
       502     1.17352158420832     0.25324860054355
       503     1.17359983463069     0.21860328560213
       504     1.17367809548922    0.258845893765283
       505     1.17375636678602    0.239665513975291
       506     1.17383464852317    0.280752541374482
       507     1.17391294070275    0.231028311503823
       508     1.17399124332687    0.258387494751434
       509      1.1740695563976    0.244056494002686
       510     1.17414787991704    0.255805984515549
       511     1.17422621388728    0.262947358626036
       512     1.17430455831041    0.241957509044535
       513     1.17438291318852    0.255226954182266
       514     1.17446127852372    0.264322555667583
       515     1.17453965431808    0.257229434084869
       516     1.17461804057371    0.239182988697555
       517     1.17469643729269     0.24072706958631
       518     1.17477484447713    0.225599902129297
       519     1.17485326212912    0.248616357877288
       520     1.17493169025076     0.26726595986177
       521     1.17501012884414    0.229677240726163
       522     1.17508857791136    0.255902489571096
       523     1.17516703745452    0.271150288347543
       524     1.17524550747572    0.254334282418455
       525     1.17532398797706    0.271560434833618
       526     1.17540247896063    0.242102266627856
       527     1.17548098042853     0.22137780594911
       528     1.17555949238287    0.266952318431242
       529     1.17563801482576    0.257784338154265
       530     1.17571654775928    0.253827630876833
       531     1.17579509118554    0.246638004238571
       532     1.17587364510665    0.264877459736979
       533     1.17595220952471    0.240075660461366
       534     1.17603078444183    0.252235297460305
       535      1.1761093698601    0.235829438017293
       536     1.17618796578164    0.253272726807437
       537     1.17626657220854     0.25616787847385
       538     1.17634518914292    0.251752772182569
       539     1.17642381658689    0.236480847142236
       540     1.17650245454254    0.254334282418455
       541     1.17658110301199    0.251197868113173
       542     1.17665976199735    0.239472503864197
       543     1.17673843150073    0.243212074766648
       544     1.17681711152423     0.25332097933521
       545     1.17689580206997    0.255926615834983
       546     1.17697450314006    0.253007337904682
       547      1.1770532147366    0.240027407933593
       548     1.17713193686172    0.257301812876529
       549     1.17721066951752    0.230859427656615
       550     1.17728941270611    0.244080620266572
       551     1.17736816642962     0.23667385725333
       552     1.17744693069015    0.264153671820376
       553     1.17752570548982    0.243984115211025
       554     1.17760449083075    0.255950742098869
       555     1.17768328671505     0.23944837760031
       556     1.17776209314483    0.231414331726011
       557     1.17784091012222      0.2553475855017
       558     1.17791973764934    0.270064606472637
       559     1.17799857572829    0.224417715198844
       560      1.1780774243612    0.251752772182569
       561      1.1781562835502    0.259642060473547
       562     1.17823515329739    0.259400797834679
       563      1.1783140336049    0.209652441700133
       564     1.17839292447485    0.255082196598945
       565     1.17847182590937    0.259738565529094
       566     1.17855073791057    0.258049727057019
       567     1.17862966048057    0.258242737168114
       568     1.17870859362151    0.252380055043626
       569      1.1787875373355    0.239327746280876
       570     1.17886649162468    0.244008241474912
       571     1.17894545649115    0.262102939389999
       572     1.17902443193706    0.223742179810015
       573     1.17910341796452    0.262802601042716
       574     1.17918241457567    0.245841837530307
       575     1.17926142177262    0.262295949501093
       576     1.17934043955752     0.24079944837797
       577     1.17941946793248    0.256192004737737
       578     1.17949850689964    0.251004858002079
       579     1.17957755646112    0.253610494501851
       580     1.17965661661906    0.257494822987623
       581     1.17973568737559    0.272597864180749
       582     1.17981476873283    0.236070700656161
       583     1.17989386069293    0.227143983018051
       584     1.17997296325801    0.254093019779587
       585      1.1800520764302    0.250160438766042
       586     1.18013120021164    0.242657170697252
       587     1.18021033460447    0.258701136181963
       588     1.18028947961081    0.248278590182873
       589     1.18036863523281    0.271222667139203
       590      1.1804478014726    0.263212747528791
       591     1.18052697833231    0.267989747778374
       592     1.18060616581409    0.228495053795711
       593     1.18068536392006    0.253706999557399
       594     1.18076457265238     0.26847227305611
       595     1.18084379201318    0.251994034821437
       596     1.18092302200459    0.215370366241301
       597     1.18100226262876    0.261958181806678
       598     1.18108151388783    0.235467544058991
       599     1.18116077578393    0.258073853320906
       600     1.18124004831922    0.248833494252269
       601     1.18131933149583    0.241667993877894
       602     1.18139862531591    0.221233048365789
       603     1.18147792978159    0.257253560348756
       604     1.18155724489503    0.251342625696494
       605     1.18163657065837    0.240944205961291
       606     1.18171590707375    0.237735412864348
       607     1.18179525414332    0.276771707833163
       608     1.18187461186922    0.268375768000563
       609      1.1819539802536    0.251101363057626
       610     1.18203335929862    0.232065740850955
       611     1.18211274900641    0.243839357627705
       612     1.18219214937912    0.245865963794194
       613     1.18227156041892    0.284347354693613
       614     1.18235098212793     0.23795254923933
       615     1.18243041450832    0.236118953183934
       616     1.18250985756224    0.245528196099779
       617     1.18258931129184    0.242753675752799
       618     1.18266877569926    0.236432594614462
       619     1.18274825078667    0.241788625197328
       620     1.18282773655621    0.237011624947745
       621     1.18290723301004    0.253803504612946
       622     1.18298674015032    0.236818614836651
       623     1.18306625797919    0.249895049863287
       624     1.18314578649882    0.264901586000866
       625     1.18322532571135    0.247651307321816
       626     1.18330487561896    0.275203500680522
       627     1.18338443622379    0.265721878973016
       628       1.183464007528    0.264250176875923
       629     1.18354358953375    0.266325035570186
       630      1.1836231822432    0.236311963295028
       631     1.18370278565851    0.256746908807133
       632     1.18378239978184    0.249002378099476
       633     1.18386202461535    0.262271823237206
       634      1.1839416601612    0.258725262445849
       635     1.18402130642155    0.250184565029928
       636     1.18410096339857    0.226782089059749
       637     1.18418063109442    0.243863483891591
       638     1.18426030951126    0.240678817058536
       639     1.18433999865126     0.27476922793056
       640     1.18441969851658    0.245238680933138
       641     1.18449940910939    0.250377575141023
       642     1.18457913043185    0.246372615335817
       643     1.18465886248613    0.270909025708675
       644     1.18473860527439    0.241064837280725
       645     1.18481835879882    0.248013201280118
       646     1.18489812306156    0.238748715947593
       647      1.1849778980648     0.26171691916781
       648     1.18505768381069    0.271270919666976
       649     1.18513748030142    0.249653787224419
       650     1.18521728753915    0.268086252833921
       651     1.18529710552606    0.246010721377515
       652     1.18537693426431    0.255950742098869
       653     1.18545677375607    0.255323459237813
       654     1.18553662400353    0.268834167014411
       655     1.18561648500885    0.245504069835892
       656     1.18569635677421    0.258266863432001
       657     1.18577623930179    0.256939918918228
       658     1.18585613259375    0.259931575640189
       659     1.18593603665227    0.265673626445243
       660     1.18601595147954    0.285095268874103
       661     1.18609587707773    0.276072046180446
       662     1.18617581344901    0.277398990694219
       663     1.18625576059557    0.275034616833315
       664     1.18633571851957    0.244056494002686
       665     1.18641568722322    0.261306772681735
       666     1.18649566670867    0.251849277238116
       667     1.18657565697812     0.24432188290544
       668     1.18665565803374    0.242102266627856
       669     1.18673566987772    0.225985922351485
       670     1.18681569251223    0.262609590931621
       671     1.18689572593947    0.224369462671071
       672     1.18697577016161     0.27281500055573
       673     1.18705582518085    0.259521429154113
       674     1.18713589099935    0.257277686612642
       675     1.18721596761932    0.216697310755074
       676     1.18729605504293    0.261330898945622
       677     1.18737615327237    0.242488286850045
       678     1.18745626230984    0.255516469348907
       679     1.18753638215751    0.255974868362756
       680     1.18761651281757    0.247217034571854
       681     1.18769665429222    0.257301812876529
       682     1.18777680658364    0.261427404001169
       683     1.18785696969403    0.251487383279815
       684     1.18793714362557    0.274503839027805
       685     1.18801732838045    0.267145328542337
       686     1.18809752396087    0.241426731239026
       687     1.18817773036903    0.247940822488458
       688      1.1882579476071    0.240895953433517
       689     1.18833817567729    0.239569008919744
       690      1.1884184145818    0.245142175877591
       691      1.1884986643228    0.232162245906502
       692     1.18857892490251    0.250884226682645
       693     1.18865919632312    0.239400125072536
       694     1.18873947858682    0.257301812876529
       695     1.18881977169581    0.252621317682493
       696     1.18890007565228    0.265504742598035
       697     1.18898039045845    0.275324131999956
       698      1.1890607161165    0.252524812626946
       699     1.18914105262863    0.273369904625127
       700     1.18922139999705    0.259328419043019
       701     1.18930175822396    0.251028984265966
       702     1.18938212731156    0.266711055792375
       703     1.18946250726204     0.26022109080683
       704     1.18954289807762    0.244756155655402
       705     1.18962329976049    0.257253560348756
       706     1.18970371231286    0.242054014100083
       707     1.18978413573693    0.254310156154568
       708     1.18986457003491    0.252910832849135
       709     1.18994501520901    0.264250176875923
       710     1.19002547126142    0.253803504612946
       711     1.19010593819436    0.270136985264298
       712     1.19018641601004    0.262488959612188
       713     1.19026690471065    0.242029887836196
       714     1.19034740429842    0.245407564780345
       715     1.19042791477554     0.27192232879192
       716     1.19050843614424    0.250039807446608
       717     1.19058896840671    0.262054686862225
       718     1.19066951156517    0.263116242473244
       719     1.19075006562184    0.277833263444181
       720     1.19083063057892    0.253176221751889
       721     1.19091120643862     0.26014871201517
       722     1.19099179320317    0.256264383529398
       723     1.19107239087476    0.247916696224571
       724     1.19115299945563    0.256288509793284
       725     1.19123361894798    0.225961796087599
       726     1.19131424935403    0.266059646667431
       727     1.19139489067599    0.253079716696342
       728     1.19147554291608    0.258435747279208
       729     1.19155620607653    0.259207787723585
       730     1.19163688015954    0.257543075515397
       731     1.19171756516734    0.260727742348452
       732     1.19179826110214    0.247916696224571
       733     1.19187896796617    0.245383438516459
       734     1.19195968576164    0.273152768250145
       735     1.19204041449078    0.236311963295028
       736     1.19212115415581    0.223066644421185
       737     1.19220190475895    0.257325939140416
       738     1.19228266630243    0.251318499432607
       739     1.19236343878846    0.255033944071172
       740     1.19244422221927    0.251053110529853
       741     1.19252501659709    0.285047016346329
       742     1.19260582192414    0.227023351698617
       743     1.19268663820264    0.249147135682797
       744     1.19276746543483    0.277760884652521
       745     1.19284830362293    0.258990651348604
       746     1.19292915276917    0.258677009918076
       747     1.19301001287578    0.244828534447063
       748     1.19309088394498    0.248182085127325
       749     1.19317176597901    0.275903162333239
       750      1.1932526589801    0.262030560598339
       751     1.19333356295046    0.257157055293209
       752     1.19341447789235    0.238652210892046
       753     1.19349540380799    0.261548035320603
       754     1.19357634069961    0.269413197347694
       755     1.19365728856944    0.250425827668796
       756     1.19373824741972    0.256915792654341
       757     1.19381921725269    0.275661899694371
       758     1.19390019807057    0.248254463918986
       759     1.19398118987561    0.251849277238116
       760     1.19406219267004    0.269871596361543
       761      1.1941432064561    0.248350968974533
       762     1.19422423123602    0.262754348514942
       763     1.19430526701204    0.260124585751283
       764      1.1943863137864     0.25961793420966
       765     1.19446737156134    0.265456490070262
       766     1.19454844033911    0.237301140114386
       767     1.19462952012193    0.250449953932683
       768     1.19471061091206    0.235612301642312
       769     1.19479171271172    0.231848604475974
       770     1.19487282552318    0.259038903876378
       771     1.19495394934866    0.265721878973016
       772     1.19503508419041    0.255854237043322
       773     1.19511623005068    0.259352545306906
       774     1.19519738693171    0.242005761572309
       775     1.19527855483575    0.264515565778677
       776     1.19535973376504    0.271632813625278
       777     1.19544092372182    0.253538115710191
       778     1.19552212470835    0.250715342835438
       779     1.19560333672688    0.249605534696646
       780     1.19568455977965    0.265142848639734
       781      1.1957657938689    0.239303620016989
       782      1.1958470389969    0.246758635558005
       783     1.19592829516589     0.25264544394638
       784     1.19600956237812    0.249291893266117
       785     1.19609084063584    0.270957278236448
       786     1.19617212994131    0.261620414112263
       787     1.19625343029677    0.255299332973926
       788     1.19633474170449    0.238724589683707
       789     1.19641606416671     0.28031826862452
       790     1.19649739768568    0.246662130502458
       791     1.19657874226368    0.236311963295028
       792     1.19666009790294    0.254720302640643
       793     1.19674146460573    0.254358408682342
       794      1.1968228423743    0.279184334221841
       795     1.19690423121091    0.244900913238723
       796     1.19698563111782    0.237735412864348
       797     1.19706704209729    0.249026504363363
       798     1.19714846415157    0.238555705836499
       799     1.19722989728293    0.256071373418303
       800     1.19731134149363    0.245311059724798
       801     1.19739279678593    0.263502262695432
       802     1.19747426316209    0.250498206460457
       803     1.19755574062437    0.235539922850651
       804     1.19763722917504    0.252862580321361
       805     1.19771872881636     0.28789391548497
       806     1.19780023955059    0.257663706834831
       807        1.19788176138    0.240461680683555
       808     1.19796329430686    0.273297525833466
       809     1.19804483833343    0.282369001054896
       810     1.19812639346197     0.24005153419748
       811     1.19820795969476    0.260510605973471
       812     1.19828953703407    0.256819287598794
       813     1.19837112548215    0.257615454307057
       814     1.19845272504129    0.225479270809863
       815     1.19853433571375    0.252500686363059
       816      1.1986159575018    0.266855813375695
       817     1.19869759040771    0.238000801767103
       818     1.19877923443376    0.261427404001169
       819     1.19886088958221    0.265528868861922
       820     1.19894255585534    0.272959758139051
       821     1.19902423325543    0.278774187735766
       822     1.19910592178474    0.259087156404151
       823     1.19918762144555     0.24784431743291
       824     1.19926933224015    0.282899778860406
       825     1.19935105417079    0.263888282917621
       826     1.19943278723977    0.274069566277843
       827     1.19951453144936    0.243525716197176
       828     1.19959628680183    0.250570585252117
       829     1.19967805329946    0.272790874291844
       830     1.19975983094454    0.239955029141932
       831     1.19984161973934    0.269051303389392
       832     1.19992341968615     0.25602312089053
       833     1.20000523078724     0.28302041017984
       834     1.20008705304489    0.260124585751283
       835      1.2001688864614    0.243019064655554
       836     1.20025073103903    0.262537212139961
       837     1.20033258678009    0.281982980832708
       838     1.20041445368684    0.269003050861619
       839     1.20049633176157    0.238217938142084
       840     1.20057822100658    0.259569681681887
       841     1.20066012142414    0.257470696723737
       842     1.20074203301654    0.280463026207841
       843     1.20082395578607    0.270378247903165
       844     1.20090588973502    0.260582984765132
       845     1.20098783486567    0.240751195850196
       846     1.20106979118032     0.26367114654264
       847     1.20115175868125    0.260462353445698
       848     1.20123373737076    0.281283319179991
       849     1.20131572725114    0.228929326545673
       850     1.20139772832467    0.246251984016383
       851     1.20147974059365    0.262633717195508
       852     1.20156176406038    0.273707672319542
       853     1.20164379872714    0.288448819554366
       854     1.20172584459623    0.251077236793739
       855     1.20180790166995    0.272718495500183
       856     1.20188996995059    0.267724358875619
       857     1.20197204944044    0.276047919916559
       858     1.20205414014181    0.263381631375998
       859     1.20213624205699    0.265504742598035
       860     1.20221835518828    0.248206211391212
       861     1.20230047953797    0.267965621514487
       862     1.20238261510838    0.265070469848073
       863     1.20246476190178    0.258315115959774
       864      1.2025469199205    0.247337665891288
       865     1.20262908916682      0.2679414952506
       866     1.20271126964305    0.258266863432001
       867     1.20279346135149    0.267362464917318
       868     1.20287566429445    0.253779378349059
       869     1.20295787847423    0.267097076014563
       870     1.20304010389312    0.261113762570641
       871     1.20312234055345    0.271053783291995
       872     1.20320458845751    0.268399894264449
       873      1.2032868476076    0.260438227181811
       874     1.20336911800604    0.262295949501093
       875     1.20345139965514    0.255854237043322
       876     1.20353369255719    0.264250176875923
       877     1.20361599671452    0.255106322862832
       878     1.20369831212942    0.256312636057171
       879     1.20378063880421    0.236118953183934
       880      1.2038629767412    0.263019737417697
       881      1.2039453259427    0.265191101167507
       882     1.20402768641103     0.24769955984959
       883     1.20411005814848     0.26164454037615
       884     1.20419244115739    0.248688736668948
       885     1.20427483544005    0.241571488822347
       886      1.2043572409988    0.275468889583277
       887     1.20443965783593    0.270209364055958
       888     1.20452208595376    0.271801697472486
       889     1.20460452535462    0.241885130252875
       890     1.20468697604082    0.245262807197025
       891     1.20476943801468    0.246010721377515
       892     1.20485191127851    0.251704519654796
       893     1.20493439583463    0.279111955430181
       894     1.20501689168536    0.254816807696191
       895     1.20509939883303    0.252331802515852
       896     1.20518191727995    0.262271823237206
       897     1.20526444702845    0.261837550487244
       898     1.20534698808084    0.248954125571702
       899     1.20542954043945    0.263840030389847
       900      1.2055121041066    0.257301812876529
       901     1.20559467908462    0.269027177125506
       902     1.20567726537583    0.250884226682645
       903     1.20575986298256    0.267072949750676
       904     1.20584247190713    0.260196964542943
       905     1.20592509215186    0.245286933460911
       906     1.20600772371909    0.247144655780194
       907     1.20609036661114    0.253706999557399
       908     1.20617302083035    0.266831687111808
       909     1.20625568637903    0.272573737916863
       910     1.20633836325952    0.249557282168872
       911     1.20642105147415    0.287025369985045
       912     1.20650375102525    0.269389071083807
       913     1.20658646191516    0.275637773430484
       914      1.2066691841462    0.272597864180749
       915      1.2067519177207    0.260028080695736
       916       1.206834662641    0.269075429653279
       917     1.20691741890944    0.255781858251662
       918     1.20700018652835    0.268737661958864
       919     1.20708296550006    0.259424924098566
       920     1.20716575582691    0.261089636306754
       921     1.20724855751124    0.277205980583125
       922     1.20733137055538    0.242850180808346
       923     1.20741419496168    0.260462353445698
       924     1.20749703073246    0.255878363307209
       925     1.20757987787008     0.25324860054355
       926     1.20766273637686    0.282296622263236
       927     1.20774560625516    0.271753444944712
       928      1.2078284875073    0.277181854319238
       929     1.20791138013564    0.278991324110747
       930     1.20799428414251    0.243380958613856
       931     1.20807719953026     0.25609549968219
       932     1.20816012630124    0.258918272556944
       933     1.20824306445777    0.293949607720552
       934     1.20832601400222    0.250449953932683
       935     1.20840897493693     0.27192232879192
       936     1.20849194726424    0.264298429403696
       937      1.2085749309865    0.275203500680522
       938     1.20865792610606    0.240075660461366
       939     1.20874093262526    0.258097979584793
       940     1.20882395054646     0.23937599880865
       941       1.208906979872    0.251487383279815
       942     1.20899002060423    0.273321652097353
       943     1.20907307274551    0.281621086874406
       944     1.20915613629819    0.254310156154568
       945     1.20923921126461    0.281886475777161
       946     1.20932229764713    0.270764268125354
       947     1.20940539544811    0.251004858002079
       948      1.2094885046699    0.274503839027805
       949     1.20957162531485     0.27964273323569
       950     1.20965475738532    0.268930672069958
       951     1.20973790088366    0.277254233110898
       952     1.20982105581224    0.256047247154417
       953      1.2099042221734    0.230907680184389
       954      1.2099873999695    0.274431460236145
       955     1.21007058920292     0.25129437316872
       956     1.21015378987599    0.254551418793436
       957     1.21023700199109    0.255371711765587
       958     1.21032022555057    0.260341722126264
       959      1.2104034605568    0.278098652346936
       960     1.21048670701213    0.264370808195357
       961     1.21056996491894    0.257325939140416
       962     1.21065323427957    0.266904065903469
       963      1.2107365150964    0.255275206710039
       964     1.21081980737179    0.273587041000108
       965     1.21090311110811    0.264515565778677
       966     1.21098642630772    0.255757731987775
       967     1.21106975297299    0.257301812876529
       968     1.21115309110628     0.27558952090271
       969     1.21123644070996    0.256481519904379
       970      1.2113198017864     0.26786911645894
       971     1.21140317433797    0.258242737168114
       972     1.21148655836704    0.251053110529853
       973     1.21156995387598    0.260631237292905
       974     1.21165336086716    0.272839126819617
       975     1.21173677934295    0.250208691293815
       976     1.21182020930573    0.264780954681432
       977     1.21190365075786    0.254358408682342
       978     1.21198710370172    0.282151864679915
       979     1.21207056813969    0.261620414112263
       980     1.21215404407413    0.246758635558005
       981     1.21223753150743    0.265794257764677
       982     1.21232103044196    0.260245217070717
       983      1.2124045408801    0.287242506360027
       984     1.21248806282422    0.271681066153052
       985     1.21257159627671    0.274286702652824
       986     1.21265514123993    0.250281070085476
       987     1.21273869771628    0.273659419791768
       988     1.21282226570813    0.261234393890075
       989     1.21290584521786    0.288738334721007
       990     1.21298943624786    0.273514662208447
       991      1.2130730388005    0.264177798084262
       992     1.21315665287816    0.234912639989595
       993     1.21324027848324      0.2511496155854
       994     1.21332391561812    0.273225147041806
       995     1.21340756428517    0.259038903876378
       996     1.21349122448679    0.270691889333694
       997     1.21357489622536    0.250425827668796
       998     1.21365857950327    0.247964948752344
       999      1.2137422743229    0.284492112276933
      1000     1.21382598068665    0.262271823237206
      1001      1.2139096985969    0.264443186987017
      1002     1.21399342805604     0.24905063062725
      1003     1.21407716906646    0.272163591430787
      1004     1.21416092163055    0.244732029391515
      1005      1.2142446857507    0.263984787973168
      1006     1.21432846142931    0.231607341837106
      1007     1.21441224866876    0.257543075515397
      1008     1.21449604747146    0.270329995375392
      1009     1.21457985783979    0.264467313250904
      1010     1.21466367977615    0.256529772432152
      1011     1.21474751328293    0.224924366740467
      1012     1.21483135836253    0.251535635807588
      1013     1.21491521501735    0.244635524335968
      1014     1.21499908324979    0.264756828417545
      1015     1.21508296306223    0.259955701904075
      1016     1.21516685445708    0.252814327793588
      1017     1.21525075743675    0.251270246904834
      1018     1.21533467200362    0.273008010666825
      1019      1.2154185981601    0.264081293028715
      1020     1.21550253590859    0.252211171196418
      1021      1.2155864852515    0.255854237043322
      1022     1.21567044619121    0.268810040750525
      1023     1.21575441873015    0.252476560099173
      1024     1.21583840287071    0.274720975402786
      1025      1.2159223986153    0.253055590432456
      1026     1.21600640596631    0.240437554419668
      1027     1.21609042492617    0.239351872544763
      1028     1.21617445549726    0.272573737916863
      1029     1.21625849768201    0.257205307820982
      1030     1.21634255148282    0.255058070335058
      1031     1.21642661690209    0.277519622013653
      1032     1.21651069394225    0.250039807446608
      1033     1.21659478260568    0.262295949501093
      1034     1.21667888289482    0.269461449875468
      1035     1.21676299481206    0.272549611652976
      1036     1.21684711835982    0.258459873543095
      1037     1.21693125354051    0.265215227431394
      1038     1.21701540035655    0.254165398571248
      1039     1.21709955881035     0.25182515097423
      1040     1.21718372890432    0.268327515472789
      1041     1.21726791064087    0.255950742098869
      1042     1.21735210402244    0.238483327044839
      1043     1.21743630905142    0.271946455055806
      1044     1.21752052573024    0.247868443696797
      1045     1.21760475406132    0.276602823985955
      1046     1.21768899404707     0.26299561115381
      1047     1.21777324568992    0.254816807696191
      1048     1.21785750899228    0.272501359125202
      1049     1.21794178395657    0.238628084628159
      1050     1.21802607058522    0.250088059974381
      1051     1.21811036888064    0.265504742598035
      1052     1.21819467884527    0.252331802515852
      1053     1.21827900048151     0.26854465184777
      1054      1.2183633337918    0.261909929278905
      1055     1.21844767877857    0.255058070335058
      1056     1.21853203544423    0.255612974404454
      1057     1.21861640379121     0.23809730682265
      1058     1.21870078382194    0.268641156903317
      1059     1.21878517553884    0.247482423474609
      1060     1.21886957894435    0.246083100169175
      1061     1.21895399404089    0.220678144296393
      1062     1.21903842083089    0.265890762820224
      1063     1.21912285931678    0.226347816309787
      1064       1.219207309501    0.232186372170388
      1065     1.21929177138596    0.275082869361088
      1066     1.21937624497412    0.258701136181963
      1067     1.21946073026789    0.288762460984894
      1068     1.21954522726971    0.259593807945774
      1069     1.21962973598201    0.236094826920047
      1070     1.21971425640724    0.250160438766042
      1071     1.21979878854781    0.269847470097656
      1072     1.21988333240618    0.246155478960836
      1073     1.21996788798478    0.255130449126719
      1074     1.22005245528604    0.246565625446911
      1075      1.2201370343124    0.256988171446001
      1076     1.22022162506631    0.264153671820376
      1077     1.22030622755019    0.255878363307209
      1078      1.2203908417665    0.252138792404758
      1079     1.22047546771766    0.261065510042867
      1080     1.22056010540613    0.286132698221235
      1081     1.22064475483434    0.250160438766042
      1082     1.22072941600474    0.267917368986714
      1083     1.22081408891978    0.261330898945622
      1084     1.22089877358188    0.265601247653583
      1085     1.22098346999351    0.266807560847922
      1086      1.2210681781571     0.27274262176407
      1087      1.2211528980751    0.267048823486789
      1088     1.22123762974996    0.265191101167507
      1089     1.22132237318412    0.258532252334755
      1090     1.22140712838004    0.280004627193992
      1091     1.22149189534016    0.245962468849741
      1092     1.22157667406694    0.268327515472789
      1093     1.22166146456281    0.246372615335817
      1094     1.22174626683024     0.23450249350352
      1095     1.22183108087167    0.272621990444636
      1096     1.22191590668956     0.23937599880865
      1097     1.22200074428636    0.268206884153355
      1098     1.22208559366452    0.243742852572157
      1099      1.2221704548265    0.282610263693764
      1100     1.22225532777475    0.250594711516004
      1101     1.22234021251173    0.243525716197176
      1102     1.22242510903989    0.232934286350879
      1103      1.2225100173617    0.267483096236751
      1104     1.22259493747961    0.264949838528639
      1105     1.22267986939607    0.254044767251814
      1106     1.22276481311355    0.253682873293512
      1107      1.2228497686345    0.265649500181356
      1108      1.2229347359614    0.257856716945925
      1109     1.22301971509669    0.253851757140719
      1110     1.22310470604284    0.241861003988988
      1111     1.22318970880231    0.284709248651914
      1112     1.22327472337756    0.275106995624975
      1113     1.22335974977107    0.275324131999956
      1114     1.22344478798529    0.271198540875316
      1115     1.22352983802269    0.250401701404909
      1116     1.22361489988573    0.252548938890833
      1117     1.22369997357689      0.2746968491389
      1118     1.22378505909862     0.27334577836124
      1119      1.2238701564534    0.265287606223054
      1120      1.2239552656437    0.273659419791768
      1121     1.22404038667198    0.239472503864197
      1122     1.22412551954072    0.253682873293512
      1123     1.22421066425238    0.247530676002382
      1124     1.22429582080943    0.249726166016079
      1125     1.22438098921436    0.252886706585248
      1126     1.22446616946963    0.251197868113173
      1127     1.22455136157771    0.260196964542943
      1128     1.22463656554108    0.241016584752951
      1129     1.22472178136222    0.276651076513729
      1130     1.22480700904359    0.242681296961139
      1131     1.22489224858768    0.219230568463186
      1132     1.22497749999697    0.259424924098566
      1133     1.22506276327392    0.243670473780497
      1134     1.22514803842102    0.247892569960684
      1135     1.22523332544075    0.241692120141781
      1136     1.22531862433559    0.255733605723888
      1137     1.22540393510801    0.242512413113931
      1138     1.22548925776051    0.264587944570338
      1139     1.22557459229555    0.252428307571399
      1140     1.22565993871563    0.280559531263388
      1141     1.22574529702322    0.242946685863894
      1142     1.22583066722081    0.270016353944864
      1143     1.22591604931089    0.267217707333997
      1144     1.22600144329593    0.244032367738799
      1145     1.22608684917843     0.25609549968219
      1146     1.22617226696088      0.2456729536831
      1147     1.22625769664575    0.259859196848528
      1148     1.22634313823554    0.261475656528943
      1149     1.22642859173273    0.271488056041957
      1150     1.22651405713982    0.241257847391819
      1151     1.22659953445929    0.268110379097808
      1152     1.22668502369364    0.254961565279511
      1153     1.22677052484536    0.260534732237358
      1154     1.22685603791694    0.255998994626643
      1155     1.22694156291087    0.249774418543853
      1156     1.22702709982964     0.24844747403008
      1157     1.22711264867576    0.278050399819162
      1158     1.22719820945171    0.256336762321058
      1159     1.22728378215999    0.276361561347088
      1160      1.2273693668031    0.268448146792223
      1161     1.22745496338353    0.265649500181356
      1162     1.22754057190378    0.268110379097808
      1163     1.22762619236635    0.227047477962504
      1164     1.22771182477374    0.251632140863135
      1165     1.22779746912845    0.254647923848983
      1166     1.22788312543298    0.271222667139203
      1167     1.22796879368983    0.281090309068897
      1168     1.22805447390151    0.248568105349514
      1169      1.2281401660705    0.232886033823105
      1170     1.22822587019933    0.271439803514184
      1171     1.22831158629049    0.268375768000563
      1172     1.22839731434648    0.265287606223054
      1173     1.22848305436982    0.223380285851713
      1174       1.228568806363    0.249002378099476
      1175     1.22865457032854    0.279546228180143
      1176     1.22874034626895    0.266590424472941
      1177     1.22882613418672    0.271874076264146
      1178     1.22891193408437     0.23809730682265
      1179     1.22899774596442    0.249533155904985
      1180     1.22908356982936    0.258604631126416
      1181     1.22916940568171    0.277205980583125
      1182     1.22925525352398    0.268930672069958
      1183     1.22934111335869    0.240244544308574
      1184     1.22942698518835    0.253827630876833
      1185     1.22951286901547    0.284540364804707
      1186     1.22959876484256    0.234743756142387
      1187     1.22968467267214    0.240220418044687
      1188     1.22977059250674    0.260028080695736
      1189     1.22985652434885    0.261982308070565
      1190     1.22994246820101    0.278146904874709
      1191     1.23002842406572    0.229966755892804
      1192     1.23011439194551    0.238676337155933
      1193      1.2302003718429     0.26914780844494
      1194     1.23028636376041    0.253682873293512
      1195     1.23037236770055    0.259931575640189
      1196     1.23045838366586    0.245938342585855
      1197     1.23054441165884    0.271898202528033
      1198     1.23063045168203    0.257181181557095
      1199     1.23071650373795    0.258411621015321
      1200     1.23080256782912    0.242994938391667
      1201     1.23088864395807    0.248568105349514
      1202     1.23097473212732    0.250498206460457
      1203      1.2310608323394    0.254117146043474
      1204     1.23114694459684     0.24350158993329
      1205     1.23123306890216    0.271753444944712
      1206      1.2313192052579      0.2679414952506
      1207     1.23140535366658     0.23809730682265
      1208     1.23149151413073    0.267531348764525
      1209     1.23157768665289    0.263381631375998
      1210     1.23166387123558    0.251752772182569
      1211     1.23175006788134    0.227240488073598
      1212     1.23183627659269    0.257205307820982
      1213     1.23192249737218     0.24079944837797
      1214     1.23200873022234    0.255082196598945
      1215     1.23209497514571    0.244756155655402
      1216     1.23218123214481    0.268713535694977
      1217     1.23226750122218    0.238386821989292
      1218     1.23235378238037    0.283527061721462
      1219      1.2324400756219    0.259087156404151
      1220     1.23252638094933    0.265456490070262
      1221     1.23261269836518    0.251270246904834
      1222       1.232699027872    0.258170358376453
      1223     1.23278536947233    0.234816134934048
      1224      1.2328717231687    0.233754579323029
      1225     1.23295808896367    0.279522101916256
      1226     1.23304446685977    0.267531348764525
      1227     1.23313085685955    0.252283549988078
      1228     1.23321725896556    0.255709479460002
      1229     1.23330367318032    0.247747812377363
      1230     1.23339009950641    0.249509029641098
      1231     1.23347653794635    0.249774418543853
      1232     1.23356298850269    0.273273399569579
      1233     1.23364945117799    0.257663706834831
      1234     1.23373592597479    0.238724589683707
      1235     1.23382241289565    0.244756155655402
      1236      1.2339089119431    0.247482423474609
      1237     1.23399542311971    0.261934055542791
      1238     1.23408194642802    0.257036423973775
      1239     1.23416848187058     0.25737419166819
      1240     1.23425502944996    0.267820863931166
      1241     1.23434158916869    0.258242737168114
      1242     1.23442816102935    0.268231010417242
      1243     1.23451474503447    0.239665513975291
      1244     1.23460134118662    0.241619741350121
      1245     1.23468794948835     0.25677103507102
      1246     1.23477456994222    0.256071373418303
      1247     1.23486120255079    0.249436650849438
      1248     1.23494784731662    0.260848373667886
      1249     1.23503450424226    0.251366751960381
      1250     1.23512117333027    0.229749619517823
      1251     1.23520785458323    0.254768555168417
      1252     1.23529454800368    0.251776898446456
      1253     1.23538125359419    0.248688736668948
      1254     1.23546797135732    0.264250176875923
      1255     1.23555470129564    0.244828534447063
      1256     1.23564144341171    0.251921656029777
      1257      1.2357281977081    0.261427404001169
      1258     1.23581496418736    0.248568105349514
      1259     1.23590174285208    0.268954798333845
      1260      1.2359885337048    0.244297756641553
      1261     1.23607533674811    0.261789297959471
      1262     1.23616215198458    0.254961565279511
      1263     1.23624897941676    0.246710383030232
      1264     1.23633581904723    0.286060319429574
      1265     1.23642267087857     0.24769955984959
      1266     1.23650953491333     0.26359876775098
      1267     1.23659641115411    0.288183430651611
      1268     1.23668329960346    0.270523005486486
      1269     1.23677020026396     0.25819448464034
      1270     1.23685711313819    0.255371711765587
      1271     1.23694403822872    0.239593135183631
      1272     1.23703097553812    0.254430787474002
      1273     1.23711792506898    0.253224474279663
      1274     1.23720488682387    0.256264383529398
      1275     1.23729186080537    0.253706999557399
      1276     1.23737884701606    0.264467313250904
      1277     1.23746584545851    0.270233490319845
      1278     1.23755285613531    0.237518276489367
      1279     1.23763987904904    0.258508126070868
      1280     1.23772691420228    0.257977348265359
      1281     1.23781396159761    0.264636197098111
      1282     1.23790102123761    0.242319403002837
      1283     1.23798809312488    0.278943071582973
      1284     1.23807517726199    0.246010721377515
      1285     1.23816227365152    0.258508126070868
      1286     1.23824938229607    0.288786587248781
      1287     1.23833650319823     0.25196990855755
      1288     1.23842363636057    0.259810944320755
      1289     1.23851078178569    0.262271823237206
      1290     1.23859793947617    0.264587944570338
      1291     1.23868510943461    0.244804408183176
      1292      1.2387722916636    0.273104515722372
      1293     1.23885948616572    0.275227626944409
      1294     1.23894669294357    0.273249273305693
      1295     1.23903391199975    0.262078813126112
      1296     1.23912114333683    0.266397414361846
      1297     1.23920838695743    0.270354121639279
      1298     1.23929564286413    0.272332475277995
      1299     1.23938291105953    0.257567201779284
      1300     1.23947019154623    0.245576448627553
      1301     1.23955748432681    0.267097076014563
      1302     1.23964478940389    0.280366521152293
      1303     1.23973210678005    0.285433036568518
      1304      1.2398194364579    0.236336089558915
      1305     1.23990677844004    0.270354121639279
      1306     1.23999413272907    0.250039807446608
      1307     1.24008149932758    0.254189524835134
      1308     1.24016887823819    0.259497302890226
      1309     1.24025626946349    0.252452433835286
      1310     1.24034367300609    0.283888955679764
      1311     1.24043108886859    0.275227626944409
      1312     1.24051851705359    0.269340818556034
      1313     1.24060595756371    0.252187044932531
      1314     1.24069341040155    0.279425596860709
      1315     1.24078087556971    0.261282646417848
      1316     1.24086835307081    0.272042960111353
      1317     1.24095584290745    0.255226954182266
      1318     1.24104334508225    0.252959085376908
      1319      1.2411308595978    0.277326611902559
      1320     1.24121838645673    0.253948262196266
      1321     1.24130592566164    0.259786818056868
      1322     1.24139347721515    0.258290989695887
      1323     1.24148104111987    0.248761115460608
      1324     1.24156861737841    0.245093923349817
      1325      1.2416562059934    0.243380958613856
      1326     1.24174380696743    0.245238680933138
      1327     1.24183142030314    0.267362464917318
      1328     1.24191904600313    0.270884899444788
      1329     1.24200668407003    0.260028080695736
      1330     1.24209433450645    0.274865732986107
      1331     1.24218199731501    0.275927288597125
      1332     1.24226967249833    0.241450857502913
      1333     1.24235736005904    0.251053110529853
      1334     1.24244505999975     0.24364634751661
      1335     1.24253277232308     0.27957035444403
      1336     1.24262049703166    0.278195157402483
      1337     1.24270823412811    0.249147135682797
      1338     1.24279598361505    0.269919848889317
      1339     1.24288374549512    0.252307676251965
      1340     1.24297151977093    0.253610494501851
      1341     1.24305930644512    0.276506318930408
      1342      1.2431471055203    0.257760211890378
      1343     1.24323491699911    0.288111051859951
      1344     1.24332274088418    0.262127065653886
      1345     1.24341057717813    0.260920752459547
      1346     1.24349842588359    0.262657843459395
      1347     1.24358628700321    0.257398317932076
      1348      1.2436741605396    0.259159535195811
      1349      1.2437620464954    0.270354121639279
      1350     1.24384994487324    0.280800793902256
      1351     1.24393785567577    0.238145559350424
      1352      1.2440257789056    0.248230337655099
      1353     1.24411371456538    0.259569681681887
      1354     1.24420166265774    0.266952318431242
      1355     1.24428962318532    0.239231241225329
      1356     1.24437759615076    0.248736989196721
      1357      1.2444655815567     0.27416607133339
      1358     1.24455357940577    0.267531348764525
      1359     1.24464158970062    0.268713535694977
      1360     1.24472961244388    0.252259423724192
      1361     1.24481764763819     0.24154736255846
      1362     1.24490569528621     0.24350158993329
      1363     1.24499375539056    0.255757731987775
      1364     1.24508182795391    0.248182085127325
      1365     1.24516991297888    0.255902489571096
      1366     1.24525801046812    0.253417484390757
      1367     1.24534612042428    0.260848373667886
      1368     1.24543424285001    0.253706999557399
      1369     1.24552237774796    0.260028080695736
      1370     1.24561052512076    0.241499110030687
      1371     1.24569868497108    0.282441379846557
      1372     1.24578685730156    0.261982308070565
      1373     1.24587504211484    0.239906776614159
      1374     1.24596323941359    0.238869347267027
      1375     1.24605144920045    0.242584791905592
      1376     1.24613967147808    0.263695272806527
      1377     1.24622790624913     0.26029346959849
      1378     1.24631615351624    0.250811847890985
      1379     1.24640441328209    0.266011394139658
      1380     1.24649268554932    0.275854909805465
      1381     1.24658097032059    0.248157958863439
      1382     1.24666926759856    0.254044767251814
      1383     1.24675757738588    0.273755924847315
      1384     1.24684589968521    0.267627853820072
      1385     1.24693423449921    0.266711055792375
      1386     1.24702258183055     0.26861703063943
      1387     1.24711094168188    0.256891666390454
      1388     1.24719931405587    0.262416580820527
      1389     1.24728769895517    0.262368328292754
      1390     1.24737609638245    0.273466409680674
      1391     1.24746450634038    0.252090539876984
      1392     1.24755292883161    0.258483999806982
      1393     1.24764136385882    0.270185237792071
      1394     1.24772981142467    0.274720975402786
      1395     1.24781827153183    0.239424251336423
      1396     1.24790674418296    0.238386821989292
      1397     1.24799522938073    0.269871596361543
      1398     1.24808372712781    0.275106995624975
      1399     1.24817223742688     0.25122199437706
      1400      1.2482607602806      0.2540688935157
      1401     1.24834929569164    0.257012297709888
      1402     1.24843784366268    0.263526388959319
      1403     1.24852640419638    0.243670473780497
      1404     1.24861497729543    0.259521429154113
      1405      1.2487035629625    0.243863483891591
      1406     1.24879216120026    0.270474752958713
      1407     1.24888077201138    0.280342394888407
      1408     1.24896939539855     0.24297081212778
      1409     1.24905803136445    0.268255136681129
      1410     1.24914667991174     0.23397171569801
      1411     1.24923534104311    0.255226954182266
      1412     1.24932401476124    0.241861003988988
      1413     1.24941270106882    0.273394030889013
      1414     1.24950139996851    0.226299563782014
      1415       1.249590111463    0.276892339152597
      1416     1.24967883555498    0.269871596361543
      1417     1.24976757224714    0.255709479460002
      1418     1.24985632154214    0.252548938890833
      1419     1.24994508344268    0.230811175128842
      1420     1.25003385795145     0.23877284221148
      1421     1.25012264507113    0.262127065653886
      1422      1.2502114448044    0.259328419043019
      1423     1.25030025715397    0.259593807945774
      1424     1.25038908212251    0.255661226932228
      1425     1.25047791971271     0.29426324915108
      1426     1.25056676992727    0.260196964542943
      1427     1.25065563276888    0.228808695226239
      1428     1.25074450824022    0.243187948502761
      1429       1.250833396344    0.260655363556792
      1430      1.2509222970829    0.253586368237965
      1431     1.25101121045962    0.243984115211025
      1432     1.25110013647686    0.240920079697404
      1433      1.2511890751373    0.248109706335665
      1434     1.25127802644365    0.273032136930712
      1435     1.25136699039861    0.252187044932531
      1436     1.25145596700486    0.252018161085324
      1437     1.25154495626512    0.256409141112718
      1438     1.25163395818208    0.259859196848528
      1439     1.25172297275844    0.248978251835589
      1440      1.2518119999969    0.266855813375695
      1441     1.25190103990016    0.284926385026895
      1442     1.25199009247093    0.254865060223964
      1443     1.25207915771192     0.25541996429336
      1444     1.25216823562581    0.243091443447214
      1445     1.25225732621533    0.254189524835134
      1446     1.25234642948316    0.266228530514639
      1447     1.25243554543204    0.236818614836651
      1448     1.25252467406465    0.263236873792678
      1449      1.2526138153837    0.253152095488003
      1450     1.25270296939191    0.251728645918682
      1451     1.25279213609199    0.236818614836651
      1452     1.25288131548665    0.234188852072991
      1453     1.25297050757859    0.266735182056261
      1454     1.25305971237053    0.267603727556185
      1455     1.25314892986518    0.252500686363059
      1456     1.25323816006525    0.248157958863439
      1457     1.25332740297347    0.245865963794194
      1458     1.25341665859254    0.274672722875013
      1459     1.25350592692518    0.244683776863742
      1460      1.2535952079741    0.250449953932683
      1461     1.25368450174203    0.266156151722978
      1462     1.25377380823169    0.255902489571096
      1463     1.25386312744578    0.257398317932076
      1464     1.25395245938703     0.26719358107011
      1465     1.25404180405817    0.250232817557702
      1466     1.25413116146191    0.263188621264904
      1467     1.25422053160097    0.252814327793588
      1468     1.25430991447808    0.251077236793739
      1469     1.25439931009596    0.256409141112718
      1470     1.25448871845733     0.25541996429336
      1471     1.25457813956493    0.237783665392122
      1472     1.25466757342147    0.291368097484666
      1473     1.25475702002969    0.256819287598794
      1474      1.2548464793923    0.258146232112567
      1475     1.25493595151204    0.239158862433669
      1476     1.25502543639164    0.244973292030383
      1477     1.25511493403383    0.246541499183024
      1478     1.25520444444134    0.250256943821589
      1479     1.25529396761689    0.256071373418303
      1480     1.25538350356322    0.240751195850196
      1481     1.25547305228307    0.277109475527578
      1482     1.25556261377917    0.239014104850348
      1483     1.25565218805425     0.27131917219475
      1484     1.25574177511104    0.248350968974533
      1485     1.25583137495229    0.271825823736372
      1486     1.25592098758073    0.245286933460911
      1487      1.2560106129991    0.248157958863439
      1488     1.25610025121013    0.252090539876984
      1489     1.25618990221657    0.257784338154265
      1490     1.25627956602116    0.263285126320451
      1491     1.25636924262663    0.268110379097808
      1492     1.25645893203572    0.257036423973775
      1493     1.25654863425119    0.253731125821285
      1494     1.25663834927577    0.235467544058991
      1495      1.2567280771122    0.253200348015776
      1496     1.25681781776324     0.22219809892126
      1497     1.25690757123162    0.232017488323181
      1498      1.2569973375201    0.263309252584338
      1499     1.25708711663141    0.255323459237813
      1500     1.25717690856831    0.252066413613097
      1501     1.25726671333355    0.238314443197631
      1502     1.25735653092988    0.273442283416787
      1503     1.25744636136003     0.27274262176407
      1504     1.25753620462678    0.238845221003141
      1505     1.25762606073286    0.272549611652976
      1506     1.25771592968103    0.253007337904682
      1507     1.25780581147405    0.272235970222448
      1508     1.25789570611467    0.251318499432607
      1509     1.25798561360563    0.272042960111353
      1510     1.25807553394971    0.252476560099173
      1511     1.25816546714965    0.227433498184692
      1512     1.25825541320821    0.256216131001624
      1513     1.25834537212815    0.266276783042412
      1514     1.25843534391223    0.253827630876833
      1515      1.2585253285632    0.254334282418455
      1516     1.25861532608384    0.241257847391819
      1517     1.25870533647689    0.265480616334149
      1518     1.25879535974513    0.246131352696949
      1519     1.25888539589131    0.267772611403393
      1520      1.2589754449182    0.247796064905137
      1521     1.25906550682856    0.242415908058384
      1522     1.25915558162515    0.242922559600007
      1523     1.25924566931075    0.267844990195053
      1524     1.25933576988812    0.255371711765587
      1525     1.25942588336003    0.253658747029625
      1526     1.25951600972924    0.240099786725253
      1527     1.25960614899853    0.214236431838622
      1528     1.25969630117066    0.246613877974685
      1529      1.2597864662484    0.253972388460153
      1530     1.25987664423453    0.230159766003899
      1531     1.25996683513182    0.273707672319542
      1532     1.26005703894304    0.249653787224419
      1533     1.26014725567097    0.249460777113325
      1534     1.26023748531837    0.265504742598035
      1535     1.26032772788803    0.257084676501548
      1536     1.26041798338273    0.254647923848983
      1537     1.26050825180523    0.248568105349514
      1538     1.26059853315832    0.270450626694826
      1539     1.26068882744477    0.261186141362301
      1540     1.26077913466736    0.246444994127477
      1541     1.26086945482888    0.261403277737282
      1542     1.26095978793211     0.26239245455664
      1543     1.26105013397982    0.253152095488003
      1544     1.26114049297481    0.247964948752344
      1545     1.26123086491984    0.306398759886132
      1546     1.26132124981772    0.260727742348452
      1547     1.26141164767121    0.266590424472941
      1548     1.26150205848311    0.254382534946229
      1549     1.26159248225621     0.27836404124969
      1550     1.26168291899329    0.250015681182721
      1551     1.26177336869714    0.245262807197025
      1552     1.26186383137055    0.260341722126264
      1553      1.2619543070163    0.243815231363818
      1554      1.2620447956372    0.256312636057171
      1555     1.26213529723603     0.24364634751661
      1556     1.26222581181558    0.251077236793739
      1557     1.26231633937864    0.260751868612339
      1558     1.26240687992802    0.261330898945622
      1559     1.26249743346649    0.234405988447972
      1560     1.26258799999687    0.250522332724343
      1561     1.26267857952195    0.281645213138293
      1562     1.26276917204451     0.25669865627936
      1563     1.26285977756737    0.249002378099476
      1564     1.26295039609331    0.237035751211632
      1565     1.26304102762515    0.279401470596822
      1566     1.26313167216567    0.244201251586006
      1567     1.26322232971768    0.232958412614765
      1568     1.26331300028398    0.254237777362908
      1569     1.26340368386738    0.247410044682948
      1570     1.26349438047067    0.248133832599552
      1571     1.26358509009666    0.240630564530762
      1572     1.26367581274816    0.253417484390757
      1573     1.26376654842797    0.263309252584338
      1574     1.26385729713891    0.282706768749311
      1575     1.26394805888376    0.245938342585855
      1576     1.26403883366535    0.250667090307664
      1577     1.26412962148649    0.248712862932835
      1578     1.26422042234998    0.250763595363211
      1579     1.26431123625863    0.238483327044839
      1580     1.26440206321526    0.259087156404151
      1581     1.26449290322267    0.278074526083049
      1582     1.26458375628369    0.254840933960077
      1583     1.26467462240112     0.25541996429336
      1584     1.26476550157778    0.244852660710949
      1585     1.26485639381649    0.229677240726163
      1586     1.26494729912005    0.249267767002231
      1587      1.2650382174913    0.250932479210419
      1588     1.26512914893304    0.241426731239026
      1589     1.26522009344809    0.269099555917166
      1590     1.26531105103928    0.251197868113173
      1591     1.26540202170943     0.27071601559758
      1592     1.26549300546135    0.234164725809105
      1593     1.26558400229786    0.247627181057929
      1594      1.2656750122218    0.260582984765132
      1595     1.26576603523599    0.234405988447972
      1596     1.26585707134324     0.23734939264216
      1597     1.26594812054639    0.254213651099021
      1598     1.26603918284825    0.265118722375847
      1599     1.26613025825167    0.233633948003595
      1600     1.26622134675945    0.263864156653734
      1601     1.26631244837444    0.238073180558763
      1602     1.26640356309947     0.26299561115381
      1603     1.26649469093735    0.270088732736524
      1604     1.26658583189093    0.248833494252269
      1605     1.26667698596304    0.236336089558915
      1606      1.2667681531565    0.240485806947442
      1607     1.26685933347415    0.224465967726618
      1608     1.26695052691883    0.291561107595761
      1609     1.26704173349337    0.230666417545521
      1610     1.26713295320061    0.250160438766042
      1611     1.26722418604337    0.227047477962504
      1612     1.26731543202451     0.28931736505429
      1613     1.26740669114686    0.271681066153052
      1614     1.26749796341325    0.258146232112567
      1615     1.26758924882653    0.284130218318632
      1616     1.26768054738954    0.209387052797379
      1617     1.26777185910512     0.25669865627936
      1618     1.26786318397611     0.22842267500405
      1619     1.26795452200536    0.256553898696039
      1620     1.26804587319571    0.247410044682948
      1621        1.26813723755    0.250039807446608
      1622     1.26822861507108     0.25474442890453
      1623     1.26832000576179    0.214984346019112
      1624     1.26841140962499    0.270860773180901
      1625     1.26850282666352    0.258725262445849
      1626     1.26859425688024    0.235660554170085
      1627     1.26868570027798    0.250642964043777
      1628      1.2687771568596    0.222246351449034
      1629     1.26886862662796    0.248085580071778
      1630      1.2689601095859    0.248785241724495
      1631     1.26905160573628    0.273008010666825
      1632     1.26914311508194    0.227843644670768
      1633     1.26923463762576     0.26516697490362
      1634     1.26932617337058    0.257060550237661
      1635     1.26941772231925    0.265046343584186
      1636     1.26950928447464    0.260003954431849
      1637      1.2696008598396    0.248085580071778
      1638       1.269692448417    0.260100459487396
      1639     1.26978405020968    0.230256271059446
      1640     1.26987566522052    0.233537442948048
      1641     1.26996729345237    0.246107226433062
      1642      1.2700589349081    0.245214554669251
      1643     1.27015058959056    0.245431691044232
      1644     1.27024225750263    0.245118049613704
      1645     1.27033393864716    0.242440034322271
      1646     1.27042563302702    0.269340818556034
      1647     1.27051734064509    0.226757962795862
      1648     1.27060906150422     0.24229527673895
      1649     1.27070079560728    0.245890090058081
      1650     1.27079254295714    0.251511509543701
      1651     1.27088430355668    0.219857851324243
      1652     1.27097607740875    0.280270016096746
      1653     1.27106786451624    0.254406661210115
      1654     1.27115966488202    0.243791105099931
      1655     1.27125147850895     0.23952075639197
      1656     1.27134330539991    0.256795161334907
      1657     1.27143514555778     0.24154736255846
      1658     1.27152699898544    0.243670473780497
      1659     1.27161886568575    0.236360215822802
      1660     1.27171074566159    0.237856044183782
      1661     1.27180263891585    0.243260327294422
      1662      1.2718945454514    0.232717149975898
      1663     1.27198646527111    0.232958412614765
      1664     1.27207839837788     0.22767476082356
      1665     1.27217034477459    0.227988402254088
      1666      1.2722623044641    0.249750292279966
      1667     1.27235427744932    0.213102497435943
      1668     1.27244626373311    0.243984115211025
      1669     1.27253826331837    0.232331129753709
      1670     1.27263027620798    0.228470927531824
      1671     1.27272230240483    0.250256943821589
      1672      1.2728143419118    0.258604631126416
      1673     1.27290639473179    0.233006665142539
      1674     1.27299846086767    0.238845221003141
      1675     1.27309054032234    0.234550746031293
      1676      1.2731826330987    0.229580735670616
      1677     1.27327473919962     0.26996810141709
      1678     1.27336685862801    0.249726166016079
      1679     1.27345899138676    0.250353448877136
      1680     1.27355113747876    0.249605534696646
      1681      1.2736432969069    0.255733605723888
      1682     1.27373546967408    0.244128872794346
      1683     1.27382765578319    0.255950742098869
      1684     1.27391985523715     0.23240350854537
      1685     1.27401206803883    0.231848604475974
      1686     1.27410429419114    0.245769458738647
      1687     1.27419653369698    0.240702943322423
      1688     1.27428878655925    0.240316923100234
      1689     1.27438105278086    0.243356832349969
      1690     1.27447333236469    0.253103842960229
      1691     1.27456562531367    0.252355928779739
      1692     1.27465793163068    0.247289413363514
      1693     1.27475025131864     0.22564815465707
      1694     1.27484258438044    0.252187044932531
      1695     1.27493493081901     0.23457487229518
      1696     1.27502729063724    0.210545113463944
      1697     1.27511966383804    0.233320306573067
      1698     1.27521205042432    0.230473407434427
      1699     1.27530445039899    0.274407333972258
      1700     1.27539686376496    0.232331129753709
      1701     1.27548929052514    0.237711286600462
      1702     1.27558173068245    0.258580504862529
      1703     1.27567418423979    0.243236201030535
      1704     1.27576665120009    0.273900682430636
      1705     1.27585913156625    0.226203058726466
      1706     1.27595162534119    0.244104746530459
      1707     1.27604413252783    0.250377575141023
      1708     1.27613665312909    0.271126162083656
      1709     1.27622918714788    0.252066413613097
      1710     1.27632173458712    0.233585695475822
      1711     1.27641429544974    0.240172165516914
      1712     1.27650686973864    0.244683776863742
      1713     1.27659945745676    0.272911505611278
      1714     1.27669205860702    0.248688736668948
      1715     1.27678467319234     0.23734939264216
      1716     1.27687730121564    0.213150749963717
      1717     1.27696994267985    0.236408468350575
      1718      1.2770625975879    0.232355256017596
      1719      1.2771552659427    0.225431018282089
      1720      1.2772479477472    0.256964045182114
      1721     1.27734064300431    0.257301812876529
      1722     1.27743335171697    0.234261230864652
      1723      1.2775260738881    0.243212074766648
      1724     1.27761880952064    0.223935189921109
      1725     1.27771155861752    0.251246120640947
      1726     1.27780432118168    0.225455144545976
      1727     1.27789709721603    0.252283549988078
      1728     1.27798988672353     0.23517802889235
      1729     1.27808268970709    0.231631468100992
      1730     1.27817550616967    0.271512182305844
      1731      1.2782683361142    0.232113993378728
      1732     1.27836117954361    0.238869347267027
      1733     1.27845403646084    0.261258520153962
      1734     1.27854690686884    0.252886706585248
      1735     1.27863979077053    0.238386821989292
      1736     1.27873268816888    0.264708575889771
      1737      1.2788255990668    0.236336089558915
      1738     1.27891852346726    0.238145559350424
      1739     1.27901146137319    0.243839357627705
      1740     1.27910441278753    0.235901816808953
      1741     1.27919737771324    0.247892569960684
      1742     1.27929035615325     0.25474442890453
      1743     1.27938334811052    0.242464160586158
      1744     1.27947635358799    0.238266190669858
      1745     1.27956937258862    0.237590655281028
      1746     1.27966240511534    0.228712190170692
      1747     1.27975545117112    0.215418618769075
      1748      1.2798485107589    0.227723013351334
      1749     1.27994158388164    0.257856716945925
      1750     1.28003467054228    0.257494822987623
      1751     1.28012777074379    0.234381862184086
      1752     1.28022088448912    0.243356832349969
      1753     1.28031401178122    0.246806888085779
      1754     1.28040715262305    0.213657401505339
      1755     1.28050030701756    0.216407795588433
      1756     1.28059347496772    0.252259423724192
      1757     1.28068665647649    0.227457624448579
      1758     1.28077985154682    0.225817038504278
      1759     1.28087306018168    0.225792912240391
      1760     1.28096628238402    0.211148270061114
      1761     1.28105951815681    0.245407564780345
      1762     1.28115276750301    0.272260096486335
      1763      1.2812460304256    0.255540595612794
      1764     1.28133930692752    0.243019064655554
      1765     1.28143259701175    0.228012528517975
      1766     1.28152590068126    0.224755482893259
      1767     1.28161921793901    0.240003281669706
      1768     1.28171254878797     0.21230633072768
      1769     1.28180589323111    0.264563818306451
      1770     1.28189925127141    0.253682873293512
      1771     1.28199262291182    0.249533155904985
      1772     1.28208600815533    0.241281973655706
      1773     1.28217940700491    0.220678144296393
      1774     1.28227281946353    0.260703616084566
      1775     1.28236624553416    0.241667993877894
      1776     1.28245968521979     0.27747136948588
      1777     1.28255313852338    0.227554129504126
      1778     1.28264660544792    0.240413428155781
      1779     1.28274008599639    0.220340376601978
      1780     1.28283358017175    0.223838684865562
      1781       1.282927087977    0.239014104850348
      1782      1.2830206094151    0.231896857003747
      1783     1.28311414448906    0.249605534696646
      1784     1.28320769320184    0.239327746280876
      1785     1.28330125555643    0.241571488822347
      1786     1.28339483155581    0.243212074766648
      1787     1.28348842120298    0.252524812626946
      1788      1.2835820245009    0.251752772182569
      1789     1.28367564145259    0.215659881407942
      1790     1.28376927206101    0.236287837031142
      1791     1.28386291632916     0.26569775270913
      1792     1.28395657426002    0.251463257015928
      1793      1.2840502458566     0.23112481655937
      1794     1.28414393112187    0.237397645169934
      1795     1.28423763005884    0.246300236544156
      1796     1.28433134267049    0.262609590931621
      1797     1.28442506895982    0.220267997810318
      1798     1.28451880892982    0.232307003489822
      1799     1.28461256258349    0.242633044433365
      1800     1.28470632992383    0.247313539627401
      1801     1.28480011095382    0.227554129504126
      1802     1.28489390567648    0.237156382531066
      1803     1.28498771409479    0.224200578823863
      1804     1.28508153621177    0.233392685364728
      1805     1.28517537203041    0.227988402254088
      1806      1.2852692215537    0.223838684865562
      1807     1.28536308478466    0.234381862184086
      1808     1.28545696172629    0.225455144545976
      1809     1.28555085238159    0.248133832599552
      1810     1.28564475675357     0.23119719535103
      1811     1.28573867484523    0.240437554419668
      1812     1.28583260665959    0.233730453059143
      1813     1.28592655219963    0.238989978586461
      1814     1.28602051146839    0.224007568712769
      1815     1.28611448446886    0.251270246904834
      1816     1.28620847120406    0.225334513226542
      1817       1.286302471677    0.256143752209964
      1818     1.28639648589069    0.257301812876529
      1819     1.28649051384814     0.19085808213233
      1820     1.28658455555237    0.247892569960684
      1821     1.28667861100639    0.219013432088205
      1822     1.28677268021322    0.215780512727376
      1823     1.28686676317587    0.222366982768468
      1824     1.28696085989737     0.24357396872495
      1825     1.28705497038072    0.249557282168872
      1826     1.28714909462896     0.23397171569801
      1827      1.2872432326451    0.227964275990201
      1828     1.28733738443215    0.223332033323939
      1829     1.28743154999315    0.216166532949565
      1830     1.28752572933112     0.22347679090726
      1831     1.28761992244907    0.250329322613249
      1832     1.28771412935004      0.2166490582273
      1833     1.28780835003705    0.259087156404151
      1834     1.28790258451313     0.25196990855755
      1835      1.2879968327813    0.196527754145724
      1836     1.28809109484458    0.227119856754164
      1837     1.28818537070602    0.227698887087447
      1838     1.28827966036864    0.220726396824167
      1839     1.28837396383547    0.218772169449337
      1840     1.28846828110955    0.247554802266269
      1841     1.28856261219389    0.241957509044535
      1842     1.28865695709155    0.231607341837106
      1843     1.28875131580555    0.247289413363514
      1844     1.28884568833893    0.224851987948807
      1845     1.28894007469472    0.237542402753254
      1846     1.28903447487596    0.239617261447518
      1847      1.2891288888857    0.226203058726466
      1848     1.28922331672696    0.219037558352092
      1849     1.28931775840278     0.24012391298914
      1850     1.28941221391622    0.243766978836044
      1851     1.28950668327031    0.269485576139355
      1852     1.28960116646808    0.230015008420578
      1853      1.2896956635126    0.231607341837106
      1854     1.28979017440689    0.242005761572309
      1855     1.28988469915401    0.237132256267179
      1856     1.28997923775699    0.238676337155933
      1857      1.2900737902189    0.217276341088357
      1858     1.29016835654277      0.2498709235994
      1859     1.29026293673165    0.221329553421336
      1860     1.29035753078859    0.220002608907563
      1861     1.29045213871665    0.231631468100992
      1862     1.29054676051887    0.223452664643373
      1863     1.29064139619831    0.231341952934351
      1864     1.29073604575802    0.243332706086082
      1865     1.29083070920106    0.220436881657525
      1866     1.29092538653047     0.23525040768401
      1867     1.29102007774931    0.246300236544156
      1868     1.29111478286065    0.218144886588281
      1869     1.29120950186754    0.233947589434124
      1870     1.29130423477303    0.207939476964172
      1871     1.29139898158019    0.227385245656919
      1872     1.29149374229208    0.221401932212997
      1873     1.29158851691175    0.228519180059598
      1874     1.29168330544227    0.247241160835741
      1875     1.29177810788671    0.258387494751434
      1876     1.29187292424812    0.238724589683707
      1877     1.29196775452958    0.212258078199906
      1878     1.29206259873414    0.247723686113477
      1879     1.29215745686487    0.259352545306906
      1880     1.29225232892485    0.232282877225936
      1881     1.29234721491713    0.268448146792223
      1882     1.29244211484479    0.230015008420578
      1883     1.29253702871091     0.21305424490817
      1884     1.29263195651854    0.224996745532127
      1885     1.29272689827076    0.225672280920957
      1886     1.29282185397065    0.216166532949565
      1887     1.29291682362127    0.240365175628008
      1888     1.29301180722571    0.231920983267634
      1889     1.29310680478704    0.205333840464399
      1890     1.29320181630833     0.23397171569801
      1891     1.29329684179267    0.228495053795711
      1892     1.29339188124312    0.214743083380245
      1893     1.29348693466278    0.214984346019112
      1894     1.29358200205471    0.239979155405819
      1895     1.29367708342201    0.246372615335817
      1896     1.29377217876774    0.208470254769681
      1897     1.29386728809501    0.248254463918986
      1898     1.29396241140688    0.206274764755984
      1899     1.29405754870645    0.240148039253027
      1900     1.29415269999679    0.235081523836802
      1901     1.29424786528101    0.206202385964324
      1902     1.29434304456217    0.229122336656767
      1903     1.29443823784338    0.212812982269302
      1904     1.29453344512771    0.218723916921564
      1905     1.29462866641827    0.239569008919744
      1906     1.29472390171814    0.220654018032506
      1907     1.29481915103041    0.235757059225632
      1908     1.29491441435818    0.234237104600765
      1909     1.29500969170454    0.211510164019416
      1910     1.29510498307258    0.228639811379031
      1911     1.29520028846541    0.224490093990505
      1912     1.29529560788611    0.221233048365789
      1913     1.29539094133778    0.227457624448579
      1914     1.29548628882352    0.205526850575494
      1915     1.29558165034644     0.23532278647567
      1916     1.29567702590963    0.227771265879107
      1917     1.29577241551619    0.213681527769226
      1918     1.29586781916922    0.222680624198996
      1919     1.29596323687184    0.247217034571854
      1920     1.29605866862713    0.232572392392577
      1921     1.29615411443821    0.229194715448427
      1922     1.29624957430818    0.204875441450551
      1923     1.29634504824014    0.212402835783227
      1924     1.29644053623721    0.236577352197783
      1925      1.2965360383025    0.182703404938597
      1926      1.2966315544391    0.238893473530914
      1927     1.29672708465014    0.236094826920047
      1928     1.29682262893873     0.23464725108684
      1929     1.29691818730797    0.207625835533644
      1930     1.29701375976097    0.259835070584641
      1931     1.29710934630086    0.238579832100386
      1932     1.29720494693075    0.246251984016383
      1933     1.29730056165375    0.223428538379486
      1934     1.29739619047298    0.219302947254847
      1935     1.29749183339155    0.250232817557702
      1936     1.29758749041259    0.250835974154871
      1937     1.29768316153922      0.2263236900459
      1938     1.29777884677455    0.239930902878046
      1939      1.2978745461217    0.236987498683858
      1940     1.29797025958381    0.230256271059446
      1941     1.29806598716398    0.245962468849741
      1942     1.29816172886535    0.218169012852168
      1943     1.29825748469104    0.222680624198996
      1944     1.29835325464417    0.241330226183479
      1945     1.29844903872788    0.216287164268999
      1946     1.29854483694529    0.249460777113325
      1947     1.29864064929952    0.207698214325304
      1948     1.29873647579371    0.238796968475367
      1949     1.29883231643099    0.231969235795407
      1950     1.29892817121449    0.232500013600917
      1951     1.29902404014735    0.238483327044839
      1952     1.29911992323268    0.214381189421943
      1953     1.29921582047364    0.251463257015928
      1954     1.29931173187335    0.227385245656919
      1955     1.29940765743495    0.237904296711556
      1956     1.29950359716158    0.202390436270212
      1957     1.29959955105637    0.212619972158208
      1958     1.29969551912246    0.223935189921109
      1959       1.299791501363    0.217758866366092
      1960     1.29988749778112    0.230980058976049
      1961     1.29998350837997    0.225913543559825
      1962     1.30007953316268    0.238410948253178
      1963     1.30017557213241    0.230015008420578
      1964     1.30027162529229    0.221908583754619
      1965     1.30036769264547    0.229725493253937
      1966     1.30046377419509    0.238145559350424
      1967     1.30055986994431    0.225093250587674
      1968     1.30065597989628    0.239038231114235
      1969     1.30075210405413     0.21455007326915
      1970     1.30084824242102    0.211510164019416
      1971      1.3009443950001    0.198602612839987
      1972     1.30104056179453    0.227819518406881
      1973     1.30113674280745    0.229170589184541
      1974     1.30123293804202    0.210448608408397
      1975      1.3013291475014    0.241137216072385
      1976     1.30142537118873    0.223452664643373
      1977     1.30152160910718    0.205695734422701
      1978      1.3016178612599    0.225696407184844
      1979     1.30171412765006    0.241450857502913
      1980      1.3018104082808     0.22962898819839
      1981     1.30190670315529    0.245021544558157
      1982      1.3020030122767    0.228760442698465
      1983     1.30209933564818    0.211172396325001
      1984     1.30219567327289    0.215708133935716
      1985     1.30229202515401     0.20412752727006
      1986     1.30238839129469    0.214960219755226
      1987      1.3024847716981     0.22490024047658
      1988     1.30258116636741    0.205116704089418
      1989     1.30267757530578    0.216938573393942
      1990     1.30277399851639     0.20555097683938
      1991      1.3028704360024    0.235877690545066
      1992     1.30296688776698    0.219761346268695
      1993     1.30306335381331    0.241113089808498
      1994     1.30315983414456    0.239182988697555
      1995     1.30325632876389    0.208615012353002
      1996      1.3033528376745    0.205382092992173
      1997     1.30344936087954    0.235515796586764
      1998      1.3035458983822    0.229460104351182
      1999     1.30364245018565     0.24215051915563
      2000     1.30373901629307    0.224128200032203
      2001     1.30383559670764    0.223283780796166
      2002     1.30393219143254    0.198144213826138
      2003     1.30402880047095    0.214332936894169
      2004     1.30412542382605    0.203090097922929
      2005     1.30422206150103      0.2276023820319
      2006     1.30431871349907    0.233682200531369
      2007     1.30441537982335    0.219327073518733
      2008     1.30451206047705    0.248278590182873
      2009     1.30460875546338    0.204417042436702
      2010      1.3047054647855    0.213681527769226
      2011     1.30480218844662    0.238000801767103
      2012     1.30489892644991     0.24079944837797
      2013     1.30499567879858    0.197420425909535
      2014      1.3050924454958    0.224128200032203
      2015     1.30518922654478    0.233561569211935
      2016     1.30528602194871    0.224996745532127
      2017     1.30538283171078    0.228133159837409
      2018     1.30547965583418    0.201594269561948
      2019     1.30557649432211    0.201932037256363
      2020     1.30567334717777    0.206926173880927
      2021     1.30577021440436    0.225768785976504
      2022     1.30586709600508    0.252283549988078
      2023     1.30596399198311    0.218506780546583
      2024     1.30606090234167    0.229532483142842
      2025     1.30615782708396    0.243163822238875
      2026     1.30625476621318    0.209290547741832
      2027     1.30635171973253    0.191412986201726
      2028     1.30644868764522    0.220243871546431
      2029     1.30654566995445    0.237084003739405
      2030     1.30664266666343    0.224731356629373
      2031     1.30673967777537    0.222294603976808
      2032     1.30683670329347    0.231824478212087
      2033     1.30693374322094    0.233006665142539
      2034       1.307030797561    0.197613436020629
      2035     1.30712786631685      0.2082531183947
      2036     1.30722494949171    0.212716477213755
      2037     1.30732204708879     0.20135300692308
      2038     1.30741915911131    0.216190659213452
      2039     1.30751628556247    0.213102497435943
      2040      1.3076134264455    0.222463487824015
      2041     1.30771058176361    0.210424482144511
      2042     1.30780775152002    0.223187275740619
      2043     1.30790493571795    0.210907007422246
      2044     1.30800213436061    0.246855140613552
      2045     1.30809934745124    0.207312194103116
      2046     1.30819657499304    0.221522563532431
      2047     1.30829381698925    0.221112417046355
      2048     1.30839107344309    0.226685584004202
      2049     1.30848834435777     0.22280125551843
      2050     1.30858562973654    0.206950300144814
      2051      1.3086829295826    0.230256271059446
      2052      1.3087802438992    0.220436881657525
      2053     1.30887757268955    0.201932037256363
      2054     1.30897491595689    0.207336320367002
      2055     1.30907227370446    0.201401259450854
      2056     1.30916964593547    0.209097537630737
      2057     1.30926703265316    0.206274764755984
      2058     1.30936443386076    0.213971042935868
      2059     1.30946184956152    0.202945340339608
      2060     1.30955927975866     0.20412752727006
      2061     1.30965672445542    0.209821325547341
      2062     1.30975418365504    0.206926173880927
      2063     1.30985165736075    0.230256271059446
      2064      1.3099491455758     0.21522560865798
      2065     1.31004664830342    0.204344663645041
      2066     1.31014416554685    0.237590655281028
      2067     1.31024169730934    0.192233279173876
      2068     1.31033924359413    0.225406892018203
      2069     1.31043680440447    0.199736547242666
      2070     1.31053437974359    0.216817942074508
      2071     1.31063196961474    0.221522563532431
      2072     1.31072957402118    0.210110840713982
      2073     1.31082719296614    0.214260558102509
      2074     1.31092482645288    0.207939476964172
      2075     1.31102247448465    0.241885130252875
      2076     1.31112013706469    0.202125047367457
      2077     1.31121781419626    0.199205769437157
      2078     1.31131550588261    0.191316481146179
      2079       1.311413212127    0.221932710018506
      2080     1.31151093293267    0.227650634559673
      2081     1.31160866830288    0.223669801018354
      2082      1.3117064182409    0.206467774867078
      2083     1.31180418274997    0.215563376352395
      2084     1.31190196183336    0.208422002241908
      2085     1.31199975549433    0.237711286600462
      2086     1.31209756373613    0.218916927032658
      2087     1.31219538656202    0.235395165267331
      2088     1.31229322397528    0.249557282168872
      2089     1.31239107597915    0.173221783231092
      2090     1.31248894257691    0.224996745532127
      2091     1.31258682377183    0.222849508046204
      2092     1.31268471956715    0.215129103602433
      2093     1.31278262996617    0.208615012353002
      2094     1.31288055497213    0.201739027145269
      2095     1.31297849458832    0.201714900881382
      2096     1.31307644881799    0.198361350201119
      2097     1.31317441766443    0.196600132937384
      2098     1.31327240113091    0.199157516909383
      2099     1.31337039922069    0.195707461173573
      2100     1.31346841193704    0.206009375853229
      2101     1.31356643928326    0.220726396824167
      2102     1.31366448126261    0.215684007671829
      2103     1.31376253787836    0.213078371172057
      2104      1.3138606091338    0.214718957116358
      2105     1.31395869503221    0.233199675253633
      2106     1.31405679557686    0.208663264880775
      2107     1.31415491077103    0.205333840464399
      2108     1.31425304061801    0.223983442448882
      2109     1.31435118512108    0.235564049114538
      2110     1.31444934428353    0.199350527020477
      2111     1.31454751810863    0.215852891519037
      2112     1.31464570659967    0.222921886837864
      2113     1.31474390975995    0.226564952684768
      2114     1.31484212759274    0.204996072769984
      2115     1.31494036010134    0.201184123075873
      2116     1.31503860728903    0.222825381782317
      2117     1.31513686915911    0.188517834535312
      2118     1.31523514571487    0.213102497435943
      2119      1.3153334369596    0.214308810630282
      2120     1.31543174289659    0.200556840214816
      2121     1.31553006352914    0.212619972158208
      2122     1.31562839886055    0.218193139116055
      2123      1.3157267488941    0.227385245656919
      2124      1.3158251136331     0.19228153170165
      2125     1.31592349308085    0.192498668076631
      2126     1.31602188724065    0.201401259450854
      2127     1.31612029611579    0.204706557603343
      2128     1.31621871970957    0.212402835783227
      2129     1.31631715802531    0.200339703839835
      2130      1.3164156110663    0.198554360312213
      2131     1.31651407883584    0.224441841462731
      2132     1.31661256133725    0.212354583255453
      2133     1.31671105857383    0.238507453308726
      2134     1.31680957054889    0.187287395077086
      2135     1.31690809726572    0.216938573393942
      2136     1.31700663872766    0.201618395825835
      2137     1.31710519493799    0.221956836282393
      2138     1.31720376590005    0.219857851324243
      2139     1.31730235161712     0.18118345031373
      2140     1.31740095209255    0.229508356878956
      2141     1.31749956732962    0.214212305574735
      2142     1.31759819733167    0.215611628880169
      2143       1.317696842102    0.199543537131571
      2144     1.31779550164394    0.218217265379941
      2145     1.31789417596079    0.201714900881382
      2146     1.31799286505589     0.19505605204863
      2147     1.31809156893255    0.196962026895686
      2148      1.3181902875941    0.205719860686588
      2149     1.31828902104385    0.194091001493159
      2150     1.31838776928512    0.185791566716105
      2151     1.31848653232125    0.192474541812744
      2152     1.31858531015556    0.218265517907715
      2153     1.31868410279137    0.217445224935564
      2154     1.31878291023201    0.198095961298365
      2155     1.31888173248081    0.205671608158814
      2156      1.3189805695411    0.198916254270515
      2157      1.3190794214162    0.196214112715195
      2158     1.31917828810946    0.201739027145269
      2159      1.3192771696242     0.20337961308957
      2160     1.31937606596375    0.195273188423611
      2161     1.31947497713145    0.198819749214968
      2162     1.31957390313063    0.200629219006477
      2163     1.31967284396464    0.207481077950323
      2164      1.3197717996368    0.219713093740922
      2165     1.31987077015046    0.226902720379183
      2166     1.31996975550895    0.201521890770288
      2167     1.32006875571562    0.207095057728134
      2168     1.32016777077381    0.198361350201119
      2169     1.32026680068685    0.191654248840594
      2170     1.32036584545809    0.186563607160482
      2171     1.32046490509088    0.210062588186209
      2172     1.32056397958857    0.198940380534402
      2173     1.32066306895448    0.210303850825077
      2174     1.32076217319199     0.20060509274259
      2175     1.32086129230442    0.212065068088812
      2176     1.32096042629514    0.220847028143601
      2177     1.32105957516748    0.199615915923232
      2178     1.32115873892482    0.196986153159573
      2179     1.32125791757048    0.204344663645041
      2180     1.32135711110784    0.212426962047113
      2181     1.32145631954024    0.193753233798744
      2182     1.32155554287103    0.228591558851258
      2183     1.32165478110358    0.233054917670313
      2184     1.32175403424124      0.2027764564924
      2185     1.32185330228738    0.186949627382671
      2186     1.32195258524534    0.187215016285426
      2187     1.32205188311849    0.215780512727376
      2188     1.32215119591019    0.209314674005718
      2189      1.3222505236238    0.197203289534554
      2190     1.32234986626269    0.217831245157753
      2191     1.32244922383022    0.207842971908625
      2192     1.32254859632976    0.222704750462883
      2193     1.32264798376467    0.200267325048175
      2194     1.32274738613831    0.202993592867381
      2195     1.32284680345407    0.189820652785198
      2196      1.3229462357153    0.200629219006477
      2197     1.32304568292539    0.197637562284516
      2198     1.32314514508769    0.230304523587219
      2199     1.32324462220558    0.200508587687043
      2200     1.32334411428244    0.195924597548554
      2201     1.32344362132163    0.201063491756439
      2202     1.32354314332655    0.208590886089115
      2203     1.32364268030055    0.220436881657525
      2204     1.32374223224702    0.195635082381913
      2205     1.32384179916934    0.188614339590859
      2206     1.32394138107089    0.174042076203242
      2207     1.32404097795504    0.181617723063692
      2208     1.32414058982519    0.202897087811834
      2209      1.3242402166847    0.201328880659193
      2210     1.32433985853698     0.20757758300587
      2211     1.32443951538539    0.204006895950626
      2212     1.32453918723332    0.196503627881837
      2213     1.32463887408417    0.190520314437915
      2214     1.32473857594132    0.193873865118178
      2215     1.32483829280816     0.20690204761704
      2216     1.32493802468808     0.19160599631282
      2217     1.32503777158446    0.185284915174483
      2218     1.32513753350071    0.212668224685981
      2219     1.32523731044021    0.204851315186664
      2220     1.32533710240636    0.175682662147543
      2221     1.32543690940255    0.204489421228362
      2222     1.32553673143217    0.198337223937232
      2223     1.32563656849864    0.216456048116206
      2224     1.32573642060533    0.190013662896292
      2225     1.32583628775566     0.19430813786814
      2226     1.32593616995302    0.202149173631344
      2227     1.32603606720081    0.185212536382823
      2228     1.32613597950244    0.189651768937991
      2229     1.32623590686131     0.17421096005045
      2230     1.32633584928081    0.169289202217546
      2231     1.32643580676437    0.196769016784591
      2232     1.32653577931538    0.189627642674104
      2233     1.32663576693724    0.181690101855352
      2234     1.32673576963338    0.197058531951233
      2235     1.32683578740719    0.206250638492097
      2236     1.32693582026209    0.189458758826896
      2237     1.32703586820149    0.193174203465461
      2238      1.3271359312288    0.196817269312365
      2239     1.32723600934744    0.176044556105845
      2240     1.32733610256081     0.18111107152207
      2241     1.32743621087234    0.205333840464399
      2242     1.32753633428544    0.185863945507766
      2243     1.32763647280353    0.179784127008296
      2244     1.32773662643002    0.210448608408397
      2245     1.32783679516834    0.186418849577162
      2246     1.32793697902191    0.221546689796317
      2247     1.32803717799414    0.209893704339001
      2248     1.32813739208847    0.181086945258183
      2249     1.32823762130831    0.184078601980144
      2250     1.32833786565709    0.183644329230182
      2251     1.32843812513823    0.213753906560887
      2252     1.32853839975516    0.195321440951385
      2253     1.32863868951132     0.20892865378353
      2254     1.32873899441012    0.219254694727073
      2255     1.32883931445499    0.194356390395913
      2256     1.32893964964938    0.186346470785501
      2257     1.32903999999671    0.200508587687043
      2258     1.32914036550041    0.209580062908473
      2259     1.32924074616392    0.196648385465158
      2260     1.32934114199066    0.195659208645799
      2261     1.32944155298409    0.190906334660103
      2262     1.32954197914764    0.194187506548706
      2263     1.32964242048473    0.180483788661013
      2264     1.32974287699882     0.18680486979935
      2265     1.32984334869334    0.190592693229575
      2266     1.32994383557174    0.198264845145572
      2267     1.33004433763745    0.187962930465916
      2268     1.33014485489392    0.217300467352244
      2269      1.3302453873446    0.179542864369429
      2270     1.33034593499293    0.190689198285122
      2271     1.33044649784235    0.197661688548402
      2272     1.33054707589631    0.200098441200968
      2273     1.33064766915827    0.190303178062934
      2274     1.33074827763167    0.224514220254392
      2275     1.33084890131995    0.185477925285577
      2276     1.33094954022659    0.220316250338091
      2277     1.33105019435502    0.196962026895686
      2278      1.3311508637087    0.193753233798744
      2279     1.33125154829108    0.193801486326517
      2280     1.33135224810563    0.167214343523283
      2281     1.33145296315579    0.205961123325456
      2282     1.33155369344503    0.175417273244789
      2283      1.3316544389768    0.205164956617192
      2284     1.33175519975457    0.179591116897202
      2285     1.33185597578179    0.201714900881382
      2286     1.33195676706193    0.189748273993538
      2287     1.33205757359846    0.199012759326062
      2288     1.33215839539482    0.189362253771349
      2289      1.3322592324545    0.195538577326366
      2290     1.33236008478095    0.186901374854897
      2291     1.33246095237765    0.223935189921109
      2292     1.33256183524806    0.186298218257728
      2293     1.33266273339565    0.193994496437611
      2294      1.3327636468239    0.187359773868746
      2295     1.33286457553627    0.184464622202332
      2296     1.33296551953623    0.198023582506704
      2297     1.33306647882727    0.193897991382064
      2298     1.33316745341285    0.203813885839532
      2299     1.33326844329645    0.205985249589342
      2300     1.33336944848155    0.202342183742438
      2301     1.33347046897162    0.193439592368215
      2302     1.33357150477015    0.190882208396217
      2303     1.33367255588061    0.211992689297151
      2304     1.33377362230649    0.201039365492552
      2305     1.33387470405126    0.185767440452219
      2306     1.33397580111842    0.169240949689772
      2307     1.33407691351144    0.207770593116964
      2308     1.33417804123381    0.203403739353457
      2309     1.33427918428902    0.193487844895989
      2310     1.33438034268055    0.189072738604708
      2311     1.33448151641189    0.189651768937991
      2312     1.33458270548653    0.170495515411885
      2313     1.33468390990797    0.159614570398946
      2314     1.33478512967969     0.18125582910539
      2315     1.33488636480519     0.19100283971565
      2316     1.33498761528796    0.177588636994599
      2317     1.33508888113149    0.203210729242362
      2318     1.33519016233928    0.184778263632861
      2319     1.33529145891483    0.172956394328337
      2320     1.33539277086164    0.198481981520553
      2321      1.3354940981832     0.18666011221603
      2322     1.33559544088302    0.185116031327275
      2323     1.33569679896459    0.200870481645345
      2324     1.33579817243142    0.190423809382368
      2325     1.33589956128701    0.182631026146937
      2326     1.33600096553487    0.193560223687649
      2327      1.3361023851785    0.162364964482039
      2328     1.33620382022141    0.202221552423004
      2329      1.3363052706671    0.189772400257425
      2330     1.33640673651909    0.177926404689014
      2331     1.33650821778088    0.162557974593134
      2332     1.33660971445598    0.186467102104935
      2333     1.33671122654792    0.184802389896747
      2334     1.33681275406019    0.190713324549009
      2335     1.33691429699631    0.197275668326214
      2336      1.3370158553598    0.177612763258486
      2337     1.33711742915417     0.20892865378353
      2338     1.33721901838295    0.173897318619921
      2339     1.33732062304965    0.199808926034326
      2340     1.33742224315778    0.211751426658284
      2341     1.33752387871087    0.197058531951233
      2342     1.33762552971245    0.180532041188787
      2343     1.33772719616603     0.18058029371656
      2344     1.33782887807513    0.170278379036904
      2345     1.33793057544328    0.184657632313427
      2346     1.33803228827402    0.161689429093209
      2347     1.33813401657085     0.20270407770074
      2348     1.33823576033732    0.183547824174635
      2349     1.33833751957694    0.201521890770288
      2350     1.33843929429326    0.190713324549009
      2351      1.3385410844898    0.174741737855959
      2352     1.33864289017009    0.204344663645041
      2353     1.33874471133767    0.190061915424066
      2354     1.33884654799608    0.221208922101902
      2355     1.33894840014883    0.202511067589646
      2356     1.33905026779948    0.166273419231698
      2357     1.33915215095156     0.17563440961977
      2358     1.33925404960861    0.174789990383732
      2359     1.33935596377417    0.174452222689318
      2360     1.33945789345178     0.18328243527188
      2361     1.33955983864498    0.194091001493159
      2362     1.33966179935731    0.171605323550677
      2363     1.33976377559233    0.171002166953508
      2364     1.33986576735356    0.181883111966447
      2365     1.33996777464457    0.181424712952598
      2366     1.34006979746889    0.197299794590101
      2367     1.34017183583008    0.166924828356641
      2368     1.34027388973168    0.181231702841503
      2369     1.34037595917725    0.194935420729196
      2370     1.34047804417033    0.176430576328034
      2371     1.34058014471448    0.187962930465916
      2372     1.34068226081325    0.170037116398036
      2373     1.34078439247021    0.194911294465309
      2374     1.34088653968889    0.211654921602736
      2375     1.34098870247287    0.180628546244334
      2376     1.34109088082569    0.198843875478855
      2377     1.34119307475093    0.187046132438218
      2378     1.34129528425213    0.168396530453735
      2379     1.34139750933286    0.151532271996874
      2380     1.34149974999668    0.179036212827806
      2381     1.34160200624715    0.179205096675014
      2382     1.34170427808785    0.203427865617344
      2383     1.34180656552233     0.17158119728679
      2384     1.34190886855416    0.179132717883353
      2385     1.34201118718692    0.191219976090631
      2386     1.34211352142416    0.145042307011329
      2387     1.34221587126946    0.183861465605163
      2388     1.34231823672639      0.1901825467435
      2389     1.34242061779852    0.188710844646406
      2390     1.34252301448943    0.164681085815171
      2391     1.34262542680269     0.19580396622912
      2392     1.34272785474187    0.203548496936777
      2393     1.34283029831055    0.183982096924597
      2394     1.34293275751232    0.183620202966295
      2395     1.34303523235074    0.204272284853381
      2396      1.3431377228294    0.179422233049995
      2397     1.34324022895187    0.173197656967205
      2398     1.34334275072175      0.1889038547575
      2399     1.34344528814262    0.191943764007235
      2400     1.34354784121805    0.190423809382368
      2401     1.34365040995163    0.171677702342338
      2402     1.34375299434695    0.178071162272335
      2403      1.3438555944076    0.184971273743955
      2404     1.34395821013717    0.184681758577313
      2405     1.34406084153924    0.197396299645648
      2406     1.34416348861741    0.203234855506249
      2407     1.34426615137527    0.178119414800108
      2408     1.34436882981641    0.222559992879562
      2409     1.34447152394442    0.205936997061569
      2410      1.3445742337629     0.20120824933976
      2411     1.34467695927545     0.18943463256301
      2412     1.34477970048567    0.188445455743651
      2413     1.34488245739714    0.211606669074963
      2414     1.34498523001348    0.161737681620983
      2415     1.34508801833828    0.162775110968115
      2416     1.34519082237515    0.158335878412947
      2417     1.34529364212768    0.155488979274306
      2418     1.34539647759948    0.156743544996419
      2419     1.34549932879416    0.209314674005718
      2420     1.34560219571532    0.151701155844081
      2421     1.34570507836657    0.179639369424976
      2422     1.34580797675152    0.191147597298971
      2423     1.34591089087378    0.183668455494068
      2424     1.34601382073695    0.170978040689621
      2425     1.34611676634466    0.170929788161847
      2426     1.34621972770051     0.18530904143837
      2427     1.34632270480811     0.18605695561886
      2428     1.34642569767108    0.199953683617647
      2429     1.34652870629305    0.162968121079209
      2430     1.34663173067761     0.18043553613324
      2431      1.3467347708284    0.172522121578375
      2432     1.34683782674904    0.191823132687801
      2433     1.34694089844313    0.175779167203091
      2434     1.34704398591431    0.192836435771046
      2435      1.3471470891662    0.180966313938749
      2436     1.34725020820242    0.168782550675924
      2437     1.34735334302659    0.187046132438218
      2438     1.34745649364235    0.168396530453735
      2439     1.34755966005332    0.154234413552194
      2440     1.34766284226312    0.152569701344006
      2441      1.3477660402754    0.168227646606528
      2442     1.34786925409377    0.183017046369125
      2443     1.34797248372187    0.168517161773169
      2444     1.34807572916333    0.186997879910445
      2445     1.34817899042178    0.166201040440038
      2446     1.34828226750087     0.17915684414724
      2447     1.34838556040423    0.150808484080271
      2448     1.34848886913549     0.16311287866253
      2449     1.34859219369829     0.16528424241234
      2450     1.34869553409628    0.175369020717015
      2451     1.34879889033308    0.143281089747594
      2452     1.34890226241235    0.195900471284667
      2453     1.34900565033773    0.174862369175393
      2454     1.34910905411286    0.177902278425127
      2455     1.34921247374139    0.193415466104329
      2456     1.34931590922696    0.183813213077389
      2457     1.34941936057321    0.162750984704228
      2458     1.34952282778381    0.170809156842413
      2459     1.34962631086239    0.165187737356793
      2460     1.34972980981261    0.177926404689014
      2461     1.34983332463812    0.182992920105239
      2462     1.34993685534257    0.178022909744561
      2463     1.35004040192962    0.176671838966902
      2464     1.35014396440292    0.175489652036449
      2465     1.35024754276612    0.188566087063085
      2466     1.35035113702289    0.171339934647923
      2467     1.35045474717689     0.16738322737049
      2468     1.35055837323177    0.164053802954114
      2469     1.35066201519119    0.187528657715954
      2470     1.35076567305882    0.194670031826441
      2471     1.35086934683831    0.179422233049995
      2472     1.35097303653334    0.173656055981054
      2473     1.35107674214757    0.164415696912416
      2474     1.35118046368466    0.168710171884263
      2475     1.35128420114828    0.171074545745168
      2476     1.35138795454211    0.172666879161696
      2477      1.3514917238698    0.199302274492704
      2478     1.35159550913503    0.167576237481584
      2479     1.35169931034148    0.135078160026088
      2480     1.35180312749281    0.178215919855656
      2481      1.3519069605927    0.175923924786411
      2482     1.35201080964483    0.150229453746988
      2483     1.35211467465287    0.179325727994448
      2484      1.3522185556205    0.188879728493614
      2485     1.35232245255139    0.192860562034933
      2486     1.35242636544924    0.187311521340973
      2487     1.35253029431771    0.152569701344006
      2488      1.3526342391605     0.18957939014633
      2489     1.35273819998128    0.163812540315246
      2490     1.35284217678374    0.162919868551435
      2491     1.35294616957156    0.154813443885476
      2492     1.35305017834843    0.176792470286335
      2493     1.35315420311804    0.163909045370794
      2494     1.35325824388408    0.177636889522373
      2495     1.35336230065024    0.138262826859144
      2496     1.35346637342021    0.144463276678047
      2497     1.35357046219768    0.153727762010571
      2498     1.35367456698634    0.175996303578072
      2499     1.35377868778989    0.175248389397581
      2500     1.35388282461203    0.166587060662226
      2501     1.35398697745645     0.15688830257974
      2502     1.35409114632685    0.154958201468797
      2503     1.35419533122693    0.194356390395913
      2504     1.35429953216039    0.147840953622196
      2505     1.35440374913093     0.17495887423094
      2506     1.35450798214225    0.180097768438825
      2507     1.35461223119806    0.179446359313882
      2508     1.35471649630206    0.179687621952749
      2509     1.35482077745796    0.155054706524344
      2510     1.35492507466947      0.1708332831063
      2511     1.35502938794029    0.164415696912416
      2512     1.35513371727413    0.161641176565436
      2513     1.35523806267471    0.175176010605921
      2514     1.35534242414573    0.166731818245547
      2515     1.35544680169091    0.181304081633164
      2516     1.35555119531396    0.177685142050146
      2517     1.35565560501859    0.195080178312517
      2518     1.35576003080854    0.159831706773927
      2519      1.3558644726875    0.188276571896444
      2520      1.3559689306592     0.14998819110812
      2521     1.35607340472736    0.190592693229575
      2522      1.3561778948957    0.175248389397581
      2523     1.35628240116794    0.179566990633315
      2524     1.35638692354781    0.175779167203091
      2525     1.35649146203903     0.15703306016306
      2526     1.35659601664532    0.187504531452067
      2527     1.35670058737042    0.156719418732532
      2528     1.35680517421804    0.185695061660558
      2529     1.35690977719192    0.167624490009358
      2530     1.35701439629579    0.178360677438976
      2531     1.35711903153338    0.180483788661013
      2532     1.35722368290842    0.151942418482949
      2533     1.35732835042465     0.16460870702351
      2534     1.35743303408579    0.177443879411279
      2535      1.3575377338956    0.164729338342944
      2536     1.35764244985779    0.182799909994144
      2537     1.35774718197612    0.164681085815171
      2538     1.35785193025431    0.155078832788231
      2539     1.35795669469612    0.189796526521311
      2540     1.35806147530528    0.160145348204455
      2541     1.35816627208553    0.159083792593437
      2542     1.35827108504062    0.183403066591314
      2543      1.3583759141743    0.135633064095484
      2544     1.35848075949031    0.152931595302307
      2545     1.35858562099239      0.1569606813714
      2546      1.3586904986843    0.181593596799805
      2547     1.35879539256978    0.175296641925355
      2548     1.35890030265259    0.163909045370794
      2549     1.35900522893648    0.161182777551587
      2550      1.3591101714252    0.147358428344461
      2551     1.35921513012251    0.170181873981357
      2552     1.35932010503216    0.165983904065057
      2553     1.35942509615791    0.166369924287245
      2554     1.35953010350351    0.179349854258334
      2555     1.35963512707272    0.174259212578223
      2556     1.35974016686931    0.179205096675014
      2557     1.35984522289704    0.150470716385856
      2558     1.35995029515967    0.173800813564374
      2559     1.36005538366095    0.174138581258789
      2560     1.36016048840467     0.15208717606627
      2561     1.36026560939457    0.177347374355731
      2562     1.36037074663444    0.151580524524648
      2563     1.36047590012804    0.149674549677592
      2564     1.36058106987913    0.153727762010571
      2565     1.36068625589149    0.161375787662681
      2566     1.36079145816889    0.158818403690682
      2567      1.3608966767151    0.183523697910748
      2568      1.3610019115339    0.143329342275368
      2569     1.36110716262906    0.178915581508372
      2570     1.36121243000436    0.144897549428009
      2571     1.36131771366358    0.153751888274458
      2572     1.36142301361049    0.151797660899629
      2573     1.36152832984887    0.151652903316308
      2574     1.36163366238252     0.16393317163468
      2575      1.3617390112152    0.162292585690379
      2576      1.3618443763507    0.154572181246609
      2577      1.3619497577928      0.1611586512877
      2578      1.3620551555453    0.174428096425431
      2579     1.36216056961198    0.164077929218001
      2580     1.36226599999663    0.157587964232456
      2581     1.36237144670303    0.161472292718228
      2582     1.36247690973497    0.166297545495585
      2583     1.36258238909626    0.162220206898719
      2584     1.36268788479068    0.137973311692502
      2585     1.36279339682202    0.155971504552042
      2586     1.36289892519408    0.151580524524648
      2587     1.36300446991066    0.167841626384339
      2588     1.36311003097556    0.168565414300943
      2589     1.36321560839256    0.182872288785805
      2590     1.36332120216548    0.178987960300033
      2591     1.36342681229812    0.157129565218608
      2592     1.36353243879427    0.169361581009206
      2593     1.36363808165774    0.161062146232153
      2594     1.36374374089233     0.14383599381699
      2595     1.36384941650185    0.187432152660407
      2596     1.36395510849011    0.157973984454645
      2597     1.36406081686092    0.164488075704076
      2598     1.36416654161807    0.176406450064147
      2599      1.3642722827654    0.160072969412795
      2600      1.3643780403067    0.165115358565133
      2601     1.36448381424579    0.170857409370187
      2602     1.36458960458648    0.169096192106452
      2603     1.36469541133259    0.166755944509434
      2604     1.36480123448793    0.155392474218759
      2605     1.36490707405633    0.131941745720806
      2606      1.3650129300416    0.157153691482494
      2607     1.36511880244756    0.172039596300639
      2608     1.36522469127803    0.140940842150576
      2609     1.36533059653684    0.170953914425734
      2610      1.3654365182278    0.153196984205062
      2611     1.36554245635475    0.146272746469555
      2612     1.36564841092151    0.146127988886235
      2613      1.3657543819319    0.141543998747746
      2614     1.36586036938976    0.156043883343702
      2615     1.36596637329891     0.17293226806445
      2616     1.36607239366318    0.158553014787928
      2617     1.36617843048641    0.180097768438825
      2618     1.36628448377243     0.15486169641325
      2619     1.36639055352507    0.157949858190758
      2620     1.36649663974817    0.167455606162151
      2621     1.36660274244556     0.16656293439834
      2622     1.36670886162109    0.186973753646558
      2623     1.36681499727859    0.169530464856414
      2624      1.3669211494219    0.166852449564981
      2625     1.36702731805487    0.140458316872841
      2626     1.36713350318133    0.176165187425279
      2627     1.36723970480513    0.164391570648529
      2628     1.36734592293011    0.147816827358309
      2629     1.36745215756013    0.153414120580043
      2630     1.36755840869902    0.152907469038421
      2631     1.36766467635064    0.140771958303369
      2632     1.36777096051884    0.138576468289672
      2633     1.36787726120746    0.144656286789141
      2634     1.36798357842036    0.154909948941024
      2635      1.3680899121614    0.166128661648378
      2636     1.36819626243442      0.1611586512877
      2637     1.36830262924329    0.158842529954569
      2638     1.36840901259185    0.146924155594498
      2639     1.36851541248398    0.153365868052269
      2640     1.36862182892352    0.153389994316156
      2641     1.36872826191433    0.142243660400463
      2642     1.36883471146029    0.137370155095333
      2643     1.36894117756525    0.135464180248277
      2644     1.36904766023307     0.15201479727461
      2645     1.36915415946763    0.135633064095484
      2646     1.36926067527279    0.149433287038724
      2647     1.36936720765241    0.155320095427099
      2648     1.36947375661036    0.137949185428615
      2649     1.36958032215053    0.147551438455555
      2650     1.36968690427676    0.157057186426947
      2651     1.36979350299295    0.177178490508524
      2652     1.36990011830296    0.138648847081332
      2653     1.37000675021066    0.145741968664046
      2654     1.37011339871994    0.169072065842565
      2655     1.37022006383468    0.157732721815777
      2656     1.37032674555874    0.151652903316308
      2657     1.37043344389601    0.127767902068393
      2658     1.37054015885037    0.171050419481281
      2659      1.3706468904257    0.151242756830233
      2660     1.37075363862589    0.176044556105845
      2661     1.37086040345482    0.173149404439431
      2662     1.37096718491637    0.151556398260761
      2663     1.37107398301444    0.149626297149818
      2664     1.37118079775291    0.142388417983783
      2665     1.37128762913568    0.159180297648984
      2666     1.37139447716662    0.138576468289672
      2667     1.37150134184964    0.155802620704834
      2668     1.37160822318862    0.153920772121665
      2669     1.37171512118747    0.145283569650197
      2670     1.37182203585007    0.146875903066725
      2671     1.37192896718033    0.130735432526467
      2672     1.37203591518213    0.146152115150121
      2673     1.37214287985939    0.141785261386614
      2674       1.372249861216    0.154330918607741
      2675     1.37235685925586     0.15215955485793
      2676     1.37246387398288    0.156116262135363
      2677     1.37257090540095    0.144246140303066
      2678     1.37267795351399    0.146369251525102
      2679      1.3727850183259    0.148226973844385
      2680     1.37289209984059    0.147237797025027
      2681     1.37299919806197    0.155706115649287
      2682     1.37310631299395    0.173993823675469
      2683     1.37321344464043    0.124534982707564
      2684     1.37332059300534    0.146176241414008
      2685     1.37342775809258     0.13971040269235
      2686     1.37353493990607    0.163209383718077
      2687     1.37364213844973    0.151821787163515
      2688     1.37374935372747    0.161448166454342
      2689     1.37385658574322    0.137514912678653
      2690     1.37396383450089    0.126006684804658
      2691      1.3740711000044    0.155995630815929
      2692     1.37417838225768    0.149023140552649
      2693     1.37428568126465    0.153558878163364
      2694     1.37439299702924    0.156502282357551
      2695     1.37450032955536    0.156574661149212
      2696     1.37460767884695    0.169578717384187
      2697     1.37471504490794    0.131097326484769
      2698     1.37482242774226    0.182172627133088
      2699     1.37492982735383    0.144077256455858
      2700     1.37503724374659    0.160434863371097
      2701     1.37514467692448    0.159156171385097
      2702     1.37525212689142     0.15966282292672
      2703     1.37535959365136    0.150446590121969
      2704     1.37546707720822    0.132376018470769
      2705     1.37557457756596    0.139155498622954
      2706      1.3756820947285    0.144053130191971
      2707     1.37578962869979    0.163740161523586
      2708     1.37589717948377    0.156116262135363
      2709     1.37600474708439    0.168300025398188
      2710     1.37611233150558    0.142123029081029
      2711      1.3762199327513    0.152135428594044
      2712     1.37632755082549    0.150591347705289
      2713      1.3764351857321    0.175610283355883
      2714     1.37654283747508    0.160917388648832
      2715     1.37665050605838    0.127647270748959
      2716     1.37675819148595    0.141881766442161
      2717     1.37686589376175    0.154355044871628
      2718     1.37697361288972    0.148588867802686
      2719     1.37708134887383    0.144776918108575
      2720     1.37718910171803    0.148926635497101
      2721     1.37729687142628    0.141109725997784
      2722     1.37740465800254    0.128033290971148
      2723     1.37751246145076    0.156622913676985
      2724     1.37762028177492    0.153172857941175
      2725     1.37772811897897    0.159373307760078
      2726     1.37783597306689    0.157829226871324
      2727     1.37794384404262    0.136043210581559
      2728     1.37805173191015    0.134378498373371
      2729     1.37815963667343     0.13618796816488
      2730     1.37826755833644    0.152231933649591
      2731     1.37837549690316    0.108177375792326
      2732     1.37848345237754     0.13259315484575
      2733     1.37859142476356    0.148106342524951
      2734      1.3786994140652    0.145018180747443
      2735     1.37880742028644     0.16813114155098
      2736     1.37891544343124    0.134137235734504
      2737      1.3790234835036    0.141037347206124
      2738     1.37913154050748    0.140192927970086
      2739     1.37923961444686    0.147792701094423
      2740     1.37934770532574    0.170133621453583
      2741     1.37945581314808    0.130204654720958
      2742     1.37956393791789    0.149529792094271
      2743     1.37967207963913    0.130277033512618
      2744      1.3797802383158    0.118310406624774
      2745     1.37988841395189    0.164077929218001
      2746     1.37999660655139    0.140771958303369
      2747     1.38010481611828    0.123449300832659
      2748     1.38021304265656    0.136766998498163
      2749     1.38032128617021    0.125910179749111
      2750     1.38042954666325    0.178384803702863
      2751     1.38053782413965    0.145307695914084
      2752     1.38064611860342    0.132303639679108
      2753     1.38075443005856    0.132472523526316
      2754     1.38086275850905    0.142629680622651
      2755     1.38097110395892    0.126175568651865
      2756     1.38107946641215    0.157684469288004
      2757     1.38118784587275    0.116332052986058
      2758     1.38129624234472    0.137563165206427
      2759     1.38140465583207    0.151242756830233
      2760     1.38151308633881    0.135850200470465
      2761     1.38162153386894    0.128274553610015
      2762     1.38172999842647    0.144801044372462
      2763     1.38183848001542    0.159493939079512
      2764     1.38194697863979    0.145162938330763
      2765      1.3820554943036    0.153028100357854
      2766     1.38216402701087    0.132858543748504
      2767      1.3822725767656    0.131507472970844
      2768     1.38238114357182    0.155657863121514
      2769     1.38248972743354     0.13056654867926
      2770     1.38259832835478    0.134426750901145
      2771     1.38270694633957    0.148516489011026
      2772     1.38281558139192    0.146055610094574
      2773     1.38292423351586    0.122942649291037
      2774     1.38303290271542    0.144294392830839
      2775     1.38314158899461    0.138841857192426
      2776     1.38325029235747    0.127647270748959
      2777     1.38335901280802     0.16528424241234
      2778     1.38346775035029    0.125500033263035
      2779     1.38357650498832    0.117176472222095
      2780     1.38368527672613    0.152955721566194
      2781     1.38379406556776    0.170664399259093
      2782     1.38390287151725     0.12996339208209
      2783     1.38401169457863    0.147840953622196
      2784     1.38412053475593    0.116332052986058
      2785      1.3842293920532    0.147913332413857
      2786     1.38433826647447    0.138528215761898
      2787     1.38444715802379    0.135150538817749
      2788     1.38455606670519     0.12299090181881
      2789     1.38466499252273    0.147623817247215
      2790     1.38477393548044    0.136670493442616
      2791     1.38488289558237    0.122170608846659
      2792     1.38499187283258    0.151122125510799
      2793      1.3851008672351    0.154909948941024
      2794     1.38520987879399    0.114812098361191
      2795     1.38531890751329    0.139517392581256
      2796     1.38542795339707    0.151291009358006
      2797     1.38553701644937    0.138407584442464
      2798     1.38564609667426    0.166345798023359
      2799     1.38575519407577    0.152304312441251
      2800     1.38586430865798    0.153389994316156
      2801     1.38597344042495    0.151459893205214
      2802     1.38608258938072    0.146152115150121
      2803     1.38619175552937    0.131145579012543
      2804     1.38630093887495    0.136815251025937
      2805     1.38641013942154     0.13746666015088
      2806     1.38651935717318    0.154475676191061
      2807     1.38662859213396    0.143546478650349
      2808     1.38673784430794    0.129722129443222
      2809     1.38684711369919    0.155102959052118
      2810     1.38695640031177    0.131507472970844
      2811     1.38706570414977    0.161472292718228
      2812     1.38717502521724    0.139999917858992
      2813     1.38728436351828    0.165983904065057
      2814     1.38739371905694    0.136043210581559
      2815     1.38750309183732    0.113436901319644
      2816     1.38761248186348    0.126296199971299
      2817     1.38772188913951    0.120698906749566
      2818     1.38783131366948    0.145838473719593
      2819     1.38794075545749    0.112664860875267
      2820      1.3880502145076    0.148612994066573
      2821     1.38815969082391     0.11886531069417
      2822     1.38826918441051    0.117755502555378
      2823     1.38837869527147    0.134523255956692
      2824     1.38848822341089    0.139155498622954
      2825     1.38859776883285    0.100312213765234
      2826     1.38870733154146    0.121591578513377
      2827     1.38881691154079    0.130856063845901
      2828     1.38892650883494    0.143425847330915
      2829     1.38903612342802    0.139058993567407
      2830      1.3891457553241    0.133847720567862
      2831      1.3892554045273    0.154282666079967
      2832     1.38936507104171    0.130373538568166
      2833     1.38947475487143    0.137804427845295
      2834     1.38958445602056    0.115656517597228
      2835      1.3896941744932    0.117827881347039
      2836     1.38980391029346    0.106681547431345
      2837     1.38991366342544    0.140506569400614
      2838     1.39002343389326    0.115535886277794
      2839       1.390133221701    0.106126643361949
      2840      1.3902430268528    0.129625624387675
      2841     1.39035284935275     0.12583780095745
      2842     1.39046268920496    0.141930018969934
      2843     1.39057254641356    0.136019084317673
      2844     1.39068242098265     0.11264073461138
      2845     1.39079231291635    0.130011644609864
      2846     1.39090222221878     0.12644095755462
      2847     1.39101214889405    0.121881093680018
      2848     1.39112209294629    0.163040499870869
      2849     1.39123205437961    0.130687179998694
      2850     1.39134203319813    0.133944225623409
      2851     1.39145202940599    0.105065087750931
      2852     1.39156204300731    0.142943322053179
      2853      1.3916720740062    0.134233740790051
      2854      1.3917821224068     0.14106147347001
      2855     1.39189218821324    0.145066433275216
      2856     1.39200227142964    0.120530022902358
      2857     1.39211237206014    0.139831034011784
      2858     1.39222249010888    0.163354141301397
      2859     1.39233262557997    0.126296199971299
      2860     1.39244277847756     0.11391942659738
      2861     1.39255294880579    0.114377825611229
      2862     1.39266313656879    0.107574219195156
      2863     1.39277334177071    0.137707922789748
      2864     1.39288356441567    0.104148289723233
      2865     1.39299380450783    0.120481770374585
      2866     1.39310406205132    0.150205327483101
      2867      1.3932143370503    0.151266883094119
      2868      1.3933246295089    0.115511760013907
      2869     1.39343493943127    0.133678836720655
      2870     1.39354526682157    0.122556629068848
      2871     1.39365561168393    0.128057417235034
      2872     1.39376597402252    0.133389321554013
      2873     1.39387635384148    0.104075910931572
      2874     1.39398675114497    0.141543998747746
      2875     1.39409716593714    0.115970159027756
      2876     1.39420759822215    0.136380978275974
      2877     1.39431804800415    0.130397664832052
      2878     1.39442851528731    0.142050650289368
      2879     1.39453900007578     0.13544005398439
      2880     1.39464950237372    0.130735432526467
      2881     1.39476002218531    0.125282896888054
      2882     1.39487055951469    0.149481539566497
      2883     1.39498111436605    0.113943552861267
      2884     1.39509168674353    0.123232164457678
      2885     1.39520227665132    0.153631256955024
      2886     1.39531288409358    0.123787068527074
      2887     1.39542350907448    0.123787068527074
      2888     1.39553415159819    0.133461700345674
      2889     1.39564481166889    0.121591578513377
      2890     1.39575548929075    0.120264633999604
      2891     1.39586618446795    0.121326189610622
      2892     1.39597689720466     0.11391942659738
      2893     1.39608762750507    0.140771958303369
      2894     1.39619837537335     0.12231536642998
      2895     1.39630914081368    0.107043441389647
      2896     1.39641992383024    0.128033290971148
      2897     1.39653072442723    0.131435094179184
      2898     1.39664154260882    0.147913332413857
      2899     1.39675237837921    0.121109053235641
      2900     1.39686323174257    0.120168128944056
      2901      1.3969741027031    0.125138139304734
      2902     1.39708499126499       0.120819538069
      2903     1.39719589743244    0.126465083818507
      2904     1.39730682120962    0.125355275679715
      2905     1.39741776260075    0.130518296151486
      2906        1.39752872161    0.135922579262126
      2907     1.39763969824159     0.12569304337413
      2908     1.39775069249971    0.123449300832659
      2909     1.39786170438856     0.11811739651368
      2910     1.39797273391234    0.153969024649439
      2911     1.39808378107526    0.146779398011178
      2912     1.39819484588151    0.128805331415525
      2913      1.3983059283353    0.106150769625836
      2914     1.39841702844084    0.119709729930208
      2915     1.39852814620234    0.126851104040695
      2916       1.398639281624     0.12014400268017
      2917     1.39875043471004    0.142895069525406
      2918     1.39886160546466    0.143425847330915
      2919     1.39897279389209    0.116597441888813
      2920     1.39908399999653    0.121784588624471
      2921     1.39919522378221    0.104003532139912
      2922     1.39930646525333    0.116187295402737
      2923     1.39941772441412    0.116645694416586
      2924      1.3995290012688     0.11872055311085
      2925     1.39964029582158    0.110879517347645
      2926      1.3997516080767      0.1098662142644
      2927     1.39986293803837    0.126706346457375
      2928     1.39997428571082    0.127526639429525
      2929     1.40008565109827    0.117031714638775
      2930     1.40019703420496    0.131579851762505
      2931     1.40030843503512    0.116380305513832
      2932     1.40041985359297    0.115777148916662
      2933     1.40053128988274    0.132158882095787
      2934     1.40064274390867    0.109938593056061
      2935       1.400754215675    0.151266883094119
      2936     1.40086570518596    0.140820210831142
      2937     1.40097721244579    0.122025851263339
      2938     1.40108873745872    0.114353699347342
      2939     1.40120028022899    0.147744448566649
      2940     1.40131184076086    0.108804658653382
      2941     1.40142341905856    0.127960912179487
      2942     1.40153501512633    0.139300256206275
      2943     1.40164662896842    0.123401048304885
      2944     1.40175826058907    0.106971062597986
      2945     1.40186990999254    0.125331149415828
      2946     1.40198157718308    0.124655614026998
      2947     1.40209326216493    0.119806234985755
      2948     1.40220496494235    0.123883573582621
      2949     1.40231668551959    0.119975118832962
      2950     1.40242842390091    0.102001052237309
      2951     1.40254018009056    0.111313790097607
      2952      1.4026519540928     0.12014400268017
      2953     1.40276374591188    0.116114916611077
      2954     1.40287555555208    0.136839377289823
      2955     1.40298738301765     0.14721367076114
      2956     1.40309922831285     0.12224298763832
      2957     1.40321109144195    0.126971735360129
      2958     1.40332297240922    0.107477714139609
      2959     1.40343487121891     0.12231536642998
      2960     1.40354678787531    0.123449300832659
      2961     1.40365872238268     0.11256835581972
      2962     1.40377067474529    0.117417734860963
      2963     1.40388264496741    0.115825401444436
      2964     1.40399463305332    0.109914466792174
      2965     1.40410663900729    0.134812771123334
      2966      1.4042186628336    0.139951665331218
      2967     1.40433070453654    0.108346259639533
      2968     1.40444276412036    0.130518296151486
      2969     1.40455484158937    0.115246371111153
      2970     1.40466693694784     0.11128966383372
      2971     1.40477905020005    0.121543325985603
      2972     1.40489118135029   0.0919645264604075
      2973     1.40500333040284    0.146345125261216
      2974       1.405115497362    0.129408488012694
      2975     1.40522768223205    0.108298007111759
      2976     1.40533988501728    0.140024044122879
      2977     1.40545210572198    0.117827881347039
      2978     1.40556434435046     0.10709169391742
      2979     1.40567660090699    0.125258770624168
      2980     1.40578887539588     0.10004682486248
      2981     1.40590116782142    0.124462603915904
      2982     1.40601347818792    0.127261250526771
      2983     1.40612580649967    0.124800371610319
      2984     1.40623815276098    0.125138139304734
      2985     1.40635051697614    0.145838473719593
      2986     1.40646289914946    0.124534982707564
      2987     1.40657529928526    0.131676356818052
      2988     1.40668771738782    0.125234644360281
      2989     1.40680015346147    0.091240738543804
      2990      1.4069126075105    0.118551669263642
      2991     1.40702507953924    0.112713113403041
      2992       1.407137569552    0.122218861374433
      2993     1.40725007755308    0.104558436209308
      2994     1.40736260354681    0.131049073956995
      2995      1.4074751475375    0.118310406624774
      2996     1.40758770952946    0.103472754334403
      2997     1.40770028952703    0.143112205900387
      2998     1.40781288753451    0.101132506737385
      2999     1.40792550355623    0.143932498872537
      3000     1.40803813759651    0.114787972097304
      3001     1.40815078965968    0.152328438705138
      3002     1.40826345975007    0.102387072459498
      3003       1.408376147872    0.139686276428464
      3004      1.4084888540298      0.1292154779016
      3005      1.4086015782278    0.123208038193791
      3006     1.40871432047034    0.123907699846508
      3007     1.40882708076174    0.110252234486589
      3008     1.40893985910634    0.116573315624926
      3009     1.40905265550848     0.10356925938995
      3010     1.40916546997249    0.114450204402889
      3011     1.40927830250271    0.112761365930814
      3012     1.40939115310349     0.12996339208209
      3013     1.40950402177916    0.114763845833417
      3014     1.40961690853407    0.110131603167155
      3015     1.40972981337256    0.135319422664956
      3016     1.40984273629897    0.108346259639533
      3017     1.40995567731766    0.118889436958057
      3018     1.41006863643298    0.108804658653382
      3019     1.41018161364926    0.114884477152851
      3020     1.41029460897087    0.124872750401979
      3021     1.41040762240215   0.0987198803487067
      3022     1.41052065394746    0.128515816248883
      3023     1.41063370361116    0.104944456431497
      3024      1.4107467713976    0.126344452499073
      3025     1.41085985731113     0.11961322487466
      3026     1.41097296135613    0.103014355320554
      3027     1.41108608353695    0.116114916611077
      3028     1.41119922385795    0.111241411305947
      3029      1.4113123823235     0.12928785669326
      3030     1.41142555893796    0.131652230554165
      3031      1.4115387537057    0.111603305264249
      3032     1.41165196663109    0.134716266067786
      3033     1.41176519771849   0.0987198803487067
      3034     1.41187844697228     0.10349688059829
      3035     1.41199171439682     0.10844276469508
      3036      1.4121049999965     0.10139789564014
      3037     1.41221830377569    0.137056513664804
      3038     1.41233162573876    0.115149866055606
      3039     1.41244496589009    0.102290567403951
      3040     1.41255832423406    0.121688083568924
      3041     1.41267170077505    0.115897780236096
      3042     1.41278509551745    0.094353026585199
      3043     1.41289850846563    0.118503416735868
      3044     1.41301193962399    0.100432845084668
      3045      1.4131253889969    0.126223821179639
      3046     1.41323885658876    0.134064856942843
      3047     1.41335234240395   0.0830619350861847
      3048     1.41346584644687    0.107839608097911
      3049      1.4135793687219   0.0954145821962175
      3050     1.41369290923345     0.11399180538904
      3051     1.41380646798589    0.115560012541681
      3052     1.41392004498364    0.112930249778022
      3053     1.41403364023109    0.138841857192426
      3054     1.41414725373264   0.0996125521125177
      3055     1.41426088549268    0.122484250277188
      3056     1.41437453551562   0.0918438951409736
      3057     1.41448820380587    0.131724609345825
      3058     1.41460189036782   0.0920369052520679
      3059     1.41471559520588   0.0966450216544434
      3060     1.41482931832447    0.103327996751082
      3061     1.41494305972798   0.0967415267099905
      3062     1.41505681942084    0.108901163708929
      3063     1.41517059740745     0.12861232130443
      3064     1.41528439369222    0.134595634748353
      3065     1.41539820827957    0.111555052736475
      3066     1.41551204117391    0.127212997998997
      3067     1.41562589237967      0.1153428761667
      3068     1.41573976190126    0.129384361748807
      3069     1.41585364974309    0.110059224375495
      3070     1.41596755590961     0.11818977530534
      3071     1.41608148040521    0.128419311193336
      3072     1.41619542323434   0.0890211222662201
      3073     1.41630938440142    0.102314693667837
      3074     1.41642336391086   0.0922299153631621
      3075     1.41653736176711    0.132448397262429
      3076      1.4166513779746    0.139131372359068
      3077     1.41676541253774   0.0995642995847441
      3078     1.41687946546099    0.119034194541378
      3079     1.41699353674876    0.125427654471375
      3080     1.41710762640551    0.117393608597076
      3081     1.41722173443566   0.0982132288070842
      3082     1.41733586084365     0.11054174965323
      3083     1.41745000563392    0.126971735360129
      3084     1.41756416881092    0.102845471473347
      3085     1.41767835037909    0.119034194541378
      3086     1.41779255034287   0.0985992490292728
      3087     1.41790676870671    0.145766094927933
      3088     1.41802100547506   0.0878630615996545
      3089     1.41813526065236    0.120795411805113
      3090     1.41824953424306    0.132279513415221
      3091     1.41836382625162    0.121398568402282
      3092      1.4184781366825    0.149505665830384
      3093     1.41859246554013   0.0964761378072359
      3094     1.41870681282899    0.110879517347645
      3095     1.41882117855352    0.086584369613655
      3096     1.41893556271819    0.100963622890177
      3097     1.41904996532745     0.10364163818161
      3098     1.41916438638578    0.105692370611987
      3099     1.41927882589762     0.10911830008391
      3100     1.41939328386745    0.101084254209611
      3101     1.41950776029973    0.116283800458284
      3102     1.41962225519894   0.0989370167236877
      3103     1.41973676856953    0.102483577515045
      3104     1.41985130041597    0.120650654221792
      3105     1.41996585074275   0.0986475015570463
      3106     1.42008041955433    0.105909506986968
      3107     1.42019500685519     0.12224298763832
      3108     1.42030961264981   0.0883938394051637
      3109     1.42042423694265    0.119975118832962
      3110     1.42053887973821   0.0896001525995028
      3111     1.42065354104096    0.121736336096697
      3112     1.42076822085538   0.0910718546965966
      3113     1.42088291918595   0.0957040973628588
      3114     1.42099763603717    0.102700713890026
      3115     1.42111237141352     0.12096429565232
      3116     1.42122712531948     0.12156745224949
      3117     1.42134189775954   0.0845577634471653
      3118      1.4214566887382    0.102700713890026
      3119     1.42157149825995    0.102724840153913
      3120     1.42168632632927     0.11669394694436
      3121     1.42180117295067    0.112713113403041
      3122     1.42191603812865    0.124848624138092
      3123     1.42203092186769    0.111844567903116
      3124      1.4221458241723   0.0764995913089798
      3125     1.42226074504698   0.0847507735582595
      3126     1.42237568449623   0.0929295770158788
      3127     1.42249064252456    0.114715593305644
      3128     1.42260561913647    0.108973542500589
      3129     1.42272061433646    0.103665764445497
      3130     1.42283562812905    0.108659901070061
      3131     1.42295066051875    0.118648174319189
      3132     1.42306571151006   0.0938946275713501
      3133      1.4231807811075    0.120385265319038
      3134     1.42329586931558   0.0986475015570463
      3135     1.42341097613881   0.0984062389181785
      3136     1.42352610158172    0.116500936833266
      3137     1.42364124564882    0.108394512167307
      3138     1.42375640834464    0.104389552362101
      3139     1.42387158967368     0.11324389120855
      3140     1.42398678964049    0.100746486515196
      3141     1.42410200824957     0.11676632573602
      3142     1.42421724550545    0.100070951126367
      3143     1.42433250141267    0.121157305763415
      3144     1.42444777597575    0.108997668764476
      3145     1.42456306919922     0.11669394694436
      3146     1.42467838108762    0.111024274930966
      3147     1.42479371164546    0.110614128444891
      3148      1.4249090608773    0.108491017222854
      3149     1.42502442878766   0.0778024095588661
      3150     1.42513981538109    0.102362946195611
      3151     1.42525522066211   0.0848714048776934
      3152     1.42537064463528   0.0794429955031673
      3153     1.42548608730513   0.0907823395299552
      3154      1.4256015486762    0.128202174818355
      3155     1.42571702875305   0.0929537032797656
      3156     1.42583252754021    0.104727320056516
      3157     1.42594804504224    0.107357082820175
      3158     1.42606358126369    0.085136793780448
      3159     1.42617913620909    0.095462834723991
      3160     1.42629470988301   0.0979719661682164
      3161     1.42641030229001    0.107598345459043
      3162     1.42652591343463     0.11751423991651
      3163     1.42664154332142   0.0887074808356919
      3164     1.42675719195496    0.109962719319947
      3165      1.4268728593398    0.109335436458891
      3166     1.42698854548049    0.119830361249642
      3167     1.42710425038161    0.100167456181914
      3168     1.42721997404771   0.0866567484053153
      3169     1.42733571648337   0.0961383701128209
      3170     1.42745147769314   0.0846542685027124
      3171      1.4275672576816     0.10709169391742
      3172     1.42768305645331    0.107381209084062
      3173     1.42779887401285   0.0895277738078425
      3174     1.42791471036479    0.107960239417344
      3175      1.4280305655137   0.0912648648076908
      3176     1.42814643946417    0.102266441140064
      3177     1.42826233222076    0.100577602667989
      3178     1.42837824378805    0.108756406125608
      3179     1.42849417417064   0.0933879760297277
      3180     1.42861012337308    0.105837128195308
      3181     1.42872609139998    0.111651557792022
      3182     1.42884207825592    0.121350315874509
      3183     1.42895808394547    0.110179855694928
      3184     1.42907410847324    0.142243660400463
      3185      1.4291901518438    0.114426078139002
      3186     1.42930621406175    0.115656517597228
      3187     1.42942229513168   0.0867291271969757
      3188     1.42953839505819    0.090130930405012
      3189     1.42965451384586   0.0971999257238394
      3190      1.4297706514993    0.111000148667079
      3191     1.42988680802311    0.106102517098062
      3192     1.43000298342187    0.112109956805871
      3193      1.4301191777002    0.108684027333948
      3194      1.4302353908627   0.0771751266978097
      3195     1.43035162291397   0.0986716278209331
      3196     1.43046787385862   0.0882249555579562
      3197     1.43058414370124    0.110155729431042
      3198     1.43070043244646    0.120626527957905
      3199     1.43081674009889   0.0871633999469378
      3200     1.43093306666312    0.113871174069606
      3201     1.43104941214378    0.111506800208701
      3202     1.43116577654549   0.0985268702376124
      3203     1.43128215987285   0.0975135671543675
      3204     1.43139856213048    0.107936113153458
      3205     1.43151498332301   0.0814696016696571
      3206     1.43163142345505    0.106295527209156
      3207     1.43174788253123    0.112471850764173
      3208     1.43186436055617    0.106971062597986
      3209     1.43198085753449   0.0777300307672057
      3210     1.43209737347082    0.105185719070364
      3211     1.43221390836979    0.130807811318128
      3212     1.43233046223604    0.123208038193791
      3213     1.43244703507418    0.106536789848024
      3214     1.43256362688885    0.124703866554772
      3215     1.43268023768469   0.0970310418766319
      3216     1.43279686746633   0.0940393851546708
      3217     1.43291351623841   0.0721086112815854
      3218     1.43303018400557    0.104534309945421
      3219     1.43314687077245    0.108056744472892
      3220     1.43326357654368    0.109238931403344
      3221     1.43338030132392    0.108008491945118
      3222      1.4334970451178   0.0893830162245218
      3223     1.43361380792998   0.0877183040163338
      3224      1.4337305897651   0.0813972228779967
      3225     1.43384739062781    0.122146482582773
      3226     1.43396421052276   0.0867050009330889
      3227     1.43408104945461    0.102652461362252
      3228       1.434197907428     0.10424479477878
      3229     1.43431478444759    0.085474561474863
      3230     1.43443168051804   0.0887798596273522
      3231     1.43454859564401   0.0864878645581079
      3232     1.43466552983016     0.09524569834901
      3233     1.43478248308114    0.101180759265159
      3234     1.43489945540163    0.089913794030031
      3235     1.43501644679628   0.0919404001965207
      3236     1.43513345726977    0.110807138555985
      3237     1.43525048682675   0.0873805363219188
      3238      1.4353675354719    0.102628335098365
      3239     1.43548460320989   0.0699855000595485
      3240     1.43560169004538   0.0806010561697329
      3241     1.43571879598307    0.101156633001272
      3242     1.43583592102761   0.0846783947665992
      3243     1.43595306518368    0.114281320555682
      3244     1.43607022845597    0.111048401194853
      3245     1.43618741084916    0.103424501806629
      3246     1.43630461236791    0.101639158279007
      3247     1.43642183301693    0.112230588125305
      3248     1.43653907280088    0.101976925973422
      3249     1.43665633172446   0.0963072539600284
      3250     1.43677360979236   0.0818797481557324
      3251     1.43689090700926   0.0950768145018025
      3252     1.43700822337985   0.0922540416270489
      3253     1.43712555890883   0.0920127789881811
      3254     1.43724291360088     0.10837038590342
      3255     1.43736028746071    0.111651557792022
      3256     1.43747768049301   0.0974894408904808
      3257     1.43759509270248   0.0962348751683681
      3258     1.43771252409381     0.11594603276387
      3259     1.43782997467171    0.091240738543804
      3260     1.43794744444088    0.102411198723384
      3261     1.43806493340603   0.0956317185711985
      3262     1.43818244157186   0.0782849348366018
      3263     1.43829996894307    0.100481097612442
      3264     1.43841751552439   0.0741352174480751
      3265     1.43853508132051   0.0889969960023333
      3266     1.43865266633615   0.0781160509893943
      3267     1.43877027057602   0.0839304805861089
      3268     1.43888789404483   0.0880801979746355
      3269     1.43900553674731   0.0987681328764803
      3270     1.43912319868818    0.108828784917269
      3271     1.43924087987214   0.0959453600017267
      3272     1.43935858030393   0.0674763686153231
      3273     1.43947629998826   0.0947872993351611
      3274     1.43959403892985   0.0956075923073117
      3275     1.43971179713345    0.102338819931724
      3276     1.43982957460376   0.0886109757801447
      3277     1.43994737134553   0.0990093955153481
      3278     1.44006518736348    0.100167456181914
      3279     1.44018302266234     0.11676632573602
      3280     1.44030087724684     0.10709169391742
      3281     1.44041875112173    0.101518526959573
      3282     1.44053664429173   0.0841958694888635
      3283     1.44065455676159   0.0839063543222221
      3284     1.44077248853605   0.0968621580294244
      3285     1.44089043961984    0.118672300583076
      3286     1.44100841001772    0.090130930405012
      3287     1.44112639973441   0.0770786216422626
      3288     1.44124440877468   0.0955352135156514
      3289     1.44136243714326   0.0896725313911632
      3290     1.44148048484491   0.0893830162245218
      3291     1.44159855188438    0.119589098610774
      3292     1.44171663826642   0.0923264204187093
      3293     1.44183474399577   0.0877424302802206
      3294     1.44195286907721   0.0978995873765561
      3295     1.44207101351548   0.0719879799621515
      3296     1.44218917731534    0.101735663334555
      3297     1.44230736048155    0.100674107723536
      3298     1.44242556301888   0.0964520115433491
      3299     1.44254378493209    0.119178952124698
      3300     1.44266202622593    0.110686507236551
      3301     1.44278028690519   0.0915302537104454
      3302     1.44289856697462    0.110252234486589
      3303     1.44301686643899    0.101229011792932
      3304     1.44313518530308    0.104654941264855
      3305     1.44325352357166   0.0950526882379157
      3306      1.4433718812495   0.0979478399043296
      3307     1.44349025834138    0.100939496626291
      3308     1.44360865485207    0.115487633750021
      3309     1.44372707078635   0.0939187538352369
      3310     1.44384550614901    0.115801275180549
      3311     1.44396396094482    0.107381209084062
      3312     1.44408243517857   0.0741352174480751
      3313     1.44420092885504   0.0849679099332405
      3314     1.44431944197903   0.0917232638215397
      3315     1.44443797455531   0.0896242788633896
      3316     1.44455652658867    0.086029465544259
      3317     1.44467509808392   0.0836168391555807
      3318     1.44479368904584    0.103665764445497
      3319     1.44491229947922   0.0914337486548983
      3320     1.44503092938887   0.0836168391555807
      3321     1.44514957877957    0.087356410058032
      3322     1.44526824765613   0.0996125521125177
      3323     1.44538693602336    0.116283800458284
      3324     1.44550564388604    0.103062607848328
      3325     1.44562437124899   0.0733873032675849
      3326       1.445743118117    0.106199022153609
      3327      1.4458618844949    0.111362042625381
      3328     1.44598067038748    0.101783915862328
      3329     1.44609947579956   0.0991059005708952
      3330     1.44621830073594   0.0761135710867913
      3331     1.44633714520145   0.0973205570432733
      3332     1.44645600920089    0.112327093180852
      3333     1.44657489273908    0.115560012541681
      3334     1.44669379582085   0.0861742231275797
      3335       1.446812718451   0.0825552835445623
      3336     1.44693166063436      0.1014702744318
      3337     1.44705062237576    0.102001052237309
      3338     1.44716960368002   0.0864154857664475
      3339     1.44728860455196   0.0771027479061494
      3340     1.44740762499641   0.0781401772532811
      3341     1.44752666501821   0.0958729812100663
      3342     1.44764572462218    0.092133410307615
      3343     1.44776480381314   0.0835685866278072
      3344     1.44788390259595    0.108997668764476
      3345     1.44800302097543   0.0969827893488583
      3346     1.44812215895643    0.104124163459346
      3347     1.44824131654377   0.0857158241137308
      3348      1.4483604937423    0.109528446569985
      3349     1.44847969055686    0.101904547181762
      3350      1.4485989069923   0.0571985801995537
      3351     1.44871814305345    0.088031945446862
      3352     1.44883739874518   0.0837615967389014
      3353     1.44895667407231    0.105402855445345
      3354     1.44907596903972   0.0752932781146407
      3355     1.44919528365224    0.085136793780448
      3356     1.44931461791472   0.0877906828079941
      3357     1.44943397183204   0.0748831316285654
      3358     1.44955334540903   0.0868738847802964
      3359     1.44967273865056   0.0727841466704153
      3360     1.44979215156148    0.117224724749869
      3361     1.44991158414667   0.0886351020440315
      3362     1.45003103641097   0.0854021826832027
      3363     1.45015050835927    0.111748062847569
      3364     1.45026999999641    0.100143329918027
      3365     1.45038951132727    0.109624951625532
      3366     1.45050904235672   0.0855228140026366
      3367     1.45062859308962   0.0664148130043047
      3368     1.45074816353086   0.0964520115433491
      3369      1.4508677536853    0.083254945197279
      3370     1.45098736355782   0.0804080460586386
      3371      1.4511069931533   0.0827482936556566
      3372     1.45122664247662   0.0806251824336197
      3373     1.45134631153265   0.0779954196699603
      3374     1.45146600032627    0.084919657405467
      3375     1.45158570886238   0.0692134596151715
      3376     1.45170543714586   0.0897690364467103
      3377     1.45182518518159   0.0934121022936145
      3378     1.45194495297446    0.088803985891239
      3379     1.45206474052936   0.0932673447102938
      3380     1.45218454785119   0.0805286773780725
      3381     1.45230437494483   0.0680312726847191
      3382     1.45242422181518   0.0965002640711227
      3383     1.45254408846715   0.0947872993351611
      3384     1.45266397490561    0.108587522278401
      3385     1.45278388113549   0.0832308189333922
      3386     1.45290380716166   0.0985268702376124
      3387     1.45302375298905   0.0924953042659168
      3388     1.45314371862256   0.0729047779898492
      3389     1.45326370406708   0.0876217989607866
      3390     1.45338370932753   0.0784055661560357
      3391     1.45350373440882   0.0931949659186334
      3392     1.45362377931586   0.0986957540848199
      3393     1.45374384405356   0.0689239444485301
      3394     1.45386392862683    0.107718976778477
      3395      1.4539840330406    0.083254945197279
      3396     1.45410415729977   0.0870910211552774
      3397     1.45422430140927    0.068489671698568
      3398     1.45434446537402   0.0748590053646786
      3399     1.45446464919894   0.0844371321277313
      3400     1.45458485288896    0.086367233238674
      3401       1.454705076449   0.0874046625858056
      3402     1.45482531988398   0.0935086073491616
      3403     1.45494558319884   0.0886592283079183
      3404     1.45506586639851   0.0806010561697329
      3405     1.45518616948792   0.0961383701128209
      3406       1.455306492472   0.0735561871147923
      3407     1.45542683535569    0.097465314626594
      3408     1.45554719814393   0.0816143592529778
      3409     1.45566758084165    0.109070047556136
      3410      1.4557879834538   0.0728323991981889
      3411     1.45590840598531    0.104679067528742
      3412     1.45602884844113   0.0638815552961925
      3413     1.45614931082621   0.0972964307793865
      3414     1.45626979314549   0.0958971074739531
      3415     1.45639029540392   0.0739422073369809
      3416     1.45651081760645   0.0940393851546708
      3417     1.45663135975804   0.0810835814474686
      3418     1.45675192186363   0.0825794098084491
      3419     1.45687250392819    0.073700944698113
      3420     1.45699310595666   0.0814937279335438
      3421       1.457113727954   0.0842441220166371
      3422     1.45723436992519    0.101880420917875
      3423     1.45735503187517   0.0920369052520679
      3424     1.45747571380891   0.0881525767662959
      3425     1.45759641573138   0.0853298038915423
      3426     1.45771713764754   0.0845095109193917
      3427     1.45783787956236   0.0909270971132759
      3428     1.45795864148082      0.1056682443481
      3429     1.45807942340787   0.0979960924321032
      3430      1.4582002253485   0.0878871878635413
      3431     1.45832104730768    0.103303870487195
      3432     1.45844188929039   0.0934844810852749
      3433      1.4585627513016   0.0979719661682164
      3434      1.4586836333463   0.0886592283079183
      3435     1.45880453542946    0.087356410058032
      3436     1.45892545755607   0.0837374704750146
      3437     1.45904639973111   0.0976100722099147
      3438     1.45916736195958   0.0761135710867913
      3439     1.45928834424645   0.0792741116559599
      3440     1.45940934659672   0.0837133442111279
      3441     1.45953036901537   0.0792982379198466
      3442     1.45965141150741   0.0624581057268723
      3443     1.45977247407783    0.075920560975697
      3444     1.45989355673162   0.0822657683779209
      3445     1.46001465947378   0.0853539301554291
      3446     1.46013578230931    0.113171512416889
      3447     1.46025692524321   0.0977065772654618
      3448     1.46037808828048   0.0688998181846433
      3449     1.46049927142614   0.0749796366841125
      3450     1.46062047468518   0.0855228140026366
      3451     1.46074169806261   0.0778989146144132
      3452     1.46086294156345   0.0741110911841883
      3453      1.4609842051927   0.0899379202939178
      3454     1.46110548895537      0.1001915824458
      3455     1.46122679285649   0.0967897792377641
      3456     1.46134811690106   0.0992024056264423
      3457     1.46146946109411   0.0636161663934379
      3458     1.46159082544066   0.0921575365715018
      3459     1.46171220994572   0.0847025210304859
      3460     1.46183361461432   0.0796118793503748
      3461     1.46195503945148   0.0944012791129726
      3462     1.46207648446224   0.0559922670052146
      3463     1.46219794965161   0.0808664450724875
      3464     1.46231943502463   0.0729771567815096
      3465     1.46244094058632   0.0693340909346054
      3466     1.46256246634173   0.0908547183216155
      3467     1.46268401229589   0.0882008292940694
      3468     1.46280557845382    0.112158209333645
      3469     1.46292716482058   0.0744488588786033
      3470      1.4630487714012   0.0383800943678632
      3471     1.46317039820072   0.0690204495040772
      3472     1.46329204522418    0.101446148167913
      3473     1.46341371247663   0.0758481821840367
      3474     1.46353539996311   0.0819038744196192
      3475     1.46365710768868   0.0958729812100663
      3476     1.46377883565838   0.0770544953783758
      3477     1.46390058387727   0.0729047779898492
      3478     1.46402235235039   0.0645088381572488
      3479     1.46414414108281    0.062385726935212
      3480     1.46426595007957   0.0777782832949793
      3481     1.46438777934574   0.0774163893366776
      3482     1.46450962888637   0.0886833545718051
      3483     1.46463149870653   0.0666560756431725
      3484     1.46475338881129   0.0679830201569455
      3485     1.46487529920569   0.0753897831701878
      3486     1.46499722989482   0.0884903444607108
      3487     1.46511918088374    0.107501840403496
      3488     1.46524115217752   0.0657875301432483
      3489     1.46536314378123   0.0901791829327856
      3490     1.46548515569995   0.0635437876017775
      3491     1.46560718793875   0.0592251863660434
      3492      1.4657292405027     0.10499270895927
      3493     1.46585131339689   0.0826035360723359
      3494     1.46597340662639   0.0776817782394322
      3495     1.46609552019629   0.0766684751561873
      3496     1.46621765411166   0.0840028593777692
      3497     1.46633980837761   0.0739422073369809
      3498      1.4664619829992   0.0719156011704911
      3499     1.46658417798154   0.0582360095466853
      3500      1.4667063933297   0.0955834660434249
      3501     1.46682862904879   0.0900344253494649
      3502     1.46695088514389   0.0682001565319266
      3503     1.46707316162011   0.0714572021566423
      3504     1.46719545848253   0.0693582171984922
      3505     1.46731777573626   0.0913372435993512
      3506     1.46744011338639   0.0665354443237386
      3507     1.46756247143804   0.0786468287949035
      3508      1.4676848498963   0.0549307113941961
      3509     1.46780724876627   0.0785261974754696
      3510     1.46792966805308   0.0736768184342263
      3511     1.46805210776182   0.0574157165745347
      3512      1.4681745678976   0.0831825664056186
      3513     1.46829704846554   0.0743282275591694
      3514     1.46841954947075   0.0858605816970515
      3515     1.46854207091835   0.0974411883627072
      3516     1.46866461281345   0.0900826778772385
      3517     1.46878717516118   0.0754139094340746
      3518     1.46890975796665   0.0952698246128968
      3519     1.46903236123499   0.0645570906850224
      3520     1.46915498497132   0.0868980110441832
      3521     1.46927762918077   0.0744006063508297
      3522     1.46940029386846   0.0589115449355153
      3523     1.46952297903953   0.0596835853798923
      3524      1.4696456846991   0.0929054507519921
      3525     1.46976841085231   0.0902033091966724
      3526     1.46989115750429   0.0715778334760762
      3527     1.47001392466019   0.0553649841441582
      3528     1.47013671232513    0.035074796215374
      3529     1.47025952050425   0.0724463789760003
      3530     1.47038234920271    0.101349643112366
      3531     1.47050519842563   0.0899379202939178
      3532     1.47062806817818   0.0729047779898492
      3533     1.47075095846548   0.0863189807109004
      3534      1.4708738692927   0.0792741116559599
      3535     1.47099680066497   0.0684655454346812
      3536     1.47111975258746   0.0693340909346054
      3537     1.47124272506532    0.112182335597531
      3538      1.4713657181037   0.0621203380324574
      3539     1.47148873170775   0.0864637382942211
      3540     1.47161176588264   0.0651119947544184
      3541     1.47173482063353   0.0872357787385981
      3542     1.47185789596558   0.0728806517259624
      3543     1.47198099188395   0.0855951927942969
      3544     1.47210410839381    0.071264192045548
      3545     1.47222724550033   0.0727117678787549
      3546     1.47235040320867   0.0748831316285654
      3547       1.472473581524   0.0909512233771627
      3548     1.47259678045151    0.051167014227858
      3549     1.47271999999635    0.093026082071426
      3550     1.47284324016372   0.0654738887127201
      3551     1.47296650095877   0.0899861728216914
      3552     1.47308978238671   0.0692375858790582
      3553      1.4732130844527   0.0806734349613932
      3554     1.47333640716193   0.0744971114063769
      3555     1.47345975051958   0.0693340909346054
      3556     1.47358311453084   0.0694064697262657
      3557      1.4737064992009   0.0875252939052395
      3558     1.47382990453495   0.0905652031549741
      3559     1.47395333053818   0.0559681407413278
      3560     1.47407677721578     0.06682495949038
      3561     1.47420024457295   0.0678141363097381
      3562     1.47432373261488   0.0880560717107488
      3563     1.47444724134677   0.0958729812100663
      3564     1.47457077077383   0.0617343178102688
      3565     1.47469432090125   0.0913854961271247
      3566     1.47481789173424   0.0706610354483784
      3567       1.474941483278   0.0713848233649819
      3568     1.47506509553775   0.0556786255746864
      3569     1.47518872851868    0.072591136559321
      3570     1.47531238222602   0.0615895602269481
      3571     1.47543605666497    0.086584369613655
      3572     1.47555975184074   0.0702026364345296
      3573     1.47568346775856   0.0737733234897734
      3574     1.47580720442365   0.0841234906972032
      3575     1.47593096184121   0.0700820051150956
      3576     1.47605474001647   0.0766443488923005
      3577     1.47617853895466   0.0796601318781484
      3578       1.476302358661   0.0757758033923764
      3579     1.47642619914071    0.054834206338649
      3580     1.47655006039903   0.0779471671421868
      3581     1.47667394244118    0.100432845084668
      3582     1.47679784527239   0.0655945200321541
      3583     1.47692176889791      0.0640504391434
      3584     1.47704571332296   0.0934362285575013
      3585     1.47716967855278   0.0650637422266448
      3586     1.47729366459261   0.0866808746692021
      3587      1.4774176714477   0.0852091725721084
      3588     1.47754169912327   0.0469207917837843
      3589     1.47766574762458   0.0513841506028391
      3590     1.47778981695688   0.0645329644211356
      3591      1.4779139071254   0.0786709550587903
      3592     1.47803801813541   0.0506362364223488
      3593     1.47816214999214   0.0805045511141858
      3594     1.47828630270086   0.0868738847802964
      3595     1.47841047626681   0.0543034285331398
      3596     1.47853467069526   0.0725428840315475
      3597     1.47865888599146   0.0953422034045571
      3598     1.47878312216068   0.0337719779654877
      3599     1.47890737920817   0.0488026403669533
      3600     1.47903165713919   0.0708781718233595
      3601     1.47915595595902    0.070371520281737
      3602     1.47928027567292   0.0661252978376633
      3603     1.47940461628616   0.0624098531990988
      3604       1.479528977804    0.048392493880878
      3605     1.47965336023173   0.0668732120181535
      3606     1.47977776357461   0.0809146976002611
      3607     1.47990218783792   0.0518908021444615
      3608     1.48002663302694   0.0534348830332156
      3609     1.48015109914695   0.0610346561575521
      3610     1.48027558620323   0.0520355597277822
      3611     1.48040009420106   0.0937739962519162
      3612     1.48052462314573   0.0696477323651336
      3613     1.48064917304252   0.0647018482683431
      3614     1.48077374389672   0.0630612623240419
      3615     1.48089833571362   0.0797807631975823
      3616     1.48102294849852   0.0716984647955101
      3617      1.4811475822567   0.0744006063508297
      3618     1.48127223699347   0.0941117639463312
      3619     1.48139691271412   0.0774163893366776
      3620     1.48152160942394   0.0524457062138575
      3621     1.48164632712824   0.0706610354483784
      3622     1.48177106583233   0.0617584440741556
      3623      1.4818958255415   0.0837615967389014
      3624     1.48202060626106   0.0435431148396347
      3625     1.48214540799633   0.0643158280461546
      3626      1.4822702307526    0.077151000433923
      3627      1.4823950745352   0.0724463789760003
      3628     1.48251993934943   0.0680795252124927
      3629     1.48264482520061   0.0730495355731699
      3630     1.48276973209405   0.0747625003091315
      3631     1.48289466003508   0.0618790753935895
      3632     1.48301960902902   0.0798772682531294
      3633     1.48314457908118   0.0827482936556566
      3634      1.4832695701969    0.064267575518381
      3635     1.48339458238149   0.0809146976002611
      3636     1.48351961564029   0.0717225910593969
      3637     1.48364466997862   0.0381388317289954
      3638     1.48376974540182   0.0606727621992504
      3639     1.48389484191522   0.0642434492544942
      3640     1.48401995952415   0.0719397274343779
      3641     1.48414509823395   0.0770062428506023
      3642     1.48427025804996   0.0672109797125685
      3643     1.48439543897752   0.0783090611004885
      3644     1.48452064102196   0.0444116603395589
      3645     1.48464586418865   0.0687791868652094
      3646     1.48477110848291   0.0687309343374358
      3647      1.4848963739101   0.0760653185590177
      3648     1.48502166047557   0.0834238290444865
      3649     1.48514696818466   0.0416371399925789
      3650     1.48527229704273   0.0616619390186085
      3651     1.48539764705514   0.0767408539478477
      3652     1.48552301822725   0.0594905752687981
      3653      1.4856484105644   0.0661735503654368
      3654     1.48577382407196   0.0914820011826719
      3655     1.48589925875529   0.0583083883383457
      3656     1.48602471461976    0.054279302269253
      3657     1.48615019167073   0.0748831316285654
      3658     1.48627568991356   0.0644847118933621
      3659     1.48640120935364   0.0577052317411761
      3660     1.48652674999632   0.0521320647833293
      3661     1.48665231184698   0.0655462675043805
      3662       1.486777894911   0.0648707321155506
      3663     1.48690349919375   0.0567401811857048
      3664     1.48702912470061   0.0674281160875495
      3665     1.48715477143696   0.0698407424762278
      3666     1.48728043940818   0.0741593437119619
      3667     1.48740612861966   0.0870910211552774
      3668     1.48753183907678    0.084026985641656
      3669     1.48765757078492   0.0474515695892935
      3670     1.48778332374948   0.0681760302680398
      3671     1.48790909797586   0.0593216914215906
      3672     1.48803489346943   0.0674281160875495
      3673      1.4881607102356   0.0738939548092073
      3674     1.48828654827976   0.0684172929069076
      3675     1.48841240760731   0.0660046665182294
      3676     1.48853828822365   0.0562817821718559
      3677     1.48866419013418   0.0769097377950551
      3678     1.48879011334431   0.0685379242263416
      3679     1.48891605785944   0.0768856115311684
      3680     1.48904202368497   0.0816384855168645
      3681     1.48916801082633   0.0726876416148682
      3682     1.48929401928892   0.0740628386564148
      3683     1.48942004907814   0.0601419843937412
      3684     1.48954610019942     0.05505134271363
      3685     1.48967217265818   0.0696718586290203
      3686     1.48979826645983   0.0636402926573247
      3687     1.48992438160979   0.0693340909346054
      3688     1.49005051811348   0.0481029787142366
      3689     1.49017667597633    0.050949877852877
      3690     1.49030285520376   0.0855228140026366
      3691      1.4904290558012   0.0674763686153231
      3692     1.49055527777409   0.0565230448107238
      3693     1.49068152112784   0.0776335257116586
      3694      1.4908077858679    0.057270958991214
      3695      1.4909340719997   0.0898655415022575
      3696     1.49106037952867   0.0787674601143374
      3697     1.49118670846026   0.0916267587659926
      3698      1.4913130587999   0.0563541609635163
      3699     1.49143943055304   0.0581877570189118
      3700     1.49156582372512   0.0690204495040772
      3701     1.49169223832159   0.0689480707124168
      3702     1.49181867434789   0.0654738887127201
      3703     1.49194513180948   0.0846301422388256
      3704      1.4920716107118   0.0769097377950551
      3705     1.49219811106031    0.072928904253736
      3706     1.49232463286047   0.0570779488801198
      3707     1.49245117611773    0.084919657405467
      3708     1.49257774083755   0.0560163932691013
      3709     1.49270432702539   0.0627717471574005
      3710     1.49283093468672   0.0432777259368801
      3711     1.49295756382699   0.0751967730590936
      3712     1.49308421445168   0.0243144825218689
      3713     1.49321088656625   0.0684414191707944
      3714     1.49333758017618   0.0545446911720076
      3715     1.49346429528692    0.061493055171401
      3716     1.49359103190397   0.0796842581420351
      3717     1.49371779003279   0.0712159395177744
      3718     1.49384456967887   0.0643882068378149
      3719     1.49397137084767   0.0613724238519671
      3720     1.49409819354469   0.0586220297688739
      3721      1.4942250377754   0.0494781757557832
      3722     1.49435190354529   0.0735803133786791
      3723     1.49447879085985   0.0794188692392805
      3724     1.49460569972456   0.0596835853798923
      3725     1.49473263014492   0.0748348791007918
      3726     1.49485958212641   0.0596594591160055
      3727     1.49498655567454   0.0604556258242694
      3728      1.4951135507948   0.0805769299058461
      3729     1.49524056749269   0.0846060159749388
      3730      1.4953676057737   0.0859088342248251
      3731     1.49549466564333    0.045400837158917
      3732      1.4956217471071   0.0780919247255075
      3733     1.49574885017051   0.0463176351866147
      3734     1.49587597483906   0.0769821165867155
      3735     1.49600312111827   0.0882008292940694
      3736     1.49613028901363   0.0599007217548733
      3737     1.49625747853068   0.0405755843815604
      3738     1.49638468967492   0.0909512233771627
      3739     1.49651192245187   0.0993712894736498
      3740     1.49663917686704   0.0691410808235111
      3741     1.49676645292596   0.0684172929069076
      3742     1.49689375063416    0.114184815500134
      3743     1.49702106999714   0.0432777259368801
      3744     1.49714841102045   0.0563541609635163
      3745      1.4972757737096   0.0448700593534077
      3746     1.49740315807014   0.0753174043785275
      3747     1.49753056410758   0.0611794137408728
      3748     1.49765799182747   0.0794429955031673
      3749     1.49778544123533   0.0576811054772893
      3750     1.49791291233672   0.0778265358227529
      3751     1.49804040513715   0.0867532534608625
      3752     1.49816791964219   0.0814937279335438
      3753     1.49829545585736   0.0791534803365259
      3754     1.49842301378822   0.0587426610883078
      3755     1.49855059344031   0.0512876455472919
      3756     1.49867819481918    0.073821576017547
      3757     1.49880581793038   0.0705162778650577
      3758     1.49893346277946   0.0667284544348329
      3759     1.49906112937198    0.075365656906301
      3760     1.49918881771349   0.0475239483809538
      3761     1.49931652780956   0.0672109797125685
      3762     1.49944425966574   0.0499124485057453
      3763     1.49957201328759   0.0669938433375875
      3764     1.49969978868068   0.0784296924199225
      3765     1.49982758585057   0.0667284544348329
      3766     1.49995540480283   0.0622650956157781
      3767     1.50008324554303   0.0660287927821162
      3768     1.50021110807675   0.0555821205191392
      3769     1.50033899240955   0.0740869649203016
      3770     1.50046689854701   0.0636885451850982
      3771     1.50059482649471   0.0482718625614441
      3772     1.50072277625822    0.072928904253736
      3773     1.50085074784313   0.0368601397429959
      3774     1.50097874125502   0.0708299192955859
      3775     1.50110675649948   0.0656186462960408
      3776     1.50123479358209   0.0530247365471403
      3777     1.50136285250844   0.0381388317289954
      3778     1.50149093328412    0.075365656906301
      3779     1.50161903591472   0.0635679138656643
      3780     1.50174716040584   0.0513600243389523
      3781     1.50187530676307   0.0457868573811055
      3782     1.50200347499201   0.0579223681161572
      3783     1.50213166509827   0.0391038822844667
      3784     1.50225987708744   0.0627717471574005
      3785     1.50238811096512    0.054834206338649
      3786     1.50251636673693   0.0648707321155506
      3787     1.50264464440847   0.0717949698510572
      3788     1.50277294398535   0.0523492011583104
      3789     1.50290126547318   0.0615413076991746
      3790     1.50302960887757   0.0466071503532561
      3791     1.50315797420415   0.0688998181846433
      3792     1.50328636145852   0.0682966615874737
      3793     1.50341477064631   0.0737974497536602
      3794     1.50354320177314   0.0491162817974815
      3795     1.50367165484463    0.070154383906756
      3796      1.5038001298664   0.0652326260738523
      3797     1.50392862684409   0.0675728736708703
      3798     1.50405714578332   0.0849679099332405
      3799     1.50418568668972   0.0486337565197458
      3800     1.50431424956892   0.0657392776154748
      3801     1.50444283442657   0.0667767069626064
      3802     1.50457144126829   0.0672109797125685
      3803     1.50470007009972   0.0774887681283379
      3804     1.50482872092651    0.073266671948151
      3805     1.50495739375429   0.0402136904232587
      3806     1.50508608858871   0.0745453639341504
      3807     1.50521480543542   0.0790087227532052
      3808     1.50534354430007    0.087694177752447
      3809      1.5054723051883   0.0522285698388764
      3810     1.50560108810577   0.0618549491297027
      3811     1.50572989305812   0.0425298117563898
      3812     1.50585872005103   0.0437602512146157
      3813     1.50598756909013   0.0596353328521187
      3814     1.50611644018111   0.0700820051150956
      3815      1.5062453333296   0.0487061353114062
      3816     1.50637424854129   0.0409374783398622
      3817     1.50650318582183   0.0799978995725633
      3818     1.50663214517689   0.0420231602147674
      3819     1.50676112661214   0.0533625042415553
      3820     1.50689013013325   0.0711194344622273
      3821      1.5070191557459   0.0596594591160055
      3822     1.50714820345576    0.075365656906301
      3823     1.50727727326851   0.0692858384068318
      3824     1.50740636518983   0.0811559602391289
      3825     1.50753547922539   0.0613965501158539
      3826     1.50766461538088   0.0551478477691772
      3827     1.50779377366199   0.0753174043785275
      3828      1.5079229540744   0.0441221451729175
      3829      1.5080521566238    0.062940631004608
      3830     1.50818138131589   0.0589839237271756
      3831     1.50831062815635   0.0673316110320024
      3832     1.50843989715087   0.0839787331138825
      3833     1.50856918830517   0.0562335296440824
      3834     1.50869850162493   0.0719879799621515
      3835     1.50882783711585   0.0349059123681665
      3836     1.50895719478364   0.0601902369215147
      3837     1.50908657463401   0.0701302576428692
      3838     1.50921597667265   0.0444840391312192
      3839     1.50934540090527   0.0505156051029149
      3840      1.5094748473376     0.03840422063175
      3841     1.50960431597533    0.055171974033064
      3842     1.50973380682419   0.0555579942552525
      3843     1.50986331988989   0.0459798674921997
      3844     1.50999285517814   0.0705162778650577
      3845     1.51012241269467   0.0626752421018534
      3846      1.5102519924452   0.0302495434380174
      3847     1.51038159443546   0.0542069234775927
      3848     1.51051121867116    0.050612110158462
      3849     1.51064086515805   0.0629647572684947
      3850     1.51077053390184   0.0776576519755454
      3851     1.51090022490827   0.0850644149887877
      3852     1.51102993818307   0.0734355557953584
      3853     1.51115967373198    0.060721014727024
      3854     1.51128943156074   0.0695512273095864
      3855     1.51141921167509   0.0580912519633646
      3856     1.51154901408076   0.0735803133786791
      3857     1.51167883878351   0.0720844850176986
      3858     1.51180868578907   0.0818314956279588
      3859      1.5119385551032   0.0647983533238902
      3860     1.51206844673165   0.0582118832827986
      3861     1.51219836068016   0.0668008332264932
      3862     1.51232829695449   0.0472585594781992
      3863      1.5124582555604   0.0709988031427934
      3864     1.51258823650364   0.0510463829084241
      3865     1.51271823978998   0.0462211301310676
      3866     1.51284826542517   0.0453284583672566
      3867     1.51297831341498   0.0563059084357427
      3868     1.51310838376517    0.059056302518836
      3869     1.51323847648151   0.0668973382820403
      3870     1.51336859156977   0.0952939508767836
      3871     1.51349872903572   0.0516012869778201
      3872     1.51362888888514   0.0791052278087524
      3873      1.5137590711238   0.0588391661438549
      3874     1.51388927575747   0.0565230448107238
      3875     1.51401950279195   0.0410098571315225
      3876       1.514149752233    0.044508165395106
      3877     1.51428002408642    0.050949877852877
      3878     1.51441031835798   0.0874287888496924
      3879     1.51454063505347   0.0290914827714519
      3880     1.51467097417869   0.0905410768910873
      3881     1.51480133573943   0.0478858423392556
      3882     1.51493171974147   0.0366430033680148
      3883     1.51506212619062   0.0580671256994779
      3884     1.51519255509267   0.0472103069504257
      3885     1.51532300645341    0.066270055420984
      3886     1.51545348027866   0.0806010561697329
      3887     1.51558397657422   0.0443875340756721
      3888     1.51571449534588   0.0613482975880803
      3889     1.51584503659947   0.0351230487431475
      3890     1.51597560034078   0.0480064736586895
      3891     1.51610618657562   0.0675728736708703
      3892     1.51623679530982   0.0613724238519671
      3893     1.51636742654919   0.0676693787264174
      3894     1.51649808029954   0.0700820051150956
      3895     1.51662875656669   0.0795395005587144
      3896     1.51675945535646   0.0288743463964708
      3897     1.51689017667469     0.06127591879642
      3898     1.51702092052719   0.0361122255625056
      3899     1.51715168691978   0.0547859538108754
      3900     1.51728247585831   0.0604556258242694
      3901      1.5174132873486   0.0392486398677874
      3902     1.51754412139648    0.048392493880878
      3903      1.5176749780078   0.0689963232401904
      3904     1.51780585718838   0.0327345486183561
      3905     1.51793675894406   0.0452560795755963
      3906      1.5180676832807   0.0391038822844667
      3907     1.51819863020412    0.028415947382622
      3908     1.51832959972019   0.0677417575180777
      3909     1.51846059183473    0.047499822117067
      3910     1.51859160655362   0.0557268781024599
      3911     1.51872264388268   0.0477652110198217
      3912     1.51885370382779    0.053169494130461
      3913     1.51898478639479   0.0595147015326848
      3914     1.51911589158954   0.0551961002969507
      3915      1.5192470194179   0.0455697210061244
      3916     1.51937816988574   0.0396105338260891
      3917     1.51950934299891   0.0582842620744589
      3918     1.51964053876329   0.0659564139904558
      3919     1.51977175718473   0.0323485283961675
      3920     1.51990299826912   0.0595147015326848
      3921     1.52003426202232   0.0538450295192909
      3922      1.5201655484502   0.0435431148396347
      3923     1.52029685755864   0.0536037668804231
      3924     1.52042818935352    0.058935671199402
      3925     1.52055954384073     0.05227682236665
      3926     1.52069092102613   0.0396829126177494
      3927     1.52082232091561   0.0244592401051896
      3928     1.52095374351507   0.0315041091601301
      3929     1.52108518883039   0.0521803173111029
      3930     1.52121665686745   0.0681760302680398
      3931     1.52134814763216   0.0505397313668017
      3932     1.52147966113039    0.050394973783481
      3933     1.52161119736806   0.0419749076869938
      3934     1.52174275635106   0.0476928322281613
      3935     1.52187433808529   0.0515771607139333
      3936     1.52200594257665   0.0518908021444615
      3937     1.52213756983105   0.0552684790886111
      3938     1.52226921985439   0.0526387163249518
      3939     1.52240089265257   0.0351230487431475
      3940     1.52253258823152   0.0328310536739032
      3941     1.52266430659715   0.0601419843937412
      3942     1.52279604775536   0.0479582211309159
      3943     1.52292781171207   0.0841234906972032
      3944     1.52305959847321    0.034519892145978
      3945     1.52319140804469   0.0494540494918964
      3946     1.52332324043244   0.0883697131412769
      3947     1.52345509564238   0.0901068041411253
      3948     1.52358697368044   0.0642434492544942
      3949     1.52371887455254   0.0487543878391798
      3950     1.52385079826462    0.049840069714085
      3951     1.52398274482262    0.050394973783481
      3952     1.52411471423246   0.0555338679913657
      3953     1.52424670650008   0.0587667873521946
      3954     1.52437872163142   0.0318418768545451
      3955     1.52451075963243    0.048175357505897
      3956     1.52464282050904   0.0466795291449164
      3957     1.52477490426721   0.0468966655198975
      3958     1.52490701091287   0.0578741155883836
      3959     1.52503914045199   0.0618790753935895
      3960      1.5251712928905   0.0323244021322807
      3961     1.52530346823437   0.0628682522129476
      3962     1.52543566648955    0.049285165644689
      3963     1.52556788766199   0.0378251902984672
      3964     1.52570013175766    0.047837589811482
      3965     1.52583239878252   0.0554614891997053
      3966     1.52596468874254   0.0451837007839359
      3967     1.52609700164367    0.052614590061065
      3968     1.52622933749188   0.0410098571315225
      3969     1.52636169629316   0.0440738926451439
      3970     1.52649407805346   0.0461487513394072
      3971     1.52662648277877   0.0352195537986947
      3972     1.52675891047505   0.0398517964649569
      3973      1.5268913611483   0.0220224874526245
      3974     1.52702383480448    0.034399260826544
      3975     1.52715633144958   0.0502260899362735
      3976     1.52728885108959    0.034399260826544
      3977     1.52742139373049   0.0300082807991496
      3978     1.52755395937827   0.0456903523255583
      3979     1.52768654803892   0.0661735503654368
      3980     1.52781915971844   0.0446770492423135
      3981     1.52795179442281   0.0468001604643503
      3982     1.52808445215805   0.0399000489927305
      3983     1.52821713293014   0.0635196613378907
      3984     1.52834983674509   0.0538209032554041
      3985     1.52848256360889   0.0479582211309159
      3986     1.52861531352757   0.0485613777280855
      3987     1.52874808650711    0.064822479587777
      3988     1.52888088255354   0.0392727661316742
      3989     1.52901370167287   0.0066299310928572
      3990      1.5291465438711   0.0360880992986188
      3991     1.52927940915426   0.0252312805495666
      3992     1.52941229752836   0.0537967769915173
      3993     1.52954520899943   0.0481994837697838
      3994     1.52967814357347   0.0300565333269232
      3995     1.52981110125653   0.0357744578680907
      3996     1.52994408205462   0.0592010601021566
      3997     1.53007708597378   0.0210574368971532
      3998     1.53021011302003   0.0537967769915173
      3999     1.53034316319941   0.0353643113820154
      4000     1.53047623651795   0.0407203419648811
      4001     1.53060933298169   0.0519873072000086
      4002     1.53074245259666   0.0500089535612925
      4003     1.53087559536891   0.0392003873400138
      4004     1.53100876130449    0.045617973533898
      4005     1.53114195040943   0.0482718625614441
      4006     1.53127516268979   0.0567401811857048
      4007     1.53140839815161   0.0262445836328115
      4008     1.53154165680094   0.0581153782272514
      4009     1.53167493864384   0.0613965501158539
      4010     1.53180824368637   0.0505638576306885
      4011     1.53194157193458   0.0547135750192151
      4012     1.53207492339453   0.0205749116194176
      4013     1.53220829807229   0.0557268781024599
      4014     1.53234169597392   0.0371979074374109
      4015     1.53247511710548   0.0387178620622781
      4016     1.53260856147304   0.0841476169610899
      4017     1.53274202908268   0.0654738887127201
      4018     1.53287551994046   0.0246281239523971
      4019     1.53300903405247   0.0612276662686464
      4020     1.53314257142477   0.0540621658942719
      4021     1.53327613206346   0.0558475094218939
      4022      1.5334097159746   0.0819038744196192
      4023     1.53354332316428   0.0595870803243452
      4024     1.53367695363859   0.0363534882013735
      4025     1.53381060740361   0.0177762650085508
      4026     1.53394428446543   0.0460039937560865
      4027     1.53407798483016   0.0228186541608884
      4028     1.53421170850387   0.0379458216179011
      4029     1.53434545549267   0.0466071503532561
      4030     1.53447922580265    0.031745371798998
      4031     1.53461301943992     0.03562970028477
      4032     1.53474683641057   0.0414441298814846
      4033     1.53488067672071   0.0405032055899001
      4034     1.53501454037645   0.0488267666308401
      4035      1.5351484273839   0.0378975690901275
      4036     1.53528233774916   0.0394899025066552
      4037     1.53541627147836   0.0179934013835318
      4038      1.5355502285776    0.050394973783481
      4039       1.535684209053   0.0700096263234353
      4040     1.53581821291068    0.049285165644689
      4041     1.53595224015677   0.0502260899362735
      4042     1.53608629079738   0.0450871957283888
      4043     1.53622036483865   0.0397070388816362
      4044      1.5363544622867   0.0461004988116337
      4045     1.53648858314766   0.0424574329647295
      4046     1.53662272742766   0.0311180889379416
      4047     1.53675689513284   0.0373426650207316
      4048     1.53689108626933   0.0484889989364251
      4049     1.53702530084328   0.0342062507154498
      4050     1.53715953886082   0.0593940702132509
      4051      1.5372938003281   0.0547377012831018
      4052     1.53742808525126   0.0641228179350603
      4053     1.53756239363645   0.0411546147148432
      4054     1.53769672548981   0.0607933935186843
      4055     1.53783108081751   0.0575363478939686
      4056     1.53796545962569   0.0560405195329881
      4057     1.53809986192051   0.0668973382820403
      4058     1.53823428770813    0.054279302269253
      4059      1.5383687369947   0.0394175237149949
      4060      1.5385032097864   0.0367877609513355
      4061     1.53863770608938   0.0454490896866905
      4062     1.53877222590981   0.0509981303806505
      4063     1.53890676925386   0.0346163972015251
      4064      1.5390413361277   0.0736768184342263
      4065     1.53917592653751   0.0226256440497941
      4066     1.53931054048945   0.0404308267982397
      4067     1.53944517798971   0.0286572100214898
      4068     1.53957983904447   0.0616136864908349
      4069     1.53971452365991   0.0585979035049871
      4070     1.53984923184221   0.0509257515889902
      4071     1.53998396359755   0.0548100800747622
      4072     1.54011871893213   0.0514324031306126
      4073     1.54025349785214   0.0627958734212873
      4074     1.54038830036377   0.0318418768545451
      4075     1.54052312647321    0.054279302269253
      4076     1.54065797618666   0.0751002680035464
      4077     1.54079284951032   0.0487061353114062
      4078     1.54092774645039   0.0573674640467612
      4079     1.54106266701308   0.0609864036297786
      4080     1.54119761120459   0.0501054586168396
      4081     1.54133257903112   0.0597800904354394
      4082      1.5414675704989   0.0766443488923005
      4083     1.54160258561412   0.0475963271726142
      4084     1.54173762438301   0.0533625042415553
      4085     1.54187268681177   0.0422644228536352
      4086     1.54200777290664   0.0453525846311434
      4087     1.54214288267383   0.0666319493792857
      4088     1.54227801611956   0.0683690403791341
      4089     1.54241317325006    0.039731165145523
      4090     1.54254835407155   0.0505879838945752
      4091     1.54268355859027   0.0365706245763545
      4092     1.54281878681245   0.0410098571315225
      4093     1.54295403874432   0.0389349984372592
      4094     1.54308931439211   0.0492610393808022
      4095     1.54322461376207   0.0284400736465087
      4096     1.54335993686043   0.0385731044789575
      4097     1.54349528369345   0.0350989224792607
      4098     1.54363065426736   0.0604314995603826
      4099      1.5437660485884   0.0128062546478735
      4100     1.54390146666284   0.0634231562823436
      4101     1.54403690849692   0.0276921594660185
      4102     1.54417237409689   0.0416130137286921
      4103     1.54430786346902   0.0238802097719068
      4104     1.54444337661955   0.0229392854803223
      4105     1.54457891355475   0.0304908060768853
      4106     1.54471447428088   0.0632060199073626
      4107     1.54485005880421   0.0488508928947269
      4108       1.544985667131    0.012975138495081
      4109     1.54512129926753   0.0361604780902792
      4110     1.54525695522005   0.0591045550466095
      4111     1.54539263499485    0.055389110408045
      4112     1.54552833859821   0.0448941856172945
      4113     1.54566406603639   0.0410822359231829
      4114     1.54579981731569   0.0574880953661951
      4115     1.54593559244237   0.0373909175485051
      4116     1.54607139142273   0.0450389432006152
      4117     1.54620721426306  0.00629216339844224
      4118     1.54634306096964   0.0442186502284646
      4119     1.54647893154876   0.0706369091844916
      4120     1.54661482600671   0.0564747922829502
      4121      1.5467507443498   0.0643158280461546
      4122     1.54688668658432   0.0251830280217931
      4123     1.54702265271657   0.0443875340756721
      4124     1.54715864275285   0.0295016292575272
      4125     1.54729465669946    0.063157767379589
      4126     1.54743069456272   0.0393933974511081
      4127     1.54756675634893   0.0373185387568448
      4128      1.5477028420644   0.0405273318537868
      4129     1.54783895171545   0.0596835853798923
      4130     1.54797508530839   0.0504673525751413
      4131     1.54811124284954   0.0477893372837084
      4132     1.54824742434521    0.030852700035187
      4133     1.54838362980174   0.0384765994234103
      4134     1.54851985922544   0.0530971153388006
      4135     1.54865611262265   0.0461246250755204
      4136     1.54879238999968   0.0476445797003877
      4137     1.54892869136288   0.0259068159383966
      4138     1.54906501671857     0.05850139844944
      4139     1.54920136607309    0.044725301770087
      4140     1.54933773943278   0.0601902369215147
      4141     1.54947413680398   0.0301530383824703
      4142     1.54961055819303   0.0550272164497433
      4143     1.54974700360627   0.0471861806865389
      4144     1.54988347305005   0.0239284622996804
      4145     1.55001996653073   0.0148569870782501
      4146     1.55015648405464   0.0459557412283129
      4147     1.55029302562815   0.0444357866034457
      4148     1.55042959125761   0.0301771646463571
      4149     1.55056618094938   0.0470414231032182
      4150     1.55070279470982   0.0345922709376383
      4151     1.55083943254528   0.0327828011461296
      4152     1.55097609446214   0.0508292465334431
      4153     1.55111278046677   0.0423850541730691
      4154     1.55124949056552   0.0471620544226521
      4155     1.55138622476478   0.0461970038671808
      4156     1.55152298307091   0.0382353367845425
      4157     1.55165976549029    0.040286069214919
      4158     1.55179657202931   0.0416130137286921
      4159     1.55193340269433   0.0343268820348837
      4160     1.55207025749175   0.0562335296440824
      4161     1.55220713642794   0.0399241752566173
      4162      1.5523440395093   0.0512876455472919
      4163     1.55248096674221   0.0399483015205041
      4164     1.55261791813306   0.0285365787020559
      4165     1.55275489368826   0.0488508928947269
      4166     1.55289189341419   0.0299841545352628
      4167     1.55302891731725   0.0298635232158289
      4168     1.55316596540385   0.0349300386320533
      4169     1.55330303768038   0.0393933974511081
      4170     1.55344013415326    0.034182124451563
      4171     1.55357725482888   0.0503467212557074
      4172     1.55371439971367   0.0254001643967741
      4173     1.55385156881402   0.0519873072000086
      4174     1.55398876213636   0.0323485283961675
      4175      1.5541259796871   0.0411063621870696
      4176     1.55426322147266   0.0447494280339738
      4177     1.55440048749946   0.0305631848685456
      4178     1.55453777777393   0.0217812248137567
      4179     1.55467509230248    0.038959124701146
      4180     1.55481243109155   0.0471861806865389
      4181     1.55494979414757   0.0304184272852249
      4182     1.55508718147698   0.0264617200077926
      4183     1.55522459308619   0.0209368055777193
      4184     1.55536202898165     0.03562970028477
      4185     1.55549948916981   0.0302495434380174
      4186      1.5556369736571   0.0493575444363493
      4187     1.55577448244996   0.0334583365349595
      4188     1.55591201555484   0.0156290275226271
      4189      1.5560495729782   0.0412993722981639
      4190     1.55618715472647   0.0449665644089549
      4191     1.55632476080612   0.0474274433254067
      4192     1.55646239122359   0.0395381550344288
      4193     1.55660004598535   0.0377045589790333
      4194     1.55673772509786   0.0218053510776435
      4195     1.55687542856757 -0.00181426126751674
      4196     1.55701315640096   0.0252071542856799
      4197     1.55715090860448   0.0351713012709211
      4198      1.5572886851846   0.0459557412283129
      4199     1.55742648614781   0.0288019676048105
      4200     1.55756431150057   0.0496229333391039
      4201     1.55770216124935   0.0289708514520179
      4202     1.55784003540064   0.0274026442993771
      4203     1.55797793396091    0.014977618397684
      4204     1.55811585693665   0.0324450334517146
      4205     1.55825380433434   0.0316729930073376
      4206     1.55839177616047   0.0431812208813329
      4207     1.55852977242154   0.0108279010091574
      4208     1.55866779312402   0.0261963311050379
      4209     1.55880583827441   0.0471379281587653
      4210     1.55894390787922   0.0709988031427934
      4211     1.55908200194494   0.0174867498419094
      4212     1.55922012047807   0.0295981343130743
      4213     1.55935826348511   0.0286813362853766
      4214     1.55949643097257 -0.00429926644785536
      4215     1.55963462294696   0.0195857348000595
      4216     1.55977283941478   0.0481029787142366
      4217     1.55991108038256   0.0331446951044314
      4218      1.5600493458568   0.0293809979380933
      4219     1.56018763584402   0.0299359020074893
      4220     1.56032595035074   0.0115275626618741
      4221     1.56046428938349   0.0287537150770369
      4222     1.56060265294879   0.0304425535491117
      4223     1.56074104105315   0.0205749116194176
      4224     1.56087945370312   0.0340132406043555
      4225     1.56101789090522   0.0223120026192659
      4226     1.56115635266599   0.0354608164375625
      4227     1.56129483899196   0.0526628425888385
      4228     1.56143334988967   0.0298635232158289
      4229     1.56157188536566   0.0420714127425409
      4230     1.56171044542648   0.0428193269230312
      4231     1.56184903007866   0.0379699478817879
      4232     1.56198763932875   0.0277162857299053
      4233     1.56212627318331   0.0135541688283638
      4234     1.56226493164889   0.0473068120059728
      4235     1.56240361473204   0.0177038862168905
      4236     1.56254232243931   0.0356538265486568
      4237     1.56268105477727   0.0209850581054929
      4238     1.56281981175248   0.0270407503410753
      4239     1.56295859337149   0.0499607010335189
      4240     1.56309739964089   0.0257379320911891
      4241     1.56323623056723   0.0271131291327357
      4242     1.56337508615708   0.0251830280217931
      4243     1.56351396641702   0.0467036554088032
      4244     1.56365287135363   0.0430847158257858
      4245     1.56379180097347   0.0433501047285404
      4246     1.56393075528313   0.0481029787142366
      4247      1.5640697342892   0.0154842699393064
      4248     1.56420873799826   0.0262687098966983
      4249     1.56434776641689   0.0279334221048863
      4250     1.56448681955168   0.0287054625492633
      4251     1.56462589740923   0.0281505584798673
      4252     1.56476499999612    0.038066452937335
      4253     1.56490412731897   0.0279092958409995
      4254     1.56504327938435   0.0283435685909616
      4255     1.56518245619888   0.0694064697262657
      4256     1.56532165776916   0.0360157205069585
      4257     1.56546088410179   0.0418542763675599
      4258     1.56560013520338   0.0303460484935646
      4259     1.56573941108054    0.031190467729602
      4260     1.56587871173989   0.0316971192712244
      4261     1.56601803718804   0.0406720894371075
      4262     1.56615738743161   0.0296705131047346
      4263     1.56629676247721   0.0285365787020559
      4264     1.56643616233147   0.0377045589790333
      4265     1.56657558700101   0.0694788485179261
      4266     1.56671503649247   0.0448700593534077
      4267     1.56685451081246   0.0377528115068068
      4268     1.56699400996763   0.0252071542856799
      4269      1.5671335339646   0.0248693865912649
      4270     1.56727308281001   0.0323485283961675
      4271      1.5674126565105   0.0463176351866147
      4272     1.56755225507271   0.0381147054651086
      4273     1.56769187850329  0.00600264823180083
      4274     1.56783152680887   0.0389832509650328
      4275     1.56797119999612   0.0331929476322049
      4276     1.56811089807167   0.0458109836449923
      4277     1.56825062104218   0.0350506699514872
      4278     1.56839036891431   0.0233976844941712
      4279     1.56853014169472   0.0378734428262407
      4280     1.56866993939005 -0.00441989776728928
      4281     1.56880976200699   0.0315764879517905
      4282     1.56894960955218    0.014639850703269
      4283     1.56908948203231   0.0441462714368042
      4284     1.56922937945403   0.0296705131047346
      4285     1.56936930182402   0.0164493204947777
      4286     1.56950924914896    0.034399260826544
      4287     1.56964922143551   0.0481994837697838
      4288     1.56978921869037   0.0319383819100922
      4289      1.5699292409202   0.0233253057025108
      4290      1.5700692881317   0.0385972307428442
      4291     1.57020936033156   0.0248211340634913
      4292     1.57034945752645   0.0221672450359452
      4293     1.57048957972307   0.0457144785894451
      4294     1.57062972692811   0.0305390586046588
      4295     1.57076989914827    0.014639850703269
      4296     1.57091009639025   0.0118170778285155
      4297     1.57105031866075   0.0306114373963192
      4298     1.57119056596647    0.039731165145523
      4299     1.57133083831412   0.0268718664938679
      4300     1.57147113571039   0.0307803212435266
      4301     1.57161145816201    0.050057206089066
      4302     1.57175180567569   0.0362087306180528
      4303     1.57189217825814   0.0347852810487326
      4304     1.57203257591608   0.0408892258120886
      4305     1.57217299865622   0.0369807710624298
      4306      1.5723134464853   0.0138195577311184
      4307     1.57245391941002   0.0241455986746614
      4308     1.57259441743713   0.0229392854803223
      4309     1.57273494057335   0.0491886605891418
      4310     1.57287548882542   0.0648707321155506
      4311     1.57301606220005   0.0418301501036731
      4312       1.573156660704   0.0407685944926547
      4313     1.57329728434401   0.0390797560205799
      4314      1.5734379331268   0.0256896795634155
      4315     1.57357860705913   0.0453767108950302
      4316     1.57371930614775   0.0416371399925789
      4317     1.57386003039939   0.0106590171619499
      4318     1.57400077982082   0.0272096341882828
      4319     1.57414155441878   0.0387178620622781
      4320     1.57428235420004   0.0297911444241686
      4321     1.57442317917134   0.0346646497292987
      4322     1.57456402933945   0.0371496549096373
      4323     1.57470490471114   0.0322278970767336
      4324     1.57484580529316   0.0281988110076409
      4325      1.5749867310923   0.0412269935065036
      4326      1.5751276821153    0.042288549117522
      4327     1.57526865836896   0.0288743463964708
      4328     1.57540965986004   0.0488750191586137
      4329     1.57555068659533   0.0305873111324324
      4330     1.57569173858159   0.0316488667434508
      4331     1.57583281582562   0.0404308267982397
      4332     1.57597391833421   0.0413717510898242
      4333     1.57611504611412     0.03562970028477
      4334     1.57625619917217  0.00291448645429265
      4335     1.57639737751513   0.0552926053524979
      4336      1.5765385811498   0.0244592401051896
      4337     1.57667981008299   0.0142779567449673
      4338     1.57682106432148   0.0392245136039006
      4339     1.57696234387209 0.000839627760029354
      4340     1.57710364874161   0.0571503276717801
      4341     1.57724497893686   0.0407444682287679
      4342     1.57738633446464   0.0591769338382699
      4343     1.57752771533176   0.0168353407169663
      4344     1.57766912154503   0.0327828011461296
      4345     1.57781055311129  0.00672643614840432
      4346     1.57795201003733   0.0401171853677116
      4347     1.57809349232999   0.0169077195086266
      4348     1.57823499999609   0.0473309382698596
      4349     1.57837653304245   0.0189584519390031
      4350     1.57851809147591   0.0340614931321291
      4351     1.57865967530329   0.0516495395055937
      4352     1.57880128453143   0.0136989264116845
      4353     1.57894291916717   0.0435672411035215
      4354     1.57908457921733   0.0174867498419094
      4355     1.57922626468878   0.0463658877143883
      4356     1.57936797558833   0.0198993762305877
      4357     1.57950971192286   0.0309974576185077
      4358     1.57965147369919   0.0419266551592203
      4359     1.57979326092419   0.0235906946052654
      4360      1.5799350736047    0.036063973034732
      4361     1.58007691174759   0.0151706285087783
      4362     1.58021877535971   0.0387661145900517
      4363     1.58036066444791  0.00518235525965022
      4364     1.58050257901907    0.038621357006731
      4365     1.58064451908005    0.048609630255859
      4366     1.58078648463772   0.0464623927699354
      4367     1.58092847569895   0.0336995991738274
      4368     1.58107049227061   0.0100317343008935
      4369     1.58121253435957     0.03562970028477
      4370     1.58135460197272   0.0333859577432992
      4371     1.58149669511694  0.00619565834289509
      4372      1.5816388137991  0.00834289582881875
      4373      1.5817809580261   0.0285848312298294
      4374     1.58192312780482   0.0250623967023592
      4375     1.58206532314215   0.0265340987994529
      4376     1.58220754404498    0.024193851202435
      4377     1.58234979052022   0.0286089574937162
      4378     1.58249206257475   0.0161115528003628
      4379     1.58263436021548   0.0343751345626573
      4380     1.58277668344932   0.0219501086609642
      4381     1.58291903228316   0.0345681446737515
      4382     1.58306140672391   0.0352195537986947
      4383     1.58320380677848   0.0225773915220205
      4384      1.5833462324538   0.0534590092971024
      4385     1.58348868375676   0.0369807710624298
      4386      1.5836311606943   0.0108761535369309
      4387     1.58377366327332   0.0240008410913407
      4388     1.58391619150076   0.0362087306180528
      4389     1.58405874538353   0.0196339873278331
      4390     1.58420132492857   0.0229151592164355
      4391      1.5843439301428    0.042288549117522
      4392     1.58448656103317   0.0421437915342013
      4393     1.58462921760659   0.0180175276474186
      4394     1.58477189987002    0.022191371299832
      4395     1.58491460783038   0.0415165086731449
      4396     1.58505734149463   0.0429882107702387
      4397     1.58520010086971 0.000743122704482208
      4398     1.58534288596257    0.022529138994247
      4399     1.58548569678015   0.0382594630484293
      4400     1.58562853332941   -0.012671080016569
      4401      1.5857713956173   0.0357985841319775
      4402     1.58591428365078    0.025303659341227
      4403     1.58605719743682   0.0312628465212623
      4404     1.58620013698237     0.03840422063175
      4405      1.5863431022944   0.0130475172867414
      4406     1.58648609337988   0.0287537150770369
      4407     1.58662911024578   0.0369083922707694
      4408     1.58677215289906   0.0276921594660185
      4409     1.58691522134671   0.0114793101341005
      4410     1.58705831559571   0.0262928361605851
      4411     1.58720143565303   0.0376080539234862
      4412     1.58734458152565   0.0207196692027383
      4413     1.58748775322056   0.0402619429510322
      4414     1.58763095074476   0.0212263207443607
      4415     1.58777417410522   0.0159426689531553
      4416     1.58791742330895   0.0352436800625814
      4417     1.58806069836293 -0.00610873623936406
      4418     1.58820399927417   0.0168835932447398
      4419     1.58834732604967    0.023084043063643
      4420     1.58849067869643   0.0074743503288946
      4421     1.58863405722145   0.0213469520637946
      4422     1.58877746163174   0.0324209071878279
      4423     1.58892089193431   0.0240973461468879
      4424     1.58906434813619    0.016087426536476
      4425     1.58920783024437   0.0245316188968499
      4426     1.58935133826588   0.0325897910350353
      4427     1.58949487220775    0.018089906439079
      4428     1.58963843207699   0.0386454832706178
      4429     1.58978201788063    0.022529138994247
      4430     1.58992562962569   0.0141573254255334
      4431     1.59006926731922   0.0576569792134026
      4432     1.59021293096823   0.0577534842689497
      4433     1.59035662057978   0.0483683676169912
      4434     1.59050033616089   0.0555097417274789
      4435     1.59064407771861  0.00814988571772449
      4436     1.59078784525998   0.0187413155640221
      4437     1.59093163879205   0.0127338758562132
      4438     1.59107545832186   0.0434707360479744
      4439     1.59121930385647   0.0281746847437541
      4440     1.59136317540293   0.0223602551470395
      4441      1.5915070729683   0.0223602551470395
      4442     1.59165099655963   0.0136024213561374
      4443     1.59179494618399   0.0266547301188868
      4444     1.59193892184844   0.0336513466460538
      4445     1.59208292356005   0.0218053510776435
      4446     1.59222695132589   0.0127821283839868
      4447     1.59237100515303   0.0446529229784267
      4448     1.59251508504853   0.0396587863538627
      4449     1.59265919101949    0.023301179438624
      4450     1.59280332307298    0.036063973034732
      4451     1.59294748121607   0.0173902447863623
      4452     1.59309166545587   0.0390797560205799
      4453     1.59323587579944   0.0255449219800948
      4454     1.59338011225388   0.0285365787020559
      4455     1.59352437482629   0.0221189925081717
      4456     1.59366866352376   0.0206472904110779
      4457     1.59381297835338  0.00539949163463127
      4458     1.59395731932226   0.0322037708128468
      4459      1.5941016864375   0.0240732198830011
      4460      1.5942460797062   0.0373667912846183
      4461     1.59439049913547   0.0281023059520938
      4462     1.59453494473242   0.0119135828840626
      4463     1.59467941650416   0.0447976805617474
      4464     1.59482391445781   0.0350506699514872
      4465     1.59496843860049   0.0288984726603576
      4466     1.59511298893931   0.0240490936191143
      4467     1.59525756548141   0.0274991493549242
      4468      1.5954021682339    0.048947397950274
      4469     1.59554679720392  0.00918731506485615
      4470     1.59569145239859  0.00880129484266765
      4471     1.59583613382504  -0.0212359036963768
      4472     1.59598084149042   0.0401171853677116
      4473     1.59612557540187    0.010755522217497
      4474     1.59627033556652   0.0269201190216414
      4475     1.59641512199151   0.0260274472578305
      4476       1.596559934684  0.00646104724564972
      4477     1.59670477365113    0.012420234425685
      4478     1.59684963890005  0.00621978460678188
      4479     1.59699453043793   0.0312869727851491
      4480     1.59713944827191  0.00491696635689562
      4481     1.59728439240915   0.0446770492423135
      4482     1.59742936285682    0.034399260826544
      4483     1.59757435962208   0.0126373708006661
      4484     1.59771938271209   0.0270407503410753
      4485     1.59786443213404   0.0137954314672316
      4486     1.59800950789508   0.0477169584920481
      4487      1.5981546100024   0.0131198960784017
      4488     1.59829973846317   0.0112139212313459
      4489     1.59844489328457   0.0150258709254576
      4490     1.59859007447379   0.0309733313546209
      4491     1.59873528203801   0.0373185387568448
      4492     1.59888051598441 -0.00186251379529032
      4493      1.5990257763202   0.0255449219800948
      4494     1.59917106305255    0.016642330605872
      4495     1.59931637618868   0.0274750230910374
      4496     1.59946171573577    0.014639850703269
      4497     1.59960708170103   0.0359192154514114
      4498     1.59975247409166   0.0156049012587403
      4499     1.59989789291486   0.0116240677174212
      4500     1.60004333817785  0.00817401198161127
      4501     1.60018880988784   0.0345681446737515
      4502     1.60033430805205   0.0145674719116087
      4503     1.60047983267768   0.0102488706758746
      4504     1.60062538377195   0.0168835932447398
      4505      1.6007709613421   0.0298393969519421
      4506     1.60091656539534   0.0344475133543176
      4507     1.60106219593891    0.027185507924396
      4508     1.60120785298002   0.0301771646463571
      4509     1.60135353652592   0.0486337565197458
      4510     1.60149924658384   0.0338926092849216
      4511     1.60164498316102   0.0155807749948536
      4512     1.60179074626469   0.0338684830210348
      4513      1.6019365359021   0.0317936243267715
      4514      1.6020823520805   0.0307561949796399
      4515     1.60222819480714   0.0104418807869689
      4516     1.60237406408926   0.0138195577311184
      4517     1.60251995993412   0.0367153821596752
      4518     1.60266588234897   0.0201647651333423
      4519     1.60281183134108   0.0480064736586895
      4520     1.60295780691771  0.00713658263447964
      4521     1.60310380908611    0.020526659091644
      4522     1.60324983785356 -0.00331008962849727
      4523     1.60339589322733   0.0240732198830011
      4524     1.60354197521469   0.0257138058273023
      4525     1.60368808382291   0.0158220376337214
      4526     1.60383421905927   0.0225050127303602
      4527     1.60398038093105   0.0326621698266957
      4528     1.60412656944553   0.0353884376459021
      4529     1.60427278461001   0.0281505584798673
      4530     1.60441902643176  0.00921144132874294
      4531     1.60456529491808   0.0123719818979115
      4532     1.60471159007626   0.0161839315920231
      4533      1.6048579119136   0.0388384933817121
      4534     1.60500426043739   0.0123478556340247
      4535     1.60515063565494   0.0423368016452955
      4536     1.60529703757355   0.0299359020074893
      4537     1.60544346620053  0.00325225414870761
      4538     1.60558992154319   0.0135059163005903
      4539     1.60573640360883   0.0350989224792607
      4540     1.60588291240478   0.0286813362853766
      4541     1.60602944793835   0.0171731084113812
      4542     1.60617601021686   0.0305390586046588
      4543     1.60632259924764  0.00913906253708258
      4544     1.60646921503801   0.0309733313546209
      4545     1.60661585759529   0.0343510082987705
      4546     1.60676252692682   0.0250141441745856
      4547     1.60690922303993  0.00913906253708258
      4548     1.60705594594197   0.0227704016331148
      4549     1.60720269564025 -0.00869024647524981
      4550     1.60734947214214   0.0282711897993013
      4551     1.60749627545496   0.0166664568697588
      4552     1.60764310558608  0.00904255748153546
      4553     1.60778996254283   0.0185483054529278
      4554     1.60793684633258   0.0161839315920231
      4555     1.60808375696267   0.0139643153144391
      4556     1.60823069444046   0.0154601436754196
      4557     1.60837765877332    0.026968371549415
      4558      1.6085246499686   0.0106107646341763
      4559     1.60867166803367   0.0373426650207316
      4560     1.60881871297591   0.0050858502041031
      4561     1.60896578480267    0.023638947133039
      4562     1.60911288352134   0.0260274472578305
      4563     1.60926000913929  -0.0251684847099224
      4564      1.6094071616639   0.0351954275348079
      4565     1.60955434110255   0.0206231641471911
      4566     1.60970154746263   0.0191514620500974
      4567     1.60984878075152   0.0260033209939437
      4568     1.60999604097662   0.0285365787020559
      4569     1.61014332814531   0.0266064775911133
      4570       1.610290642265   0.0344475133543176
      4571     1.61043798334307   0.0394416499788816
      4572     1.61058535138693   0.0216847197582096
      4573     1.61073274640399   0.0270166240771886
      4574     1.61088016840165   0.0243386087857557
      4575     1.61102761738731   0.0110691636480252
      4576      1.6111750933684  0.00718483516225318
      4577     1.61132259635232  -0.0032859633646105
      4578     1.61147012634649   0.0118412040924022
      4579     1.61161768335834   0.0131440223422885
      4580     1.61176526739527   0.0292121140908858
      4581     1.61191287846473   0.0157255325781743
      4582     1.61206051657413   0.0261480785772644
      4583     1.61220818173092   0.0215399621748889
      4584     1.61235587394251   0.0142779567449673
      4585     1.61250359321634 -0.00137998851755466
      4586     1.61265133955987  0.00330050667648119
      4587     1.61279911298052   0.0101282393564407
      4588     1.61294691348574   0.0259550684661701
      4589     1.61309474108298   0.0015875419405196
      4590     1.61324259577969  0.00781211802330956
      4591     1.61339047758332   0.0309492050907341
      4592     1.61353838650132   0.0163528154392306
      4593     1.61368632254116   0.0160633002725892
      4594     1.61383428571029   0.0167388356614191
      4595     1.61398227601618   0.0137954314672316
      4596     1.61413029346629   0.0218053510776435
      4597     1.61427833806809   0.0272578867160564
      4598     1.61442640982906   0.0216123409665492
      4599     1.61457450875666    0.017535002369683
      4600     1.61472263485839 -0.00596397865604337
      4601      1.6148707881417   0.0271613816605092
      4602     1.61501896861409   0.0287054625492633
      4603     1.61516717628305   0.0436637461590686
      4604     1.61531541115606  0.00723308769002676
      4605     1.61546367324061     0.02108156316104
      4606     1.61561196254419   0.0170766033558341
      4607      1.6157602790743   0.0167147093975324
      4608     1.61590862283845   0.0414200036175978
      4609     1.61605699384413   0.0262687098966983
      4610     1.61620539209884   0.0208885530499457
      4611      1.6163538176101  0.00419317844029213
      4612     1.61650227038542   0.0280299271604334
      4613      1.6166507504323   0.0139884415783259
      4614     1.61679925775826  0.00279385513485875
      4615     1.61694779237082   0.0239525885635672
      4616     1.61709635427751   0.0131440223422885
      4617     1.61724494348584   0.0272578867160564
      4618     1.61739356000335   0.0333859577432992
      4619     1.61754220383755   0.0408168470204283
      4620     1.61769087499599   0.0172696134669283
      4621      1.6178395734862   0.0106590171619499
      4622     1.61798829931572   0.0254242906606609
      4623     1.61813705249208  0.00834289582881875
      4624     1.61828583302284    0.036739508423562
      4625     1.61843464091553   0.0199235024944744
      4626     1.61858347617771 -0.000487316753743694
      4627     1.61873233881692   0.0488991454225005
      4628     1.61888122884073   0.0248211340634913
      4629     1.61903014625668   0.0413717510898242
      4630     1.61917909107235   0.0170283508280605
      4631     1.61932806329528  0.00945270396761078
      4632     1.61947706293305  0.00650929977342327
      4633     1.61962608999323   0.0179451488557583
      4634     1.61977514448338  0.00296273898206623
      4635     1.61992422641108   0.0309492050907341
      4636     1.62007333578391   0.0168835932447398
      4637     1.62022247260945   0.0401895641593719
      4638     1.62037163689527   0.0332170738960917
      4639     1.62052082864896 -0.00806296361419347
      4640     1.62067004787812   0.0207437954666251
      4641     1.62081929459033 -0.00224853401747885
      4642     1.62096856879318    0.016980098300287
      4643     1.62111787049428  -0.0112958829750223
      4644     1.62126719970122  0.00219069853768919
      4645     1.62141655642159 -0.00302057446185588
      4646     1.62156594066302  0.00477220877357493
      4647      1.6217153524331   0.0143985880644012
      4648     1.62186479173944   0.0206714166749647
      4649     1.62201425858966   0.0247970077996046
      4650     1.62216375299137    0.014205577953307
      4651      1.6223132749522  -0.0060604837115905
      4652     1.62246282447976   0.0229151592164355
      4653     1.62261240158167  0.00385541074587717
      4654     1.62276200626557   0.0361363518263924
      4655     1.62291163853909    0.011093289911912
      4656     1.62306129840985   0.0301289121185835
      4657     1.62321098588549   0.0320107607017526
      4658     1.62336070097366  0.00156341567663282
      4659     1.62351044368199   0.0183552953418336
      4660     1.62366021401812   0.0142779567449673
      4661      1.6238100119897   0.0189825782028899
      4662     1.62395983760439    0.019079083258437
      4663     1.62410969086983   0.0458833624366526
      4664     1.62425957179369  -0.0011869784064604
      4665     1.62440948038361   0.0129510122311942
      4666     1.62455941664726  0.00814988571772449
      4667      1.6247093805923  0.00899430495376188
      4668      1.6248593722264  0.00675056241229111
      4669     1.62500939155723   0.0172696134669283
      4670     1.62515943859247   0.0245798714246235
      4671     1.62530951333977   0.0381629579928822
      4672     1.62545961580683   0.0112139212313459
      4673     1.62560974600133       0.026630603855
      4674     1.62575990393094  0.00778799175942277
      4675     1.62591008960336 -0.00285169061464841
      4676     1.62606030302628   0.0103936282591953
      4677     1.62621054420737   0.0123478556340247
      4678     1.62636081315435  0.00332463294036797
      4679     1.62651110987491 -0.00398562501732719
      4680     1.62666143437675   0.0204060277722101
      4681     1.62681178666757   0.0210574368971532
      4682     1.62696216675508  0.00925969385651651
      4683     1.62711257464698   0.0348335335765061
      4684       1.627263010351  0.00718483516225318
      4685     1.62741347387484  0.00453094613470709
      4686     1.62756396522623   0.0278369170493392
      4687     1.62771448441287  0.00957333528704468
      4688     1.62786503144251   0.0129510122311942
      4689     1.62801560632286     0.02385608350802
      4690     1.62816620906165   0.0130475172867414
      4691     1.62831683966661 -0.000197801587102309
      4692     1.62846749814549   0.0441462714368042
      4693     1.62861818450601 -2.89177398948293e-05
      4694     1.62876889875591   0.0135059163005903
      4695     1.62891964090295   0.0112621737591195
      4696     1.62907041095487   0.0370048973263166
      4697     1.62922120891941 -0.00236916533691275
      4698     1.62937203480433   0.0184759266612675
      4699     1.62952288861739  0.00817401198161127
      4700     1.62967377036633  0.00706420384281928
      4701     1.62982468005893  -0.0236967826128286
      4702     1.62997561770295   0.0237354521885861
      4703     1.63012658330614   0.0158944164253818
      4704     1.63027757687629 -0.00777344844755207
      4705     1.63042859842116   0.0155807749948536
      4706     1.63057964794853   0.0231564218553033
      4707     1.63073072546617    0.012975138495081
      4708     1.63088183098188 -0.00760456460034459
      4709     1.63103296450342    0.013530042564477
      4710     1.63118412603859   0.0160633002725892
      4711     1.63133531559518  -0.0129364689193236
      4712     1.63148653318098  0.00209419348214204
      4713     1.63163777880378 -0.000246054114875882
      4714     1.63178905247139   0.0218777298693038
      4715      1.6319403541916 -0.00528844326721345
      4716     1.63209168397222   0.0075949816483285
      4717     1.63224304182105  -0.0206086208353205
      4718     1.63239442774591  0.00127390050999143
      4719     1.63254584175461   0.0111415424396855
      4720     1.63269728385495  0.00576138559293302
      4721     1.63284875405477   0.0137230526755713
      4722     1.63300025236189   0.0241697249385482
      4723     1.63315177878411   0.0352195537986947
      4724     1.63330333332929   0.0319142556462055
      4725     1.63345491600523  0.00930794638429006
      4726     1.63360652681979   0.0143744618005144
      4727     1.63375816578079 -0.00386499369789328
      4728     1.63390983289606   0.0122996031062511
      4729     1.63406152817347 -0.00147649357310178
      4730     1.63421325162084   0.0190067044667767
      4731     1.63436500324602 -0.00516781194777954
      4732     1.63451678305687  0.00836702209270554
      4733     1.63466859106124  -0.0103067061556643
      4734     1.63482042726699 -2.89177398948293e-05
      4735     1.63497229168197  -0.0214289138074711
      4736     1.63512418431405 -0.00666364030876007
      4737     1.63527610517109 -0.00663951404487328
      4738     1.63542805426096  0.00923556759262972
      4739     1.63558003159153   0.0143503355366277
      4740     1.63573203717067  0.00325225414870761
      4741     1.63588407100626  0.00735371900946066
      4742     1.63603613310619  0.00643692098176293
      4743     1.63618822347833  0.00626803713455545
      4744     1.63634034213057  0.00831876956493197
      4745      1.6364924890708    0.011310426286893
      4746      1.6366446643069   0.0105625121064028
      4747     1.63679686784678 -0.00598810491993015
      4748     1.63694909969833   0.0173661185224755
      4749     1.63710135986945   0.0227945278970016
      4750     1.63725364836804  -0.0215736713907918
      4751     1.63740596520201 -0.00157299862864893
      4752     1.63755831037927 -0.000414937962083362
      4753     1.63771068390773  0.00824639077327163
      4754     1.63786308579531 -0.00205552390638458
      4755     1.63801551604992   0.0137471789394581
      4756     1.63816797467949  0.00450681987082033
      4757     1.63832046169193 -0.00246567039245987
      4758     1.63847297709518   0.0179934013835318
      4759     1.63862552089716  -0.0100171909890229
      4760     1.63877809310581  0.00942857770372399
      4761     1.63893069372906  -0.0106927263778528
      4762     1.63908332277486 -0.00712203932260894
      4763     1.63923598025113  -0.0338539397091641
      4764     1.63938866616584  0.00180467831550066
      4765     1.63954138052691  0.00190118337104778
      4766     1.63969412334231   0.0117446990368551
      4767     1.63984689461999 -0.00451640282283641
      4768     1.63999969436791  0.00515822899576346
      4769     1.64015252259402   0.0164010679670042
      4770     1.64030537930628  0.00988697671757285
      4771     1.64045826451267  0.00588201691236692
      4772     1.64061117822114 -0.00613286250325085
      4773     1.64076412043968   0.0166664568697588
      4774     1.64091709117624  0.00742609780112102
      4775     1.64107009043883  -0.0111269991278149
      4776      1.6412231182354   0.0220224874526245
      4777     1.64137617457394 -0.00183838753140353
      4778     1.64152925946245     0.02108156316104
      4779     1.64168237290891   0.0102488706758746
      4780     1.64183551492131   0.0327104223544693
      4781     1.64198868550764   0.0293568716742065
      4782     1.64214188467591   0.0121789717868172
      4783     1.64229511243411  -0.0213082824880372
      4784     1.64244836879026  0.00810163318995094
      4785     1.64260165375235   0.0145192193838351
      4786     1.64275496732839 -0.00388911996178005
      4787     1.64290830952641   -0.013105352766531
      4788     1.64306168035441   0.0200200075500216
      4789     1.64321507982041   0.0221189925081717
      4790     1.64336850793244  -0.0113441355027959
      4791     1.64352196469852  -0.0135154992526064
      4792     1.64367545012667   0.0159909214809289
      4793     1.64382896422494   0.0212986995360211
      4794     1.64398250700135 0.000574238857274728
      4795     1.64413607846393  -0.0189439086271325
      4796     1.64428967862074 -0.000559695545404054
      4797     1.64444330747981  0.00687119373172501
      4798     1.64459696504919  0.00383128448199041
      4799     1.64475065133692    0.014977618397684
      4800     1.64490436635107   0.0293809979380933
      4801     1.64505811009967   0.0142538304810805
      4802      1.6452118825908   0.0015875419405196
      4803     1.64536568383251  0.00957333528704468
      4804     1.64551951383287 -0.000656200600951173
      4805     1.64567337259994   0.0352436800625814
      4806      1.6458272601418 0.000718996440595421
      4807     1.64598117646651   0.0108520272730442
      4808     1.64613512158216 -0.00692902921151467
      4809     1.64628909549681  0.00286623392651908
      4810     1.64644309821856 -0.00232091280913918
      4811     1.64659712975549   0.0205025328277572
      4812     1.64675119011568 -0.00227266028136561
      4813     1.64690527930723  0.00991110298145964
      4814     1.64705939733824   0.0161598053281364
      4815     1.64721354421679 -0.00350309973959154
      4816     1.64736771995099   0.0167629619253059
      4817     1.64752192454895 -0.00531256953110024
      4818     1.64767615801876   0.0048204613013485
      4819     1.64783042036854   0.0106831434258367
      4820      1.6479847116064   0.0075949816483285
      4821     1.64813903174046    0.012203098050704
      4822     1.64829338077884   0.0313352253129227
      4823     1.64844775872964  -0.0241069290989039
      4824     1.64860216560101   0.0103212494675349
      4825     1.64875660140107 -0.000776831920385079
      4826     1.64891106613794  0.00426555723195249
      4827     1.64906555981977  -0.0139015194747949
      4828     1.64922008245469 -0.00724267064204286
      4829     1.64937463405083 -0.00560208469774164
      4830     1.64952921461635   0.0179692751196451
      4831     1.64968382415938  -0.0174722065300387
      4832     1.64983846268808   0.0197063661194934
      4833     1.64999313021059  -0.0193781813770945
      4834     1.65014782673508 -0.00367198358679902
      4835      1.6503025522697  -0.0259646514181862
      4836     1.65045730682262   0.0110209111202516
      4837     1.65061209040199   0.0313110990490359
      4838     1.65076690301598   0.0017322995238403
      4839     1.65092174467277  -0.0105962213223056
      4840     1.65107661538053 -7.71702676684027e-05
      4841     1.65123151514742  0.00691944625949859
      4842     1.65138644398165 1.93347878787442e-05
      4843     1.65154140189138   -0.016772544877322
      4844      1.6516963888848  -0.0159039993773978
      4845      1.6518514049701    0.021853603605417
      4846     1.65200645015547   0.0164010679670042
      4847     1.65216152444911  0.00226307732934952
      4848     1.65231662785922  0.00638866845398936
      4849     1.65247176039399   -0.010885736488947
      4850     1.65262692206163 -0.00948641318351363
      4851     1.65278211287035  -0.0143840447525305
      4852     1.65293733282836 -0.000800958184271866
      4853     1.65309258194387  0.00708833010670606
      4854      1.6532478602251 -0.00454052908672319
      4855     1.65340316768026 -0.00461290787838353
      4856     1.65355850431759 -0.00441989776728928
      4857      1.6537138701453   0.0192720933695313
      4858     1.65386926517162  -0.0053608220588738
      4859     1.65402468940479  0.00694357252338537
      4860     1.65418014285305  -0.0214771663352446
      4861     1.65433562552462    0.005206481523537
      4862     1.65449113742775   -0.015445600363549
      4863     1.65464667857069  0.00163579446829318
      4864     1.65480224896168   0.0216847197582096
      4865     1.65495784860897  0.00276972887097196
      4866     1.65511347752082  -0.0249513483349413
      4867     1.65526913570548  0.00161166820440639
      4868     1.65542482317122  -0.0109581152806074
      4869     1.65558053992629  0.00395191580142432
      4870     1.65573628597897  -0.0101619485723436
      4871     1.65589206133751    0.015315386092099
      4872      1.6560478660102 -0.00239329160079954
      4873     1.65620370000531 -0.00111459961480004
      4874     1.65635956333111 -0.00598810491993015
      4875      1.6565154559959    0.023084043063643
      4876     1.65667137800794   0.0153395123559857
      4877     1.65682732937554   0.0102971232036481
      4878     1.65698331010699    0.017197234675268
      4879     1.65713932021056 -0.000270180378762669
      4880     1.65729535969458   0.0103212494675349
      4881     1.65745142856732   0.0236630733969258
      4882     1.65760752683711  0.00416905217640537
      4883     1.65776365451224   0.0131440223422885
      4884     1.65791981160102   0.0165940780780984
      4885     1.65807599811177   0.0127338758562132
      4886      1.6582322140528   0.0136748001477977
      4887     1.65838845943243 0.000936132815576474
      4888     1.65854473425899  -0.0318514598065612
      4889      1.6587010385408  0.00918731506485615
      4890     1.65885737228618  0.00390366327365074
      4891     1.65901373550348    0.016304562911457
      4892     1.65917012820102 -0.00847311010026877
      4893     1.65932655038714  0.00848765341213945
      4894     1.65948300207019   0.0178003912724376
      4895      1.6596394832585   0.0176556336891169
      4896     1.65979599396043  0.00436206228749961
      4897     1.65995253418433  0.00810163318995094
      4898     1.66010910393854  0.00957333528704468
      4899     1.66026570323143  0.00337288546814152
      4900     1.66042233207136 -0.00642237766989225
      4901     1.66057899046669    0.032300275868394
      4902     1.66073567842578   0.0177038862168905
      4903     1.66089239595701  0.00192530963493456
      4904     1.66104914306874 -0.00680839789208076
      4905     1.66120591976936  0.00650929977342327
      4906     1.66136272606725 -0.00668776657264684
      4907     1.66151956197077    0.013530042564477
      4908     1.66167642748833  0.00983872418979928
      4909     1.66183332262831  0.00904255748153546
      4910     1.66199024739909   0.0398517964649569
      4911     1.66214720180909   0.0164010679670042
      4912     1.66230418586668 0.000501860065614396
      4913     1.66246119958028   0.0012015217183311
      4914     1.66261824295828  -0.0393788541392374
      4915     1.66277531600911 -0.00316533204517658
      4916     1.66293241874116  -0.0085696151558159
      4917     1.66308955116285   0.0180175276474186
      4918     1.66324671328259  -0.0277982474735817
      4919     1.66340390510882    0.014422714328288
      4920     1.66356112664994  -0.0128399638637764
      4921      1.6637183779144 -0.00207965017027137
      4922     1.66387565891061  -0.0138291406831345
      4923     1.66403296964701  -0.0186543934604911
      4924     1.66419031013204 -0.00140411478144145
      4925     1.66434768037413  0.00274560260708517
      4926     1.66450508038173 -0.00738742822536355
      4927     1.66466251016328 -0.00434751897562893
      4928     1.66481996972724 -0.00386499369789328
      4929     1.66497745908205  -0.0284737828624116
      4930     1.66513497823618 -0.00166950368419605
      4931     1.66529252719807 -0.00282756435076162
      4932     1.66545010597619  -0.0081594686697406
      4933     1.66560771457901  0.00687119373172501
      4934     1.66576535301499 -0.00999306472513607
      4935     1.66592302129261  -0.0177617216966801
      4936     1.66608071942033  0.00291448645429265
      4937     1.66623844740665   0.0324209071878279
      4938     1.66639620526003   0.0131922748700621
      4939     1.66655399298896  -0.0208981360019618
      4940     1.66671181060193 -0.00133173598978109
      4941     1.66686965810743   0.0138195577311184
      4942     1.66702753551396  0.00284210766263232
      4943     1.66718544283001 -0.000873336975932226
      4944     1.66734338006408  0.00409667338474501
      4945     1.66750134722467  -0.0117060294610977
      4946      1.6676593443203   0.0164975730225513
      4947     1.66781737135946  -0.0157833680579639
      4948     1.66797542835068 -0.00444402403117607
      4949     1.66813351530247    0.010200618148101
      4950     1.66829163222336   0.0211539419527004
      4951     1.66844977912185 -0.00924515054464581
      4952     1.66860795600649  -0.0074598070170239
      4953     1.66876616288579  0.00559250174572554
      4954     1.66892439976829  -0.0268090706542236
      4955     1.66908266666253 -0.00630174635045833
      4956     1.66924096357705  0.00149103688497249
      4957     1.66939929052038 -0.00823184746140095
      4958     1.66955764750108   0.0244592401051896
      4959     1.66971603452769  -0.0132742366137385
      4960     1.66987445160877  0.00436206228749961
      4961     1.67003289875286 -0.00820772119751416
      4962     1.67019137596853  -0.0253132422932431
      4963     1.67034988326434  0.00884954737044119
      4964     1.67050842064886  -0.0186061409327175
      4965     1.67066698813065  0.00720896142613997
      4966     1.67082558571828 -0.00531256953110024
      4967     1.67098421342034   0.0201888913972291
      4968     1.67114287124539  -0.0226111007379234
      4969     1.67130155920201 -0.00169362994808284
      4970      1.6714602772988 -0.00159712489253572
      4971     1.67161902554434   0.0121065929951568
      4972     1.67177780394723  -0.0231177522795459
      4973     1.67193661251604  -0.0222492067796217
      4974      1.6720954512594  0.00441031481527318
      4975     1.67225432018588  -0.0136120043081535
      4976     1.67241321930411 -0.00936578186407973
      4977     1.67257214862267   -0.028208393959657
      4978      1.6727311081502  -0.0111752516555884
      4979      1.6728900978953 -0.00970354955849469
      4980     1.67304911786658   0.0156049012587403
      4981     1.67320816807267 -0.00261042797578057
      4982     1.67336724852219   0.0181622852307393
      4983     1.67352635922377  -0.0198365803909434
      4984     1.67368550018604   0.0114069313424402
      4985     1.67384467141763  -0.0130329739748707
      4986     1.67400387292718  0.00788449681496989
      4987     1.67416310472333 -0.00861786768358946
      4988     1.67432236681473  -0.0088350040585705
      4989     1.67448165921001   0.0212263207443607
      4990     1.67464098191783  0.00778799175942277
      4991     1.67480033494685    0.020309522716663
      4992     1.67495971830571  -0.0256027574598845
      4993     1.67511913200308  0.00561662800961232
      4994     1.67527857604763 -0.00422688765619501
      4995     1.67543805044802 -0.00458878161449676
      4996     1.67559755521291  0.00877716857878086
      4997     1.67575709035099 -0.00236916533691275
      4998     1.67591665587092 -0.00297232193408231
      4999     1.67607625178139  0.00207006721825526
      5000     1.67623587809109  -0.0199089591826038
      5001     1.67639553480869 -0.00497480183668528
      5002     1.67655522194288 -0.00338246842015762
      5003     1.67671493950237  -0.0124780699054747
      5004     1.67687468749585  0.00523060778742379
      5005     1.67703446593201  0.00827051703715842
      5006     1.67719427481955 -0.00960704450294755
      5007      1.6773541141672   0.0372461599651844
      5008     1.67751398398364 -0.00410625633676111
      5009     1.67767388427761  0.00219069853768919
      5010     1.67783381505781 -0.00738742822536355
      5011     1.67799377633296 -0.00150061983698857
      5012     1.67815376811179  0.00257671875987769
      5013     1.67831379040301 0.000188218635086224
      5014     1.67847384321537  -0.0121403022110597
      5015      1.6786339265576 -0.00989655966958894
      5016     1.67879404043842  0.00805338066217737
      5017     1.67895418486658  0.00580963812070659
      5018     1.67911435985083 -0.00946228691962686
      5019     1.67927456539991  0.00132215303776501
      5020     1.67943480152256  0.00450681987082033
      5021     1.67959506822754  -0.0127434588082293
      5022     1.67975536552361  0.00284210766263232
      5023     1.67991569341953   0.0202853964527762
      5024     1.68007605192406  0.00761910791221529
      5025     1.68023644104596  0.00865653725934692
      5026       1.680396860794 -0.00362373105902544
      5027     1.68055731117697  -0.0242516866822246
      5028     1.68071779220363    -0.01843725708551
      5029     1.68087830388276  -0.0386791924865207
      5030     1.68103884622315  -0.0204638632519998
      5031     1.68119941923359  0.00523060778742379
      5032     1.68136002292285  -0.0225387219462631
      5033     1.68152065729974  0.00812575945383773
      5034     1.68168132237306   0.0195857348000595
      5035     1.68184201815159   0.0215158359110021
      5036     1.68200274464415  -0.0138773932109081
      5037     1.68216350185954  -0.0124539436415879
      5038     1.68232428980658   0.0133370324533828
      5039     1.68248510849406   0.0188860731473428
      5040     1.68264595793082  -0.0032859633646105
      5041     1.68280683812567 -0.00825597372528772
      5042     1.68296774908744 0.000574238857274728
      5043     1.68312869082494   0.0107313959536103
      5044     1.68328966334702  -0.0264230504320351
      5045      1.6834506666625  -0.0233348886545269
      5046     1.68361170078022 -0.00852136262804233
      5047     1.68377276570902  -0.0300661162789393
      5048     1.68393386145775  -0.0185820146688307
      5049     1.68409498803525 -0.00162125115642248
      5050     1.68425614545037  -0.0084248575724952
      5051     1.68441733371197 -0.00717029185038251
      5052     1.68457855282891 0.000694870176708662
      5053     1.68473980281003  -0.0245653281127528
      5054     1.68490108366422  0.00387953700976396
      5055     1.68506239540033  0.00344526425980188
      5056     1.68522373802723 -0.00668776657264684
      5057     1.68538511155381  0.00851177967602623
      5058     1.68554651598893 -0.00774932218366529
      5059     1.68570795134148      0.0127580021201
      5060     1.68586941762035 -0.00760456460034459
      5061     1.68603091483441 -0.00422688765619501
      5062     1.68619244299257 -0.00400975128121397
      5063     1.68635400210371   0.0008878802878029
      5064     1.68651559217673  -0.0252167372376959
      5065     1.68667721322055  -0.0110304940722677
      5066     1.68683886524405  -0.0217908077657728
      5067     1.68700054825615  -0.0169655549884163
      5068     1.68716226226576 -0.00410625633676111
      5069     1.68732400728179   -0.029101065723468
      5070     1.68748578331317  -0.0205362420436601
      5071     1.68764759036882  0.00289036019040587
      5072     1.68780942845765  -0.0165071559745674
      5073     1.68797129758861 -0.00980005461404182
      5074     1.68813319777061  -0.0129123426554368
      5075      1.6882951290126  -0.0182683732383025
      5076     1.68845709132352 -0.00261042797578057
      5077     1.68861908471231  -0.0276776161541478
      5078     1.68878110918791 -0.00717029185038251
      5079     1.68894316475927  -0.0118507870444183
      5080     1.68910525143536 -0.00579509480883589
      5081     1.68926736922511 -0.00451640282283641
      5082     1.68942951813749  0.00740197153723424
      5083     1.68959169818147  -0.0151560851969076
      5084     1.68975390936601  0.00219069853768919
      5085     1.68991615170009  -0.0112476304472488
      5086     1.69007842519266  -0.0284014040707513
      5087     1.69024072985272  -0.0129847214470971
      5088     1.69040306568924 0.000839627760029354
      5089     1.69056543271121  -0.0173033226828312
      5090     1.69072783092761 -0.00642237766989225
      5091     1.69089026034743  0.00233545612100988
      5092     1.69105272097967  -0.0273881009875064
      5093     1.69121521283332  -0.0321168487093158
      5094     1.69137773591739 -0.00084921071204544
      5095     1.69154029024088 -0.00847311010026877
      5096      1.6917028758128  0.00607502702346119
      5097     1.69186549264216  -0.0247583382238471
      5098     1.69202814073797  -0.0266643130709029
      5099     1.69219082010926  -0.0314171870565991
      5100     1.69235353076504   -0.025651009987658
      5101     1.69251627271434 -0.00398562501732719
      5102     1.69267904596619  -0.0264954292236954
      5103     1.69284185052961  -0.0257957675709787
      5104     1.69300468641366  -0.0338780659730509
      5105     1.69316755362736  -0.0167001660856617
      5106     1.69333045217976  -0.0214289138074711
      5107      1.6934933820799  -0.0249754745988281
      5108     1.69365634333684  -0.0327923840981457
      5109     1.69381933595962 -0.00154887236476214
      5110     1.69398235995731  -0.0114647668222298
      5111     1.69414541533895  -0.0109339890167206
      5112     1.69430850211363  -0.0303315051816939
      5113      1.6944716202904  -0.0169896812523031
      5114     1.69463476987834  -0.0362906923617292
      5115     1.69479795088651 -0.00668776657264684
      5116       1.694961163324  0.00665405735674399
      5117     1.69512440719988  0.00708833010670606
      5118     1.69528768252325  -0.0214771663352446
      5119     1.69545098930319  -0.0151560851969076
      5120     1.69561432754879 0.000284723690633343
      5121     1.69577769726914  -0.0171826913633973
      5122     1.69594109847335  -0.0205603683075469
      5123     1.69610453117051  -0.0179306055438876
      5124     1.69626799536974 -0.00627762008657154
      5125     1.69643149108014  -0.0418156067918024
      5126     1.69659501831082  -0.0356151569728993
      5127      1.6967585770709  0.00602677449568761
      5128     1.69692216736949   0.0150741234532311
      5129     1.69708578921574  -0.0202949794047923
      5130     1.69724944261875  -0.0194023076409813
      5131     1.69741312758766  -0.0232383835989798
      5132      1.6975768441316   0.0126614970645529
      5133     1.69774059225971  -0.0437939604305186
      5134     1.69790437198113  0.00115326919055753
      5135     1.69806818330501 0.000912006551689687
      5136     1.69823202624049  -0.0160487569607185
      5137     1.69839590079672  -0.0392099702920299
      5138     1.69855980698286  -0.0367490913755781
      5139     1.69872374480807  -0.0144322972803041
      5140     1.69888771428151  0.00279385513485875
      5141     1.69905171541234  -0.0371592378616534
      5142     1.69921574820973  -0.0438904654860657
      5143     1.69937981268286  -0.0206086208353205
      5144      1.6995439088409  -0.0292458233067887
      5145     1.69970803669304  -0.0160970094884921
      5146     1.69987219624845  -0.0377623944588229
      5147     1.70003638751631  -0.0147941912386058
      5148     1.70020061050583  -0.0341675811396923
      5149      1.7003648652262  -0.0193781813770945
      5150     1.70052915168661  -0.0231418785434326
      5151     1.70069346989626  -0.0118749133083051
      5152     1.70085781986436  -0.0214047875435843
      5153     1.70102220160012  -0.0136120043081535
      5154     1.70118661511274  -0.0397890006253127
      5155     1.70135106041145  -0.0310794193621841
      5156     1.70151553750545 -0.00931752933630617
      5157     1.70168004640398  -0.0213324087519239
      5158     1.70184458711626   0.0096698403425918
      5159     1.70200915965152  -0.0189680348910192
      5160     1.70217376401899  -0.0203673581964526
      5161     1.70233840022791  -0.0223939643629424
      5162     1.70250306828752  -0.0312724294732784
      5163     1.70266776820706  -0.0108133576972867
      5164     1.70283249999578  -0.0204879895158865
      5165     1.70299726366293  -0.0539752437907409
      5166     1.70316205921777  0.00450681987082033
      5167     1.70332688666954  -0.0349154953201826
      5168     1.70349174602753  -0.0130571002387575
      5169     1.70365663730098  -0.0329130154175796
      5170     1.70382156049917  0.00899430495376188
      5171     1.70398651563137  -0.0170138075161898
      5172     1.70415150270686  -0.0230694997517723
      5173     1.70431652173491   -0.037424626764408
      5174     1.70448157272481  -0.0203191056686791
      5175     1.70464665568585  -0.0331542780564475
      5176     1.70481177062732  -0.0511524709159873
      5177      1.7049769175585 -0.00159712489253572
      5178      1.7051420964887  0.00836702209270554
      5179     1.70530730742723  -0.0266160605431293
      5180     1.70547255038337  -0.0404404097502558
      5181     1.70563782536645   -0.019329928849321
      5182     1.70580313238577  -0.0394994854586713
      5183     1.70596847145065  -0.0177375954327933
      5184     1.70613384257042 -0.00784582723921241
      5185     1.70629924575438  -0.0233831411823005
      5186     1.70646468101187  -0.0172309438911709
      5187     1.70663014835222  -0.0261094090015069
      5188     1.70679564778476  -0.0352532630145975
      5189     1.70696117931882  -0.0252891160293563
      5190     1.70712674296376  0.00704007757893249
      5191     1.70729233872892  -0.0284496565985248
      5192     1.70745796662363  -0.0132983628776253
      5193     1.70762362665726  -0.0223698380990556
      5194     1.70778931883916  -0.0304762627650146
      5195     1.70795504317869  -0.0392340965559167
      5196     1.70812079968521  -0.0178341004883404
      5197     1.70828658836809  0.00207006721825526
      5198     1.70845240923669  -0.0428047836111605
      5199      1.7086182623004  -0.0251202321821488
      5200     1.70878414756858  -0.0344088437785602
      5201     1.70895006505063  -0.0312965557371652
      5202     1.70911601475591   -0.030428010237241
      5203     1.70928199669383  -0.0116336506694373
      5204     1.70944801087378  -0.0314654395843727
      5205     1.70961405730514  -0.0172791964189444
      5206     1.70978013599732  -0.0274604797791667
      5207     1.70994624695972  0.00209419348214204
      5208     1.71011239020175   0.0145674719116087
      5209     1.71027856573282  -0.0661107545257926
      5210     1.71044477356233  -0.0213806612796975
      5211     1.71061101369972  -0.0211152723769429
      5212     1.71077728615439  -0.0284979091262984
      5213     1.71094359093578  -0.0292458233067887
      5214     1.71110992805332  -0.0103790849473246
      5215     1.71127629751642  -0.0285944141818455
      5216     1.71144269933454  -0.0324546164037307
      5217     1.71160913351711  -0.0409470612918783
      5218     1.71177560007357  -0.0133224891415121
      5219     1.71194209901336  -0.0588004965680974
      5220     1.71210863034595  -0.0241793078905643
      5221     1.71227519408079  -0.0257475150432052
      5222     1.71244179022732  -0.0103790849473246
      5223     1.71260841879502  -0.0100413172529096
      5224     1.71277507979334  -0.0116336506694373
      5225     1.71294177323177  -0.0323581113481836
      5226     1.71310849911976  -0.0173515752106048
      5227      1.7132752574668  -0.0252408635015827
      5228     1.71344204828236  -0.0383655510559925
      5229     1.71360887157593  -0.0165795347662278
      5230       1.713775727357  -0.0161452620162657
      5231     1.71394261563506  -0.0162900195995864
      5232      1.7141095364196  -0.0239139189878097
      5233     1.71427648972011  -0.0472440161663285
      5234     1.71444347554611  -0.0154697266274357
      5235      1.7146104939071  -0.0383655510559925
      5236     1.71477754481259 -0.000728579392611534
      5237     1.71494462827208  -0.0291734445151283
      5238     1.71511174429511  -0.0318273335426744
      5239     1.71527889289118  -0.0260129039459598
      5240     1.71544607406982  -0.0284014040707513
      5241     1.71561328784057  -0.0142392871692098
      5242     1.71578053421295  -0.0380277833615776
      5243     1.71594781319649  -0.0312965557371652
      5244     1.71611512480074  -0.0344329700424469
      5245     1.71628246903524  -0.0312241769455048
      5246     1.71644984590954  -0.0202226006131319
      5247     1.71661725543318  -0.0526724255408546
      5248     1.71678469761572  -0.0351085054312768
      5249     1.71695217246673  -0.0242999392099982
      5250     1.71711967999575  -0.0312241769455048
      5251     1.71728722021235  -0.0159039993773978
      5252     1.71745479312611  -0.0297524748484111
      5253      1.7176223987466  -0.0205603683075469
      5254     1.71779003708339 -0.00318945830906336
      5255     1.71795770814606  -0.0359287984034275
      5256      1.7181254119442  0.00880129484266765
      5257      1.7182931484874  -0.0355910307090125
      5258     1.71846091778524  -0.0387998238059546
      5259     1.71862871984732  -0.0268090706542236
      5260     1.71879655468324  -0.0229006159045648
      5261     1.71896442230261  -0.0401267683197276
      5262     1.71913232271502  -0.0236485300850551
      5263      1.7193002559301   -0.034312338723013
      5264     1.71946822195744  -0.0231418785434326
      5265     1.71963622080668  -0.0224422168907159
      5266     1.71980425248743  -0.0443488644999146
      5267     1.71997231700932  -0.0124780699054747
      5268     1.72014041438198  -0.0295112122095433
      5269     1.72030854461503  -0.0163623983912467
      5270     1.72047670771812  -0.0347466114729751
      5271     1.72064490370089  -0.0150595801413604
      5272     1.72081313257298  -0.0385826874309736
      5273     1.72098139434403  -0.0113441355027959
      5274      1.7211496890237  -0.0333231619036549
      5275     1.72131801662165  -0.0287150455012794
      5276     1.72148637714754  -0.0350120003757297
      5277     1.72165477061101  -0.0375211318199551
      5278     1.72182319702176  -0.0393547278753506
      5279     1.72199165638943  -0.0338780659730509
      5280     1.72216014872372  -0.0377141419310494
      5281     1.72232867403429  -0.0542165064296087
      5282     1.72249723233083 -0.00343072094793119
      5283     1.72266582362302  -0.0584386026097957
      5284     1.72283444792056  0.00363827437089614
      5285     1.72300310523313  -0.0166036610301145
      5286     1.72317179557043  -0.0275811110986006
      5287     1.72334051894217   -0.031200050681618
      5288     1.72350927535805  -0.0215736713907918
      5289     1.72367806482777  -0.0546990317073444
      5290     1.72384688736106  -0.0273881009875064
      5291     1.72401574296762   -0.048860475846743
      5292     1.72418463165717  -0.0271709646125253
      5293     1.72435355343944  -0.0448313897776503
      5294     1.72452250832416  -0.0554469458878347
      5295     1.72469149632106  -0.0439869705416129
      5296     1.72486051743987  -0.0348189902646355
      5297     1.72502957169033  -0.0210911461130561
      5298     1.72519865908218   -0.050187420360516
      5299     1.72536777962517  -0.0353256418062579
      5300     1.72553693332906  -0.0344329700424469
      5301     1.72570612020359  -0.0433596876805565
      5302     1.72587534025852    0.002431961176557
      5303     1.72604459350362  -0.0402473996391616
      5304     1.72621387994865  -0.0174239540022651
      5305     1.72638319960337  -0.0385585611670868
      5306     1.72655255247758  -0.0259163988904126
      5307     1.72672193858103   -0.037979530833804
      5308     1.72689135792351  -0.0748927145805815
      5309     1.72706081051481  -0.0284737828624116
      5310     1.72723029636471  -0.0629502139566241
      5311     1.72739981548301 -0.00229678654525239
      5312     1.72756936787951  -0.0287391717651662
      5313     1.72773895356399  -0.0390169601809356
      5314     1.72790857254628   -0.039306475347577
      5315     1.72807822483617  -0.0251926109738092
      5316     1.72824791044348  -0.0613096280123228
      5317     1.72841762937802  -0.0317790810149008
      5318     1.72858738164962  -0.0329371416814664
      5319     1.72875716726809  -0.0420086169028967
      5320     1.72892698624326   -0.034095202348032
      5321     1.72909683858497  -0.0417914805279156
      5322     1.72926672430305  -0.0479919303468188
      5323     1.72943664340733  -0.0283048990152041
      5324     1.72960659590767  -0.0389928339170489
      5325      1.7297765818139  -0.0406092935974633
      5326     1.72994660113588  -0.0153973478357754
      5327     1.73011665388346  -0.0209463885297354
      5328      1.7302867400665  -0.0200054642381509
      5329     1.73045685969486  -0.0332266568481078
      5330     1.73062701277841  -0.0262300403209408
      5331     1.73079719932701  -0.0435526977916508
      5332     1.73096741935055  -0.0546025266517973
      5333      1.7311376728589  -0.0444453695554617
      5334     1.73130795986193  -0.0316584496954669
      5335     1.73147828036954  -0.0127675850721161
      5336     1.73164863439162  -0.0639876433037557
      5337     1.73181902193805   -0.042635899763953
      5338     1.73198944301874  -0.0383896773198793
      5339     1.73215989764358  -0.0287391717651662
      5340     1.73233038582248  -0.0383896773198793
      5341     1.73250090756535  -0.0398131268891995
      5342      1.7326714628821   -0.047412900013536
      5343     1.73284205178265    -0.03298539420924
      5344     1.73301267427692  -0.0122850597943804
      5345     1.73318333037483  -0.0222733330435085
      5346     1.73335402008631  -0.0553263145684007
      5347     1.73352474342129  -0.0449520210970842
      5348     1.73369550038972  -0.0199089591826038
      5349     1.73386629100152   -0.037979530833804
      5350     1.73403711526664  -0.0384861823754264
      5351     1.73420797319503  -0.0202226006131319
      5352     1.73437886479665  -0.0429495411944812
      5353     1.73454979008144  -0.0444936220832353
      5354     1.73472074905937  -0.0481125616662527
      5355      1.7348917417404  -0.0372316166533137
      5356      1.7350627681345  -0.0508147032215724
      5357     1.73523382825164  -0.0421533744862174
      5358     1.73540492210179  -0.0438904654860657
      5359     1.73557604969494  -0.0335885508064095
      5360     1.73574721104107  -0.0355186519173522
      5361     1.73591840615015  -0.0486674657356487
      5362      1.7360896350322  -0.0252891160293563
      5363     1.73626089769719  -0.0532273296102506
      5364     1.73643219415513  -0.0329612679453532
      5365     1.73660352441602 -0.00586747360049623
      5366     1.73677488848988  -0.0502115466244028
      5367      1.7369462863867  -0.0406816723891237
      5368      1.7371177181165  -0.0299213586956186
      5369     1.73728918368931  -0.0337333083897302
      5370     1.73746068311514  -0.0492223698050447
      5371     1.73763221640403  -0.0516108699298362
      5372       1.737803783566  -0.0297524748484111
      5373     1.73797538461108  -0.0453621675831595
      5374     1.73814701954932  -0.0369662277505591
      5375     1.73831868839076  -0.0520692689436851
      5376     1.73849039114544  -0.0282325202235438
      5377     1.73866212782341  -0.0511283446521005
      5378     1.73883389843474  -0.0671964364006978
      5379     1.73900570298947  -0.0668104161785093
      5380     1.73917754149767  -0.0579319510681733
      5381      1.7393494139694  -0.0191127924743399
      5382     1.73952132041475  -0.0376658894032758
      5383     1.73969326084377  -0.0604893350401722
      5384     1.73986523526655  -0.0654110928730759
      5385     1.74003724369317  -0.0512007234437609
      5386     1.74020928613372   -0.046085955499763
      5387     1.74038136259828   -0.046640859569159
      5388     1.74055347309695  -0.0430460462500283
      5389     1.74072561763984   -0.044976147360971
      5390     1.74089779623703  -0.0365078287367102
      5391     1.74107000889865  -0.0689576536644329
      5392     1.74124225563478  -0.0639876433037557
      5393     1.74141453645557    -0.07250421445579
      5394     1.74158685137111  -0.0462307130830837
      5395     1.74175920039153  -0.0406334198613501
      5396     1.74193158352696  -0.0271709646125253
      5397     1.74210400078753  -0.0369662277505591
      5398     1.74227645218337  -0.0280395101124495
      5399     1.74244893772462 -0.00852136262804233
      5400     1.74262145742143  -0.0562189863322117
      5401     1.74279401128393  -0.0526000467491943
      5402     1.74296659932228  -0.0364354499450499
      5403     1.74313922154664   -0.043866339222179
      5404     1.74331187796716  -0.0501391678327425
      5405       1.743484568594  -0.0358564196117671
      5406     1.74365729343733  -0.0380519096254643
      5407     1.74383005250732  -0.0531066982908167
      5408     1.74400284581415  -0.0495601374994597
      5409     1.74417567336799  -0.0455069251664802
      5410     1.74434853517903  -0.0126469537526822
      5411     1.74452143125745  -0.0570634055682491
      5412     1.74469436161344  -0.0451450312081784
      5413      1.7448673262572  -0.0416949754723685
      5414     1.74504032519893  -0.0368938489588988
      5415     1.74521335844883  -0.0181718681827554
      5416      1.7453864260171  -0.0506458193743649
      5417     1.74555952791395  -0.0387274450142942
      5418     1.74573266414961  -0.0626848250538695
      5419     1.74590583473429  -0.0645425473731517
      5420     1.74607903967821   -0.054409516540703
      5421     1.74625227899161  -0.0392823490836903
      5422      1.7464255526847  -0.0420568694306703
      5423     1.74659886076773  -0.0448313897776503
      5424     1.74677220325093  -0.0512489759715345
      5425     1.74694558014456  -0.0678960980534145
      5426     1.74711899145884  -0.0281842676957702
      5427     1.74729243720405  -0.0410194400835386
      5428     1.74746591739043  -0.0368214701672384
      5429     1.74763943202824   -0.048860475846743
      5430     1.74781298112775  -0.0293664546262226
      5431     1.74798656469922  -0.0525517942214207
      5432     1.74816018275292  -0.0456999352775744
      5433     1.74833383529914  -0.0746514519417137
      5434     1.74850752234814  -0.0233348886545269
      5435     1.74868124391022  -0.0635051180260201
      5436     1.74885499999567  -0.0507905769576856
      5437     1.74902879061477  -0.0470751323191211
      5438     1.74920261577782  -0.0242758129461114
      5439     1.74937647549512  -0.0353015155423711
      5440     1.74955036977698  -0.0652180827619816
      5441      1.7497242986337  -0.0344812225702205
      5442      1.7498982620756  -0.0655558504563966
      5443       1.750072260113  -0.0835540433159365
      5444     1.75024629275621  -0.0496083900272332
      5445     1.75042036001555  -0.0231418785434326
      5446     1.75059446190137  -0.0575941833737583
      5447     1.75076859842399  -0.0648079362759063
      5448     1.75094276959375   -0.071056638622583
      5449     1.75111697542099   -0.052744804332515
      5450     1.75129121591606  -0.0541682539018352
      5451      1.7514654910893  -0.0554710721517214
      5452     1.75163980095108   -0.052961940707496
      5453     1.75181414551174  -0.0684268758589237
      5454     1.75198852478164  -0.0591141379986256
      5455     1.75216293877117  -0.0629743402205108
      5456     1.75233738749068  -0.0782221389969575
      5457     1.75251187095055  -0.0668827949701696
      5458     1.75268638916116  -0.0657971130952644
      5459      1.7528609421329  -0.0674618253034524
      5460     1.75303552987614  -0.0566050065544002
      5461     1.75321015240128  -0.0495601374994597
      5462     1.75338480971871  -0.0576906884293054
      5463     1.75355950183884  -0.0338298134452774
      5464     1.75373422877206  -0.0595725370124745
      5465     1.75390899052879  -0.0481608141940263
      5466     1.75408378711943  -0.0581732137070411
      5467     1.75425861855441  -0.0353497680701447
      5468     1.75443348484414  -0.0789218006496742
      5469     1.75460838599904  -0.0613578805400964
      5470     1.75478332202955  -0.0567497641377209
      5471      1.7549582929461  -0.0549402943462122
      5472     1.75513329875911  -0.0394029804031242
      5473     1.75530833947905  -0.0586557389847767
      5474     1.75548341511634  -0.0422257532778777
      5475     1.75565852568144  -0.0796214623023909
      5476      1.7558336711848  -0.0344812225702205
      5477     1.75600885163688  -0.0599344309707762
      5478     1.75618406704813  -0.0609959865817947
      5479     1.75635931742904  -0.0503563042077235
      5480     1.75653460279006  -0.0434079402083301
      5481     1.75670992314167  -0.0445901271387824
      5482     1.75688527849435  -0.0508388294854592
      5483     1.75706066885858  -0.0377865207227097
      5484     1.75723609424485    -0.02743635351528
      5485     1.75741155466364  -0.0359046721395407
      5486     1.75758705012546  -0.0559535974294571
      5487     1.75776258064081  -0.0407299249168972
      5488     1.75793814622018  -0.0659418706785851
      5489     1.75811374687408  -0.0466891120969325
      5490     1.75828938261303  -0.0619127846094924
      5491     1.75846505344754  -0.0342640861952394
      5492     1.75864075938813  -0.0435044452638772
      5493     1.75881650044533  -0.0508388294854592
      5494     1.75899227662966  -0.0663520171646604
      5495     1.75916808795166  -0.0795732097746173
      5496     1.75934393442187   -0.037424626764408
      5497     1.75951981605083   -0.043190803833349
      5498     1.75969573284907  -0.0621057947205867
      5499     1.75987168482716  -0.0619851634011528
      5500     1.76004767199564  -0.0849533666213699
      5501     1.76022369436508  -0.0518038800409305
      5502     1.76039975194603  -0.0383414247921057
      5503     1.76057584474906  -0.0347948640007487
      5504     1.76075197278475  -0.0762679116221281
      5505     1.76092813606367   -0.060296324929078
      5506      1.7611043345964  -0.0573529207348905
      5507     1.76128056839352  -0.0393547278753506
      5508     1.76145683746561  -0.0234072674461872
      5509     1.76163314182328  -0.0525276679575339
      5510     1.76180948147712  -0.0426841522917266
      5511     1.76198585643772  -0.0344570963063337
      5512      1.7621622667157  -0.0617680270261717
      5513     1.76233871232166   -0.047967804082932
      5514     1.76251519326621  -0.0409229350279915
      5515     1.76269170955998  -0.0510318395965534
      5516     1.76286826121358  -0.0591141379986256
      5517     1.76304484823764  -0.0390652127087092
      5518      1.7632214706428  -0.0445177483471221
      5519     1.76339812843968   -0.060296324929078
      5520     1.76357482163892  -0.0335161720147492
      5521     1.76375155025117    -0.05585709237391
      5522     1.76392831428707   -0.059741420859682
      5523     1.76410511375728  -0.0893443466487643
      5524     1.76428194867245  -0.0484262030967809
      5525     1.76445881904325  -0.0492706223328183
      5526     1.76463572488033  -0.0470510060552343
      5527     1.76481266619437  -0.0325752477231647
      5528     1.76498964299603  -0.0635292442899068
      5529       1.765166655296   -0.058076708651494
      5530     1.76534370310496   -0.030982914306637
      5531     1.76552078643358  -0.0479919303468188
      5532     1.76569790529258  -0.0291975707790151
      5533     1.76587505969263  -0.0544336428045898
      5534     1.76605224964443  -0.0517073749853833
      5535      1.7662294751587  -0.0458205665970084
      5536     1.76640673624613  -0.0810207856078243
      5537     1.76658403291743  -0.0686440122339048
      5538     1.76676136518334  -0.0622505523039074
      5539     1.76693873305455  -0.0521416477353454
      5540     1.76711613654181  -0.0392340965559167
      5541     1.76729357565583  -0.0488122233189694
      5542     1.76747105040735  -0.0545542741240237
      5543     1.76764856080711  -0.0410676926113122
      5544     1.76782610686585   -0.057401173262664
      5545     1.76800368859431  -0.0424428896528588
      5546     1.76818130600326  -0.0688128960811123
      5547     1.76835895910343   -0.037424626764408
      5548     1.76853664790559  -0.0609959865817947
      5549      1.7687143724205  -0.0622022997761338
      5550     1.76889213265893  -0.0689094011366594
      5551     1.76906992863166  -0.0299213586956186
      5552     1.76924776034946  -0.0545542741240237
      5553      1.7694256278231  -0.0384379298476529
      5554     1.76960353106338  -0.0397648743614259
      5555     1.76978147008109  -0.0474611525413096
      5556     1.76995944488701  -0.0320444699176554
      5557     1.77013745549194   -0.042418763388972
      5558      1.7703155019067  -0.0592830218458331
      5559     1.77049358414208  -0.0506458193743649
      5560     1.77067170220889  -0.0540476225824013
      5561     1.77084985611796  -0.0618162795539453
      5562      1.7710280458801  -0.0587281177764371
      5563     1.77120627150613  -0.0342640861952394
      5564     1.77138453300688  -0.0798385986773719
      5565      1.7715628303932  -0.0383896773198793
      5566      1.7717411636759  -0.0663037646368868
      5567     1.77191953286584  -0.0704052294976399
      5568     1.77209793797386  -0.0630467190121712
      5569     1.77227637901081  -0.0631673503316051
      5570     1.77245485598755  -0.0610924916373418
      5571     1.77263336891494  -0.0493188748605918
      5572     1.77281191780383  -0.0378106469865965
      5573      1.7729905026651  -0.0832886544131819
      5574     1.77316912350961   -0.042418763388972
      5575     1.77334778034825  -0.0619127846094924
      5576      1.7735264731919  -0.0307899041955427
      5577     1.77370520205144  -0.0810690381355978
      5578     1.77388396693775  -0.0809725330800507
      5579     1.77406276786175  -0.0583179712903618
      5580     1.77424160483431  -0.0571599106237962
      5581     1.77442047786636  -0.0658694918869248
      5582     1.77459938696878  -0.0537339811518731
      5583     1.77477833215251  -0.0410435663474254
      5584     1.77495731342844  -0.0772570884414862
      5585      1.7751363308075  -0.0747962095250344
      5586     1.77531538430063  -0.0699227042199043
      5587     1.77549447391873  -0.0631432240677183
      5588     1.77567359967276  -0.0618645320817188
      5589     1.77585276157365  -0.0478230464996113
      5590     1.77603195963233  -0.0708636285114888
      5591     1.77621119385976  -0.0822270988021634
      5592      1.7763904642669  -0.0836505483714836
      5593     1.77656977086468  -0.0927702761206874
      5594     1.77674911366408  -0.0506940719021385
      5595     1.77692849267606   -0.062733077581643
      5596     1.77710790791159  -0.0546749054434576
      5597     1.77728735938164  -0.0635533705537936
      5598     1.77746684709719  -0.0354945256534654
      5599     1.77764637106923  -0.0512489759715345
      5600     1.77782593130873  -0.0846638514547285
      5601     1.77800552782669  -0.0879932758711045
      5602     1.77818516063411  -0.0597896733874555
      5603     1.77836482974198  -0.0607788502068136
      5604     1.77854453516132  -0.0678478455256409
      5605     1.77872427690312  -0.0868834677323125
      5606     1.77890405497841  -0.0774742248164672
      5607      1.7790838693982  -0.0600550622902101
      5608     1.77926372017351  -0.0615750169150775
      5609     1.77944360731538  -0.0600550622902101
      5610     1.77962353083482  -0.0604410825123987
      5611     1.77980349074289  -0.0595242844847009
      5612     1.77998348705061  -0.0613578805400964
      5613     1.78016351976903  -0.0865698263017843
      5614     1.78034358890921   -0.071732174011413
      5615     1.78052369448219  -0.0761955328304678
      5616     1.78070383649903  -0.0466649858330457
      5617      1.7808840149708  -0.0860873010240487
      5618     1.78106422990856  -0.0803452502189944
      5619     1.78124448132339  -0.0615991431789642
      5620     1.78142476922636   -0.063842885720435
      5621     1.78160509362855  -0.0579802035959468
      5622     1.78178545454104   -0.067727214206207
      5623     1.78196585197493  -0.0689094011366594
      5624     1.78214628594131  -0.0711531436781302
      5625     1.78232675645128  -0.0670516788173771
      5626     1.78250726351594  -0.0784151491080518
      5627      1.7826878071464  -0.0388963288615017
      5628     1.78286838735377  -0.0748685883166947
      5629     1.78304900414916  -0.0699709567476778
      5630     1.78322965754371   -0.067510077831226
      5631     1.78341034754853  -0.0762437853582413
      5632     1.78359107417475  -0.0900681345653678
      5633     1.78377183743351  -0.0601033148179837
      5634     1.78395263733594  -0.0768951944831845
      5635      1.7841334738932  -0.0866422050934447
      5636     1.78431434711642  -0.0590900117347388
      5637     1.78449525701677  -0.0529136881797225
      5638     1.78467620360539  -0.0975472763702704
      5639     1.78485718689346  -0.0674376990395656
      5640     1.78503820689213  -0.0589935066791917
      5641     1.78521926361258  -0.0588970016236446
      5642     1.78540035706598  -0.0691265375116404
      5643     1.78558148726351  -0.0583420975542486
      5644     1.78576265421636  -0.0842537049686532
      5645     1.78594385793571  -0.0899957557737074
      5646     1.78612509843276  -0.0788494218580139
      5647     1.78630637571871  -0.0512731022354212
      5648     1.78648768980475  -0.0595001582208141
      5649      1.7866690407021  -0.0929150337040082
      5650     1.78685042842197   -0.076388542941562
      5651     1.78703185297557  -0.0633844867065862
      5652     1.78721331437413  -0.0727454770946578
      5653     1.78739481262886  -0.0708877547753756
      5654     1.78757634775101  -0.0574735520543244
      5655     1.78775791975179   -0.066400269692434
      5656     1.78793952864246  -0.0727213508307711
      5657     1.78812117443426  -0.0628778351649637
      5658     1.78830285713843   -0.064952693859227
      5659     1.78848457676622  -0.0669310474979432
      5660      1.7886663333289  -0.0639635170398689
      5661     1.78884812683773  -0.0950140186621583
      5662     1.78902995730396  -0.0704776082893002
      5663     1.78921182473888  -0.0815756896772203
      5664     1.78939372915376  -0.0648320625397931
      5665     1.78957567055988  -0.0666656585951886
      5666     1.78975764896852  -0.0626848250538695
      5667     1.78993966439097  -0.0756888812888453
      5668     1.79012171683853  -0.0530584457630432
      5669     1.79030380632249   -0.051634996193723
      5670     1.79048593285416   -0.081720447260541
      5671     1.79066809644485  -0.0581973399709279
      5672     1.79085029710586  -0.0584144763459089
      5673     1.79103253484852  -0.0548437892906651
      5674     1.79121480968414  -0.0829267604548801
      5675     1.79139712162406  -0.0660866282619058
      5676      1.7915794706796  -0.0946762509677433
      5677      1.7917618568621  -0.0520692689436851
      5678      1.7919442801829  -0.0784151491080518
      5679     1.79212674065333  -0.0668586687062828
      5680     1.79230923828477  -0.0805141340662019
      5681     1.79249177308854  -0.0618404058178321
      5682     1.79267434507602  -0.0629260876927373
      5683     1.79285695425857  -0.0993808724256659
      5684     1.79303960064756  -0.0965822258147991
      5685     1.79322228425435   -0.073059118525186
      5686     1.79340500509032  -0.0670516788173771
      5687     1.79358776316686   -0.069391926414395
      5688     1.79377055849535  -0.0783186440525046
      5689     1.79395339108719  -0.0753511135944304
      5690     1.79413626095376  -0.0710325123586963
      5691     1.79431916810647  -0.0864491949823504
      5692     1.79450211255673  -0.0835299170520497
      5693     1.79468509431594    -0.06140613306787
      5694     1.79486811339551  -0.0887894425793683
      5695     1.79505116980687  -0.0723835831363561
      5696     1.79523426356144  -0.0823236038577106
      5697     1.79541739467065  -0.0835781695798233
      5698     1.79560056314593  -0.0661348807896794
      5699     1.79578376899871  -0.0654110928730759
      5700     1.79596701224045  -0.0952552813010261
      5701     1.79615029288258  -0.0404645360141426
      5702     1.79633361093656  -0.0653628403453023
      5703     1.79651696641384  -0.0634568654982465
      5704     1.79670035932589  -0.0861114272879354
      5705     1.79688378968417  -0.0892960941209907
      5706     1.79706725750014  -0.0685475071783576
      5707      1.7972507627853   -0.090598912370877
      5708      1.7974343055511   -0.057184036887683
      5709     1.79761788580905  -0.0942419782177812
      5710     1.79780150357062  -0.0934940640372909
      5711     1.79798515884732  -0.0931080438151024
      5712     1.79816885165063  -0.0766780581082034
      5713     1.79835258199207  -0.0744101893028458
      5714     1.79853634988314  -0.0885481799405005
      5715     1.79872015533535  -0.0841813261769928
      5716     1.79890399836022  -0.0847362302463888
      5717     1.79908787896927  -0.0626848250538695
      5718     1.79927179717403  -0.0641082746231896
      5719     1.79945575298603  -0.0699950830115646
      5720     1.79963974641681  -0.0802969976912208
      5721      1.7998237774779   -0.104954039383513
      5722     1.80000784618086  -0.0817686997883146
      5723     1.80019195253722    -0.08360229584371
      5724     1.80037609655855  -0.0758818913999396
      5725     1.80056027825641   -0.103651221133626
      5726     1.80074449764236    -0.10505054443906
      5727     1.80092875472797  -0.0690782849838669
      5728     1.80111304952481  -0.0807312704411829
      5729     1.80129738204446   -0.136076919797462
      5730     1.80148175229851  -0.0733245074279406
      5731     1.80166616029854  -0.0990913572590245
      5732     1.80185060605614   -0.096823488453667
      5733     1.80203508958292  -0.0992361148423452
      5734     1.80221961089048   -0.093928336787253
      5735     1.80240416999041   -0.101166215953288
      5736     1.80258876689435  -0.0815756896772203
      5737     1.80277340161389  -0.0845190938714078
      5738     1.80295807416066  -0.0807553967050697
      5739      1.8031427845463   -0.070622365872621
      5740     1.80332753278242  -0.0715632901642055
      5741     1.80351231888066  -0.0794043259274098
      5742     1.80369714285268  -0.0731797498446199
      5743      1.8038820047101  -0.0903093972042356
      5744     1.80406690446458  -0.0918534780929897
      5745     1.80425184212777  -0.0652422090258684
      5746     1.80443681771134   -0.120780868493242
      5747     1.80462183122695  -0.0811414169272582
      5748     1.80480688268626  -0.0897786193987264
      5749     1.80499197210095  -0.0822270988021634
      5750     1.80517709948271  -0.0847844827741624
      5751      1.8053622648432  -0.0819617098994088
      5752     1.80554746819413  -0.0908160487458581
      5753     1.80573270954718   -0.103482337286419
      5754     1.80591798891406   -0.084712103982502
      5755     1.80610330630645  -0.0874624980655953
      5756     1.80628866173608   -0.108597105230417
      5757     1.80647405521466  -0.0719010578586204
      5758     1.80665948675389  -0.0695366839977157
      5759     1.80684495636551  -0.0796697148301645
      5760     1.80703046406123  -0.0967511096620066
      5761      1.8072160098528    -0.11052720634136
      5762     1.80740159375194  -0.0936870741483852
      5763      1.8075872157704   -0.077498351080354
      5764     1.80777287591993  -0.0905265335792167
      5765     1.80795857421227  -0.0998392714395148
      5766     1.80814431065917  -0.0785599066913725
      5767     1.80833008527241  -0.0890789577460097
      5768     1.80851589806375  -0.0920706144679708
      5769     1.80870174904495  -0.0743619367750723
      5770     1.80888763822779  -0.0726489720391107
      5771     1.80907356562405  -0.0840365685936721
      5772     1.80925953124552  -0.0893202203848775
      5773     1.80944553510398   -0.109610408313662
      5774     1.80963157721123   -0.102855054425363
      5775     1.80981765757906   -0.101769372550457
      5776     1.81000377621929   -0.108404095119323
      5777     1.81018993314372  -0.0937835792039323
      5778     1.81037612836416   -0.106208605105625
      5779     1.81056236189244  -0.0730349922612992
      5780     1.81074863374037   -0.109417398202568
      5781     1.81093494391979   -0.117692706715734
      5782     1.81112129244252   -0.102975685744797
      5783     1.81130767932041  -0.0708877547753756
      5784     1.81149410456529   -0.107607928411059
      5785     1.81168056818903  -0.0762437853582413
      5786     1.81186707020346  -0.0933251801900835
      5787     1.81205361062045   -0.120370722007167
      5788     1.81224018945185   -0.112963958993925
      5789     1.81242680670955   -0.106015594994531
      5790      1.8126134624054   -0.110334196230265
      5791     1.81280015655128   -0.101865877606005
      5792     1.81298688915909    -0.08427783123254
      5793     1.81317366024069   -0.102710296842042
      5794       1.813360469808   -0.100804321994986
      5795     1.81354731787289  -0.0871729828989539
      5796     1.81373420444728   -0.084494967607521
      5797     1.81392112954307  -0.0930839175512156
      5798     1.81410809317217  -0.0954724176760071
      5799      1.8142950953465  -0.0930115387595553
      5800     1.81448213607798  -0.0967269833981198
      5801     1.81466921537853   -0.091491584134688
      5802      1.8148563332601  -0.0960031954815163
      5803      1.8150434897346  -0.0995497562728734
      5804     1.81523068481399  -0.0967269833981198
      5805      1.8154179185102  -0.0978609178007986
      5806      1.8156051908352  -0.0991396097867981
      5807     1.81579250180093  -0.0674376990395656
      5808     1.81597985141936   -0.104568019161324
      5809     1.81616723970245   -0.102613791786495
      5810     1.81635466666217   -0.077498351080354
      5811      1.8165421323105   -0.110744342716341
      5812     1.81672963665941  -0.0915398366624615
      5813      1.8169171797209  -0.0930115387595553
      5814     1.81710476150696   -0.104640397952985
      5815     1.81729238202957  -0.0736864013862424
      5816     1.81748004130074   -0.088162159718312
      5817     1.81766773933248   -0.113615368118868
      5818     1.81785547613679  -0.0961238268009502
      5819     1.81804325172569  -0.0873418667461613
      5820      1.8182310661112  -0.0903335234681224
      5821     1.81841891930534  -0.0857977858574073
      5822     1.81860681132015  -0.0980056753841193
      5823     1.81879474216766   -0.108814241605398
      5824      1.8189827118599  -0.0948933873427243
      5825     1.81917072040893   -0.107728559730493
      5826     1.81935876782679  -0.0950622711899318
      5827     1.81954685412555   -0.135522015728066
      5828     1.81973497931725   -0.113953135813283
      5829     1.81992314341396   -0.088162159718312
      5830     1.82011134642776   -0.106570499063927
      5831     1.82029958837071   -0.115231827799282
      5832      1.8204878692549   -0.084832735301936
      5833     1.82067618909242   -0.103675347397513
      5834     1.82086454789534   -0.106715256647248
      5835     1.82105294567578  -0.0862079323434826
      5836     1.82124138244582    -0.10924851435536
      5837     1.82142985821757   -0.109586282049775
      5838     1.82161837300315   -0.102324276619853
      5839     1.82180692681466   -0.100780195731099
      5840     1.82199551966422  -0.0873901192739349
      5841     1.82218415156397   -0.110696090188567
      5842     1.82237282252603   -0.103602968605853
      5843     1.82256153256254  -0.0917810993013294
      5844     1.82275028168563   -0.124158545437392
      5845     1.82293906990745  -0.0980056753841193
      5846     1.82312789724015  -0.0874142455378217
      5847     1.82331676369589   -0.104664524216871
      5848     1.82350566928682   -0.136511192547424
      5849     1.82369461402512   -0.114894060104867
      5850     1.82388359792294   -0.125461363687278
      5851     1.82407262099248   -0.107873317313813
      5852      1.8242616832459   -0.101117963425514
      5853     1.82445078469539   -0.101069710897741
      5854     1.82463992535314   -0.105677827300116
      5855     1.82482910523135   -0.123700146423543
      5856     1.82501832434222   -0.120032954312752
      5857     1.82520758269796   -0.126378161714976
      5858     1.82539688031077   -0.119574555298903
      5859     1.82558621719286   -0.110430701285812
      5860     1.82577559335647  -0.0907195436903109
      5861     1.82596500881382  -0.0965822258147991
      5862     1.82615446357713   -0.144955384907798
      5863     1.82634395765865   -0.127729232492636
      5864     1.82653349107061   -0.110961479091322
      5865     1.82672306382526   -0.079717967357938
      5866     1.82691267593486  -0.0978850440646854
      5867     1.82710232741165    -0.12717432842324
      5868      1.8272920182679   -0.115786731868678
      5869     1.82748174851588    -0.12522010104841
      5870     1.82767151816785   -0.110406575021926
      5871      1.8278613272361    -0.12379665147909
      5872      1.8280511757329   -0.106112100050078
      5873     1.82824106367055   -0.143917955560667
      5874     1.82843099106133  -0.0948451348149508
      5875     1.82862095791755   -0.128091126450937
      5876      1.8288109642515   -0.130383121520182
      5877     1.82900101007549   -0.109779292160869
      5878     1.82919109540183   -0.115810858132565
      5879     1.82938122024284   -0.129828217450786
      5880     1.82957138461085    -0.12731908600656
      5881     1.82976158851818   -0.112288423605095
      5882     1.82995183197717   -0.126933065784372
      5883     1.83014211500015   -0.121649413993166
      5884     1.83033243759946   -0.119188535076714
      5885     1.83052279978746   -0.116027994507546
      5886     1.83071320157649   -0.109827544688643
      5887     1.83090364297892   -0.114097893396603
      5888     1.83109412400712   -0.153182440893191
      5889     1.83128464467344   -0.115762605604791
      5890     1.83147520499026    -0.11419439845215
      5891     1.83166580496997   -0.124616944451241
      5892     1.83185644462494   -0.125750878853919
      5893     1.83204712396757    -0.11195065591068
      5894     1.83223784301024   -0.118657757271205
      5895     1.83242860176537    -0.11892314617396
      5896     1.83261940024536   -0.119936449257205
      5897     1.83281023846261   -0.148646703282476
      5898     1.83300111642954    -0.14524490007444
      5899     1.83319203415857   -0.106256857633399
      5900     1.83338299166213   -0.151348844837796
      5901     1.83357398895264   -0.133495409561577
      5902     1.83376502604255   -0.138224157283386
      5903      1.8339561029443   -0.124641070715127
      5904     1.83414721967032   -0.133230020658822
      5905     1.83433837623308    -0.13827240981116
      5906     1.83452957264503   -0.132554485269992
      5907     1.83472080891863   -0.104688650480758
      5908     1.83491208506635   -0.119236787604488
      5909     1.83510340110066    -0.11127512052185
      5910     1.83529475703404   -0.118633631007318
      5911     1.83548615287897   -0.130672636686823
      5912     1.83567758864794   -0.135883909686368
      5913     1.83586906435344   -0.127005444576032
      5914     1.83606058000797    -0.14464174347727
      5915     1.83625213562404   -0.123531262576335
      5916     1.83644373121415   -0.110744342716341
      5917     1.83663536679082   -0.138851440144442
      5918     1.83682704236656   -0.148333061851948
      5919     1.83701875795391   -0.123941409062411
      5920     1.83721051356539   -0.147368011296477
      5921     1.83740230921353   -0.139502849269385
      5922     1.83759414491088   -0.124954712145656
      5923     1.83778602066998   -0.135232500561425
      5924     1.83797793650338   -0.129828217450786
      5925     1.83816989242365   -0.120756742229355
      5926     1.83836188844333   -0.162157411059074
      5927     1.83855392457499   -0.105894963675097
      5928     1.83874600083122    -0.14172246554697
      5929     1.83893811722457   -0.140081879602668
      5930     1.83913027376765   -0.132216717575577
      5931     1.83932247047303   -0.145606794032742
      5932      1.8395147073533   -0.147536895143684
      5933     1.83970698442107   -0.147802284046439
      5934     1.83989930168894   -0.126136899076108
      5935     1.84009165916951     -0.1633878505173
      5936     1.84028405687541   -0.141384697852555
      5937     1.84047649481924   -0.156970264323416
      5938     1.84066897301364   -0.156318855198473
      5939     1.84086149147123    -0.14044377356097
      5940     1.84105405020464   -0.125726752590033
      5941     1.84124664922653   -0.135859783422481
      5942     1.84143928854953   -0.130455500311842
      5943     1.84163196818629    -0.14464174347727
      5944     1.84182468814948   -0.128260010298145
      5945     1.84201744845174   -0.165583340530998
      5946     1.84221024910576   -0.156994390587303
      5947     1.84240309012419   -0.163122461614546
      5948     1.84259597151972   -0.136969591561273
      5949     1.84278889330504   -0.154075112657002
      5950     1.84298185549282   -0.158731481587151
      5951     1.84317485809576   -0.158055946198321
      5952     1.84336790112656   -0.154123365184776
      5953     1.84356098459793   -0.174148164210805
      5954     1.84375410852256   -0.144159218199535
      5955     1.84394727291319   -0.146427087004892
      5956     1.84414047778252   -0.168961017475147
      5957     1.84433372314329   -0.164328774808885
      5958     1.84452700900822   -0.168743881100166
      5959     1.84472033539004   -0.151590107476664
      5960     1.84491370230151   -0.172000926724882
      5961     1.84510710975536   -0.135039490450331
      5962     1.84530055776435   -0.156439486517907
      5963     1.84549404634124   -0.164135764697791
      5964     1.84568757549878   -0.152024380226626
      5965     1.84588114524975    -0.18063812919635
      5966     1.84607475560692   -0.157404537073378
      5967     1.84626840658307   -0.160034299837038
      5968     1.84646209819098   -0.143170041380176
      5969     1.84665583044344   -0.150504425601758
      5970     1.84684960335324   -0.170119078141713
      5971     1.84704341693319   -0.138634303769461
      5972      1.8472372711961   -0.178804533140954
      5973     1.84743116615476   -0.184208816251594
      5974       1.847625101822    -0.15019078417123
      5975     1.84781907821065   -0.192990776306383
      5976     1.84801309533352   -0.195524034014495
      5977     1.84820715320344   -0.151879622643305
      5978     1.84840125183327   -0.165438582947677
      5979     1.84859539123584   -0.158683229059378
      5980     1.84878957142399   -0.165293825364356
      5981     1.84898379241059   -0.169395290225109
      5982     1.84917805420849   -0.180131477654728
      5983     1.84937235683056   -0.170119078141713
      5984     1.84956670028966   -0.167778830544695
      5985     1.84976108459868    -0.17224218936375
      5986     1.84995550977049   -0.134725849019803
      5987     1.85014997581798   -0.163797997003376
      5988     1.85034448275404   -0.168719754836279
      5989     1.85053903059157   -0.141505329171988
      5990     1.85073361934347   -0.166355380975375
      5991     1.85092824902265   -0.162832946447904
      5992     1.85112291964203   -0.180758760515784
      5993     1.85131763121452   -0.185077361751518
      5994     1.85151238375304   -0.157308032017831
      5995     1.85170717727053   -0.168357860877978
      5996     1.85190201177992   -0.184884351640424
      5997     1.85209688729416   -0.176946810821672
      5998     1.85229180382618   -0.177381083571634
      5999     1.85248676138895   -0.158104198726095
      6000     1.85268175999541   -0.177332831043861
      6001     1.85287679965853   -0.203702837472114
      6002     1.85307188039128   -0.188720427598422
      6003     1.85326700220663   -0.186959210334687
      6004     1.85346216511757   -0.171253012544392
      6005     1.85365736913706    -0.18003497259918
      6006     1.85385261427811   -0.172772967169259
      6007     1.85404790055371   -0.163725618211715
      6008     1.85424322797686   -0.176319527960616
      6009     1.85443859656057   -0.181120654474086
      6010     1.85463400631785   -0.160130804892585
      6011     1.85482945726171   -0.182375220196198
      6012     1.85502494940519   -0.180083225126954
      6013     1.85522048276129   -0.197068114903249
      6014     1.85541605734307    -0.19458310972291
      6015     1.85561167316356   -0.202930797027737
      6016     1.85580733023581   -0.200928317125134
      6017     1.85600302857286   -0.156149971351266
      6018     1.85619876818777   -0.176681421918918
      6019      1.8563945490936   -0.202375892958341
      6020     1.85659037130342   -0.189468341778912
      6021      1.8567862348303   -0.166379507239261
      6022     1.85698213968732   -0.183991679876613
      6023     1.85717808588756   -0.191108927723214
      6024     1.85737407344411   -0.183316144487783
      6025     1.85757010237007   -0.178128997752125
      6026     1.85776617267853   -0.194800246097891
      6027      1.8579622843826   -0.203268564722152
      6028      1.8581584374954   -0.222545449567692
      6029     1.85835463203003   -0.201555599986191
      6030     1.85855086799962   -0.204378372860944
      6031      1.8587471454173   -0.215018055235015
      6032      1.8589434642962   -0.208142070027282
      6033     1.85913982464946   -0.190288634751063
      6034     1.85933622649022   -0.186018286043102
      6035     1.85953266983163   -0.207756049805094
      6036     1.85972915468686   -0.220060444387353
      6037     1.85992568106905   -0.200928317125134
      6038     1.86012224899138     -0.1978884078754
      6039     1.86031885846701   -0.201772736361172
      6040     1.86051550950913   -0.198226175569815
      6041     1.86071220213092   -0.194751993570118
      6042     1.86090893634557   -0.217358302832033
      6043     1.86110571216627   -0.200855938333474
      6044     1.86130252960622   -0.228263374108859
      6045     1.86149938867863   -0.214704413804487
      6046      1.8616962893967    -0.21318445917962
      6047     1.86189323177366   -0.209276004429961
      6048     1.86209021582273   -0.235091106788819
      6049     1.86228724155713   -0.237358975594176
      6050      1.8624843089901     -0.2201569494429
      6051     1.86268141813487   -0.233088626886216
      6052      1.8628785690047   -0.221025494942824
      6053     1.86307576161283   -0.203630458680454
      6054     1.86327299597252   -0.240640147482779
      6055     1.86347027209703   -0.222593702095465
      6056     1.86366758999962   -0.219626171637391
      6057     1.86386494969357   -0.233474647108404
      6058     1.86406235119216   -0.216948156345958
      6059     1.86425979450868   -0.221387388901126
      6060      1.8644572796564   -0.218950636248561
      6061     1.86465480664863   -0.212894944012978
      6062     1.86485237549867   -0.233088626886216
      6063     1.86504998621982   -0.229180172136557
      6064     1.86524763882539   -0.214969802707242
      6065     1.86544533332871   -0.222762585942673
      6066      1.8656430697431   -0.201531473722304
      6067     1.86584084808188   -0.228094490261652
      6068      1.8660386683584   -0.236900576580327
      6069     1.86623653058598   -0.236972955371988
      6070     1.86643443477799   -0.250097642926397
      6071     1.86663238094776    -0.26387373960575
      6072     1.86683036910866   -0.240591894955005
      6073     1.86702839927404   -0.244210834538022
      6074     1.86722647145729   -0.241388061663269
      6075     1.86742458567177    -0.27212492185503
      6076     1.86762274193086    -0.26035130507828
      6077     1.86782094024795   -0.237383101858063
      6078     1.86801918063643   -0.245441273996248
      6079     1.86821746310969    -0.25195536524568
      6080     1.86841578768115    -0.23328163699731
      6081      1.8686141543642   -0.249470360065341
      6082     1.86881256317227   -0.250242400509718
      6083     1.86901101411876   -0.250435410620812
      6084     1.86920950721712   -0.246937102357229
      6085     1.86940804248077   -0.250724925787454
      6086     1.86960661992314   -0.250845557106888
      6087     1.86980523955768    -0.25697362813413
      6088     1.87000390139783   -0.254705759328773
      6089     1.87020260545706   -0.262281406189223
      6090     1.87040135174882   -0.282957614340195
      6091     1.87060014028658   -0.269302148980276
      6092      1.8707989710838   -0.249422107537567
      6093     1.87099784415397   -0.258662466606205
      6094     1.87119675951057    -0.27909741211831
      6095     1.87139571716708   -0.266238113466655
      6096     1.87159471713701   -0.250628420731907
      6097     1.87179375943384   -0.273837886590992
      6098     1.87199284407109   -0.300979933463622
      6099     1.87219197106227   -0.260906209147676
      6100     1.87239114042089   -0.255694936148131
      6101     1.87259035216049   -0.288000003492533
      6102     1.87278960629457   -0.296468322116794
      6103     1.87298890283669   -0.269109138869182
      6104     1.87318824180038   -0.277577457493443
      6105     1.87338762319919   -0.293983316936455
      6106     1.87358704704667   -0.270436083382955
      6107     1.87378651335637   -0.280858629382045
      6108     1.87398602214187   -0.293452539130946
      6109     1.87418557341672   -0.289133937895212
      6110     1.87438516719451   -0.276757164521292
      6111     1.87458480348881   -0.258976108036733
      6112     1.87478448231321   -0.286262912492685
      6113      1.8749842036813   -0.304429989199432
      6114     1.87518396760669    -0.32409289426716
      6115     1.87538377410297   -0.278252992882273
      6116     1.87558362318376   -0.309110484393468
      6117     1.87578351486267   -0.312343403754297
      6118     1.87598344915331    -0.28247508906246
      6119     1.87618342606933   -0.297192110033397
      6120     1.87638344562435   -0.280183093993215
      6121     1.87658350783201     -0.3185438535732
      6122     1.87678361270595    -0.29634769079736
      6123     1.87698376025983   -0.336566172696626
      6124      1.8771839505073   -0.283319508298497
      6125     1.87738418346202    -0.29567215540853
      6126     1.87758445913766   -0.301486585005244
      6127     1.87778477754789   -0.296154680686265
      6128      1.8779851387064   -0.315335060476258
      6129     1.87818554262687   -0.314128747281919
      6130     1.87838598932299   -0.340474627446285
      6131     1.87858647880845   -0.321607889086821
      6132     1.87878701109697   -0.311450731990486
      6133     1.87898758620224    -0.28869966514525
      6134     1.87918820413799   -0.307759413615808
      6135     1.87938886491793   -0.349401345084395
      6136     1.87958956855579   -0.318133707087124
      6137      1.8797903150653   -0.327446444947423
      6138      1.8799911044602   -0.310389176379467
      6139     1.88019193675424    -0.29634769079736
      6140     1.88039281196115   -0.330534606724931
      6141     1.88059373009471   -0.314104621018032
      6142     1.88079469116867   -0.334032914988514
      6143     1.88099569519679   -0.335239228182853
      6144     1.88119674219286   -0.337917243474286
      6145     1.88139783217065   -0.318785116212068
      6146     1.88159896514394   -0.313453211893089
      6147     1.88180014112653   -0.336831561599381
      6148     1.88200136013221   -0.321125363809086
      6149     1.88220262217478   -0.351114309820356
      6150     1.88240392726806   -0.310751070337769
      6151     1.88260527542586   -0.332537086627534
      6152       1.882806666662   -0.331909803766477
      6153     1.88300810099031   -0.345565269126396
      6154     1.88320957842461   -0.317409919170521
      6155     1.88341109897875   -0.357483643486467
      6156     1.88361266266657   -0.330124460238855
      6157     1.88381426950192   -0.345492890334736
      6158     1.88401591949865   -0.328845768252856
      6159     1.88421761267064   -0.367930315749444
      6160     1.88441934903173   -0.351669213889752
      6161     1.88462112859582   -0.341077784043455
      6162     1.88482295137678   -0.355167522153336
      6163      1.8850248173885   -0.336469667641079
      6164     1.88522672664486   -0.352441254334129
      6165     1.88542867915976   -0.357170002055939
      6166     1.88563067494712   -0.334780829169005
      6167     1.88583271402083   -0.364407881221974
      6168     1.88603479639481   -0.354491986764506
      6169     1.88623692208299   -0.364383754958087
      6170     1.88643909109929    -0.36571069947186
      6171     1.88664130345765   -0.364576765069181
      6172       1.886843559172   -0.362526032638805
      6173     1.88704585825629   -0.358110926347523
      6174     1.88724820072447   -0.365131669138577
      6175      1.8874505865905   -0.368581724874387
      6176     1.88765301586834   -0.376350381845931
      6177     1.88785548857196   -0.356180825236581
      6178     1.88805800471534   -0.371597507860235
      6179     1.88826056431246   -0.359751512291825
      6180      1.8884631673773   -0.364504386277521
      6181     1.88866581392385   -0.357749032389222
      6182     1.88886850396613   -0.377990967790232
      6183     1.88907123751813   -0.364214871110879
      6184     1.88927401459386   -0.348532799584471
      6185     1.88947683520734    -0.35663922425043
      6186      1.8896796993726   -0.364238997374766
      6187     1.88988260710366   -0.347326486390132
      6188     1.89008555841456   -0.368750608721595
      6189     1.89028855331934   -0.373768871610045
      6190     1.89049159183205     -0.3685575986105
      6191     1.89069467396674   -0.370270563346462
      6192     1.89089779973747   -0.356349709083788
      6193     1.89110096915831   -0.354323102917299
      6194     1.89130418224333    -0.37830460922076
      6195      1.8915074390066   -0.376953538443101
      6196     1.89171073946221   -0.382671462984268
      6197     1.89191408362425   -0.378545871859628
      6198     1.89211747150682   -0.371549255332461
      6199     1.89232090312401   -0.383684766067513
      6200     1.89252437848994   -0.351596835098092
      6201     1.89272789761871   -0.396785327358036
      6202     1.89293146052446   -0.372996831165668
      6203      1.8931350672213   -0.372128285665744
      6204     1.89333871772337    -0.38018645780393
      6205      1.8935424120448   -0.366144972221822
      6206     1.89374615019974   -0.348363915737263
      6207     1.89394993220235   -0.376953538443101
      6208     1.89415375806677   -0.354274850389525
      6209     1.89435762780717    -0.38797924103936
      6210     1.89456154143772   -0.370318815874235
      6211     1.89476549897259   -0.390367741164152
      6212     1.89496950042597    -0.39345590294166
      6213     1.89517354581204   -0.369667406749292
      6214     1.89537763514499   -0.400573150788261
      6215     1.89558176843903   -0.355046890833902
      6216     1.89578594570836   -0.365204047930237
      6217     1.89599016696719   -0.345203375168095
      6218     1.89619443222974   -0.370680709832537
      6219     1.89639874151023   -0.385470109595135
      6220     1.89660309482289    -0.36841284102718
      6221     1.89680749218196   -0.373624114026725
      6222     1.89701193360168   -0.371235613901933
      6223      1.8972164190963   -0.379559174942873
      6224     1.89742094868008   -0.377025917234761
      6225     1.89762552236727    -0.37328634633231
      6226     1.89783014017214    -0.36788206322167
      6227     1.89803480210896   -0.393769544372188
      6228     1.89823950819202   -0.363129189235974
      6229      1.8984442584356   -0.401465822552072
      6230     1.89864905285398   -0.366796381346765
      6231     1.89885389146147   -0.352947905875752
      6232     1.89905877427238   -0.350101006737112
      6233       1.899263701301   -0.389185554233699
      6234     1.89946867256167   -0.351500330042545
      6235     1.89967368806869   -0.349594355195489
      6236      1.8998787478364    -0.37741193745695
      6237     1.90008385187913   -0.359244860750202
      6238     1.90028900021123   -0.350607658278734
      6239     1.90049419284704   -0.364914532763596
      6240     1.90069942980091   -0.345492890334736
      6241      1.9009047110872   -0.377146548554195
      6242     1.90111003672029   -0.357845537444769
      6243     1.90131540671453   -0.351548582570319
      6244     1.90152082108431   -0.365348805513558
      6245     1.90172627984402   -0.358424567778052
      6246     1.90193178300804   -0.363249820555408
      6247     1.90213733059077   -0.350004501681564
      6248     1.90234292260661   -0.354781501931147
      6249     1.90254855906998   -0.361126709333371
      6250     1.90275423999529   -0.371380371485254
      6251     1.90295996539695   -0.357145875792052
      6252      1.9031657352894    -0.36848521981884
      6253     1.90337154968708   -0.352272370486922
      6254     1.90357740860441    -0.33654204643274
      6255     1.90378331205586   -0.339895597113002
      6256     1.90398926005586   -0.349473723876055
      6257     1.90419525261889   -0.355698299958845
      6258      1.9044012897594   -0.341825698223945
      6259     1.90460737149187   -0.346047794404132
      6260     1.90481349783078   -0.356446214139335
      6261     1.90501966879061   -0.349932122889904
      6262     1.90522588438584   -0.345130996376434
      6263     1.90543214463098   -0.339654334474135
      6264     1.90563844954054     -0.3282184853918
      6265     1.90584479912901   -0.319002252587049
      6266     1.90605119341092   -0.353309799834054
      6267     1.90625763240078   -0.345878910556925
      6268     1.90646411611313   -0.333140243224703
      6269      1.9066706445625   -0.359534375916844
      6270     1.90687721776342   -0.327760086377951
      6271     1.90708383573046   -0.331451404752629
      6272     1.90729049847815   -0.348170905626169
      6273     1.90749720602107   -0.321342500184067
      6274     1.90770395837377   -0.361102583069484
      6275     1.90791075555083   -0.334201798835722
      6276     1.90811759756683   -0.312970686615353
      6277     1.90832448443634   -0.325395712517046
      6278     1.90853141617398   -0.318471474781539
      6279     1.90873839279432   -0.316468994878936
      6280     1.90894541431197   -0.289133937895212
      6281     1.90915248074156    -0.34433482966817
      6282     1.90935959209768   -0.305539797338224
      6283     1.90956674839497   -0.322983086128368
      6284     1.90977394964805   -0.315986469601201
      6285     1.90998119587156   -0.306528974157582
      6286     1.91018848708014    -0.30399571644947
      6287     1.91039582328844   -0.291088165270041
      6288     1.91060320451112   -0.294755357380832
      6289     1.91081063076283   -0.290533261200645
      6290     1.91101810205824   -0.300280271810905
      6291     1.91122561841203   -0.318567979837087
      6292     1.91143317983888   -0.307325140865846
      6293     1.91164078635347   -0.267685689299862
      6294      1.9118484379705    -0.28261984664578
      6295     1.91205613470466    -0.29087102889506
      6296     1.91226387657067   -0.257866299897941
      6297     1.91247166358322   -0.283995043687327
      6298     1.91267949575705   -0.260013537383865
      6299     1.91288737310688   -0.269036760077522
      6300     1.91309529564743   -0.269326275244163
      6301     1.91330326339346   -0.297602256519472
      6302     1.91351127635969    -0.26657588116107
      6303     1.91371933456088   -0.292487488575474
      6304     1.91392743801179   -0.260037663647752
      6305     1.91413558672718    -0.26799933073039
      6306     1.91434378072182   -0.267347921605447
      6307     1.91455202001049   -0.264090875980731
      6308     1.91476030460796   -0.239554465607873
      6309     1.91496863452904   -0.234439697663875
      6310     1.91517700978851   -0.254416244162131
      6311     1.91538543040118    -0.25750440593964
      6312     1.91559389638185   -0.250797304579114
      6313     1.91580240774534   -0.252413764259528
      6314     1.91601096450647   -0.208359206402263
      6315     1.91621956668007   -0.221749282859428
      6316     1.91642821428097    -0.24797453170436
      6317     1.91663690732401   -0.234077803705574
      6318     1.91684564582405   -0.209927413554904
      6319     1.91705442979593   -0.225344096178558
      6320     1.91726325925451   -0.224234288039766
      6321     1.91747213421466   -0.216827525026524
      6322     1.91768105469126   -0.232823237983461
      6323     1.91789002069918   -0.202617155597209
      6324     1.91809903225331   -0.211254358068677
      6325     1.91830808936855   -0.199915014041889
      6326     1.91851719205978   -0.207538913430113
      6327     1.91872634034192    -0.20560881231917
      6328     1.91893553422987   -0.196706220944947
      6329     1.91914477373857   -0.226164389150709
      6330     1.91935405888292   -0.193280291473024
      6331     1.91956338967787   -0.181940947446236
      6332     1.91977276613835   -0.198781079639211
      6333     1.91998218827931    -0.19038513980661
      6334     1.92019165611569   -0.182423472723972
      6335     1.92040116966246    -0.20005977162521
      6336     1.92061072893457   -0.179914341279746
      6337       1.920820333947   -0.171856169141561
      6338     1.92102998471473   -0.172121558044316
      6339     1.92123968125275   -0.169395290225109
      6340     1.92144942357603   -0.178249629071559
      6341     1.92165921169957   -0.148381314379722
      6342     1.92186904563839   -0.149249859879646
      6343     1.92207892540749   -0.174727194544088
      6344     1.92228885102189   -0.166741401197563
      6345      1.9224988224966   -0.131782444825615
      6346     1.92270883984667   -0.122831600923619
      6347     1.92291890308712   -0.158031819934435
      6348       1.923129012233    -0.10295155948091
      6349     1.92333916729936   -0.111395751841284
      6350     1.92354936830125   -0.100828448258873
      6351     1.92375961525373  -0.0766780581082034
      6352     1.92396990817188  -0.0906471648986506
      6353     1.92418024707078  -0.0773053409692598
      6354     1.92439063196549  -0.0587281177764371
      6355     1.92460106287112  -0.0784392753719385
      6356     1.92481153980276  -0.0456758090136877
      6357      1.9250220627755  -0.0505734405827045
      6358     1.92523263180446  -0.0373763742366344
      6359     1.92544324690476  -0.0167484186134352
      6360     1.92565390809151  -0.0450002736248577
      6361     1.92586461537984  -0.0537581074157599
      6362      1.9260753687849  -0.0124298173777011
      6363     1.92628616832181  -0.0235520250295079
      6364     1.92649701400574  -0.0087143727391366
      6365     1.92670790585182   0.0056648805373859
      6366     1.92691884387524   0.0384765994234103
      6367     1.92712982809114   0.0221431187720585
      6368     1.92734085851472   0.0550995952414036
      6369     1.92755193516114   0.0512152667556316
      6370     1.92776305804561   0.0777300307672057
      6371     1.92797422718331   0.0803839197947518
      6372     1.92818544258944    0.105451107973119
      6373     1.92839670427922    0.111458547680928
      6374     1.92860801226785    0.106681547431345
      6375     1.92881936657056    0.137949185428615
      6376     1.92903076720259    0.124824497874206
      6377     1.92924221417915    0.173704308508827
      6378      1.9294537075155    0.151146251774685
      6379     1.92966524722688    0.169047939578678
      6380     1.92987683332855    0.190568566965688
      6381     1.93008846583577    0.176261692480826
      6382     1.93030014476381    0.205575103103267
      6383     1.93051187012794    0.215322113713527
      6384     1.93072364194344    0.190544440701802
      6385     1.93093546022561    0.243308579822195
      6386     1.93114732498973    0.232524139864803
      6387     1.93135923625111    0.252693696474154
      6388     1.93157119402507    0.259376671570793
      6389      1.9317831983269    0.268568778111657
      6390     1.93199524917194    0.246999898196873
      6391     1.93220734657552    0.323456028454087
      6392     1.93241949055296    0.300439572706097
      6393     1.93263168111962    0.313226492566091
      6394     1.93284391829084    0.309076775177565
      6395     1.93305620208198    0.343191312313476
      6396     1.93326853250839    0.342371019341325
      6397     1.93348090958546    0.349319383340718
      6398     1.93369333332854    0.375810021088406
      6399     1.93390580375304    0.356870903937281
      6400     1.93411832087433    0.351249484451661
      6401     1.93433088470781    0.343625585063438
      6402     1.93454349526889    0.354578908868037
      6403     1.93475615257298    0.390792430962098
      6404     1.93496885663549    0.389224223809457
      6405     1.93518160747184    0.400828956738999
      6406     1.93539440509747    0.380176874851913
      6407     1.93560724952781    0.398464582878095
      6408     1.93582014077831     0.39474913823953
      6409     1.93603307886442    0.429539210764271
      6410     1.93624606380158    0.400780704211226
      6411     1.93645909560528    0.422663225556538
      6412     1.93667217429098    0.408380477335562
      6413     1.93688529987415    0.386642713573571
      6414     1.93709847237028    0.428743044056007
      6415     1.93731169179487    0.426451048986763
      6416     1.93752495816341    0.425027599417442
      6417      1.9377382714914    0.409345527891034
      6418     1.93795163179436    0.428453528889365
      6419     1.93816503908781    0.422035942695481
      6420     1.93837849338727    0.430769650222497
      6421     1.93859199470827     0.41057596734926
      6422     1.93880554306636    0.424713957986914
      6423     1.93901913847707    0.405437073141375
      6424     1.93923278095597    0.419237296084615
      6425     1.93944647051861    0.407053532821789
      6426     1.93966020718056    0.433809559472231
      6427     1.93987399095739    0.416993553543144
      6428     1.94008782186468    0.400370557725151
      6429     1.94030169991802    0.407343047988431
      6430     1.94051562513301    0.437621509166343
      6431     1.94072959752524    0.438634812249588
      6432     1.94094361711032    0.403458719502659
      6433     1.94115768390387    0.386377324670817
      6434     1.94137179792151    0.426981826792272
      6435     1.94158595917886    0.427126584375592
      6436     1.94180016769157    0.424762210514688
      6437     1.94201442347527    0.418248119265257
      6438     1.94222872654562    0.445510797457321
      6439     1.94244307691827    0.413543497807334
      6440     1.94265747460887    0.440975059846606
      6441     1.94287191963312    0.420081715320652
      6442     1.94308641200667    0.431445185611327
      6443     1.94330095174521    0.435884418166495
      6444     1.94351553886444    0.430842029014157
      6445     1.94373017338006    0.429490958236497
      6446     1.94394485530775    0.419092538501294
      6447     1.94415958466325    0.411275629001976
      6448     1.94437436146226    0.428743044056007
      6449     1.94458918572052    0.420781376973369
      6450     1.94480405745375    0.386859849948552
      6451     1.94501897667769     0.37248059667203
      6452     1.94523394340809    0.391419713823154
      6453     1.94544895766071    0.406353871169073
      6454     1.94566401945129    0.374869096796821
      6455     1.94587912879562    0.417596710140313
      6456     1.94609428570947    0.396510355503265
      6457      1.9463094902086    0.402083522461112
      6458     1.94652474230883    0.392481269434173
      6459     1.94674004202593    0.392867289656361
      6460     1.94695538937571     0.36287834364509
      6461     1.94717078437398    0.339644751522118
      6462     1.94738622703656    0.388934708642816
      6463     1.94760171737926    0.348233701465813
      6464     1.94781725541793    0.376799197907764
      6465     1.94803284116839    0.350887590493359
      6466     1.94824847464649    0.364663687172712
      6467     1.94846415586808    0.345169665952192
      6468     1.94867988484903    0.328546670134198
      6469     1.94889566160518    0.346134716507663
      6470     1.94911148615243    0.358583868673243
      6471     1.94932735850663    0.337304503925101
      6472      1.9495432786837    0.332720513786612
      6473      1.9497592466995    0.315542613899223
      6474     1.94997526256995    0.345266171007739
      6475     1.95019132631096    0.323624912301295
      6476     1.95040743793843    0.321501801079258
      6477     1.95062359746829    0.339475867674911
      6478     1.95083980491647     0.30176651721987
      6479      1.9510560602989    0.316773053357449
      6480     1.95127236363153    0.325892781106652
      6481      1.9514887149303    0.312792219816129
      6482     1.95170511421118    0.311392896510696
      6483     1.95192156149012    0.314698194663185
      6484      1.9521380567831    0.313877901691035
      6485     1.95235460010609    0.317617472593486
      6486     1.95257119147508     0.31144114903847
      6487     1.95278783090607    0.310886244969074
      6488     1.95300451841505    0.289727511540365
      6489     1.95322125401802    0.287797410429423
      6490     1.95343803773101    0.283309925346481
      6491     1.95365486957003    0.283213420290934
      6492     1.95387174955111    0.288810713512667
      6493     1.95408867769029    0.288617703401573
      6494      1.9543056540036    0.299353890831191
      6495      1.9545226785071    0.266879939639582
      6496     1.95473975121684    0.282369001054896
      6497     1.95495687214888    0.286639349762857
      6498     1.95517404131931    0.262151191917773
      6499     1.95539125874418    0.263550515223206
      6500      1.9556085244396    0.263116242473244
      6501     1.95582583842165    0.268448146792223
      6502     1.95604320070642    0.262175318181659
      6503     1.95626061131004    0.269051303389392
      6504      1.9564780702486    0.272863253083504
      6505     1.95669557753823    0.242801928280573
      6506     1.95691313319506    0.258990651348604
      6507     1.95713073723523    0.245576448627553
      6508     1.95734838967487    0.241378478711253
      6509     1.95756609053013    0.217710613838319
      6510     1.95778383981717     0.25332097933521
      6511     1.95800163755216    0.238121433086537
      6512     1.95821948375127    0.231293700406578
      6513     1.95843737843067    0.240437554419668
      6514     1.95865532160654    0.229267094240088
      6515     1.95887331329509    0.208422002241908
      6516     1.95909135351251    0.207384572894776
      6517     1.95930944227501    0.217976002741073
      6518      1.9595275795988    0.201883784728589
      6519      1.9597457655001    0.211968563033265
      6520     1.95996399999515    0.186418849577162
      6521     1.96018228310017     0.18943463256301
      6522     1.96040061483141    0.169072065842565
      6523     1.96061899520512    0.176068682369732
      6524     1.96083742423757     0.19722741579844
      6525       1.961055901945    0.182245005924748
      6526      1.9612744283437    0.171605323550677
      6527     1.96149300344995    0.172642752897809
      6528     1.96171162728003    0.178963834036146
      6529     1.96193029985023    0.182413889771956
      6530     1.96214902117686    0.153124605413402
      6531     1.96236779127622    0.158721898635135
      6532     1.96258661016463    0.159035540065663
      6533     1.96280547785841    0.176116934897506
      6534      1.9630243943739    0.167769247592679
      6535     1.96324335972743    0.172280858939507
      6536     1.96346237393534    0.157129565218608
      6537     1.96368143701399     0.12711649294345
      6538     1.96390054897974    0.174838242911506
      6539     1.96411970984895    0.145283569650197
      6540     1.96433891963799    0.150157074955327
      6541     1.96455817836326    0.145404200969631
      6542     1.96477748604113    0.151194504302459
      6543       1.964996842688    0.134137235734504
      6544     1.96521624832028    0.144342645358613
      6545     1.96543570295437    0.122267113902207
      6546      1.9656552066067    0.117803755083152
      6547     1.96587475929369    0.138528215761898
      6548     1.96609436103177    0.105137466542591
      6549     1.96631401183738    0.113171512416889
      6550     1.96653371172697    0.109094173820023
      6551       1.966753460717    0.113847047805719
      6552     1.96697325882392    0.097465314626594
      6553      1.9671931060642    0.111916946694777
      6554     1.96741300245433    0.113895300333493
      6555     1.96763294801078    0.108080870736778
      6556     1.96785294275005    0.131869366929146
      6557     1.96807298668863   0.0984786177098388
      6558     1.96829307984303   0.0979960924321032
      6559     1.96851322222977   0.0780677984616207
      6560     1.96873341386537    0.108804658653382
      6561     1.96895365476635   0.0830136825584112
      6562     1.96917394494925    0.066487191795965
      6563     1.96939428443061   0.0881767030301827
      6564     1.96961467322699   0.0804562985864122
      6565     1.96983511135494    0.097682451001575
      6566     1.97005559883103   0.0867532534608625
      6567     1.97027613567182   0.0808664450724875
      6568     1.97049672189391   0.0711194344622273
      6569     1.97071735751387   0.0498883222418585
      6570     1.97093804254831   0.0645812169489092
      6571     1.97115877701382   0.0683690403791341
      6572     1.97137956092702   0.0727358941426417
      6573     1.97160039430451   0.0656186462960408
      6574     1.97182127716294    0.047065549367105
      6575     1.97204220951892   0.0439050087979364
      6576     1.97226319138911   0.0412993722981639
      6577     1.97248422279014   0.0565471710746105
      6578     1.97270530373867   0.0608898985742314
      6579     1.97292643425136   0.0493816707002361
      6580     1.97314761434489   0.0393692711872213
      6581     1.97336884403592   0.0335548415905067
      6582     1.97359012334115   0.0327828011461296
      6583     1.97381145227727   0.0435913673674083
      6584     1.97403283086097   0.0612517925325332
      6585     1.97425425910896   0.0452319533117095
      6586     1.97447573703796   0.0501778374084999
      6587     1.97469726466469   0.0281988110076409
      6588     1.97491884200588   0.0495746808113304
      6589     1.97514046907826   0.0230599167997562
      6590     1.97536214589859   0.0537002719359702
      6591      1.9755838724836   0.0211298156888136
      6592     1.97580564885007     0.04117874097873
      6593     1.97602747501475   0.0206231641471911
      6594     1.97624935099443   0.0367877609513355
      6595     1.97647127680588   0.0340132406043555
      6596      1.9766932524659   0.0420955390064277
      6597     1.97691527799128   0.0347129022570722
      6598     1.97713735339883    0.041950781423107
      6599     1.97735947870536   0.0402378166871455
      6600     1.97758165392769   0.0118894566201758
      6601     1.97780387908264    0.042505685492503
      6602     1.97802615418705    0.019079083258437
      6603     1.97824847925777   0.0278851695771127
      6604     1.97847085431165   0.0198752499667009
      6605     1.97869327936553   0.0141814516894202
      6606     1.97891575443629   0.0101041130925539
      6607     1.97913827954081    0.044508165395106
      6608     1.97936085469595   0.0478134635475952
      6609     1.97958347991861   0.0269924978133018
      6610     1.97980615522569   0.0223361288831527
      6611     1.98002888063409   0.0479340948670292
      6612     1.98025165616071   0.0131440223422885
      6613     1.98047448182248   0.0182829165501732
      6614     1.98069735763633  0.00638866845398936
      6615     1.98092028361918   0.0168353407169663
      6616     1.98114325978798   0.0283918211187352
      6617     1.98136628615968   0.0290673565075651
      6618     1.98158936275123    0.034519892145978
      6619      1.9818124895796   0.0339408618126952
      6620     1.98203566666176   0.0256655532995287
      6621     1.98225889401469   0.0329758112572239
      6622     1.98248217165537   0.0366430033680148
      6623     1.98270549960081  0.00383128448199041
      6624       1.982928877868   0.0192238408417577
      6625     1.98315230647396    0.037849316562354
      6626      1.9833757854357   0.0188860731473428
      6627     1.98359931477025   0.0175591286335697
      6628     1.98382289449464   0.0181140327029657
      6629      1.9840465246259   0.0244592401051896
      6630     1.98427020518111   0.0186206842445882
      6631     1.98449393617729 -0.00347897347570475
      6632     1.98471771763153  -0.0091245192252119
      6633     1.98494154956089   0.0274267705632639
      6634     1.98516543198245   0.0200682600777951
      6635      1.9853893649133  0.00013996610731265
      6636     1.98561334837053   0.0139160627866656
      6637     1.98583738237125   0.0251589017579063
      6638     1.98606146693257  -0.0198365803909434
      6639     1.98628560207159  0.00552012295406518
      6640     1.98650978780546   0.0156049012587403
      6641      1.9867340241513   0.0225050127303602
      6642     1.98695831112626    0.025641427035642
      6643     1.98718264874748  0.00822226450938485
      6644     1.98740703703211  0.00240783491267021
      6645     1.98763147599734  0.00827051703715842
      6646     1.98785596566031   0.0309492050907341
      6647     1.98808050603822   0.0126132445367793
      6648     1.98830509714826 -0.00169362994808284
      6649     1.98852973900762   0.0401413116315983
      6650     1.98875443163349   0.0245316188968499
      6651      1.9889791750431    0.029742891896395
      6652     1.98920396925366 -0.00285169061464841
      6653      1.9894288142824   0.0227221491053412
      6654     1.98965371014655  0.00583376438459335
      6655     1.98987865686336  -0.0115853981416637
      6656     1.99010365445007 -0.00422688765619501
      6657     1.99032870292394   -0.017665216641133
      6658     1.99055380230224 -0.00910039296132512
      6659     1.99077895260224  -0.0179547318077744
      6660     1.99100415384122   0.0160150477448157
      6661     1.99122940603648  0.00894605242598834
      6662      1.9914547092053  0.00547187042629163
      6663     1.99168006336499  -0.0202949794047923
      6664     1.99190546853287  0.00233545612100988
      6665     1.99213092472625  -0.0114647668222298
      6666     1.99235643196246   0.0138436839950052
      6667     1.99258199025885 -0.00116285214257361
      6668     1.99280759963274  0.00670230988451753
      6669     1.99303326010151  -0.0147941912386058
      6670     1.99325897168249 -0.00678427162819398
      6671     1.99348473439307 -0.00902801416966477
      6672     1.99371054825061  -0.0229247421684516
      6673     1.99393641327251 -0.00335834215627084
      6674     1.99416232947614 -0.00885913032245729
      6675     1.99438829687891  0.00684706746783822
      6676     1.99461431549823  -0.0353738943340315
      6677     1.99484038535151  -0.0106444738500792
      6678     1.99506650645618  -0.0177858479605669
      6679     1.99529267882966  -0.0207775046825279
      6680     1.99551890248939  -0.0115612718777769
      6681     1.99574517745282  -0.0118266607805316
      6682      1.9959715037374 -0.00524019073943989
      6683      1.9961978813606 -0.00232091280913918
      6684     1.99642431033988   0.0129027597034207
      6685     1.99665079069273  -0.0146976861830587
      6686     1.99687732243662  -0.0208498834741883
      6687     1.99710390558906   -0.036314818625616
      6688     1.99733054016754  -0.0589452541514181
      6689     1.99755722618958 -0.00212790269804491
      6690     1.99778396367269  -0.0164589034467938
      6691      1.9980107526344  0.00496521888466919
      6692     1.99823759309223  0.00124977424610465
      6693     1.99846448506374  -0.0302591263900335
      6694     1.99869142856648   -0.016217640807926
      6695     1.99891842361799   -0.023769161404489
      6696     1.99914547023585  -0.0414295865696139
      6697     1.99937256843762  -0.0269538282375443
      6698      1.9995997182409  -0.0201502218214716
      6699     1.99982691966327  -0.0349154953201826
      6700     2.00005417272232  -0.0404886622780294
      6701     2.00028147743566  -0.0512731022354212
      6702     2.00050883382091  -0.0386791924865207
      6703     2.00073624189569  -0.0508147032215724
      6704     2.00096370167763  -0.0355186519173522
      6705     2.00119121318436  -0.0831197705659744
      6706     2.00141877643352  -0.0489811071661769
      6707     2.00164639144278  -0.0625641937344355
      6708      2.0018740582298   -0.077836118774769
      6709     2.00210177681224  -0.0754958711777511
      6710     2.00232954720778  -0.0680891081645088
      6711     2.00255736943411   -0.062178173512247
      6712     2.00278524350892  -0.0572805419432301
      6713     2.00301316944991  -0.0758818913999396
      6714      2.0032411472748  -0.0514902386104023
      6715      2.0034691770013  -0.0390169601809356
      6716     2.00369725864713  -0.0602239461374176
      6717     2.00392539223004  -0.0448796423054238
      6718     2.00415357776775    -0.05585709237391
      6719     2.00438181527803  -0.0340710760841452
      6720     2.00461010477863  -0.0548196630267783
      6721     2.00483844628732  -0.0215254188630182
      6722     2.00506683982187  -0.0104032112112114
      6723     2.00529528540007  -0.0269538282375443
      6724      2.0055237830397  -0.0553263145684007
      6725     2.00575233275856   -0.012550448697135
      6726     2.00598093457447  -0.0365560812644838
      6727     2.00620958850523  -0.0332990356397681
      6728     2.00643829456867  -0.0257475150432052
      6729     2.00666705278262  -0.0526965518047414
      6730     2.00689586316493  -0.0456999352775744
      6731     2.00712472573343   -0.027098585820865
      6732     2.00735364050598  -0.0541682539018352
      6733     2.00758260750045  -0.0325269951953911
      6734      2.0078116267347  -0.0448313897776503
      6735     2.00804069822663  -0.0392582228198035
      6736     2.00826982199411  -0.0579078248042865
      6737     2.00849899805505  -0.0571357843599094
      6738     2.00872822642735  -0.0472681424302153
      6739     2.00895750712891  -0.0373763742366344
      6740     2.00918684017767  -0.0293905808901093
      6741     2.00941622559155   -0.026543681751469
      6742     2.00964566338849   -0.014552928599738
      6743     2.00987515358643  -0.0249754745988281
      6744     2.01010469620334  -0.0142634134330966
      6745     2.01033429125716  -0.0439387180138393
      6746     2.01056393876587  -0.0306933991399956
      6747     2.01079363874745  -0.0331301517925607
      6748     2.01102339121988  -0.0556399559989289
      6749     2.01125319620117  -0.0168931761967559
      6750      2.0114830537093  -0.0595725370124745
      6751      2.0117129637623  -0.0519727638881379
      6752     2.01194292637819  -0.0666897848590754
      6753     2.01217294157499  -0.0664243959563208
      6754     2.01240300937073  -0.0637463806648879
      6755     2.01263312978346  -0.0534444659852317
      6756     2.01286330283124  -0.0523346578464397
      6757     2.01309352853213  -0.0613337542762096
      6758     2.01332380690419  -0.0730832447890728
      6759      2.0135541379655  -0.0486433394717619
      6760     2.01378452173414  -0.0750374721639022
      6761     2.01401495822822  -0.0502115466244028
      6762     2.01424544746583  -0.0576906884293054
      6763     2.01447598946508  -0.0590176329430785
      6764     2.01470658424409  -0.0530343194991564
      6765       2.014937231821  -0.0632638553871522
      6766     2.01516793221392  -0.0647114312203592
      6767     2.01539868544102  -0.0641565271509632
      6768     2.01562949152043  -0.0708153759837152
      6769     2.01586035047032   -0.076388542941562
      6770     2.01609126230887  -0.0696090627893761
      6771     2.01632222705423  -0.0704293557615267
      6772     2.01655324472461   -0.047195763638555
      6773     2.01678431533819  -0.0643736635259442
      6774     2.01701543891318  -0.0810449118717111
      6775     2.01724661546778  -0.0811172906633714
      6776     2.01747784502022  -0.0726007195113371
      6777     2.01770912758872    -0.10437500905023
      6778     2.01794046319152  -0.0584144763459089
      6779     2.01817185184685   -0.106377488952833
      6780     2.01840329357298  -0.0632156028593787
      6781     2.01863478838816  -0.0700192092754514
      6782     2.01886633631067  -0.0868834677323125
      6783     2.01909793735877  -0.0665691535396415
      6784     2.01932959155076   -0.073059118525186
      6785     2.01956129890492  -0.0809242805522772
      6786     2.01979305943957  -0.0595242844847009
      6787     2.02002487317301  -0.0471233848468946
      6788     2.02025674012355  -0.0550367994017593
      6789     2.02048866030954   -0.071177269942017
      6790      2.0207206337493  -0.0519968901520247
      6791     2.02095266046118  -0.0752063560111097
      6792     2.02118474046353  -0.0541200013740616
      6793     2.02141687377471  -0.0670516788173771
      6794     2.02164906041309  -0.0764609217332224
      6795     2.02188130039706  -0.0625883199983223
      6796     2.02211359374499   -0.056074228748891
      6797     2.02234594047528  -0.0607788502068136
      6798     2.02257834060634  -0.0553986933600611
      6799     2.02281079415658   -0.036314818625616
      6800     2.02304330114441  -0.0738552852334498
      6801     2.02327586158827  -0.0721905730252618
      6802      2.0235084755066  -0.0680167293728484
      6803     2.02374114291783  -0.0947968822871772
      6804     2.02397386384043  -0.0841089473853325
      6805     2.02420663829286  -0.0902370184125753
      6806     2.02443946629358  -0.0818893311077485
      6807     2.02467234786108   -0.087486624329482
      6808     2.02490528301385   -0.073951790288997
      6809     2.02513827177038  -0.0910090588569523
      6810     2.02537131414918  -0.0891754628015568
      6811     2.02560441016877  -0.0739759165528837
      6812     2.02583755984765  -0.0783427703163914
      6813     2.02607076320437  -0.0879208970794441
      6814     2.02630402025747   -0.101335099800495
      6815     2.02653733102549   -0.104206125203022
      6816     2.02677069552699  -0.0785840329552592
      6817     2.02700411378054  -0.0868834677323125
      6818      2.0272375858047   -0.088717063787708
      6819     2.02747111161806   -0.098367569342421
      6820     2.02770469123922  -0.0844467150797474
      6821     2.02793832468676  -0.0995256300089866
      6822      2.0281720119793   -0.113904883285509
      6823     2.02840575313546  -0.0999357764950619
      6824     2.02863954817386   -0.107246034452757
      6825     2.02887339711313  -0.0974025187869497
      6826     2.02910729997192  -0.0923842558984989
      6827     2.02934125676887  -0.0878726445516706
      6828     2.02957526752265  -0.0916363417180087
      6829     2.02980933225192   -0.121142762451544
      6830     2.03004345097536  -0.0973542662591762
      6831     2.03027762371166   -0.107704433466606
      6832     2.03051185047951   -0.106305110161173
      6833     2.03074613129761   -0.138730808825008
      6834     2.03098046618468  -0.0927220235929139
      6835     2.03121485515942   -0.121721792784827
      6836     2.03144929824058   -0.102155392772646
      6837     2.03168379544689   -0.102927433217023
      6838     2.03191834679709   -0.108862494133172
      6839     2.03215295230994    -0.10572607982789
      6840      2.0323876120042   -0.118947272437847
      6841     2.03262232589865   -0.117161928910225
      6842     2.03285709401206   -0.124689323242901
      6843     2.03309191636322   -0.113277600424453
      6844     2.03332679297093   -0.125027090937316
      6845       2.033561723854   -0.125268353576184
      6846     2.03379670903125   -0.135473763200293
      6847     2.03403174852148   -0.118030474410149
      6848     2.03426684234355   -0.116100373299206
      6849     2.03450199051629   -0.113156969105019
      6850     2.03473719305854   -0.121359898826525
      6851     2.03497244998918   -0.127126075895466
      6852     2.03520776132706   -0.112409054924529
      6853     2.03544312709106   -0.107463170827738
      6854     2.03567854730007   -0.110237691174718
      6855     2.03591402197298   -0.120756742229355
      6856     2.03614955112869   -0.140685036199838
      6857     2.03638513478612    -0.13774163200565
      6858     2.03662077296417   -0.108114579952681
      6859      2.0368564656818   -0.129562828548031
      6860     2.03709221295792   -0.125630247534485
      6861     2.03732801481148   -0.126691803145504
      6862     2.03756387126145   -0.116848287479697
      6863     2.03779978232678   -0.116751782424149
      6864     2.03803574802645    -0.14261513731078
      6865     2.03827176837943   -0.137234980464028
      6866     2.03850784340473   -0.135401384408632
      6867     2.03874397312133   -0.100104660342269
      6868     2.03898015754824    -0.13347128329769
      6869     2.03921639670448   -0.144858879852251
      6870     2.03945269060908   -0.132313222631124
      6871     2.03968903928108    -0.14464174347727
      6872      2.0399254427395   -0.117740959243508
      6873     2.04016190100341   -0.149056849768551
      6874     2.04039841409186   -0.137814010797311
      6875     2.04063498202393   -0.157452789601152
      6876     2.04087160481869   -0.125123595992863
      6877     2.04110828249523   -0.127294959742673
      6878     2.04134501507265   -0.144183344463421
      6879     2.04158180257005   -0.155281425851341
      6880     2.04181864500654   -0.144086839407874
      6881     2.04205554240125   -0.170649855947222
      6882     2.04229249477331   -0.159961921045377
      6883     2.04252950214186   -0.149032723504665
      6884     2.04276656452604   -0.160203183684245
      6885     2.04300368194503   -0.128260010298145
      6886     2.04324085441797   -0.128404767881465
      6887     2.04347808196405   -0.145413783921647
      6888     2.04371536460246     -0.1272467072149
      6889     2.04395270235239   -0.144545238421723
      6890     2.04419009523303     -0.1743411743219
      6891     2.04442754326361   -0.110889100299661
      6892     2.04466504646334   -0.145534415241081
      6893     2.04490260485145   -0.152000253962739
      6894     2.04514021844718   -0.150721561976739
      6895     2.04537788726977   -0.117306686493545
      6896     2.04561561133849   -0.156704875420662
      6897      2.0458533906726   -0.137427990575122
      6898     2.04609122529137   -0.140492026088744
      6899     2.04632911521409   -0.144858879852251
      6900     2.04656706046005   -0.138851440144442
      6901     2.04680506104854   -0.147368011296477
      6902     2.04704311699888   -0.135956288478028
      6903     2.04728122833039   -0.149008597240778
      6904      2.0475193950624   -0.146137571838251
      6905     2.04775761721424   -0.135232500561425
      6906     2.04799589480526   -0.111178615466303
      6907     2.04823422785481   -0.146161698102138
      6908     2.04847261638226   -0.136559445075198
      6909     2.04871106040698   -0.137862263325084
      6910     2.04894955994836    -0.13347128329769
      6911     2.04918811502578   -0.153230693420965
      6912     2.04942672565864   -0.151686612532211
      6913     2.04966539186636    -0.14186722313029
      6914     2.04990411366834   -0.147585147671458
      6915     2.05014289108403   -0.124279176756826
      6916     2.05038172413285   -0.120298343215506
      6917     2.05062061283425   -0.126209277867768
      6918     2.05085955720769   -0.128501272937013
      6919     2.05109855727263   -0.133784924728218
      6920     2.05133761304853   -0.136125172325236
      6921     2.05157672455489   -0.132409727686671
      6922     2.05181589181119   -0.123893156534637
      6923     2.05205511483694   -0.143049410060743
      6924     2.05229439365163  -0.0964374682314784
      6925      2.0525337282748   -0.116534646049168
      6926     2.05277311872596   -0.123893156534637
      6927     2.05301256502466   -0.108066327424908
      6928     2.05325206719043   -0.102662044314268
      6929     2.05349162524284   -0.118199358257356
      6930     2.05373123920145    -0.10430263025857
      6931     2.05397090908582   -0.088596432468274
      6932     2.05421063491555  -0.0968717409814405
      6933     2.05445041671021  -0.0875107505933688
      6934     2.05469025448942  -0.0836988008992572
      6935     2.05493014827278   -0.105508943452909
      6936     2.05517009807992   -0.103554716078079
      6937     2.05541010393045    -0.10864535775819
      6938     2.05565016584401  -0.0801522401079001
      6939     2.05589028384025   -0.073951790288997
      6940     2.05613045793883  -0.0913709528152541
      6941     2.05637068815941  -0.0878967708155574
      6942     2.05661097452166  -0.0731556235807331
      6943     2.05685131704527  -0.0636498756093408
      6944     2.05709171574993  -0.0755441237055246
      6945     2.05733217065534  -0.0605858400957194
      6946      2.0575726817812  -0.0908401750097448
      6947     2.05781324914725  -0.0703811032337531
      6948      2.0580538727732  -0.0727696033585446
      6949      2.0582945526788   -0.064735557484246
      6950     2.05853528888379  -0.0394271066670109
      6951     2.05877608140793  -0.0367249651116913
      6952     2.05901693027099  -0.0372557429172005
      6953     2.05925783549273  -0.0520933952075718
      6954     2.05949879709296  -0.0564843752349663
      6955     2.05973981509145  -0.0496807688188936
      6956     2.05998088950801  -0.0202708531409055
      6957     2.06022202036245 -0.00955879197517399
      6958      2.0604632076746  -0.0303797577094674
      6959     2.06070445146428  -0.0573770469987773
      6960     2.06094575175134  -0.0202467268770187
      6961     2.06118710855562  -0.0232383835989798
      6962     2.06142852189698  -0.0166519135578881
      6963     2.06166999179529  -0.0301626213344864
      6964     2.06191151827043  -0.0254097473487902
      6965     2.06215310134229  -0.0310794193621841
      6966     2.06239474103075  -0.0048059179894778
      6967     2.06263643735573 -0.00828009998917451
      6968     2.06287819033713  -0.0084248575724952
      6969     2.06311999999489  -0.0298007273761847
      6970     2.06336186634893  0.00556837548183875
      6971     2.06360378941921  0.00238370864878343
      6972     2.06384576922566 -0.00270693303132771
      6973     2.06408780578825  0.00226307732934952
      6974     2.06432989912695   0.0352678063264682
      6975     2.06457204926175   0.0298876494797157
      6976     2.06481425621262 -0.00244154412857309
      6977     2.06505651999958   0.0310215838823945
      6978     2.06529884064262   0.0347852810487326
      6979     2.06554121816177   0.0283676948548484
      6980     2.06578365257704   0.0443392815478985
      6981     2.06602614390849    0.045400837158917
      6982     2.06626869217614  0.00901843121764867
      6983     2.06651129740007   0.0255449219800948
      6984     2.06675395960033  0.00317987535704728
      6985     2.06699667879699   0.0226256440497941
      6986     2.06723945501015   0.0437119986868422
      6987     2.06748228825989   0.0393451449233345
      6988     2.06772517856631    0.033289452687752
      6989     2.06796812594952   0.0380423266734482
      6990     2.06821113042966   0.0377286852429201
      6991     2.06845419202684   0.0505397313668017
      6992     2.06869731076121   0.0241697249385482
      6993     2.06894048665292   0.0400448065760512
      6994     2.06918371972213   0.0276680332021317
      6995       2.069427009989   0.0396587863538627
      6996     2.06967035747371   0.0366430033680148
      6997     2.06991376219645   0.0262445836328115
      6998     2.07015722417742    0.052614590061065
      6999     2.07040074343682   0.0573433377828744
      7000     2.07064431999487   0.0262687098966983
      7001      2.0708879538718   0.0471379281587653
      7002     2.07113164508783   0.0551961002969507
      7003     2.07137539366322   0.0287778413409237
      7004     2.07161919961822   0.0343510082987705
      7005     2.07186306297309   0.0363534882013735
      7006      2.0721069837481    0.040840973284315
      7007     2.07235096196355   0.0338684830210348
      7008     2.07259499763971   0.0518666758805747
      7009     2.07283909079689   0.0169318457725134
      7010     2.07308324145541   0.0514324031306126
      7011     2.07332744963558   0.0172696134669283
      7012     2.07357171535773   0.0282229372715277
      7013     2.07381603864221   0.0310939626740548
      7014     2.07406041950936    0.022191371299832
      7015     2.07430485797954   0.0438085037423893
      7016     2.07454935407313   0.0523492011583104
      7017     2.07479390781049   0.0427710743952577
      7018     2.07503851921203   0.0317936243267715
      7019     2.07528318829813   0.0299359020074893
      7020      2.0755279150892   0.0333377052155256
      7021     2.07577269960566   0.0128062546478735
      7022     2.07601754186794   0.0156772800504007
      7023     2.07626244189647   0.0411304884509564
      7024      2.0765073997117   0.0330481900488842
      7025     2.07675241533409   0.0400206803121644
      7026     2.07699748878409    0.023301179438624
      7027     2.07724262008219   0.0540139133664984
      7028     2.07748780924887   0.0154360174115329
      7029     2.07773305630462   0.0513358980750655
      7030     2.07797836126994   0.0567401811857048
      7031     2.07822372416536   0.0407203419648811
      7032     2.07846914501138   0.0521320647833293
      7033     2.07871462382856   0.0544240598525737
      7034     2.07896016063742   0.0217088460220964
      7035     2.07920575545852   0.0287054625492633
      7036     2.07945140831243   0.0303943010213381
      7037     2.07969711921971   0.0171007296197209
      7038     2.07994288820095    0.017535002369683
      7039     2.08018871527673   0.0393451449233345
      7040     2.08043460046766   0.0250141441745856
      7041     2.08068054379435   0.0316488667434508
      7042     2.08092654527742   0.0473550645337464
      7043      2.0811726049375   0.0112863000230062
      7044     2.08141872279522  0.00918731506485615
      7045     2.08166489887125   0.0193685984250785
      7046     2.08191113318623   0.0312869727851491
      7047     2.08215742576084   0.0181140327029657
      7048     2.08240377661576   0.0202130176611158
      7049     2.08265018577167   0.0450148169367284
      7050     2.08289665324928   0.0136989264116845
      7051     2.08314317906929   0.0312628465212623
      7052     2.08338976325241   0.0269201190216414
      7053     2.08363640581939   0.0224808864664734
      7054     2.08388310679095   0.0279092958409995
      7055     2.08412986618785   0.0438085037423893
      7056     2.08437668403084   0.0263169624244718
      7057     2.08462356034069   0.0341579981876762
      7058     2.08487049513817   0.0117446990368551
      7059     2.08511748844407 -0.00285169061464841
      7060     2.08536454027919 -0.00137998851755466
      7061     2.08561165066434  0.00484458756523526
      7062     2.08585881962034   0.0140125678422127
      7063       2.086106047168   0.0309733313546209
      7064     2.08635333332817   0.0282711897993013
      7065     2.08660067812168  0.00127390050999143
      7066     2.08684808156941   0.0296222605769611
      7067     2.08709554369221   0.0209609318416061
      7068     2.08734306451096   0.0039760420653111
      7069     2.08759064404654   0.0109244060647045
      7070     2.08783828231986  0.00863241099546017
      7071     2.08808597935181    0.019754618647267
      7072     2.08833373516331  0.00096025907946326
      7073     2.08858154977529   0.0145433456477219
      7074     2.08882942320869   0.0220224874526245
      7075     2.08907735548444 4.34610517655309e-05
      7076      2.0893253466235  -0.0125987012249086
      7077     2.08957339664685  0.00223895106546274
      7078     2.08982150557545   0.0048204613013485
      7079     2.09006967343028   -0.015445600363549
      7080     2.09031790023235   0.0188378206195692
      7081     2.09056618600266   0.0133611587172696
      7082     2.09081453076222  -0.0121403022110597
      7083     2.09106293453207  -0.0179064792800008
      7084     2.09131139733322 -0.000342559170423001
      7085     2.09155991918674  -0.0190162874187928
      7086     2.09180850011367   0.0297187656325082
      7087     2.09205714013508 -0.00984830714181538
      7088     2.09230583927204  -0.0142634134330966
      7089     2.09255459754564 -0.00454052908672319
      7090     2.09280341497698  0.00286623392651908
      7091     2.09305229158716 -0.00866612021136302
      7092     2.09330122739729  0.00202181469048171
      7093      2.0935502224285   0.0124684869534586
      7094     2.09379927670193   0.0155566487309668
      7095     2.09404839023872  -0.0199330854464905
      7096     2.09429756306002   0.0160633002725892
      7097       2.094546795187   0.0117688253007419
      7098     2.09479608664085   0.0337237254377142
      7099     2.09504543744273  0.00641279471787615
      7100     2.09529484761386  0.00812575945383773
      7101     2.09554431717543  -0.0216460501824521
      7102     2.09579384614865  -0.0144805498080777
      7103     2.09604343455477  -0.0196194440159624
      7104     2.09629308241501 -0.00938990812796651
      7105     2.09654278975061  0.00653342603731005
      7106     2.09679255658285  -0.0161693882801524
      7107     2.09704238293297  -0.0207533784186412
      7108     2.09729226882226  -0.0360735559867481
      7109     2.09754221427201   -0.014335792224757
      7110      2.0977922193035  -0.0131536052943046
      7111     2.09804228393806  -0.0169173024606427
      7112       2.098292408197  -0.0207292521547544
      7113     2.09854259210163  -0.0232383835989798
      7114     2.09879283567331  -0.0236244038211683
      7115     2.09904313893338 -0.00820772119751416
      7116      2.0992935019032 -0.00579509480883589
      7117     2.09954392460413  -0.0125745749610218
      7118     2.09979440705755   -0.010451463738985
      7119     2.10004494928486  -0.0240104240433568
      7120     2.10029555130745  0.00392778953753753
      7121     2.10054621314672  -0.0180753631272083
      7122     2.10079693482411  -0.0324546164037307
      7123     2.10104771636104   0.0219983611887378
      7124     2.10129855777894  0.00757085538444172
      7125     2.10154945909927 -0.00181426126751674
      7126     2.10180042034349  -0.0333231619036549
      7127     2.10205144153307   0.0308285737713002
      7128     2.10230252268949  -0.0222974593073952
      7129     2.10255366383424  -0.0113200092389091
      7130     2.10280486498882  -0.0229729946962252
      7131     2.10305612617474  -0.0202708531409055
      7132     2.10330744741353  -0.0106927263778528
      7133     2.10355882872671  -0.0127434588082293
      7134     2.10381027013584  -0.0125745749610218
      7135     2.10406177166245   -0.035422146861805
      7136     2.10431333332812  -0.0394753591947845
      7137     2.10456495515442   0.0068953199956118
      7138     2.10481663716293  -0.0135154992526064
      7139     2.10506837937524  -0.0263989241681483
      7140     2.10532018181297  -0.0032859633646105
      7141     2.10557204449772  -0.0152525902524547
      7142     2.10582396745111   0.0139401890505523
      7143      2.1060759506948  -0.0123574385860408
      7144     2.10632799425041  -0.0207533784186412
      7145     2.10658009813961  -0.0105479687945321
      7146     2.10683226238406  -0.0292458233067887
      7147     2.10708448700544   0.0102247444119878
      7148     2.10733677202543 -0.00753218580868424
      7149     2.10758911746574   0.0213469520637946
      7150     2.10784152334807  -0.0172791964189444
      7151     2.10809398969414 -0.00545732711442093
      7152     2.10834651652568 -0.00524019073943989
      7153     2.10859910386443  0.00346939052368866
      7154     2.10885175173214  0.00274560260708517
      7155     2.10910446015056 0.000743122704482208
      7156     2.10935722914147   0.0159426689531553
      7157     2.10961005872665  -0.0148665700302662
      7158     2.10986294892788  0.00489284009300883
      7159     2.11011589976698 -0.00914864548909869
      7160     2.11036891126576 -0.00191076632306389
      7161     2.11062198344603 -0.00777344844755207
      7162     2.11087511632962   0.0210333106332664
      7163      2.1111283099384   0.0230116642719826
      7164     2.11138156429419  0.00296273898206623
      7165     2.11163487941888 -0.00963117076683434
      7166     2.11188825533434  -0.0211393986408297
      7167     2.11214169206245 -0.00403387754510076
      7168     2.11239518962511 -0.00700140800317503
      7169     2.11264874804422   0.0102971232036481
      7170     2.11290236734171   -0.023431393710074
      7171     2.11315604753949  -0.0009215895037058
      7172     2.11340978865951  -0.0269779545014311
      7173     2.11366359072372  -0.0200778430298112
      7174     2.11391745375407  -0.0196676965437359
      7175     2.11417137777254 -0.00248979665634666
      7176     2.11442536280111  0.00438618855138639
      7177     2.11467940886176   0.0320831394934129
      7178      2.1149335159765  -0.0132501103498517
      7179     2.11518768416734  -0.0258922726265259
      7180      2.1154419134563 0.000863754023916141
      7181     2.11569620386542  -0.0223698380990556
      7182     2.11595055541674   0.0197063661194934
      7183     2.11620496813231  -0.0111993779194752
      7184      2.1164594420342  0.00445856734304675
      7185     2.11671397714449  0.00414492591251858
      7186     2.11696857348525  -0.0184855096132836
      7187      2.1172232310786   -0.023769161404489
      7188     2.11747794994663 -0.00333421589238406
      7189     2.11773273011147   -0.010451463738985
      7190     2.11798757159523 -0.00958291823906077
      7191     2.11824247442008  -0.0354462731256918
      7192     2.11849743860814  -0.0236726563489419
      7193     2.11875246418158   0.0159185426892685
      7194     2.11900755116258 -0.00929340307241938
      7195     2.11926269957332  -0.0212600299602636
      7196     2.11951790943598 -0.00352722600347832
      7197     2.11977318077278  -0.0263747979042615
      7198     2.12002851360593  -0.0172068176272841
      7199     2.12028390795764   0.0200200075500216
      7200     2.12053936385017 -0.00948641318351363
      7201     2.12079488130575  -0.0315136921121462
      7202     2.12105046034664  -0.0132501103498517
      7203     2.12130610099511 -0.00147649357310178
      7204     2.12156180327343  0.00624391087066867
      7205     2.12181756720391   -0.013443120460946
      7206     2.12207339280883  -0.0386068136948603
      7207      2.1223292801105  -0.0303073789178071
      7208     2.12258522913126  -0.0100895697806832
      7209     2.12284123989343 -0.00965529703072111
      7210     2.12309731241935  -0.0122850597943804
      7211     2.12335344673138  -0.0180271105994347
      7212     2.12360964285188  -0.0149630750858133
      7213     2.12386590080323  -0.0356634095006728
      7214     2.12412222060782   -0.017327448946718
      7215     2.12437860228804  -0.0266160605431293
      7216      2.1246350458663  -0.0242758129461114
      7217     2.12489155136501  -0.0186302671966043
      7218     2.12514811880662 -0.00984830714181538
      7219     2.12540474821355  -0.0383414247921057
      7220     2.12566143960826  -0.0113200092389091
      7221     2.12591819301321  -0.0237209088767154
      7222     2.12617500845088  -0.0202708531409055
      7223     2.12643188594375   0.0124443606895718
      7224     2.12668882551431 -0.00837660504472164
      7225     2.12694582718506  -0.0230212472239987
      7226     2.12720289097854  -0.0386550662226339
      7227     2.12746001691725  -0.0211635249047165
      7228     2.12771720502374 -0.00207965017027137
      7229     2.12797445532057  -0.0364354499450499
      7230     2.12823176783028  -0.0349637478479562
      7231     2.12848914257545 -0.00977592835015503
      7232     2.12874657957867  -0.0161452620162657
      7233     2.12900407886251  -0.0385585611670868
      7234      2.1292616404496    -0.01566273673853
      7235     2.12951926436254  -0.0223698380990556
      7236     2.12977695062396  -0.0144322972803041
      7237     2.13003469925649   -0.047750667707951
      7238     2.13029251028279  -0.0328888891536928
      7239     2.13055038372551  -0.0373039954449741
      7240     2.13080831960731  -0.0328888891536928
      7241     2.13106631795089  -0.0353256418062579
      7242     2.13132437877893   -0.045410420110933
      7243     2.13158250211413  -0.0467373646247061
      7244     2.13184068797922  -0.0393306016114638
      7245      2.1320989363969  -0.0515143648742891
      7246     2.13235724738992  -0.0438904654860657
      7247     2.13261562098103  -0.0349154953201826
      7248     2.13287405719297   -0.012116175947173
      7249     2.13313255604853  -0.0564361227071927
      7250     2.13339111757047  -0.0385585611670868
      7251      2.1336497417816  -0.0272915959319593
      7252      2.1339084287047 -0.00157299862864893
      7253      2.1341671783626  -0.0081594686697406
      7254     2.13442599077812  -0.0309587880427502
      7255     2.13468486597409  -0.0246377069044132
      7256     2.13494380397336  -0.0253373685571299
      7257     2.13520280479879  -0.0516832487214965
      7258     2.13546186847323  -0.0456034302220273
      7259     2.13572099501959  -0.0334196669592021
      7260     2.13598018446073  -0.0562431125960985
      7261     2.13623943681957  -0.0565808802905134
      7262     2.13649875211901   -0.039306475347577
      7263     2.13675813038198  -0.0358564196117671
      7264     2.13701757163142  -0.0372798691810873
      7265     2.13727707589027  -0.0358564196117671
      7266     2.13753664318149  -0.0317308284871273
      7267     2.13779627352805  -0.0376658894032758
      7268     2.13805596695292  -0.0247100856960735
      7269     2.13831572347909  -0.0445901271387824
      7270     2.13857554312957  -0.0429012886667077
      7271     2.13883542592738  -0.0359046721395407
      7272     2.13909537189553  -0.0392823490836903
      7273     2.13935538105706  -0.0525759204853075
      7274     2.13961545343501  -0.0452174099998388
      7275     2.13987558905245  0.00392778953753753
      7276     2.14013578793244    0.013530042564477
      7277     2.14039605009807  -0.0276776161541478
      7278     2.14065637557242  -0.0302832526539203
      7279     2.14091676437859  -0.0232866361267533
      7280     2.14117721653971  -0.0408505562363311
      7281     2.14143773207889  -0.0489569809022901
      7282     2.14169831101928   -0.040754051180784
      7283     2.14195895338401  -0.0399096319447466
      7284     2.14221965919625  -0.0362906923617292
      7285     2.14248042847917  -0.0225869744740366
      7286     2.14274126125595  -0.0387756975420678
      7287     2.14300215754979  -0.0601033148179837
      7288     2.14326311738388  -0.0218390602935464
      7289     2.14352414078144  -0.0461824605553101
      7290      2.1437852277657   -0.057184036887683
      7291      2.1440463783599  -0.0356634095006728
      7292     2.14430759258728  -0.0319479648621083
      7293     2.14456887047111  -0.0270503332930914
      7294     2.14483021203466  -0.0285220353901852
      7295     2.14509161730121    -0.02121177743249
      7296     2.14535308629405  -0.0396201167781052
      7297      2.1456146190365   -0.024541201848866
      7298     2.14587621555187  -0.0439145917499525
      7299     2.14613787586348   -0.067510077831226
      7300     2.14639959999468  -0.0378347732504833
      7301     2.14666138796883  -0.0484262030967809
      7302     2.14692323980927   -0.031200050681618
      7303     2.14718515553939  -0.0461342080275365
      7304     2.14744713518258  -0.0157351155301904
      7305     2.14770917876222  -0.0418156067918024
      7306     2.14797128630173  -0.0343364649868998
      7307     2.14823345782453  -0.0657971130952644
      7308     2.14849569335405  -0.0229971209601119
      7309     2.14875799291374  -0.0402715259030483
      7310     2.14902035652703  -0.0555917034711553
      7311     2.14928278421741   -0.043528571527764
      7312     2.14954527600835  -0.0310311668344106
      7313     2.14980783192334  -0.0484020768328941
      7314     2.15007045198588  -0.0489328546384033
      7315     2.15033313621948  -0.0389687076531621
      7316     2.15059588464765  -0.0432390563611226
      7317     2.15085869729395  -0.0503804304716103
      7318     2.15112157418191  -0.0443729907638014
      7319     2.15138451533509  -0.0316343234315801
      7320     2.15164752077707  -0.0284014040707513
      7321     2.15191059053141  -0.0423705108611984
      7322     2.15217372462172  -0.0301867475983732
      7323     2.15243692307159  -0.0680891081645088
      7324     2.15270018590465  -0.0485950869439884
      7325     2.15296351314451  -0.0412607027224064
      7326     2.15322690481483  -0.0350361266396165
      7327     2.15349036093924  -0.0598137996513423
      7328     2.15375388154141  -0.0474370262774228
      7329     2.15401746664501  -0.0347466114729751
      7330     2.15428111627373  -0.0412848289862932
      7331     2.15454483045127  -0.0465443545136118
      7332     2.15480860920132  -0.0673653202479053
      7333     2.15507245254762  -0.0248307170155074
      7334     2.15533636051389  -0.0318514598065612
      7335     2.15560033312387  -0.0410194400835386
      7336     2.15586437040132  -0.0356392832367861
      7337     2.15612847237001  -0.0153732215718886
      7338     2.15639263905371  -0.0573287944710037
      7339     2.15665687047622  -0.0209705147936222
      7340     2.15692116666132  -0.0329130154175796
      7341     2.15718552763285  -0.0175204590578123
      7342     2.15744995341461  -0.0367249651116913
      7343     2.15771444403045  -0.0541923801657219
      7344     2.15797899950422  -0.0444936220832353
      7345     2.15824361985977  -0.0348431165285222
      7346     2.15850830512097  -0.0247583382238471
      7347     2.15877305531171  -0.0398855056808598
      7348     2.15903787045589  -0.0227799845851309
      7349      2.1593027505774  -0.0379312783060304
      7350     2.15956769570017  -0.0512007234437609
      7351     2.15983270584813  -0.0435526977916508
      7352     2.16009778104521   -0.042756531083387
      7353     2.16036292131538  -0.0392340965559167
      7354     2.16062812668259  -0.0367008388478045
      7355     2.16089339717083 -0.00644650393377902
      7356     2.16115873280408  -0.0476300363885171
      7357     2.16142413360634  -0.0462548393469704
      7358     2.16168959960162  -0.0320685961815422
      7359     2.16195513081395  -0.0280636363763363
      7360     2.16222072726737   -0.070067461803225
      7361     2.16248638898592  -0.0383172985282189
      7362     2.16275211599366  -0.0380760358893511
      7363     2.16301790831466  -0.0322616062926365
      7364     2.16328376597301  -0.0160970094884921
      7365      2.1635496889928  -0.0525276679575339
      7366     2.16381567739813  -0.0368214701672384
      7367     2.16408173121313  -0.0520692689436851
      7368     2.16434785046193  -0.0436009503194243
      7369     2.16461403516866   -0.031875586070448
      7370     2.16488028535749  -0.0271709646125253
      7371     2.16514660105258  -0.0437698341666318
      7372      2.1654129822781  -0.0680167293728484
      7373     2.16567942905825  -0.0182442469744157
      7374     2.16594594141723  -0.0253132422932431
      7375     2.16621251937925    -0.05585709237391
      7376     2.16647916296854  -0.0532273296102506
      7377     2.16674587220933   -0.040754051180784
      7378     2.16701264712588  -0.0643012847342839
      7379     2.16727948774245  -0.0501391678327425
      7380      2.1675463940833  -0.0376176368755022
      7381     2.16781336617273  -0.0549885468739858
      7382     2.16808040403503  -0.0684027495950369
      7383     2.16834750769452  -0.0251926109738092
      7384     2.16861467717551  -0.0381001621532379
      7385     2.16888191250233  -0.0521657739992322
      7386     2.16914921369933  -0.0378588995143701
      7387     2.16941658079088  -0.0451691574720652
      7388     2.16968401380133  -0.0384379298476529
      7389     2.16995151275507  -0.0272915959319593
      7390      2.1702190776765   -0.035205010486824
      7391     2.17048670859001  -0.0385585611670868
      7392     2.17075440552003  -0.0419844906390099
      7393     2.17102216849098  -0.0442523594443675
      7394     2.17128999752731  -0.0496807688188936
      7395     2.17155789265347  -0.0232866361267533
      7396     2.17182585389393  -0.0279188787930156
      7397     2.17209388127316  -0.0321892275009761
      7398     2.17236197481565   -0.051297228499308
      7399     2.17263013454591  -0.0485709606801016
      7400     2.17289836048844  -0.0389445813892753
      7401     2.17316665266779  -0.0333714144314285
      7402     2.17343501110847  -0.0260129039459598
      7403     2.17370343583505  -0.0525276679575339
      7404     2.17397192687209  -0.0267125655986765
      7405     2.17424048424415  -0.0558329661100232
      7406     2.17450910797583  -0.0476059101246303
      7407     2.17477779809173  -0.0248307170155074
      7408     2.17504655461646  -0.0429977937222548
      7409     2.17531537757464  -0.0525035416936472
      7410      2.1755842669909  -0.0520692689436851
      7411      2.1758532228899  -0.0539028649990805
      7412     2.17612224529629  -0.0328647628898061
      7413     2.17639133423475   -0.051297228499308
      7414     2.17666048972995     -0.0385344349032
      7415     2.17692971180661   -0.047412900013536
      7416     2.17719900048941  -0.0615508906511907
      7417     2.17746835580309   -0.055302188304514
      7418     2.17773777777238   -0.028425530334638
      7419     2.17800726642203  -0.0203191056686791
      7420     2.17827682177678   -0.042201627013991
      7421     2.17854644386142  -0.0504045567354971
      7422     2.17881613270072  -0.0491017384856108
      7423     2.17908588831948  -0.0224422168907159
      7424      2.1793557107425  -0.0165071559745674
      7425      2.1796255999946  -0.0428771624028209
      7426     2.17989555610062  -0.0392099702920299
      7427      2.1801655790854  -0.0432390563611226
      7428     2.18043566897379  -0.0277017424180346
      7429     2.18070582579066  -0.0177858479605669
      7430     2.18097604956089  -0.0177134691689065
      7431     2.18124634030938  -0.0325269951953911
      7432     2.18151669806103  -0.0368455964311252
      7433     2.18178712284076  -0.0435526977916508
      7434     2.18205761467349  -0.0506940719021385
      7435     2.18232817358418  -0.0192092975298871
      7436     2.18259879959777  -0.0342882124591262
      7437     2.18286949273923  -0.0327441315703721
      7438     2.18314025303354  -0.0452415362637256
      7439     2.18341108050569  -0.0525276679575339
      7440      2.1836819751807  -0.0355186519173522
      7441     2.18395293708356   -0.050525188054931
      7442     2.18422396623932  -0.0277499949458081
      7443     2.18449506267301  -0.0502356728882896
      7444     2.18476622640968  -0.0345536013618808
      7445     2.18503745747441  -0.0346983589452015
      7446     2.18530875589228  -0.0342640861952394
      7447     2.18558012168837  -0.0423705108611984
      7448     2.18585155488778  -0.0209222622658486
      7449     2.18612305551564  -0.0460135767081026
      7450     2.18639462359707  -0.0321168487093158
      7451     2.18666625915721  -0.0434079402083301
      7452     2.18693796222122  -0.0372316166533137
      7453     2.18720973281427  -0.0455793039581405
      7454     2.18748157096152  -0.0419121118473496
      7455     2.18775347668818  -0.0384138035837661
      7456     2.18802545001944  -0.0514902386104023
      7457     2.18829749098053  -0.0826854978160123
      7458     2.18856959959667  -0.0651698302342081
      7459      2.1888417758931  -0.0342640861952394
      7460     2.18911401989507  -0.0239139189878097
      7461     2.18938633162786  -0.0137085093637006
      7462     2.18965871111675  -0.0702604719143192
      7463     2.18993115838701  -0.0269055757097707
      7464     2.19020367346396  -0.0407057986530104
      7465     2.19047625637292  -0.0517073749853833
      7466     2.19074890713921 -0.00955879197517399
      7467     2.19102162578817  -0.0369662277505591
      7468     2.19129441234517  -0.0484744556245544
      7469     2.19156726683556  -0.0313448082649388
      7470     2.19184018928473  -0.0646873049564724
      7471     2.19211317971807   -0.034312338723013
      7472     2.19238623816099  -0.0382207934726718
      7473     2.19265936463889  -0.0351085054312768
      7474     2.19293255917722  -0.0675342040951128
      7475     2.19320582180142  -0.0574252995265508
      7476     2.19347915253694  -0.0379554045699172
      7477     2.19375255140925   -0.057521804582098
      7478     2.19402601844383  -0.0637946331926615
      7479     2.19429955366618  -0.0655558504563966
      7480      2.1945731571018  -0.0288356768207133
      7481     2.19484682877621  -0.0484020768328941
      7482     2.19512056871494  -0.0527206780686282
      7483     2.19539437694355  -0.0734210124834877
      7484     2.19566825348758  -0.0452656625276124
      7485      2.1959421983726  -0.0716356689558658
      7486     2.19621621162421  -0.0532032033463639
      7487     2.19649029326799  -0.0561466075405513
      7488     2.19676444332956  -0.0529136881797225
      7489     2.19703866183453  -0.0476059101246303
      7490     2.19731294880854  -0.0492223698050447
      7491     2.19758730427724  -0.0541923801657219
      7492     2.19786172826628  -0.0246377069044132
      7493     2.19813622080135  -0.0216460501824521
      7494     2.19841078190812  -0.0336850558619567
      7495     2.19868541161229  -0.0499944102494218
      7496     2.19896010993958  -0.0367490913755781
      7497     2.19923487691571   -0.047967804082932
      7498     2.19950971256641  -0.0545301478601369
      7499     2.19978461691744  -0.0318032072787876
      7500     2.20005958999455  -0.0178341004883404
      7501     2.20033463182353 -0.00999306472513607
      7502     2.20060974243016  -0.0351326316951636
      7503     2.20088492184024  -0.0290286869318076
      7504     2.20116017007959  -0.0374728792921815
      7505     2.20143548717403  -0.0402473996391616
      7506     2.20171087314941  -0.0440352230693864
      7507     2.20198632803158   -0.053854612471307
      7508      2.2022618518464  -0.0516591224576098
      7509     2.20253744461975  -0.0519486376242512
      7510     2.20281310637752  -0.0454827989025934
      7511     2.20308883714563  -0.0580043298598336
      7512     2.20336463694998  -0.0342158336674659
      7513      2.2036405058165  -0.0312483032093916
      7514     2.20391644377115   -0.026543681751469
      7515     2.20419245083988   -0.043866339222179
      7516     2.20446852704865  -0.0575941833737583
      7517     2.20474467242345  -0.0297524748484111
      7518     2.20502088699028  -0.0583903500820221
      7519     2.20529717077514   -0.033757434653617
      7520     2.20557352380406  -0.0495118849716861
      7521     2.20584994610307  -0.0284737828624116
      7522     2.20612643769822  -0.0326958790425986
      7523     2.20640299861557  -0.0400785157919541
      7524     2.20667962888119  -0.0172791964189444
      7525     2.20695632852118  -0.0492947485967051
      7526     2.20723309756163  -0.0665932798035282
      7527     2.20750993602865  -0.0563396176516456
      7528     2.20778684394837   -0.022104449196301
      7529     2.20806382134693  -0.0369903540144459
      7530     2.20834086825049  -0.0278223737374685
      7531     2.20861798468521  -0.0206809996269808
      7532     2.20889517067726  -0.0229247421684516
      7533     2.20917242625284  -0.0609477340540211
      7534     2.20944975143816  -0.0613820068039832
      7535     2.20972714625944  -0.0424670159167456
      7536     2.21000461074289  -0.0353015155423711
      7537     2.21028214491478  -0.0250719796543753
      7538     2.21055974880136 -0.00526431700332668
      7539     2.21083742242889  -0.0274604797791667
      7540     2.21111516582367  -0.0475335313329699
      7541     2.21139297901199  -0.0403680309585955
      7542     2.21167086202016   -0.037086859069993
      7543      2.2119488148745  -0.0401750208475012
      7544     2.21222683760136  -0.0194264339048681
      7545     2.21250493022708  -0.0247100856960735
[truncated: 395,132 more chars]
