# Supplementary material for: Sustainable Electrochemical Strategy for Selective Double Bond Oxidation in the Presence of Aldehyde Groups with Mo─N─O Catalysts
Source: Adv Sci (Weinh). 2025 Jun 23;12(36):e06584. doi: 10.1002/advs.202506584 (PMC12463080; doi:10.1002/advs.202506584)
Supplement: Supplementary file 2 — Supporting Information [file ADVS-12-e06584-s002.zip › EPR/Mo N]

     index            Field [G]         Intensity []

         1                  200   -0.162482813239039
         2                200.4   -0.158405474642172
         3                200.8   -0.166656656891452
         4                201.2   -0.168128358988546
         5                201.6   -0.181204794015182
         6                  202   -0.160094313114247
         7                202.4   -0.165643353808207
         8                202.8    -0.12535249311728
         9                203.2   -0.161035237405832
        10                203.6   -0.171795551099337
        11                  204     -0.1683937478913
        12                204.4   -0.149020357990214
        13                204.8   -0.125400745645054
        14                205.2   -0.170854626807752
        15                205.6   -0.159901303003153
        16                  206   -0.168562631738508
        17                206.4   -0.148586085240252
        18                206.8   -0.167911222613565
        19                207.2   -0.142988792018518
        20                207.6   -0.150588565142855
        21                  208    -0.14409860015731
        22                208.4   -0.180312122251371
        23                208.8   -0.165305586113792
        24                209.2   -0.164364661822208
        25                209.6   -0.154424641100853
        26                  210   -0.140913933324255
        27                210.4   -0.171071763182733
        28                210.8   -0.152373908670477
        29                211.2     -0.1587191160727
        30                211.6    -0.13015361963075
        31                  212     -0.1448465143378
        32                212.4   -0.148200065018063
        33                212.8   -0.148055307434742
        34                213.2   -0.135268387574748
        35                213.6   -0.171892056154884
        36                  214   -0.171481909668808
        37                214.4   -0.146511226545988
        38                214.8   -0.143712579935122
        39                215.2   -0.156258237156249
        40                215.6    -0.14544967093497
        41                  216   -0.156837267489531
        42                216.4   -0.159901303003153
        43                216.8   -0.131697700519504
        44                217.2   -0.148610211504139
        45                217.6   -0.141372332338104
        46                  218    -0.13360367536656
        47                218.4   -0.147596908420894
        48                218.8   -0.175510995737901
        49                219.2   -0.157657560461682
        50                219.6   -0.172543465279827
        51                  220   -0.166536025572018
        52                220.4   -0.160818101030851
        53                220.8   -0.136547079560747
        54                221.2   -0.142482140476896
        55                221.6    -0.13374843294988
        56                  222   -0.158453727169946
        57                222.4   -0.166849667002546
        58                222.8   -0.125231861797846
        59                223.2    -0.17732046552941
        60                223.6   -0.164605924461075
        61                  224   -0.157947075628323
        62                224.4   -0.161879656641869
        63                224.8   -0.133531296574899
        64                225.2   -0.160986984878058
        65                225.6   -0.154207504725872
        66                  226   -0.173291379460317
        67                226.4   -0.148031181170856
        68                226.8   -0.177634106959938
        69                227.2   -0.137319120005124
        70                227.6   -0.136185185602445
        71                  228   -0.147500403365346
        72                228.4   -0.151625994489986
        73                228.8   -0.169407050974545
        74                229.2     -0.1545211461564
        75                229.6   -0.155751585614626
        76                  230   -0.147500403365346
        77                230.4   -0.162965338516774
        78                230.8   -0.150299049976213
        79                231.2   -0.143302433449046
        80                231.6   -0.157633434197795
        81                  232   -0.159177515086549
        82                232.4   -0.142626898060216
        83                232.8   -0.157609307933908
        84                233.2    -0.16284470719734
        85                233.6    -0.16134887883636
        86                  234   -0.176693182668354
        87                234.4   -0.161783151586322
        88                234.8   -0.130612018644599
        89                235.2   -0.153676726920363
        90                235.6   -0.163665000169491
        91                  236   -0.177513475640504
        92                236.4   -0.184244703264917
        93                236.8   -0.162531065766812
        94                237.2   -0.138597811991124
        95                237.6   -0.146487100282102
        96                  238   -0.131166922713995
        97                238.4   -0.149792398434591
        98                238.8   -0.137584508907879
        99                239.2   -0.142047867726934
       100                239.6   -0.143302433449046
       101                  240   -0.194908511902874
       102                240.4   -0.143012918282405
       103                240.8   -0.140431408046519
       104                241.2   -0.163882136544472
       105                241.6   -0.162120919280737
       106                  242   -0.152880560212099
       107                242.4   -0.163303106211189
       108                242.8   -0.155051923961909
       109                243.2   -0.155679206822966
       110                243.6    -0.14619758511546
       111                  244   -0.157826444308889
       112                244.4   -0.158912126183795
       113                244.8   -0.145763312365498
       114                245.2   -0.180432753570805
       115                245.6   -0.163061843572321
       116                  246   -0.151432984378892
       117                246.4   -0.137922276602294
       118                246.8    -0.16074572223919
       119                247.2   -0.146511226545988
       120                247.6   -0.161710772794661
       121                  248   -0.154328136045306
       122                248.4   -0.131432311616749
       123                248.8   -0.153459590545382
       124                249.2   -0.149840650962364
       125                249.6   -0.160046060586473
       126                  250   -0.149792398434591
       127                250.4   -0.140286650463198
       128                250.8   -0.157078530128399
       129                251.2   -0.129067937755845
       130                251.6    -0.16352024258617
       131                  252   -0.164726555780509
       132                252.4   -0.147259140726479
       133                252.8   -0.151095216684477
       134                253.2   -0.151360605587232
       135                253.6   -0.175100849251826
       136                  254   -0.159684166628172
       137                254.4   -0.145908069948819
       138                254.8   -0.113771886451624
       139                255.2   -0.156113479572928
       140                255.6   -0.147645160948667
       141                  256   -0.121757679798149
       142                256.4   -0.128175265992034
       143                256.8   -0.143881463782329
       144                257.2   -0.159587661572625
       145                257.6   -0.138284170560595
       146                  258   -0.167283939752508
       147                258.4    -0.15789882310055
       148                258.8   -0.174087546168581
       149                259.2   -0.159153388822663
       150                259.6   -0.189190587361707
       151                  260   -0.153073570323193
       152                260.4   -0.134448094602597
       153                260.8   -0.135268387574748
       154                261.2   -0.169334672182885
       155                261.6   -0.162265676864057
       156                  262   -0.157343919031154
       157                262.4   -0.193340304750234
       158                262.8   -0.135823291644144
       159                263.2   -0.122047194964791
       160                263.6   -0.143447191032367
       161                  264   -0.166439520516471
       162                264.4   -0.154086873406438
       163                264.8   -0.147017878087611
       164                265.2   -0.139249221116067
       165                265.6   -0.124073801131281
       166                  266   -0.133796685477654
       167                266.4   -0.143784958726782
       168                266.8   -0.155148429017457
       169                267.2    -0.14335068597682
       170                267.6   -0.133193528880484
       171                  268   -0.149237494365195
       172                268.4   -0.135051251199767
       173                268.8   -0.145401418407196
       174                269.2   -0.134206831963729
       175                269.6   -0.191554961222612
       176                  270      -0.164195777975
       177                270.4   -0.144436367851725
       178                270.8   -0.160021934322587
       179                271.2   -0.159804797947606
       180                271.6   -0.167838843821904
       181                  272   -0.156764888697871
       182                272.4   -0.138042907921728
       183                272.8    -0.14747627710146
       184                273.2   -0.148706716559686
       185                273.6   -0.139731746393802
       186                  274   -0.148996231726327
       187                274.4   -0.134616978449805
       188                274.8   -0.130274250950184
       189                275.2   -0.152735802628778
       190                275.6    -0.15519668154523
       191                  276   -0.147042004351498
       192                276.4   -0.150178418656779
       193                276.8   -0.158140085739418
       194                277.2   -0.128706043797543
       195                277.6   -0.154810661323042
       196                  278   -0.146318216434894
       197                278.4   -0.153821484503684
       198                278.8   -0.153242454170401
       199                279.2   -0.157247413975607
       200                279.6   -0.124146179922941
       201                  280   -0.143205928393499
       202                280.4   -0.155293186600777
       203                280.8   -0.153001191531533
       204                281.2   -0.157247413975607
       205                281.6   -0.139418104963274
       206                  282   -0.174521818918543
       207                282.4   -0.144870640601687
       208                282.8   -0.131456437880636
       209                283.2   -0.154279883517532
       210                283.6   -0.181687319292918
       211                  284    -0.15992542926704
       212                284.4   -0.135051251199767
       213                284.8   -0.141106943435349
       214                285.2   -0.123953169811847
       215                285.6   -0.128971432700297
       216                  286   -0.152566918781571
       217                286.4    -0.14882734787912
       218                286.8   -0.145811564893272
       219                287.2   -0.175679879585109
       220                287.6    -0.15512430275357
       221                  288   -0.169793071196734
       222                288.4    -0.15519668154523
       223                288.8   -0.139611115074369
       224                289.2   -0.152735802628778
       225                289.6   -0.159467030253191
       226                  290   -0.141420584865877
       227                290.4   -0.143905590046216
       228                290.8   -0.163737378961151
       229                291.2   -0.146221711379347
       230                291.6   -0.152711676364892
       231                  292   -0.134255084491503
       232                292.4   -0.148127686226403
       233                292.8   -0.152446287462137
       234                293.2   -0.158598484753267
       235                293.6   -0.161855530377982
       236                  294   -0.143809084990669
       237                294.4   -0.152591045045458
       238                294.8   -0.145546175990517
       239                295.2   -0.192809526944724
       240                295.6   -0.166367141724811
       241                  296   -0.156740762433984
       242                296.4    -0.16981719746062
       243                296.8   -0.153724979448136
       244                297.2   -0.180698142473559
       245                297.6    -0.16629476293315
       246                  298   -0.128995558964184
       247                298.4   -0.160239070697568
       248                298.8   -0.154231630989759
       249                299.2   -0.165305586113792
       250                299.6   -0.139490483754935
       251                  300   -0.158019454419984
       252                300.4   -0.156427121003456
       253                300.8   -0.152398034934363
       254                301.2   -0.160456207072549
       255                301.6   -0.180625763681899
       256                  302    -0.16007018685036
       257                302.4    -0.15789882310055
       258                302.8   -0.154955418906362
       259                303.2   -0.161590141475228
       260                303.6   -0.172929485502015
       261                  304   -0.193509188597441
       262                304.4    -0.14402622136565
       263                304.8   -0.147452150837573
       264                305.2   -0.154086873406438
       265                305.6   -0.145642681046064
       266                  306   -0.137439751324558
       267                306.4   -0.144146852685084
       268                306.8   -0.139562862546595
       269                307.2   -0.152735802628778
       270                307.6   -0.162410434447378
       271                  308   -0.158164212003304
       272                308.4   -0.152759928892665
       273                308.8   -0.146487100282102
       274                309.2   -0.133917316797088
       275                309.6    -0.15107109042059
       276                  310   -0.152301529878816
       277                310.4   -0.151264100531685
       278                310.8    -0.15797120189221
       279                311.2   -0.150467933823421
       280                311.6   -0.156354742211796
       281                  312   -0.159660040364285
       282                312.4   -0.137922276602294
       283                312.8   -0.135461397685842
       284                313.2   -0.163568495113944
       285                313.6   -0.201229593041212
       286                  314   -0.139032084741086
       287                314.4   -0.173001864293676
       288                314.8   -0.143374812240707
       289                315.2   -0.138453054407803
       290                315.6    -0.14207199399082
       291                  316   -0.166463646780358
       292                316.4   -0.169141662071791
       293                316.8    -0.12325350815913
       294                317.2   -0.124315063770148
       295                317.6   -0.133820811741541
       296                  318   -0.148127686226403
       297                318.4   -0.149961282281798
       298                318.8   -0.151481236906666
       299                319.2   -0.170637490432771
       300                319.6   -0.173991041113034
       301                  320   -0.157392171558927
       302                320.4    -0.18429295579269
       303                320.8   -0.144243357740631
       304                321.2   -0.185475142723142
       305                321.6   -0.169648313613413
       306                  322   -0.144291610268404
       307                322.4   -0.148103559962516
       308                322.8   -0.158067706947757
       309                323.2    -0.16067334344753
       310                323.6   -0.137512130116218
       311                  324   -0.185378637667595
       312                324.4   -0.145594428518291
       313                324.8     -0.1516018682261
       314                325.2   -0.148344822601384
       315                325.6   -0.139804125185463
       316                  326   -0.163375485002849
       317                326.4   -0.157657560461682
       318                326.8   -0.167139182169188
       319                327.2   -0.150009534809572
       320                327.6   -0.162820580933454
       321                  328   -0.167790591294131
       322                328.4    -0.14327830718516
       323                328.8   -0.143567822351801
       324                329.2   -0.159491156517077
       325                329.6   -0.175124975515713
       326                  330   -0.160118439378134
       327                330.4   -0.153314832962061
       328                330.8   -0.150878080309496
       329                331.2    -0.15370085318425
       330                331.6   -0.143495443560141
       331                  332    -0.13374843294988
       332                332.4   -0.137970529130067
       333                332.8   -0.179515955543107
       334                333.2   -0.144122726421197
       335                333.6   -0.127234341700449
       336                  334    -0.16007018685036
       337                334.4   -0.160938732350284
       338                334.8   -0.149599388323497
       339                335.2    -0.14199961519916
       340                335.6     -0.1461252063238
       341                  336   -0.191144814736536
       342                336.4    -0.15302531779542
       343                336.8   -0.170540985377224
       344                337.2   -0.155606828031305
       345                337.6   -0.193050789583592
       346                  338   -0.174811334085184
       347                338.4   -0.166077626558169
       348                338.8   -0.129067937755845
       349                339.2   -0.165932868974848
       350                339.6   -0.142892286962971
       351                  340    -0.12947808424192
       352                340.4   -0.140913933324255
       353                340.8   -0.173001864293676
       354                341.2   -0.136691837144068
       355                341.6   -0.135895670435804
       356                  342   -0.139442231227161
       357                342.4   -0.143616074879574
       358                342.8   -0.161927909169643
       359                343.2   -0.139080337268859
       360                343.6   -0.122047194964791
       361                  344   -0.155462070447985
       362                344.4   -0.145908069948819
       363                344.8   -0.153628474392589
       364                345.2   -0.135461397685842
       365                345.6    -0.15377323197591
       366                  346   -0.154690030003608
       367                346.4   -0.147741666004214
       368                346.8   -0.133265907672145
       369                347.2   -0.134013821852635
       370                347.6    -0.13705373110237
       371                  348   -0.146728362920969
       372                348.4   -0.162651697086246
       373                348.8   -0.159129262558776
       374                349.2   -0.139755872657689
       375                349.6   -0.165498596224886
       376                  350   -0.138501306935577
       377                350.4   -0.152398034934363
       378                350.8   -0.151239974267798
       379                351.2   -0.178116632237674
       380                351.6     -0.1516018682261
       381                  352   -0.142216751574141
       382                352.4   -0.129743473144674
       383                352.8   -0.167356318544169
       384                353.2   -0.152036140976062
       385                353.6   -0.144798261810027
       386                  354   -0.134303337019276
       387                354.4    -0.15444876736474
       388                354.8   -0.149840650962364
       389                355.2   -0.156113479572928
       390                355.6   -0.155269060336891
       391                  356   -0.169479429766206
       392                356.4   -0.139586988810482
       393                356.8   -0.162145045544624
       394                357.2    -0.16209679301685
       395                357.6   -0.188925198458952
       396                  358    -0.16426815676666
       397                358.4   -0.181976834459559
       398                358.8   -0.155486196711872
       399                359.2   -0.167766465030244
       400                359.6    -0.13570266032471
       401                  360   -0.167742338766357
       402                360.4   -0.169575934821753
       403                360.8   -0.156113479572928
       404                361.2   -0.150516186351194
       405                361.6   -0.146269963907121
       406                  362   -0.137825771546747
       407                362.4   -0.177706485751598
       408                362.8   -0.157175035183946
       409                363.2   -0.161131742461379
       410                363.6   -0.147765792268101
       411                  364   -0.164702429516623
       412                364.4   -0.120382482756603
       413                364.8   -0.129695220616901
       414                365.2   -0.147934676115309
       415                365.6   -0.135389018894182
       416                  366   -0.150829827781722
       417                366.4    -0.13090153381124
       418                366.8   -0.165522722488773
       419                367.2   -0.123374139478564
       420                367.6   -0.145497923462744
       421                  368   -0.161710772794661
       422                368.4   -0.163737378961151
       423                368.8     -0.1599978080587
       424                369.2   -0.127282594228223
       425                369.6   -0.156378868475683
       426                  370   -0.150226671184553
       427                370.4   -0.138380675616143
       428                370.8   -0.171481909668808
       429                371.2   -0.146221711379347
       430                371.6   -0.149599388323497
       431                  372   -0.147452150837573
       432                372.4   -0.116401649215284
       433                372.8   -0.156861393753418
       434                373.2   -0.135943922963578
       435                373.6   -0.141010438379802
       436                  374   -0.169479429766206
       437                374.4    -0.15932227266987
       438                374.8   -0.143109423337952
       439                375.2   -0.170661616696658
       440                375.6   -0.141492963657538
       441                  376   -0.132373235908334
       442                376.4   -0.133362412727692
       443                376.8    -0.13915271606052
       444                377.2   -0.144484620379499
       445                377.6   -0.155027797698023
       446                  378   -0.157778191781116
       447                378.4   -0.139538736282708
       448                378.8   -0.148586085240252
       449                379.2   -0.153411338017608
       450                379.6    -0.15857435848938
       451                  380   -0.140286650463198
       452                380.4   -0.139418104963274
       453                380.8   -0.186802087236915
       454                381.2   -0.172639970335374
       455                381.6   -0.140093640352104
       456                  382   -0.140793302004821
       457                382.4    -0.13915271606052
       458                382.8   -0.111962416660116
       459                383.2     -0.1267759426866
       460                383.6   -0.160866353558624
       461                  384   -0.152253277351043
       462                384.4   -0.134616978449805
       463                384.8   -0.171071763182733
       464                385.2   -0.145329039615536
       465                385.6   -0.140865680796481
       466                  386   -0.150202544920666
       467                386.4   -0.173098369349223
       468                386.8   -0.132590372283315
       469                387.2   -0.148658464031912
       470                387.6   -0.143760832462895
       471                  388    -0.10938090642423
       472                388.4   -0.136595332088521
       473                388.8   -0.156427121003456
       474                389.2   -0.133434791519352
       475                389.6   -0.162796454669567
       476                  390   -0.130081240839089
       477                390.4   -0.135919796699691
       478                390.8   -0.143181802129612
       479                391.2   -0.135678534060823
       480                391.6   -0.161397131364133
       481                  392   -0.147114383143158
       482                392.4   -0.149358125684629
       483                392.8   -0.160142565642021
       484                393.2    -0.15242216119825
       485                393.6    -0.16067334344753
       486                  394   -0.125714387075582
       487                394.4   -0.138790822102218
       488                394.8   -0.151046964156704
       489                395.2   -0.159201641350436
       490                395.6   -0.123615402117432
       491                  396   -0.189238839889481
       492                396.4   -0.125931523450563
       493                396.8   -0.142916413226858
       494                397.2   -0.179129935320919
       495                397.6   -0.166343015460924
       496                  398   -0.122047194964791
       497                398.4   -0.144122726421197
       498                398.8   -0.126365796200525
       499                399.2   -0.170203217682809
       500                399.6   -0.141131069699236
       501                  400   -0.138235918032822
       502                400.4   -0.145835691157158
       503                400.8   -0.110249451924154
       504                401.2   -0.141420584865877
       505                401.6   -0.149913029754025
       506                  402   -0.147789918531988
       507                402.4   -0.143205928393499
       508                402.8   -0.184727228542652
       509                403.2   -0.143953842573989
       510                403.6   -0.153194201642627
       511                  404   -0.156402994739569
       512                404.4   -0.132517993491654
       513                404.8   -0.157199161447833
       514                405.2   -0.155679206822966
       515                405.6   -0.148103559962516
       516                  406   -0.153121822850967
       517                406.4   -0.161662520266888
       518                406.8   -0.172374581432619
       519                407.2   -0.148417201393044
       520                407.6   -0.143857337518442
       521                  408    -0.14972001964293
       522                408.4   -0.152301529878816
       523                408.8   -0.135461397685842
       524                409.2    -0.14409860015731
       525                409.6   -0.162820580933454
       526                  410   -0.151794878337194
       527                410.4   -0.146173458851573
       528                410.8   -0.167139182169188
       529                411.2   -0.141830731351953
       530                411.6   -0.162120919280737
       531                  412   -0.162386308183491
       532                412.4   -0.167983601405225
       533                412.8   -0.146921373032064
       534                413.2    -0.14470175675448
       535                413.6   -0.153049444059307
       536                  414   -0.145353165879423
       537                414.4   -0.134882367352559
       538                414.8   -0.120310103964942
       539                415.2   -0.141372332338104
       540                415.6   -0.154400514836966
       541                  416   -0.153604348128702
       542                416.4   -0.173436137043638
       543                416.8    -0.13090153381124
       544                417.2   -0.148103559962516
       545                417.6   -0.153266580434288
       546                  418   -0.136740089671841
       547                418.4   -0.152229151087156
       548                418.8   -0.124652831464563
       549                419.2   -0.170951131863299
       550                419.6   -0.158887999919908
       551                  420   -0.143640201143461
       552                420.4   -0.173219000668657
       553                420.8   -0.159660040364285
       554                421.2   -0.132131973269466
       555                421.6   -0.143326559712933
       556                  422   -0.130008862047429
       557                422.4    -0.15437638857308
       558                422.8   -0.159056883767115
       559                423.2   -0.147090256879271
       560                423.6   -0.163399611266736
       561                  424   -0.174232303751902
       562                424.4   -0.151167595476137
       563                424.8   -0.142361509157462
       564                425.2   -0.156499499795116
       565                425.6   -0.142771655643537
       566                  426    -0.15107109042059
       567                426.4   -0.157416297822814
       568                426.8    -0.13502712493588
       569                427.2   -0.148200065018063
       570                427.6   -0.141227574754783
       571                  428    -0.13029837721407
       572                428.4   -0.162434560711265
       573                428.8   -0.148055307434742
       574                429.2   -0.148658464031912
       575                429.6   -0.151046964156704
       576                  430   -0.140238397935425
       577                430.4   -0.142240877838028
       578                430.8   -0.164316409294434
       579                431.2   -0.134809988560899
       580                431.6    -0.13090153381124
       581                  432   -0.169961955043941
       582                432.4   -0.137753392755086
       583                432.8   -0.171506035932695
       584                433.2   -0.175124975515713
       585                433.6   -0.159056883767115
       586                  434   -0.131552942936183
       587                434.4   -0.151867257128854
       588                434.8   -0.145570302254404
       589                435.2   -0.155630954295192
       590                435.6   -0.143447191032367
       591                  436   -0.137343246269011
       592                436.4   -0.127982255880939
       593                436.8   -0.175921142223976
       594                437.2   -0.134641104713691
       595                437.6   -0.138235918032822
       596                  438    -0.13787402407452
       597                438.4   -0.171288899557714
       598                438.8   -0.136209311866332
       599                439.2   -0.143857337518442
       600                439.6    -0.15662013111455
       601                  440   -0.140938059588142
       602                440.4   -0.137343246269011
       603                440.8   -0.156764888697871
       604                441.2   -0.153121822850967
       605                441.6   -0.150226671184553
       606                  442   -0.134954746144219
       607                442.4   -0.159587661572625
       608                442.8   -0.137150236157917
       609                443.2  -0.0973177744808385
       610                443.6    -0.12670356389494
       611                  444   -0.152205024823269
       612                444.4   -0.129815851936335
       613                444.8   -0.131480564144523
       614                445.2   -0.150781575253949
       615                445.6    -0.14132407981033
       616                  446   -0.164099272919453
       617                446.4   -0.121468164631508
       618                446.8   -0.151408858115005
       619                447.2   -0.157054403864512
       620                447.6   -0.137898150338407
       621                  448   -0.131239301505655
       622                448.4   -0.144436367851725
       623                448.8   -0.143953842573989
       624                449.2   -0.176234783654505
       625                449.6    -0.13509950372754
       626                  450   -0.151698373281647
       627                450.4    -0.15722328771172
       628                450.8   -0.116932427020793
       629                451.2    -0.12250559397864
       630                451.6   -0.159635914100398
       631                  452   -0.149285746892968
       632                452.4    -0.13502712493588
       633                452.8    -0.12318112936747
       634                453.2    -0.11777684625683
       635                453.6   -0.171819677363223
       636                  454   -0.126172786089431
       637                454.4   -0.144822388073914
       638                454.8   -0.123350013214677
       639                455.2   -0.131794205575051
       640                455.6   -0.165691606335981
       641                  456   -0.155148429017457
       642                456.4   -0.164509419405528
       643                456.8   -0.138814948366105
       644                457.2   -0.140407281782632
       645                457.6    -0.14139645860199
       646                  458   -0.136788342199615
       647                458.4   -0.155727459350739
       648                458.8    -0.15039555503176
       649                459.2   -0.154641777475834
       650                459.6   -0.147982928643082
       651                  460   -0.177127455418316
       652                460.4   -0.150974585365043
       653                460.8   -0.110852608521324
       654                461.2   -0.127813372033732
       655                461.6   -0.130563766116825
       656                  462   -0.130081240839089
       657                462.4   -0.112637952048946
       658                462.8   -0.141613594976972
       659                463.2   -0.120865008034338
       660                463.6   -0.137439751324558
       661                  464     -0.1309739126029
       662                464.4   -0.171819677363223
       663                464.8   -0.159056883767115
       664                465.2    -0.15715090892006
       665                465.6   -0.140359029254859
       666                  466   -0.138139412977275
       667                466.4   -0.125376619381167
       668                466.8   -0.162917085989001
       669                467.2    -0.14477413554614
       670                467.6   -0.119489810992792
       671                  468   -0.170154965155035
       672                468.4   -0.148537832712478
       673                468.8   -0.142988792018518
       674                469.2   -0.155896343197947
       675                469.6   -0.137246741213464
       676                  470   -0.111745280285135
       677                470.4   -0.137705140227313
       678                470.8   -0.165956995238735
       679                471.2   -0.136209311866332
       680                471.6   -0.118476507909547
       681                  472   -0.134255084491503
       682                472.4   -0.145329039615536
       683                472.8   -0.135799165380257
       684                473.2   -0.127909877089279
       685                473.6   -0.131166922713995
       686                  474   -0.119152043298377
       687                474.4   -0.142385635421349
       688                474.8   -0.159708292892059
       689                475.2   -0.142771655643537
       690                475.6   -0.154086873406438
       691                  476    -0.15025079744844
       692                476.4   -0.116449901743057
       693                476.8      -0.117101310868
       694                477.2   -0.153628474392589
       695                477.6   -0.136812468463502
       696                  478   -0.159081010031002
       697                478.4   -0.121058018145433
       698                478.8   -0.145787438629385
       699                479.2   -0.144460494115612
       700                479.6   -0.135437271421955
       701                  480   -0.137222614949577
       702                480.4   -0.122481467714753
       703                480.8   -0.148586085240252
       704                481.2   -0.160866353558624
       705                481.6   -0.139345726171614
       706                  482   -0.147669287212554
       707                482.4   -0.131287554033429
       708                482.8   -0.142819908171311
       709                483.2   -0.148610211504139
       710                483.6   -0.120985639353772
       711                  484   -0.159804797947606
       712                484.4   -0.135340766366408
       713                484.8    -0.14680074171263
       714                485.2   -0.152518666253797
       715                485.6   -0.161759025322435
       716                  486   -0.142433887949122
       717                486.4    -0.13847718067169
       718                486.8   -0.145401418407196
       719                487.2    -0.16981719746062
       720                487.6   -0.157995328156097
       721                  488   -0.151095216684477
       722                488.4   -0.129743473144674
       723                488.8   -0.126389922464412
       724                489.2   -0.150009534809572
       725                489.6   -0.123808412228526
       726                  490   -0.153218327906514
       727                490.4   -0.139490483754935
       728                490.8   -0.164292283030547
       729                491.2   -0.138911453421652
       730                491.6   -0.134206831963729
       731                  492    -0.13854955946335
       732                492.4   -0.148417201393044
       733                492.8    -0.13367605415822
       734                493.2   -0.144798261810027
       735                493.6   -0.116908300756906
       736                  494   -0.152398034934363
       737                494.4    -0.13847718067169
       738                494.8   -0.133410665255465
       739                495.2    -0.13435158954705
       740                495.6   -0.144943019393348
       741                  496   -0.120840881770452
       742                496.4   -0.131745953047277
       743                496.8   -0.156764888697871
       744                497.2   -0.137246741213464
       745                497.6   -0.134134453172069
       746                  498   -0.119706947367773
       747                498.4   -0.159370525197644
       748                498.8   -0.132831634922183
       749                499.2   -0.161759025322435
       750                499.6   -0.148730842823572
       751                  500   -0.131794205575051
       752                500.4   -0.156764888697871
       753                500.8   -0.135051251199767
       754                501.2   -0.147452150837573
       755                501.6    -0.13157706920007
       756                  502   -0.148489580184705
       757                502.4   -0.149213368101308
       758                502.8   -0.160769848503077
       759                503.2   -0.108198719493778
       760                503.6   -0.147090256879271
       761                  504   -0.154545272420287
       762                504.4   -0.125907397186676
       763                504.8    -0.17049273284945
       764                505.2   -0.140166019143765
       765                505.6   -0.134448094602597
       766                  506    -0.12474933652011
       767                506.4    -0.13292813997773
       768                506.8   -0.124942346631205
       769                507.2   -0.122095447492564
       770                507.6   -0.153869737031457
       771                  508      -0.165474469961
       772                508.4   -0.130491387325165
       773                508.8   -0.115291841076492
       774                509.2   -0.106799396188344
       775                509.6   -0.156306489684022
       776                  510    -0.13232498338056
       777                510.4    -0.16209679301685
       778                510.8   -0.152856433948212
       779                511.2   -0.134809988560899
       780                511.6   -0.148682590295799
       781                  512   -0.182145718306766
       782                512.4   -0.111262755007399
       783                512.8   -0.162072666752963
       784                513.2    -0.16494369215549
       785                513.6   -0.152663423837118
       786                  514   -0.144363989060065
       787                514.4   -0.163978641600019
       788                514.8    -0.15437638857308
       789                515.2   -0.156451247267343
       790                515.6   -0.131311680297315
       791                  516  -0.0965457340364615
       792                516.4   -0.127547983130977
       793                516.8   -0.141951362671386
       794                517.2   -0.150009534809572
       795                517.6   -0.153218327906514
       796                  518   -0.140262524199312
       797                518.4   -0.167356318544169
       798                518.8   -0.149937156017912
       799                519.2   -0.141034564643689
       800                519.6   -0.155920469461834
       801                  520   -0.155920469461834
       802                520.4   -0.175317985626807
       803                520.8   -0.111383386326833
       804                521.2   -0.122312583867545
       805                521.6   -0.148465453920818
       806                  522     -0.1557998381424
       807                522.4   -0.129912356991882
       808                522.8   -0.143616074879574
       809                523.2   -0.188201410542349
       810                523.6   -0.188997577250613
       811                  524   -0.148344822601384
       812                524.4    -0.15242216119825
       813                524.8    -0.14680074171263
       814                525.2   -0.170565111641111
       815                525.6    -0.15092633283727
       816                  526    -0.16007018685036
       817                526.4   -0.121854184853697
       818                526.8   -0.132879887449956
       819                527.2   -0.147042004351498
       820                527.6   -0.142144372782481
       821                  528   -0.163906262808359
       822                528.4   -0.147862297323648
       823                528.8   -0.135437271421955
       824                529.2   -0.152518666253797
       825                529.6   -0.160962858614171
       826                  530    -0.15647537353123
       827                530.4   -0.151119342948364
       828                530.8    -0.16412339918334
       829                531.2   -0.136547079560747
       830                531.6   -0.154352262309193
       831                  532   -0.161879656641869
       832                532.4   -0.171071763182733
       833                532.8    -0.15242216119825
       834                533.2   -0.129646968089127
       835                533.6   -0.139635241338255
       836                  534   -0.118331750326226
       837                534.4   -0.142482140476896
       838                534.8   -0.169238167127338
       839                535.2   -0.145208408296102
       840                535.6   -0.139538736282708
       841                  536   -0.151722499545533
       842                536.4   -0.156909646281192
       843                536.8   -0.134448094602597
       844                537.2   -0.147138509407045
       845                537.6   -0.115171209757058
       846                  538     -0.1322526045889
       847                538.4   -0.153073570323193
       848                538.8   -0.145160155768329
       849                539.2   -0.117607962409623
       850                539.6    -0.15384561076757
       851                  540   -0.131938963158372
       852                540.4    -0.12602802850611
       853                540.8   -0.161759025322435
       854                541.2   -0.121106270673206
       855                541.6   -0.142795781907424
       856                  542   -0.138356549352256
       857                542.4   -0.130877407547353
       858                542.8   -0.148079433698629
       859                543.2   -0.126872447742147
       860                543.6   -0.139080337268859
       861                  544   -0.156161732100701
       862                544.4   -0.163158348627868
       863                544.8   -0.139586988810482
       864                545.2   -0.151819004601081
       865                545.6   -0.139779998921576
       866                  546   -0.155655080559079
       867                546.4   -0.162313929391831
       868                546.8   -0.171192394502167
       869                547.2   -0.133700180422107
       870                547.6   -0.145208408296102
       871                  548   -0.136426448241313
       872                548.4   -0.137439751324558
       873                548.8     -0.1309739126029
       874                549.2   -0.152470413726024
       875                549.6   -0.144363989060065
       876                  550   -0.137584508907879
       877                550.4   -0.157681686725569
       878                550.8   -0.133290033936032
       879                551.2   -0.137294993741237
       880                551.6   -0.154497019892513
       881                  552   -0.147235014462592
       882                552.4   -0.149864777226251
       883                552.8   -0.130322503477957
       884                553.2   -0.133193528880484
       885                553.6   -0.141106943435349
       886                  554    -0.15039555503176
       887                554.4   -0.161204121253039
       888                554.8   -0.170999384391073
       889                555.2   -0.174208177488015
       890                555.6   -0.141903110143613
       891                  556   -0.127934003353166
       892                556.4   -0.148320696337497
       893                556.8   -0.122770982881394
       894                557.2   -0.131094543922334
       895                557.6   -0.140986312115915
       896                  558   -0.143447191032367
       897                558.4   -0.150853954045609
       898                558.8   -0.138863200893878
       899                559.2   -0.122071321228678
       900                559.6   -0.161011111141945
       901                  560   -0.119393305937245
       902                560.4   -0.153652600656476
       903                560.8   -0.127789245769845
       904                561.2    -0.13307289756105
       905                561.6   -0.129212695339165
       906                  562   -0.157464550350588
       907                562.4   -0.153652600656476
       908                562.8   -0.151553615698326
       909                563.2   -0.148248317545837
       910                563.6   -0.121492290895395
       911                  564   -0.151481236906666
       912                564.4   -0.146004575004366
       913                564.8   -0.160094313114247
       914                565.2   -0.149840650962364
       915                565.6   -0.171288899557714
       916                  566   -0.142868160699084
       917                566.4   -0.133724306685994
       918                566.8   -0.145787438629385
       919                567.2   -0.149623514587383
       920                567.6   -0.150106039865119
       921                  568   -0.102287784841516
       922                568.4   -0.150443807559534
       923                568.8   -0.137849897810633
       924                569.2   -0.147307393254252
       925                569.6   -0.128850801380863
       926                  570   -0.153001191531533
       927                570.4   -0.165908742710962
       928                570.8   -0.132904013713843
       929                571.2   -0.113216982382228
       930                571.6   -0.130346629741844
       931                  572    -0.14470175675448
       932                572.4   -0.145280787087762
       933                572.8   -0.155510322975758
       934                573.2    -0.14754865589312
       935                573.6   -0.151336479323345
       936                  574   -0.159298146405983
       937                574.4   -0.146390595226554
       938                574.8   -0.153363085489835
       939                575.2   -0.151867257128854
       940                575.6   -0.137536256380105
       941                  576   -0.132855761186069
       942                576.4   -0.152253277351043
       943                576.8   -0.164461166877755
       944                577.2   -0.129864104464108
       945                577.6   -0.120503114076037
       946                  578   -0.129260947866939
       947                578.4   -0.132807508658296
       948                578.8   -0.157199161447833
       949                579.2   -0.138091160449501
       950                579.6   -0.120334230228829
       951                  580   -0.139007958477199
       952                580.4   -0.129429831714146
       953                580.8   -0.134834114824786
       954                581.2   -0.141010438379802
       955                581.6   -0.108415855868759
       956                  582   -0.114809315798756
       957                582.4   -0.123663654645205
       958                582.8   -0.159756545419832
       959                583.2   -0.139032084741086
       960                583.6   -0.132831634922183
       961                  584   -0.137391498796785
       962                584.4   -0.149333999420742
       963                584.8   -0.156185858364588
       964                585.2    -0.15924989387821
       965                585.6   -0.140310776727085
       966                  586   -0.138018781657841
       967                586.4   -0.129429831714146
       968                586.8   -0.164991944683264
       969                587.2   -0.121178649464867
       970                587.6   -0.168007727669112
       971                  588   -0.142289130365801
       972                588.4   -0.149744145906817
       973                588.8   -0.151963762184401
       974                589.2   -0.118235245270679
       975                589.6   -0.143061170810178
       976                  590   -0.153387211753721
       977                590.4   -0.138525433199463
       978                590.8   -0.153869737031457
       979                591.2   -0.133651927894333
       980                591.6   -0.139345726171614
       981                  592    -0.13712610989403
       982                592.4    -0.12535249311728
       983                592.8   -0.118114613951245
       984                593.2   -0.166729035683112
       985                593.6    -0.15715090892006
       986                  594   -0.138042907921728
       987                594.4   -0.117583836145736
       988                594.8   -0.148851474143006
       989                595.2   -0.128561286214222
       990                595.6   -0.143254180921273
       991                  596   -0.129453957978033
       992                596.4   -0.166150005349829
       993                596.8   -0.147958802379195
       994                597.2   -0.139032084741086
       995                597.6   -0.140962185852028
       996                  598   -0.144412241587838
       997                598.4   -0.147910549851422
       998                598.8   -0.132180225797239
       999                599.2   -0.123084624311922
      1000                599.6   -0.145980448740479
      1001                  600   -0.139466357491048
      1002                600.4   -0.146535352809875
      1003                600.8   -0.129695220616901
      1004                601.2    -0.13712610989403
      1005                601.6   -0.157030277600626
      1006                  602    -0.12474933652011
      1007                602.4   -0.150154292392893
      1008                602.8   -0.162313929391831
      1009                603.2   -0.120141220117735
      1010                603.6    -0.11365125513219
      1011                  604   -0.106172113327288
      1012                604.4   -0.144315736532291
      1013                604.8   -0.132638624811088
      1014                605.2   -0.139418104963274
      1015                605.6   -0.138018781657841
      1016                  606   -0.136112806810785
      1017                606.4   -0.133579549102673
      1018                606.8   -0.116860048229132
      1019                607.2   -0.137898150338407
      1020                607.6   -0.149261620629082
      1021                  608   -0.124869967839544
      1022                608.4   -0.129260947866939
      1023                608.8   -0.112806835896153
      1024                609.2  -0.0964733552448011
      1025                609.6   -0.152398034934363
      1026                  610   -0.154135125934212
      1027                610.4   -0.135750912852483
      1028                610.8   -0.124797589047884
      1029                611.2   -0.124097927395167
      1030                611.6   -0.133869064269314
      1031                  612   -0.131745953047277
      1032                612.4   -0.149382251948516
      1033                612.8   -0.152784055156552
      1034                613.2   -0.126003902242223
      1035                613.6   -0.139176842324406
      1036                  614   -0.120696124187131
      1037                614.4   -0.118838401867849
      1038                614.8   -0.156789014961758
      1039                615.2   -0.123808412228526
      1040                615.6   -0.108729497299287
      1041                  616   -0.135992175491351
      1042                616.4   -0.157922949364437
      1043                616.8   -0.127210215436562
      1044                617.2   -0.118597139228981
      1045                617.6   -0.175872889696203
      1046                  618    -0.12115452320098
      1047                618.4   -0.141299953546443
      1048                618.8   -0.133941443060975
      1049                619.2   -0.119248548353924
      1050                619.6   -0.120816755506565
      1051                  620    -0.14139645860199
      1052                620.4   -0.158067706947757
      1053                620.8   -0.117535583617962
      1054                621.2   -0.132517993491654
      1055                621.6   -0.126968952797694
      1056                  622   -0.116184512840303
      1057                622.4   -0.135196008783087
      1058                622.8   -0.144725883018366
      1059                623.2   -0.108150466966004
      1060                623.6   -0.140793302004821
      1061                  624   -0.122095447492564
      1062                624.4   -0.165305586113792
      1063                624.8   -0.142337382893575
      1064                625.2   -0.138863200893878
      1065                625.6   -0.141951362671386
      1066                  626   -0.154400514836966
      1067                626.4    -0.18279712743171
      1068                626.8   -0.117680341201283
      1069                627.2   -0.150202544920666
      1070                627.6   -0.125714387075582
      1071                  628   -0.154545272420287
      1072                628.4   -0.161300626308586
      1073                628.8   -0.155100176489683
      1074                629.2   -0.141131069699236
      1075                629.6   -0.156885520017305
      1076                  630   -0.136788342199615
      1077                630.4   -0.151215848003911
      1078                630.8   -0.111817659076795
      1079                631.2   -0.145256660823876
      1080                631.6    -0.11905553824283
      1081                  632   -0.131601195463957
      1082                632.4   -0.145715059837725
      1083                632.8   -0.147910549851422
      1084                633.2   -0.122602099034187
      1085                633.6   -0.111142123687965
      1086                  634     -0.1280546346726
      1087                634.4   -0.146294090171007
      1088                634.8   -0.129453957978033
      1089                635.2   -0.130636144908485
      1090                635.6    -0.15167424701776
      1091                  636   -0.162820580933454
      1092                636.4   -0.129671094353014
      1093                636.8   -0.116039755256982
      1094                637.2   -0.133217655144371
      1095                637.6    -0.12947808424192
      1096                  638   -0.119706947367773
      1097                638.4   -0.135968049227464
      1098                638.8   -0.127837498297619
      1099                639.2   -0.168200737780206
      1100                639.6    -0.12250559397864
      1101                  640   -0.121323407048187
      1102                640.4   -0.146728362920969
      1103                640.8   -0.131094543922334
      1104                641.2   -0.132686877338862
      1105                641.6   -0.127210215436562
      1106                  642   -0.112324310618417
      1107                642.4   -0.127861624561505
      1108                642.8   -0.125328366853393
      1109                643.2   -0.108391729604872
      1110                643.6    -0.13442396833871
      1111                  644   -0.142530393004669
      1112                644.4   -0.157947075628323
      1113                644.8   -0.153194201642627
      1114                645.2   -0.105086431452383
      1115                645.6   -0.147307393254252
      1116                  646   -0.109525664007551
      1117                646.4   -0.129381579186373
      1118                646.8    -0.12040660902049
      1119                647.2   -0.143012918282405
      1120                647.6   -0.133700180422107
      1121                  648   -0.114350916784907
      1122                648.4   -0.126172786089431
      1123                648.8   -0.117993982631811
      1124                649.2   -0.137463877588445
      1125                649.6   -0.111624648965701
      1126                  650   -0.143905590046216
      1127                650.4   -0.115846745145888
      1128                650.8   -0.144412241587838
      1129                651.2   -0.134206831963729
      1130                651.6   -0.142120246518594
      1131                  652   -0.083276288898731
      1132                652.4   -0.127089584117128
      1133                652.8   -0.148055307434742
      1134                653.2   -0.141661847504745
      1135                653.6   -0.126751816422713
      1136                  654   -0.121540543423168
      1137                654.4   -0.153314832962061
      1138                654.8    -0.11973107363166
      1139                655.2    -0.15384561076757
      1140                655.6   -0.113168729854455
      1141                  656   -0.117366699770755
      1142                656.4   -0.106389249702269
      1143                656.8   -0.109043138729815
      1144                657.2   -0.119586316048339
      1145                657.6   -0.123591275853545
      1146                  658   -0.128416528630901
      1147                658.4   -0.151529489434439
      1148                658.8   -0.132373235908334
      1149                659.2    -0.14544967093497
      1150                659.6   -0.113048098535021
      1151                  660   -0.128392402367015
      1152                660.4   -0.128513033686449
      1153                660.8   -0.150226671184553
      1154                661.2   -0.148610211504139
      1155                661.6   -0.149961282281798
      1156                  662   -0.165040197211037
      1157                662.4   -0.129767599408561
      1158                662.8   -0.126896574006034
      1159                663.2   -0.118331750326226
      1160                663.6   -0.124797589047884
      1161                  664   -0.110924987312984
      1162                664.4   -0.131287554033429
      1163                664.8   -0.128223518519807
      1164                665.2   -0.134737609769238
      1165                665.6   -0.171313025821601
      1166                  666   -0.143133549601839
      1167                666.4    -0.11567786129868
      1168                666.8  -0.0994167594389886
      1169                667.2   -0.126414048728298
      1170                667.6   -0.153073570323193
      1171                  668   -0.112107174243436
      1172                668.4    -0.12528011432562
      1173                668.8   -0.124170306186828
      1174                669.2   -0.142168499046368
      1175                669.6   -0.106558133549476
      1176                  670    -0.13015361963075
      1177                670.4   -0.138863200893878
      1178                670.8   -0.135895670435804
      1179                671.2   -0.115508977451473
      1180                671.6   -0.127692740714298
      1181                  672   -0.127620361922638
      1182                672.4   -0.115388346132039
      1183                672.8   -0.150974585365043
      1184                673.2   -0.127161962908789
      1185                673.6   -0.133555422838786
      1186                  674   -0.120671997923244
      1187                674.4   -0.141131069699236
      1188                674.8   -0.173749778474166
      1189                675.2   -0.137029604838483
      1190                675.6   -0.145304913351649
      1191                  676   -0.120961513089886
      1192                676.4   -0.117125437131887
      1193                676.8   -0.119320927145584
      1194                677.2    -0.11297571974336
      1195                677.6   -0.109935810493626
      1196                  678     -0.1545211461564
      1197                678.4   -0.128537159950335
      1198                678.8   -0.139948882768784
      1199                679.2   -0.102818562647025
      1200                679.6   -0.126003902242223
      1201                  680   -0.126896574006034
      1202                680.4   -0.149695893379044
      1203                680.8   -0.130612018644599
      1204                681.2   -0.132517993491654
      1205                681.6   -0.125448998172827
      1206                  682   -0.121178649464867
      1207                682.4   -0.126414048728298
      1208                682.8   -0.156644257378437
      1209                683.2   -0.129260947866939
      1210                683.6   -0.116184512840303
      1211                  684   -0.159804797947606
      1212                684.4   -0.143784958726782
      1213                684.8   -0.128102887200373
      1214                685.2   -0.133555422838786
      1215                685.6   -0.127934003353166
      1216                  686   -0.136474700769087
      1217                686.4   -0.163351358738963
      1218                686.8    -0.14327830718516
      1219                687.2   -0.127692740714298
      1220                687.6   -0.129695220616901
      1221                  688    -0.13922509485218
      1222                688.4   -0.144291610268404
      1223                688.8    -0.13719848868569
      1224                689.2   -0.137898150338407
      1225                689.6   -0.131239301505655
      1226                  690   -0.116401649215284
      1227                690.4   -0.160335575753115
      1228                690.8   -0.144195105212857
      1229                691.2   -0.143953842573989
      1230                691.6   -0.129212695339165
      1231                  692   -0.139369852435501
      1232                692.4   -0.133941443060975
      1233                692.8   -0.159515282780964
      1234                693.2   -0.128971432700297
      1235                693.6    -0.10863299224374
      1236                  694   -0.127354973019883
      1237                694.4   -0.148706716559686
      1238                694.8   -0.162048540489076
      1239                695.2   -0.168273116571866
      1240                695.6   -0.158308969586625
      1241                  696   -0.151095216684477
      1242                696.4   -0.179298819168126
      1243                696.8   -0.142868160699084
      1244                697.2   -0.120430735284376
      1245                697.6   -0.130419008533504
      1246                  698   -0.149768272170704
      1247                698.4   -0.145787438629385
      1248                698.8   -0.145594428518291
      1249                699.2   -0.138284170560595
      1250                699.6   -0.123374139478564
      1251                  700   -0.132976392505503
      1252                700.4   -0.155630954295192
      1253                700.8    -0.14409860015731
      1254                701.2   -0.131601195463957
      1255                701.6   -0.107740320479929
      1256                  702    -0.16622238414149
      1257                702.4   -0.120213598909395
      1258                702.8   -0.115050578437624
      1259                703.2   -0.134544599658144
      1260                703.6   -0.122384962659206
      1261                  704   -0.120816755506565
      1262                704.4   -0.120165346381622
      1263                704.8   -0.135557902741389
      1264                705.2   -0.131673574255617
      1265                705.6    -0.11432679052102
      1266                  706   -0.141179322227009
      1267                706.4   -0.131022165130674
      1268                706.8    -0.13427921075539
      1269                707.2   -0.110997366104644
      1270                707.6   -0.126655311367166
      1271                  708   -0.121371659575961
      1272                708.4   -0.138983832213312
      1273                708.8   -0.127620361922638
      1274                709.2   -0.128971432700297
      1275                709.6   -0.111624648965701
      1276                  710   -0.141710100032519
      1277                710.4   -0.123687780909092
      1278                710.8   -0.139466357491048
      1279                711.2    -0.14882734787912
      1280                711.6   -0.155920469461834
      1281                  712   -0.125207735533959
      1282                712.4   -0.116063881520869
      1283                712.8   -0.117342573506868
      1284                713.2   -0.143857337518442
      1285                713.6   -0.127258467964336
      1286                  714   -0.120865008034338
      1287                714.4   -0.145642681046064
      1288                714.8   -0.155100176489683
      1289                715.2   -0.157681686725569
      1290                715.6   -0.139056211004973
      1291                  716   -0.130370756005731
      1292                716.4   -0.139707620129916
      1293                716.8   -0.103132204077553
      1294                717.2   -0.127837498297619
      1295                717.6   -0.140021261560444
      1296                  718   -0.129067937755845
      1297                718.4   -0.132807508658296
      1298                718.8   -0.118186992742906
      1299                719.2    -0.13652295329686
      1300                719.6   -0.116835921965246
      1301                  720   -0.131408185352862
      1302                720.4   -0.142578645532443
      1303                720.8   -0.138356549352256
      1304                721.2   -0.106775269924457
      1305                721.6   -0.151215848003911
      1306                  722   -0.108970759938155
      1307                722.4   -0.113554750076643
      1308                722.8   -0.147452150837573
      1309                723.2  -0.0942054864394435
      1310                723.6   -0.134496347130371
      1311                  724   -0.121082144409319
      1312                724.4   -0.132662751074975
      1313                724.8   -0.126172786089431
      1314                725.2   -0.133483044047126
      1315                725.6   -0.116184512840303
      1316                  726   -0.152205024823269
      1317                726.4    -0.15099871162893
      1318                726.8   -0.102529047480384
      1319                727.2    -0.13854955946335
      1320                727.6   -0.120720250451018
      1321                  728   -0.136209311866332
      1322                728.4   -0.143784958726782
      1323                728.8   -0.095484178425443
      1324                729.2   -0.137970529130067
      1325                729.6   -0.105568956730118
      1326                  730   -0.106292744646722
      1327                730.4   -0.122795109145281
      1328                730.8   -0.134013821852635
      1329                731.2   -0.118959033187283
      1330                731.6    -0.10315633034144
      1331                  732    -0.12047898781215
      1332                732.4   -0.125328366853393
      1333                732.8   -0.117270194715208
      1334                733.2   -0.121781806062036
      1335                733.6    -0.13360367536656
      1336                  734   -0.143543696087914
      1337                734.4   -0.136257564394106
      1338                734.8   -0.126534680047732
      1339                735.2  -0.0992478755917811
      1340                735.6   -0.139393978699388
      1341                  736  -0.0907795569675204
      1342                736.4   -0.100116421091705
      1343                736.8   -0.106389249702269
      1344                737.2  -0.0873053749678237
      1345                737.6   -0.106895901243891
      1346                  738   -0.111528143910154
      1347                738.4   -0.127258467964336
      1348                738.8   -0.120237725173282
      1349                739.2  -0.0971247643697443
      1350                739.6   -0.131142796450108
      1351                  740   -0.119562189784452
      1352                740.4   -0.108874254882607
      1353                740.8   -0.130008862047429
      1354                741.2   -0.117921603840151
      1355                741.6    -0.12474933652011
      1356                  742   -0.109935810493626
      1357                742.4   -0.149792398434591
      1358                742.8   -0.116691164381925
      1359                743.2   -0.126365796200525
      1360                743.6   -0.101998269674874
      1361                  744  -0.0871123648567294
      1362                744.4    -0.11912791703449
      1363                744.8  -0.0974625320641592
      1364                745.2  -0.0978002997585742
      1365                745.6   -0.128657791269769
      1366                  746   -0.112372563146191
      1367                746.4    -0.10187763835544
      1368                746.8   -0.125979775978336
      1369                747.2   -0.142916413226858
      1370                747.6   -0.132783382394409
      1371                  748   -0.109212022577022
      1372                748.4   -0.118717770548415
      1373                748.8   -0.137777519018973
      1374                749.2   -0.134110326908182
      1375                749.6  -0.0925890267590291
      1376                  750  -0.0888494558565778
      1377                750.4   -0.110563093354682
      1378                750.8   -0.115388346132039
      1379                751.2    -0.10728192146608
      1380                751.6    -0.11297571974336
      1381                  752   -0.122071321228678
      1382                752.4   -0.118934906923396
      1383                752.8   -0.105689588049552
      1384                753.2   -0.111504017646267
      1385                753.6   -0.117366699770755
      1386                  754   -0.125328366853393
      1387                754.4   -0.116088007784755
      1388                754.8   -0.126751816422713
      1389                755.2   -0.111021492368531
      1390                755.6   -0.108826002354834
      1391                  756   -0.110104694340833
      1392                756.4   -0.100357683730573
      1393                756.8   -0.134062074380409
      1394                757.2   -0.163689126433378
      1395                757.6   -0.121082144409319
      1396                  758   -0.123639528381318
      1397                758.4   -0.129333326658599
      1398                758.8  -0.0920099964257463
      1399                759.2   -0.100188799883366
      1400                759.6   -0.122047194964791
      1401                  760   -0.131384059088976
      1402                760.4    -0.11500232590985
      1403                760.8   -0.117246068451321
      1404                761.2    -0.14822419128195
      1405                761.6   -0.115943250201435
      1406                  762   -0.142940539490745
      1407                762.4  -0.0895491175092945
      1408                762.8   -0.131263427769542
      1409                763.2   -0.106485754757816
      1410                763.6   -0.118331750326226
      1411                  764   -0.124580452672903
      1412                764.4   -0.142723403115764
      1413                764.8   -0.100936714063856
      1414                765.2  -0.0932886884117458
      1415                765.6   -0.128754296325316
      1416                  766   -0.128464781158675
      1417                766.4   -0.124942346631205
      1418                766.8   -0.121612922214829
      1419                767.2   -0.128561286214222
      1420                767.6  -0.0915274711480107
      1421                  768   -0.124122053659054
      1422                768.4  -0.0979933098696684
      1423                768.8   -0.124459821353469
      1424                769.2   -0.107764446743815
      1425                769.6    -0.11635339668751
      1426                  770   -0.119924083742754
      1427                770.4    -0.11567786129868
      1428                770.8   -0.127668614450411
      1429                771.2   -0.103783613202496
      1430                771.6   -0.091937617634086
      1431                  772  -0.0943984965505378
      1432                772.4   -0.106292744646722
      1433                772.8   -0.132735129866635
      1434                773.2   -0.112300184354531
      1435                773.6   -0.111600522701814
      1436                  774   -0.116232765368076
      1437                774.4    -0.11642577547917
      1438                774.8   -0.126245164881091
      1439                775.2   -0.128320023575354
      1440                775.6   -0.141782478824179
      1441                  776   -0.108898381146494
      1442                776.4   -0.140455534310406
      1443                776.8   -0.105424199146798
      1444                777.2  -0.0749768541216778
      1445                777.6   -0.102746183855365
      1446                  778   -0.131070417658447
      1447                778.4   -0.108053961910457
      1448                778.8   -0.115195336020944
      1449                779.2   -0.109887557965852
      1450                779.6   -0.123856664756299
      1451                  780   -0.101612249452686
      1452                780.4    -0.11500232590985
      1453                780.8   -0.117487331090189
      1454                781.2   -0.115388346132039
      1455                781.6   -0.098934234161253
      1456                  782   -0.110514840826909
      1457                782.4   -0.116401649215284
      1458                782.8  -0.0843137182458626
      1459                783.2   -0.107450805313287
      1460                783.6   -0.111335133799059
      1461                  784   -0.139466357491048
      1462                784.4   -0.107812699271589
      1463                784.8   -0.109622169063098
      1464                785.2   -0.104917547605175
      1465                785.6  -0.0645060555948141
      1466                  786   -0.104483274855213
      1467                786.4   -0.112517320729512
      1468                786.8   -0.123832538492413
      1469                787.2    -0.11500232590985
      1470                787.6   -0.127306720492109
      1471                  788   -0.105737840577326
      1472                788.4   -0.125328366853393
      1473                788.8   -0.116860048229132
      1474                789.2   -0.132976392505503
      1475                789.6   -0.122963992992489
      1476                  790  -0.0982345725085363
      1477                790.4   -0.111624648965701
      1478                790.8   -0.104941673869062
      1479                791.2   -0.116449901743057
      1480                791.6  -0.0860025567179374
      1481                  792  -0.0940366025922361
      1482                792.4   -0.122071321228678
      1483                792.8  -0.0951946632588016
      1484                793.2  -0.0974384058002724
      1485                793.6   -0.122288457603659
      1486                  794  -0.0988618553695926
      1487                794.4   -0.116305144159736
      1488                794.8   -0.120285977701056
      1489                795.2   -0.118548886701207
      1490                795.6  -0.0815874504266562
      1491                  796   -0.101298608022158
      1492                796.4  -0.0992961281195547
      1493                796.8    -0.11973107363166
      1494                797.2  -0.0970282593141971
      1495                797.6   -0.122433215186979
      1496                  798  -0.0839276980236741
      1497                798.4   -0.111914164132342
      1498                798.8   -0.123132876839696
      1499                799.2   -0.104000749577477
      1500                799.6   -0.115991502729208
      1501                  800  -0.0889459609121249
      1502                800.4   -0.113216982382228
      1503                800.8  -0.0804776422878642
      1504                801.2   -0.110949113576871
      1505                801.6   -0.109959936757513
      1506                  802   -0.112203679298983
      1507                802.4   -0.102963320230346
      1508                802.8   -0.113482371284983
      1509                803.2   -0.128416528630901
      1510                803.6   -0.120189472645508
      1511                  804   -0.111359260062946
      1512                804.4   -0.131963089422258
      1513                804.8   -0.106727017396684
      1514                805.2   -0.103301087924761
      1515                805.6  -0.0889459609121249
      1516                  806   -0.130612018644599
      1517                806.4   -0.118717770548415
      1518                806.8   -0.109477411479777
      1519                807.2   -0.107064785091099
      1520                807.6  -0.0910690721341618
      1521                  808   -0.107812699271589
      1522                808.4  -0.0867263446345409
      1523                808.8   -0.116522280534718
      1524                809.2   -0.109646295326984
      1525                809.6  -0.0998027796611771
      1526                  810  -0.0906347993841997
      1527                810.4  -0.0955324309532166
      1528                810.8   -0.125255988061733
      1529                811.2    -0.10532769409125
      1530                811.6   -0.124483947617356
      1531                  812  -0.0784269098574877
      1532                812.4  -0.0994650119667622
      1533                812.8   -0.136354069449653
      1534                813.2  -0.0864850819956731
      1535                813.6  -0.0790300664546572
      1536                  814   -0.125328366853393
      1537                814.4   -0.130250124686297
      1538                814.8   -0.127813372033732
      1539                815.2  -0.0745425813717157
      1540                815.6   -0.107209542674419
      1541                  816   -0.122216078811998
      1542                816.4   -0.117511457354076
      1543                816.8   -0.115388346132039
      1544                817.2  -0.0974142795363857
      1545                817.6   -0.111142123687965
      1546                  818  -0.0884151831066157
      1547                818.4  -0.0911655771897089
      1548                818.8  -0.0966663653558954
      1549                819.2   -0.103132204077553
      1550                819.6  -0.0951946632588016
      1551                  820   -0.110756103465776
      1552                820.4    -0.10180525956378
      1553                820.8  -0.0922030065368406
      1554                821.2   -0.111504017646267
      1555                821.6   -0.125762639603355
      1556                  822    -0.11147989138238
      1557                822.4  -0.0816357029544298
      1558                822.8   -0.106389249702269
      1559                823.2  -0.0911897034535957
      1560                823.6  -0.0941331076477832
      1561                  824  -0.0973660270086121
      1562                824.4  -0.0901040215786905
      1563                824.8   -0.129695220616901
      1564                825.2   -0.110418335771362
      1565                825.6    -0.10728192146608
      1566                  826   -0.120092967589961
      1567                826.4   -0.109212022577022
      1568                826.8  -0.0952187895226884
      1569                827.2   -0.100068168563932
      1570                827.6   -0.113265234910002
      1571                  828   -0.121564669687055
      1572                828.4   -0.117221942187434
      1573                828.8   -0.124725210256224
      1574                829.2  -0.0973660270086121
      1575                829.6   -0.109863431701966
      1576                  830   -0.124459821353469
      1577                830.4   -0.115122957229284
      1578                830.8   -0.111721154021248
      1579                831.2  -0.0979691836057816
      1580                831.6  -0.0930956783006515
      1581                  832  -0.0982104462446495
      1582                832.4    -0.12190243738147
      1583                832.8   -0.105424199146798
      1584                833.2   -0.103759486938609
      1585                833.6   -0.119827578687207
      1586                  834   -0.119634568576112
      1587                834.4   -0.102287784841516
      1588                834.8   -0.116474028006944
      1589                835.2  -0.0911655771897089
      1590                835.6   -0.108922507410381
      1591                  836   -0.124073801131281
      1592                836.4   -0.107643815424382
      1593                836.8   -0.106485754757816
      1594                837.2   -0.104121380896911
      1595                837.6  -0.0639752777893049
      1596                  838  -0.0974625320641592
      1597                838.4   -0.111238628743512
      1598                838.8    -0.11852476043732
      1599                839.2   -0.126510553783846
      1600                839.6  -0.0960873350226126
      1601                  840    -0.09138271356469
      1602                840.4   -0.128633665005882
      1603                840.8   -0.127620361922638
      1604                841.2   -0.145594428518291
      1605                841.6   -0.116063881520869
      1606                  842   -0.114736937007096
      1607                842.4   -0.108536487188192
      1608                842.8    -0.10667876486891
      1609                843.2   -0.125690260811695
      1610                843.6   -0.128271771047581
      1611                  844   -0.133965569324861
      1612                844.4  -0.0992720018556679
      1613                844.8   -0.110321830715814
      1614                845.2  -0.0934093197311797
      1615                845.6    -0.10667876486891
      1616                  846  -0.0587157522619862
      1617                846.4   -0.124508073881243
      1618                846.8   -0.104941673869062
      1619                847.2  -0.0922512590646141
      1620                847.6   -0.107788573007702
      1621                  848  -0.0937712136894815
      1622                848.4    -0.11987583121498
      1623                848.8  -0.0981139411891023
      1624                849.2  -0.0907071781758601
      1625                849.6   -0.118862528131735
      1626                  850  -0.0965698603003483
      1627                850.4   -0.124652831464563
      1628                850.8  -0.0976314159113667
      1629                851.2  -0.0802122533851096
      1630                851.6   -0.109646295326984
      1631                  852   -0.113771886451624
      1632                852.4  -0.0887770770649174
      1633                852.8   -0.137584508907879
      1634                853.2  -0.0865815870512202
      1635                853.6   -0.109187896313136
      1636                  854   -0.121251028256527
      1637                854.4   -0.113940770298832
      1638                854.8   -0.101684628244346
      1639                855.2   -0.133434791519352
      1640                855.6   -0.105207062771816
      1641                  856   -0.116860048229132
      1642                856.4   -0.122843361673055
      1643                856.8   -0.110442462035248
      1644                857.2   -0.088270425523295
      1645                857.6   -0.123639528381318
      1646                  858   -0.118886654395622
      1647                858.4   -0.119682821103886
      1648                858.8   -0.118162866479019
      1649                859.2  -0.0942778652311039
      1650                859.6   -0.113120477326681
      1651                  860    -0.10518293650793
      1652                860.4   -0.104724537494081
      1653                860.8  -0.0955083046893298
      1654                861.2   -0.133555422838786
      1655                861.6   -0.125859144658902
      1656                  862    -0.10945328521589
      1657                862.4   -0.112396689410078
      1658                862.8  -0.0987894765779323
      1659                863.2   -0.155172555281343
      1660                863.6   -0.109959936757513
      1661                  864  -0.0925407742312555
      1662                864.4   -0.120285977701056
      1663                864.8   -0.122843361673055
      1664                865.2   -0.100671325161101
      1665                865.6   -0.113699507659964
      1666                  866  -0.0962803451337069
      1667                866.4  -0.0977761734946874
      1668                866.8   -0.106534007285589
      1669                867.2   -0.107257795202193
      1670                867.6   -0.103325214188647
      1671                  868   -0.108753623563174
      1672                868.4   -0.139056211004973
      1673                868.8   -0.100598946369441
      1674                869.2   -0.118548886701207
      1675                869.6   -0.112686204576719
      1676                  870   -0.122602099034187
      1677                870.4   -0.119755199895546
      1678                870.8  -0.0816598292183165
      1679                871.2   -0.116932427020793
      1680                871.6   -0.098813602841819
      1681                  872   -0.131384059088976
      1682                872.4   -0.121371659575961
      1683                872.8    -0.10248079495261
      1684                873.2  -0.0923718903840481
      1685                873.6   -0.149864777226251
      1686                  874   -0.092709658078463
      1687                874.4  -0.0978002997585742
      1688                874.8    -0.11628101789585
      1689                875.2   -0.107667941688268
      1690                875.6   -0.121612922214829
      1691                  876   -0.125593755756148
      1692                876.4   -0.105351820355137
      1693                876.8   -0.112372563146191
      1694                877.2    -0.09138271356469
      1695                877.6   -0.105979103216193
      1696                  878  -0.0874742588150312
      1697                878.4   -0.124773462783997
      1698                878.8   -0.120937386825999
      1699                879.2  -0.0887046982732571
      1700                879.6   -0.116546406798604
      1701                  880  -0.0794160866768458
      1702                880.4   -0.112613825785059
      1703                880.8   -0.122939866728602
      1704                881.2   -0.098596466466838
      1705                881.6   -0.106220365855061
      1706                  882   -0.136136933074672
      1707                882.4   -0.143012918282405
      1708                882.8   -0.140913933324255
      1709                883.2  -0.0891872235509928
      1710                883.6  -0.0918169863146521
      1711                  884  -0.0972936482169517
      1712                884.4   -0.103445845508081
      1713                884.8   -0.117873351312377
      1714                885.2   -0.108922507410381
      1715                885.6  -0.0686798992472275
      1716                  886   -0.164316409294434
      1717                886.4  -0.0980174361335552
      1718                886.8   -0.126944826533808
      1719                887.2  -0.0927337843423498
      1720                887.6   -0.112734457104493
      1721                  888  -0.0903211579536715
      1722                888.4  -0.0867022183706541
      1723                888.8   -0.128078760936486
      1724                889.2   -0.121468164631508
      1725                889.6   -0.112758583368379
      1726                  890  -0.0968111229392161
      1727                890.4  -0.0988618553695926
      1728                890.8   -0.119272674617811
      1729                891.2  -0.0876672689261254
      1730                891.6   -0.110587219618569
      1731                  892  -0.0964492289809143
      1732                892.4   -0.115388346132039
      1733                892.8   -0.120816755506565
      1734                893.2  -0.0885358144260496
      1735                893.6   -0.109163770049249
      1736                  894   -0.122939866728602
      1737                894.4   -0.110683724674116
      1738                894.8  -0.0985723402029512
      1739                895.2   -0.129888230727995
      1740                895.6   -0.090272905425898
      1741                  896   -0.108150466966004
      1742                896.4   -0.104772790021854
      1743                896.8  -0.0917204812591049
      1744                897.2   -0.109863431701966
      1745                897.6   -0.112131300507323
      1746                  898  -0.0965216077725747
      1747                898.4  -0.0883186780510686
      1748                898.8   -0.109911684229739
      1749                899.2  -0.0845791071486173
      1750                899.6   -0.098934234161253
      1751                  900   -0.103132204077553
      1752                900.4   -0.104386769799666
      1753                900.8   -0.113964896562719
      1754                901.2  -0.0917204812591049
      1755                901.6   -0.115436598659812
      1756                  902    -0.10667876486891
      1757                902.4   -0.106654638605023
      1758                902.8   -0.108295224549325
      1759                903.2   -0.109163770049249
      1760                903.6   -0.119586316048339
      1761                  904   -0.103011572758119
      1762                904.4  -0.0996821483417432
      1763                904.8  -0.0775342380936767
      1764                905.2   -0.122433215186979
      1765                905.6  -0.0835416778014856
      1766                  906   -0.100237052411139
      1767                906.4   -0.102432542424836
      1768                906.8    -0.11560548250702
      1769                907.2   -0.113434118757209
      1770                907.6   -0.122119573756451
      1771                  908   -0.103108077813666
      1772                908.4  -0.0847721172597115
      1773                908.8   -0.122384962659206
      1774                909.2   -0.104821042549628
      1775                909.6  -0.0875466376066915
      1776                  910   -0.102336037369289
      1777                910.4   -0.107185416410533
      1778                910.8   -0.105062305188496
      1779                911.2   -0.110563093354682
      1780                911.6   -0.101708754508233
      1781                  912   -0.123132876839696
      1782                912.4   -0.108898381146494
      1783                912.8  -0.0781132684269595
      1784                913.2  -0.0982104462446495
      1785                913.6   -0.100791956480535
      1786                  914  -0.0957013148004241
      1787                914.4   -0.103855991994157
      1788                914.8  -0.0729743742190748
      1789                915.2    -0.07960909678794
      1790                915.6   -0.112782709632266
      1791                  916   -0.115508977451473
      1792                916.4  -0.0781856472186198
      1793                916.8   -0.113603002604417
      1794                917.2  -0.0929509207173309
      1795                917.6   -0.111817659076795
      1796                  918     -0.1129033409517
      1797                918.4  -0.0925649004951423
      1798                918.8   -0.129116190283618
      1799                919.2   -0.109067264993702
      1800                919.6   -0.102722057591478
      1801                  920   -0.108198719493778
      1802                920.4   -0.103132204077553
      1803                920.8   -0.139273347379954
      1804                921.2   -0.112758583368379
      1805                921.6   -0.085495905176315
      1806                  922   -0.113820138979398
      1807                922.4   -0.113241108646115
      1808                922.8   -0.111528143910154
      1809                923.2   -0.110418335771362
      1810                923.6   -0.102866815174799
      1811                  924  -0.0949775268838206
      1812                924.4   -0.110707850938003
      1813                924.8   -0.124315063770148
      1814                925.2  -0.0847962435235983
      1815                925.6  -0.0850133798985793
      1816                  926  -0.0931921833561987
      1817                926.4  -0.0847962435235983
      1818                926.8   -0.115581356243133
      1819                927.2  -0.0857130415512961
      1820                927.6   -0.104435022327439
      1821                  928   -0.111697027757361
      1822                928.4   -0.101081471647177
      1823                928.8   -0.116474028006944
      1824                929.2   -0.124315063770148
      1825                929.6   -0.124966472895091
      1826                  930   -0.098379330091857
      1827                930.4   -0.117270194715208
      1828                930.8   -0.120213598909395
      1829                931.2  -0.0794402129407326
      1830                931.6  -0.0966181128281218
      1831                  932  -0.0981380674529891
      1832                932.4   -0.105014052660722
      1833                932.8   -0.108560613452079
      1834                933.2  -0.0957254410643109
      1835                933.6  -0.0964974815086879
      1836                  934   -0.112879214687813
      1837                934.4   -0.101684628244346
      1838                934.8  -0.0883428043149554
      1839                935.2   -0.116401649215284
      1840                935.6   -0.105134683980156
      1841                  936   -0.078837056343563
      1842                936.4   -0.100478315050007
      1843                936.8  -0.0914309660924635
      1844                937.2   -0.073842919718999
      1845                937.6  -0.0974142795363857
      1846                  938  -0.0813703140516752
      1847                938.4   -0.110249451924154
      1848                938.8   -0.125111230478412
      1849                939.2    -0.10315633034144
      1850                939.6  -0.0968352492031029
      1851                  940    -0.09970627460563
      1852                940.4  -0.0992478755917811
      1853                940.8  -0.0894284861898606
      1854                941.2   -0.121106270673206
      1855                941.6   -0.132831634922183
      1856                  942   -0.118766023076188
      1857                942.4   -0.110852608521324
      1858                942.8   -0.114085527882152
      1859                943.2   -0.110032315549173
      1860                943.6    -0.10930852763257
      1861                  944   -0.108826002354834
      1862                944.4  -0.0972212694252914
      1863                944.8    -0.11147989138238
      1864                945.2   -0.095484178425443
      1865                945.6   -0.120671997923244
      1866                  946   -0.104217885952458
      1867                946.4   -0.101274481758271
      1868                946.8    -0.10105734538329
      1869                947.2  -0.0921065014812935
      1870                947.6   -0.117945730104038
      1871                  948  -0.0935299510506136
      1872                948.4    -0.10240841616095
      1873                948.8  -0.0914309660924635
      1874                949.2  -0.0968111229392161
      1875                949.6    -0.09693175425865
      1876                  950   -0.093819466217255
      1877                950.4   -0.106751143660571
      1878                950.8   -0.122963992992489
      1879                951.2   -0.098934234161253
      1880                951.6   -0.106509881021703
      1881                  952   -0.099923410980611
      1882                952.4   -0.113313487437775
      1883                952.8   -0.110249451924154
      1884                953.2   -0.098934234161253
      1885                953.6   -0.118307624062339
      1886                  954    -0.10877774982706
      1887                954.4   -0.116835921965246
      1888                954.8   -0.089718001356502
      1889                955.2   -0.103469971771968
      1890                955.6  -0.0985482139390644
      1891                  956  -0.0920341226896331
      1892                956.4   -0.120792629242678
      1893                956.8   -0.138284170560595
      1894                957.2   -0.116088007784755
      1895                957.6   -0.121371659575961
      1896                  958   -0.113964896562719
      1897                958.4   -0.087498385078918
      1898                958.8  -0.0847962435235983
      1899                959.2  -0.0840242030792213
      1900                959.6   -0.084168960662542
      1901                  960  -0.0907313044397468
      1902                960.4   -0.102432542424836
      1903                960.8  -0.0935299510506136
      1904                961.2   -0.106751143660571
      1905                961.6   -0.121540543423168
      1906                  962   -0.107378426521627
      1907                962.4   -0.104869295077401
      1908                962.8   -0.111431638854606
      1909                963.2   -0.104459148591326
      1910                963.6   -0.121395785839848
      1911                  964  -0.0961838400781597
      1912                964.4  -0.0975590371197063
      1913                964.8   -0.109212022577022
      1914                965.2  -0.0746632126911496
      1915                965.6   -0.106051482007854
      1916                  966   -0.121492290895395
      1917                966.4   -0.076279672371564
      1918                966.8  -0.0921065014812935
      1919                967.2  -0.0724918489413391
      1920                967.6  -0.0877637739816726
      1921                  968   -0.125159483006186
      1922                968.4   -0.107764446743815
      1923                968.8   -0.101563996924912
      1924                969.2   -0.102722057591478
      1925                969.6  -0.0827937636209953
      1926                  970  -0.0956771885365373
      1927                970.4  -0.0977761734946874
      1928                970.8   -0.118235245270679
      1929                971.2   -0.124652831464563
      1930                971.6  -0.0928302893978969
      1931                  972   -0.133314160199918
      1932                972.4   -0.140696796949274
      1933                972.8  -0.0943502440227642
      1934                973.2   -0.121395785839848
      1935                973.6  -0.0942054864394435
      1936                  974   -0.105520704202345
      1937                974.4   -0.112637952048946
      1938                974.8   -0.117463204826302
      1939                975.2  -0.0941331076477832
      1940                975.6  -0.0991754968001208
      1941                  976   -0.116232765368076
      1942                976.4  -0.0934575722589533
      1943                976.8   -0.118042235159585
      1944                977.2   -0.109115517521475
      1945                977.6   -0.113989022826605
      1946                  978   -0.116474028006944
      1947                978.4  -0.0874260062872576
      1948                978.8  -0.0883910568427289
      1949                979.2   -0.117390826034642
      1950                979.6  -0.0737946671912254
      1951                  980   -0.104000749577477
      1952                980.4  -0.0925649004951423
      1953                980.8  -0.0995373907584225
      1954                981.2   -0.106534007285589
      1955                981.6   -0.108898381146494
      1956                  982  -0.0790300664546572
      1957                982.4   -0.133579549102673
      1958                982.8    -0.11012882060472
      1959                983.2   -0.118669518020641
      1960                983.6  -0.0791989503018647
      1961                  984  -0.0946638854532924
      1962                984.4   -0.130032988311316
      1963                984.8   -0.107330173993853
      1964                985.2   -0.110321830715814
      1965                985.6  -0.0660018839557946
      1966                  986  -0.0898868852037095
      1967                986.4  -0.0994167594389886
      1968                986.8    -0.11073197720189
      1969                987.2  -0.0896214963009548
      1970                987.6   -0.150853954045609
      1971                  988  -0.0902005266342376
      1972                988.4     -0.1129033409517
      1973                988.8  -0.0791748240379779
      1974                989.2   -0.104772790021854
      1975                989.6   -0.101925890883214
      1976                  990  -0.0817322080099769
      1977                990.4   -0.130732649964033
      1978                990.8   -0.104965800132949
      1979                991.2   -0.134472220866484
      1980                991.6   -0.123953169811847
      1981                  992  -0.0777755007325446
      1982                992.4   -0.103204582869213
      1983                992.8     -0.1309739126029
      1984                993.2   -0.118814275603962
      1985                993.6   -0.106244492118948
      1986                  994  -0.0943984965505378
      1987                994.4   -0.118645391756754
      1988                994.8   -0.111769406549021
      1989                995.2   -0.118307624062339
      1990                995.6   -0.112710330840606
      1991                  996   -0.112444941937851
      1992                996.4   -0.101636375716573
      1993                996.8   -0.122457341450866
      1994                997.2   -0.076062535996583
      1995                997.6   -0.103132204077553
      1996                  998  -0.0777513744686578
      1997                998.4  -0.0729019954274144
      1998                998.8  -0.0929750469812176
      1999                999.2  -0.0771482178714882
      2000                999.6  -0.0926131530229159
      2001                 1000   -0.110297704451928
      2002               1000.4   -0.116860048229132
      2003               1000.8  -0.0830108999959764
      2004               1001.2   -0.103445845508081
      2005               1001.6  -0.0975107845919328
      2006                 1002   -0.101829385827667
      2007               1002.4   -0.127596235658751
      2008               1002.8   -0.116691164381925
      2009               1003.2  -0.0901764003703509
      2010               1003.6  -0.0915515974118974
      2011                 1004   -0.102697931327591
      2012               1004.4   -0.111069744896305
      2013               1004.8   -0.102167153522082
      2014               1005.2   -0.109236148840909
      2015               1005.6   -0.135678534060823
      2016                 1006  -0.0944950016060849
      2017               1006.4    -0.10728192146608
      2018               1006.8  -0.0986447189946116
      2019               1007.2   -0.116835921965246
      2020               1007.6   -0.113554750076643
      2021                 1008    -0.12047898781215
      2022               1008.4   -0.104121380896911
      2023               1008.8  -0.0971006381058575
      2024               1009.2  -0.0860025567179374
      2025               1009.6   -0.105207062771816
      2026                 1010   -0.120768502978791
      2027               1010.4  -0.0806465261350717
      2028               1010.8    -0.11005644181306
      2029               1011.2  -0.0916481024674446
      2030               1011.6   -0.104845168813515
      2031                 1012  -0.0599944442479857
      2032               1012.4   -0.083614056593146
      2033               1012.8  -0.0981139411891023
      2034               1013.2   -0.128151139728147
      2035               1013.6  -0.0912138297174825
      2036                 1014  -0.0871364911206162
      2037               1014.4   -0.116522280534718
      2038               1014.8   -0.106268618382835
      2039               1015.2  -0.0735292782884708
      2040               1015.6   -0.113844265243285
      2041                 1016  -0.0706823791498304
      2042               1016.4   -0.080164000857336
      2043               1016.8   -0.107450805313287
      2044               1017.2  -0.0764003036909979
      2045               1017.6  -0.0990548654806869
      2046                 1018  -0.0762555461076772
      2047               1018.4   -0.101395113077705
      2048               1018.8  -0.0853511475929943
      2049               1019.2   -0.112010669187889
      2050               1019.6  -0.0941813601755568
      2051                 1020   -0.110563093354682
      2052               1020.4  -0.0968111229392161
      2053               1020.8   -0.125835018395016
      2054               1021.2  -0.0811531776766941
      2055               1021.6  -0.0846756122041644
      2056                 1022   -0.114157906673813
      2057               1022.4  -0.0951705369949149
      2058               1022.8  -0.0739876773023197
      2059               1023.2  -0.0872088699122766
      2060               1023.6   -0.103807739466383
      2061                 1024    -0.10593085068842
      2062               1024.4  -0.0842895919819759
      2063               1024.8  -0.0854717789124282
      2064               1025.2   -0.103638855619176
      2065               1025.6   -0.115098830965397
      2066                 1026   -0.128971432700297
      2067               1026.4   -0.116522280534718
      2068               1026.8   -0.105062305188496
      2069               1027.2   -0.110321830715814
      2070               1027.6  -0.0882462992594082
      2071                 1028   -0.122167826284225
      2072               1028.4   -0.108439982132645
      2073               1028.8    -0.10585847189676
      2074               1029.2   -0.120696124187131
      2075               1029.6   -0.141541216185311
      2076                 1030  -0.0920582489535199
      2077               1030.4    -0.11350649754887
      2078               1030.8   -0.105689588049552
      2079               1031.2   -0.109212022577022
      2080               1031.6   -0.117825098784604
      2081                 1032   -0.101033219119403
      2082               1032.4  -0.0981863199807627
      2083               1032.8   -0.103301087924761
      2084               1033.2   -0.109573916535324
      2085               1033.6   -0.106895901243891
      2086                 1034   -0.120285977701056
      2087               1034.4  -0.0987894765779323
      2088               1034.8   -0.100623072633328
      2089               1035.2    -0.10465215870242
      2090               1035.6  -0.0931439308284251
      2091                 1036   -0.105231189035703
      2092               1036.4  -0.0892113498148795
      2093               1036.8  -0.0993926331751018
      2094               1037.2  -0.0993926331751018
      2095               1037.6  -0.0868469759539748
      2096                 1038   -0.108078088174344
      2097               1038.4    -0.12318112936747
      2098               1038.8   -0.118066361423472
      2099               1039.2   -0.104410896063553
      2100               1039.6  -0.0991996230640076
      2101                 1040  -0.0782580260102802
      2102               1040.4  -0.0983552038279702
      2103               1040.8  -0.0806706523989585
      2104               1041.2   -0.112300184354531
      2105               1041.6   -0.109115517521475
      2106                 1042  -0.0776548694131106
      2107               1042.4  -0.0937470874255947
      2108               1042.8   -0.079946864482355
      2109               1043.2  -0.0925890267590291
      2110               1043.6   -0.134182705699842
      2111                 1044   -0.115074704701511
      2112               1044.4   -0.104217885952458
      2113               1044.8   -0.112710330840606
      2114               1045.2   -0.130539639852938
      2115               1045.6   -0.117897477576264
      2116                 1046  -0.0783062785380538
      2117               1046.4   -0.079391960412959
      2118               1046.8   -0.103783613202496
      2119               1047.2    -0.11845238164566
      2120               1047.6   -0.089380233662087
      2121                 1048  -0.0965457340364615
      2122               1048.4  -0.0873053749678237
      2123               1048.8   -0.123157003103583
      2124               1049.2   -0.105810219368986
      2125               1049.6   -0.109212022577022
      2126                 1050  -0.0903452842175583
      2127               1050.4  -0.0925649004951423
      2128               1050.8   -0.118959033187283
      2129               1051.2  -0.0871847436483898
      2130               1051.6  -0.0797538543712607
      2131                 1052  -0.0986205927307248
      2132               1052.4  -0.0915757236757842
      2133               1052.8   -0.115267714812605
      2134               1053.2   -0.102143027258195
      2135               1053.6   -0.093602329842274
      2136                 1054   -0.101250355494384
      2137               1054.4   -0.086388576940126
      2138               1054.8   -0.102818562647025
      2139               1055.2  -0.0947362642449528
      2140               1055.6  -0.0755317581910737
      2141                 1056   -0.104362643535779
      2142               1056.4  -0.0854717789124282
      2143               1056.8   -0.092709658078463
      2144               1057.2  -0.0846756122041644
      2145               1057.6  -0.0915515974118974
      2146                 1058  -0.0729019954274144
      2147               1058.4  -0.0756041369827341
      2148               1058.8  -0.0958943249115183
      2149               1059.2  -0.0932404358839722
      2150               1059.6  -0.0826490060376746
      2151                 1060  -0.0943019914949907
      2152               1060.4   -0.123543023325771
      2153               1060.8   -0.105351820355137
      2154               1061.2  -0.0989583604251397
      2155               1061.6   -0.113820138979398
      2156                 1062  -0.0817080817460901
      2157               1062.4   -0.107716194216042
      2158               1062.8    -0.11140751259072
      2159               1063.2   -0.104700411230194
      2160               1063.6   -0.129622841825241
      2161                 1064   -0.083831192968127
      2162               1064.4  -0.0756523895105077
      2163               1064.8   -0.105448325410684
      2164               1065.2  -0.0878120265094461
      2165               1065.6  -0.0925407742312555
      2166                 1066    -0.10180525956378
      2167               1066.4  -0.0829626474682028
      2168               1066.8  -0.0845308546208437
      2169               1067.2   -0.106172113327288
      2170               1067.6   -0.101298608022158
      2171                 1068   -0.120937386825999
      2172               1068.4   -0.114809315798756
      2173               1068.8   -0.119996462534414
      2174               1069.2  -0.0914792186202371
      2175               1069.6  -0.0906347993841997
      2176                 1070  -0.0755800107188473
      2177               1070.4  -0.0796332230518268
      2178               1070.8   -0.103807739466383
      2179               1071.2    -0.11852476043732
      2180               1071.6   -0.118693644284528
      2181                 1072   -0.106944153771665
      2182               1072.4   -0.122939866728602
      2183               1072.8   -0.105038178924609
      2184               1073.2  -0.0874260062872576
      2185               1073.6  -0.0902970316897848
      2186                 1074   -0.086943481009522
      2187               1074.4   -0.101033219119403
      2188               1074.8   -0.113675381396077
      2189               1075.2   -0.110273578188041
      2190               1075.6  -0.0820699757043919
      2191                 1076   -0.109887557965852
      2192               1076.4  -0.0778478795242049
      2193               1076.8   -0.129936483255769
      2194               1077.2   -0.128151139728147
      2195               1077.6   -0.116160386576416
      2196                 1078  -0.0924201429118216
      2197               1078.4  -0.0672081971501337
      2198               1078.8   -0.100550693841667
      2199               1079.2   -0.105303567827364
      2200               1079.6  -0.0892596023426531
      2201                 1080    -0.10532769409125
      2202               1080.4  -0.0924201429118216
      2203               1080.8  -0.0570992925815718
      2204               1081.2   -0.108078088174344
      2205               1081.6   -0.120189472645508
      2206                 1082   -0.111817659076795
      2207               1082.4   -0.124387442561809
      2208               1082.8  -0.0888494558565778
      2209               1083.2  -0.0818769655932976
      2210               1083.6  -0.0874018800233708
      2211                 1084   -0.099923410980611
      2212               1084.4  -0.0912620822452561
      2213               1084.8   -0.118790149340075
      2214               1085.2   -0.119851704951094
      2215               1085.6  -0.0901281478425773
      2216                 1086   -0.103469971771968
      2217               1086.4  -0.0850857586902397
      2218               1086.8   -0.101515744397139
      2219               1087.2  -0.0800674958017889
      2220               1087.6  -0.0912862085091428
      2221                 1088  -0.0958701986476315
      2222               1088.4   -0.104748663757968
      2223               1088.8   -0.101829385827667
      2224               1089.2  -0.0885840669538232
      2225               1089.6  -0.0888012033288042
      2226                 1090   -0.114471548104341
      2227               1090.4   -0.102094774730421
      2228               1090.8  -0.0920341226896331
      2229               1091.2  -0.0989101078973662
      2230               1091.6   -0.106389249702269
      2231                 1092   -0.101105597911063
      2232               1092.4  -0.0911897034535957
      2233               1092.8   -0.110924987312984
      2234               1093.2  -0.0890665922315588
      2235               1093.6   -0.111166249951852
      2236                 1094    -0.10667876486891
      2237               1094.4  -0.0951705369949149
      2238               1094.8  -0.0846997384680512
      2239               1095.2   -0.115388346132039
      2240               1095.6   -0.121492290895395
      2241                 1096  -0.0901522741064641
      2242               1096.4   -0.102842688910912
      2243               1096.8  -0.0857130415512961
      2244               1097.2   -0.113627128868304
      2245               1097.6  -0.0891872235509928
      2246                 1098  -0.0929991732451044
      2247               1098.4  -0.0917928600507653
      2248               1098.8  -0.0834210464820517
      2249               1099.2   -0.117969856367924
      2250               1099.6   -0.116546406798604
      2251                 1100    -0.10877774982706
      2252               1100.4  -0.0987170977862719
      2253               1100.8   -0.108464108396532
      2254               1101.2   -0.100212926147252
      2255               1101.6  -0.0961597138142729
      2256                 1102  -0.0954359258976695
      2257               1102.4  -0.0980898149252156
      2258               1102.8  -0.0893561073982002
      2259               1103.2   -0.097148890633631
      2260               1103.6  -0.0929267944534441
      2261                 1104  -0.0965216077725747
      2262               1104.4  -0.0905624205925394
      2263               1104.8  -0.0767621976492997
      2264               1105.2  -0.0973177744808385
      2265               1105.6  -0.0992720018556679
      2266                 1106  -0.0970282593141971
      2267               1106.4  -0.0901281478425773
      2268               1106.8  -0.0811290514128073
      2269               1107.2   -0.117993982631811
      2270               1107.6  -0.0969076279947632
      2271                 1108  -0.0986929715223851
      2272               1108.4   -0.116884174493019
      2273               1108.8   -0.102866815174799
      2274               1109.2  -0.0843137182458626
      2275               1109.6  -0.0847479909958247
      2276                 1110  -0.0825766272460143
      2277               1110.4   -0.107836825535476
      2278               1110.8   -0.104869295077401
      2279               1111.2  -0.0846273596763908
      2280               1111.6  -0.0885358144260496
      2281                 1112  -0.0854235263846547
      2282               1112.4   -0.106871774980004
      2283               1112.8  -0.0991031180084604
      2284               1113.2  -0.0970282593141971
      2285               1113.6   -0.100936714063856
      2286                 1114   -0.093602329842274
      2287               1114.4  -0.0818528393294108
      2288               1114.8   -0.121251028256527
      2289               1115.2   -0.100984966591629
      2290               1115.6   -0.108584739715966
      2291                 1116   -0.110370083243588
      2292               1116.4   -0.106196239591175
      2293               1116.8   -0.081828713065524
      2294               1117.2  -0.0969558805225368
      2295               1117.6  -0.0797297281073739
      2296                 1118  -0.0998027796611771
      2297               1118.4   -0.116136260312529
      2298               1118.8  -0.0684627628722464
      2299               1119.2   -0.078499288649148
      2300               1119.6   -0.102456668688723
      2301                 1120   -0.100116421091705
      2302               1120.4   -0.059849686664665
      2303               1120.8  -0.0707065054137172
      2304               1121.2   -0.113940770298832
      2305               1121.6   -0.121516417159282
      2306                 1122  -0.0811049251489206
      2307               1122.4   -0.081273808996128
      2308               1122.8   -0.116063881520869
      2309               1123.2  -0.0850857586902397
      2310               1123.6  -0.0968835017308764
      2311                 1124  -0.0995132644945357
      2312               1124.4  -0.0744460763161685
      2313               1124.8  -0.0909001882869543
      2314               1125.2   -0.102601426272044
      2315               1125.6   -0.099368506911215
      2316                 1126   -0.112251931826757
      2317               1126.4  -0.0855200314402018
      2318               1126.8   -0.110563093354682
      2319               1127.2  -0.0895491175092945
      2320               1127.6  -0.0615626514006266
      2321                 1128   -0.101636375716573
      2322               1128.4  -0.0964251027170276
      2323               1128.8   -0.105834345632873
      2324               1129.2  -0.0991754968001208
      2325               1129.6  -0.0917204812591049
      2326                 1130  -0.0950257794115942
      2327               1130.4  -0.0870158598011823
      2328               1130.8    -0.10112972417495
      2329               1131.2  -0.0901522741064641
      2330               1131.6   -0.110900861049097
      2331                 1132  -0.0881739204677479
      2332               1132.4   -0.085495905176315
      2333               1132.8   -0.115122957229284
      2334               1133.2   -0.110756103465776
      2335               1133.6  -0.0804052634962039
      2336                 1134   -0.108319350813211
      2337               1134.4   -0.087160617384503
      2338               1134.8  -0.0991754968001208
      2339               1135.2  -0.0724435964135656
      2340               1135.6  -0.0872329961761634
      2341                 1136   -0.080501768551751
      2342               1136.4   -0.107113037618872
      2343               1136.8  -0.0632997424004749
      2344               1137.2   -0.088053289148314
      2345               1137.6  -0.0834451727459385
      2346                 1138   -0.097486658328046
      2347               1138.4   -0.069403687163831
      2348               1138.8    -0.10038180999446
      2349               1139.2   -0.110828482257437
      2350               1139.6    -0.12122690199264
      2351                 1140   -0.119224422090037
      2352               1140.4   -0.100623072633328
      2353               1140.8  -0.0980174361335552
      2354               1141.2  -0.0507540851793479
      2355               1141.6  -0.0670393133029263
      2356                 1142  -0.0867745971623145
      2357               1142.4   -0.097269521953065
      2358               1142.8   -0.120889134298225
      2359               1143.2  -0.0745667076356024
      2360               1143.6   -0.110997366104644
      2361                 1144  -0.0907313044397468
      2362               1144.4  -0.0856647890235225
      2363               1144.8  -0.0963285976614804
      2364               1145.2   -0.109332653896456
      2365               1145.6   -0.107740320479929
      2366                 1146   -0.110370083243588
      2367               1146.4   -0.114978199645963
      2368               1146.8   -0.101491618133252
      2369               1147.2  -0.0985240876751776
      2370               1147.6  -0.0817563342738637
      2371                 1148  -0.0899592639953698
      2372               1148.4  -0.0965457340364615
      2373               1148.8     -0.1003094312028
      2374               1149.2  -0.0961114612864994
      2375               1149.6  -0.0865815870512202
      2376                 1150  -0.0944467490783114
      2377               1150.4  -0.0967387441475557
      2378               1150.8  -0.0942537389672171
      2379               1151.2   -0.105761966841212
      2380               1151.6  -0.0890183397037853
      2381                 1152    -0.09970627460563
      2382               1152.4  -0.0758936521493755
      2383               1152.8  -0.0922995115923877
      2384               1153.2  -0.0773653542464692
      2385               1153.6  -0.0945915066616321
      2386                 1154  -0.0950016531477074
      2387               1154.4   -0.085495905176315
      2388               1154.8  -0.0995373907584225
      2389               1155.2  -0.0887770770649174
      2390               1155.6  -0.0932404358839722
      2391                 1156   -0.081394440315562
      2392               1156.4  -0.0757006420382812
      2393               1156.8  -0.0831315313154103
      2394               1157.2   -0.083493425273712
      2395               1157.6  -0.0975590371197063
      2396                 1158  -0.0781373946908463
      2397               1158.4   -0.129260947866939
      2398               1158.8  -0.0889459609121249
      2399               1159.2  -0.0931921833561987
      2400               1159.6  -0.0700792225526609
      2401                 1160  -0.0801398745934492
      2402               1160.4   -0.101009092855516
      2403               1160.8  -0.0793678341490722
      2404               1161.2  -0.0926855318145762
      2405               1161.6  -0.0926372792868027
      2406                 1162   -0.113241108646115
      2407               1162.4   -0.112589699521172
      2408               1162.8  -0.0826731323015614
      2409               1163.2  -0.0652539697753043
      2410               1163.6  -0.0791748240379779
      2411                 1164   -0.108536487188192
      2412               1164.4  -0.0950016531477074
      2413               1164.8  -0.0730467530107351
      2414               1165.2  -0.0867022183706541
      2415               1165.6  -0.0887288245371439
      2416                 1166  -0.0713096620108868
      2417               1166.4  -0.0904417892731054
      2418               1166.8   -0.104893421341288
      2419               1167.2  -0.0947845167727263
      2420               1167.6   -0.110418335771362
      2421                 1168  -0.0883428043149554
      2422               1168.4   -0.102167153522082
      2423               1168.8  -0.0936988348978211
      2424               1169.2  -0.0812496827322413
      2425               1169.6  -0.0917446075229917
      2426                 1170   -0.109163770049249
      2427               1170.4  -0.0984517088835173
      2428               1170.8   -0.074397823788395
      2429               1171.2     -0.1045074011191
      2430               1171.6  -0.0748320965383571
      2431                 1172  -0.0962562188698201
      2432               1172.4  -0.0892596023426531
      2433               1172.8   -0.121637048478715
      2434               1173.2   -0.107667941688268
      2435               1173.6  -0.0800916220656757
      2436                 1174   -0.117921603840151
      2437               1174.4  -0.0955806834809902
      2438               1174.8  -0.0826490060376746
      2439               1175.2  -0.0647473182336819
      2440               1175.6  -0.0806947786628452
      2441                 1176  -0.0977279209669138
      2442               1176.4  -0.0980656886613288
      2443               1176.8   -0.127089584117128
      2444               1177.2  -0.0885840669538232
      2445               1177.6   -0.100598946369441
      2446                 1178  -0.0951946632588016
      2447               1178.4  -0.0801398745934492
      2448               1178.8  -0.0726607327885466
      2449               1179.2  -0.0773412279825825
      2450               1179.6   -0.109212022577022
      2451                 1180  -0.0700309700248873
      2452               1180.4  -0.0809360413017131
      2453               1180.8  -0.0936747086339343
      2454               1181.2  -0.0864127032040127
      2455               1181.6  -0.0855682839679753
      2456                 1182  -0.0770034602881675
      2457               1182.4   -0.113675381396077
      2458               1182.8   -0.112107174243436
      2459               1183.2  -0.0847721172597115
      2460               1183.6  -0.0940366025922361
      2461                 1184   -0.104000749577477
      2462               1184.4   -0.105737840577326
      2463               1184.8  -0.0655434849419457
      2464               1185.2  -0.0878602790372197
      2465               1185.6  -0.0810084200933734
      2466                 1186  -0.0705376215665097
      2467               1186.4  -0.0845067283569569
      2468               1186.8  -0.0719128186080563
      2469               1187.2   -0.110659598410229
      2470               1187.6  -0.0740118035662064
      2471                 1188  -0.0689694144138689
      2472               1188.4  -0.0979933098696684
      2473               1188.8  -0.0923718903840481
      2474               1189.2  -0.0987170977862719
      2475               1189.6  -0.0538422469568561
      2476                 1190  -0.0754835056633002
      2477               1190.4  -0.0546142874012332
      2478               1190.8   -0.102311911105403
      2479               1191.2  -0.0768587027048468
      2480               1191.6   -0.110587219618569
      2481                 1192  -0.0720817024552638
      2482               1192.4  -0.0918893651063124
      2483               1192.8  -0.0858819253985035
      2484               1193.2  -0.0784751623852612
      2485               1193.6  -0.0875225113428048
      2486                 1194  -0.0857854203429564
      2487               1194.4  -0.0911173246619354
      2488               1194.8  -0.0976072896474799
      2489               1195.2   -0.073505152024584
      2490               1195.6  -0.0775342380936767
      2491                 1196   -0.100574820105554
      2492               1196.4  -0.0833245414265046
      2493               1196.8  -0.0805500210795246
      2494               1197.2  -0.0752422430244324
      2495               1197.6  -0.0810325463572602
      2496                 1198  -0.0882462992594082
      2497               1198.4  -0.0934093197311797
      2498               1198.8  -0.0792230765657515
      2499               1199.2  -0.0677389749556429
      2500               1199.6  -0.0762555461076772
      2501                 1200  -0.0926855318145762
      2502               1200.4  -0.0817322080099769
      2503               1200.8   -0.109935810493626
      2504               1201.2  -0.0854476526485414
      2505               1201.6  -0.0938435924811418
      2506                 1202  -0.0795608442601665
      2507               1202.4  -0.0946638854532924
      2508               1202.8  -0.0739394247745461
      2509               1203.2  -0.0719369448719431
      2510               1203.6  -0.0904659155369922
      2511                 1204  -0.0937712136894815
      2512               1204.4  -0.0874501325511444
      2513               1204.8  -0.0821906070238258
      2514               1205.2   -0.096039082494839
      2515               1205.6  -0.0775824906214503
      2516                 1206  -0.0809601675655999
      2517               1206.4  -0.0749286015939042
      2518               1206.8   -0.111528143910154
      2519               1207.2  -0.0672805759417941
      2520               1207.6   -0.116642911854151
      2521                 1208   -0.100888461536082
      2522               1208.4   -0.102360163633176
      2523               1208.8  -0.0819975969127315
      2524               1209.2   -0.107981583118796
      2525               1209.6    -0.10802983564657
      2526                 1210  -0.0968111229392161
      2527               1210.4  -0.0889459609121249
      2528               1210.8  -0.0867263446345409
      2529               1211.2   -0.066846303191832
      2530               1211.6  -0.0911897034535957
      2531                 1212  -0.0831315313154103
      2532               1212.4   -0.113289361173889
      2533               1212.8  -0.0959184511754051
      2534               1213.2  -0.0905141680647658
      2535               1213.6  -0.0892354760787663
      2536                 1214  -0.0814668191072223
      2537               1214.4  -0.0778237532603181
      2538               1214.8   -0.107981583118796
      2539               1215.2  -0.0865092082595599
      2540               1215.6  -0.0947845167727263
      2541                 1216    -0.07406005609398
      2542               1216.4  -0.0811773039405809
      2543               1216.8  -0.0944708753421982
      2544               1217.2  -0.0762072935799037
      2545               1217.6   -0.081828713065524
      2546                 1218  -0.0894767387176341
      2547               1218.4  -0.0719128186080563
      2548               1218.8  -0.0963527239253672
      2549               1219.2  -0.0673770809973412
      2550               1219.6  -0.0850375061624661
      2551                 1220   -0.104603906174647
      2552               1220.4  -0.0813220615239016
      2553               1220.8  -0.0501509285821784
      2554               1221.2   -0.109501537743664
      2555               1221.6  -0.0676424699000958
      2556                 1222  -0.0706823791498304
      2557               1222.4  -0.0824077433988068
      2558               1222.8  -0.0662190203307756
      2559               1223.2  -0.0750492329133381
      2560               1223.6   -0.100598946369441
      2561                 1224  -0.0586674997342127
      2562               1224.4  -0.0765450612743186
      2563               1224.8  -0.0902970316897848
      2564               1225.2  -0.0704652427748494
      2565               1225.6  -0.0700550962887741
      2566                 1226  -0.0896456225648416
      2567               1226.4  -0.0737946671912254
      2568               1226.8  -0.0710925256359057
      2569               1227.2     -0.1032287091331
      2570               1227.6  -0.0875225113428048
      2571                 1228  -0.0835899303292592
      2572               1228.4  -0.0655917374697193
      2573               1228.8  -0.0587640047897598
      2574               1229.2  -0.0867022183706541
      2575               1229.6  -0.0917687337868785
      2576                 1230  -0.0642647929559462
      2577               1230.4  -0.0918893651063124
      2578               1230.8   -0.093047425772878
      2579               1231.2  -0.0615385251367398
      2580               1231.6  -0.0515019993598382
      2581                 1232   -0.057630070387081
      2582               1232.4     -0.0574129340121
      2583               1232.8   -0.064288919219833
      2584               1233.2  -0.0638787727337577
      2585               1233.6  -0.0721540812469242
      2586                 1234  -0.0684386366083597
      2587               1234.4  -0.0453256758048218
      2588               1234.8  -0.0660501364835682
      2589               1235.2  -0.0791024452463176
      2590               1235.6   -0.072395343885792
      2591                 1236  -0.0846273596763908
      2592               1236.4  -0.0683662578166993
      2593               1236.8  -0.0853028950652207
      2594               1237.2  -0.0875707638705783
      2595               1237.6   -0.065398727358625
      2596                 1238    -0.07406005609398
      2597               1238.4  -0.0750009803855645
      2598               1238.8  -0.0711890306914529
      2599               1239.2  -0.0911897034535957
      2600               1239.6  -0.0934093197311797
      2601                 1240  -0.0852063900096736
      2602               1240.4  -0.0655193586780589
      2603               1240.8   -0.069283055844397
      2604               1241.2  -0.0587640047897598
      2605               1241.6   -0.103976623313591
      2606                 1242  -0.0778961320519785
      2607               1242.4   -0.102287784841516
      2608               1242.8  -0.0694760659554913
      2609               1243.2  -0.0509229690265554
      2610               1243.6  -0.0832039101070706
      2611                 1244  -0.0605252220534949
      2612               1244.4  -0.0661948940668889
      2613               1244.8  -0.0808395362461659
      2614               1245.2  -0.0879809103566536
      2615               1245.6  -0.0875225113428048
      2616                 1246  -0.0604287169979478
      2617               1246.4  -0.0872812487039369
      2618               1246.8  -0.0662672728585492
      2619               1247.2  -0.0750974854411117
      2620               1247.6  -0.0726607327885466
      2621                 1248  -0.0762555461076772
      2622               1248.4   -0.086822849690088
      2623               1248.8   -0.061514398872853
      2624               1249.2  -0.0706100003581701
      2625               1249.6  -0.0751216117049985
      2626                 1250  -0.0972453956891782
      2627               1250.4  -0.0749044753300174
      2628               1250.8  -0.0901522741064641
      2629               1251.2   -0.063179111081041
      2630               1251.6  -0.0996097695500829
      2631                 1252  -0.0641682879003991
      2632               1252.4  -0.0623105655811168
      2633               1252.8  -0.0698620861776798
      2634               1253.2  -0.0780650158991859
      2635               1253.6  -0.0992478755917811
      2636                 1254  -0.0954600521615563
      2637               1254.4  -0.0572923026926661
      2638               1254.8  -0.0429854282078039
      2639               1255.2  -0.0607906109562495
      2640               1255.6  -0.0714785458580943
      2641                 1256  -0.0717921872886224
      2642               1256.4  -0.0708030104692643
      2643               1256.8  -0.0425752817217286
      2644               1257.2  -0.0393906148886733
      2645               1257.6  -0.0814668191072223
      2646                 1258  -0.0767139451215261
      2647               1258.4  -0.0705376215665097
      2648               1258.8   -0.109356780160343
      2649               1259.2  -0.0639028989976445
      2650               1259.6  -0.0708271367331511
      2651                 1260  -0.0759177784132623
      2652               1260.4  -0.0828661424126557
      2653               1260.8  -0.0742530662050743
      2654               1261.2    -0.07406005609398
      2655               1261.6  -0.0879809103566536
      2656                 1262  -0.0765691875382054
      2657               1262.4  -0.0677631012195297
      2658               1262.8  -0.0668221769279452
      2659               1263.2  -0.0564720097205154
      2660               1263.6  -0.0976314159113667
      2661                 1264  -0.0397042563192015
      2662               1264.4  -0.0584503633592316
      2663               1264.8  -0.0608871160117967
      2664               1265.2  -0.0712614094831132
      2665               1265.6  -0.0836864353848063
      2666                 1266  -0.0736016570801311
      2667               1266.4  -0.0778237532603181
      2668               1266.8  -0.0664602829696435
      2669               1267.2  -0.0831315313154103
      2670               1267.6  -0.0990548654806869
      2671                 1268  -0.0797056018434872
      2672               1268.4  -0.0715991771775282
      2673               1268.8  -0.0663396516502096
      2674               1269.2  -0.0596084240257972
      2675               1269.6  -0.0562307470816476
      2676                 1270  -0.0689452881499821
      2677               1270.4  -0.0700309700248873
      2678               1270.8  -0.0756041369827341
      2679               1271.2  -0.0739876773023197
      2680               1271.6   -0.104531527382987
      2681                 1272   -0.088825329592691
      2682               1272.4   -0.087160617384503
      2683               1272.8  -0.0633238686643617
      2684               1273.2 -0.00691666369706381
      2685               1273.6  -0.0639270252615313
      2686                 1274  -0.0816598292183165
      2687               1274.4  -0.0566891460954965
      2688               1274.8  -0.0699344649693402
      2689               1275.2  -0.0733845207051501
      2690               1275.6  -0.0849168748430322
      2691                 1276  -0.0543971510262521
      2692               1276.4  -0.0636857626226635
      2693               1276.8  -0.0912379559813693
      2694               1277.2  -0.0738187934551122
      2695               1277.6  -0.0702963589276419
      2696                 1278  -0.0701033488165476
      2697               1278.4  -0.0652057172475308
      2698               1278.8  -0.0367849783889008
      2699               1279.2   -0.069837959913793
      2700               1279.6  -0.0803087584406567
      2701                 1280  -0.0876190163983519
      2702               1280.4  -0.0986929715223851
      2703               1280.8  -0.0621175554700226
      2704               1281.2  -0.0633721211921353
      2705               1281.6  -0.0540111308040636
      2706                 1282  -0.0547349187206671
      2707               1282.4  -0.0866780921067674
      2708               1282.8  -0.0536733631096486
      2709               1283.2  -0.0854717789124282
      2710               1283.6  -0.0630826060254939
      2711                 1284  -0.0615626514006266
      2712               1284.4  -0.0675459648445487
      2713               1284.8  -0.0725401014691127
      2714               1285.2  -0.0759901572049226
      2715               1285.6  -0.0787646775519026
      2716                 1286  -0.0492582568183674
      2717               1286.4  -0.0767621976492997
      2718               1286.8  -0.0795608442601665
      2719               1287.2  -0.0311876851671672
      2720               1287.6  -0.0879567840927668
      2721                 1288  -0.0786922987602423
      2722               1288.4  -0.0697414548582459
      2723               1288.8  -0.0572440501648925
      2724               1289.2  -0.0652780960391911
      2725               1289.6  -0.0390528471942583
      2726                 1290  -0.0665809142890774
      2727               1290.4  -0.0742048136773007
      2728               1290.8   -0.067618343636209
      2729               1291.2  -0.0781132684269595
      2730               1291.6  -0.0735534045523576
      2731                 1292   -0.048196701207349
      2732               1292.4   -0.086050809245711
      2733               1292.8  -0.0488481103322921
      2734               1293.2  -0.0265554425009049
      2735               1293.6  -0.0684868891361332
      2736                 1294  -0.0519121458459135
      2737               1294.4  -0.0537216156374222
      2738               1294.8  -0.0783304048019405
      2739               1295.2  -0.0642406666920595
      2740               1295.6  -0.0525635549708566
      2741                 1296  -0.0644819293309273
      2742               1296.4  -0.0763520511632244
      2743               1296.8  -0.0336726903475058
      2744               1297.2  -0.0572440501648925
      2745               1297.6  -0.0564237571927419
      2746                 1298  -0.0777513744686578
      2747               1298.4  -0.0671840708862469
      2748               1298.8  -0.0803328847045435
      2749               1299.2  -0.0581367219287034
      2750               1299.6  -0.0429854282078039
      2751                 1300  -0.0522016610125549
      2752               1300.4   -0.025879907112075
      2753               1300.8  -0.0583779845675713
      2754               1301.2  -0.0782580260102802
      2755               1301.6  -0.0580643431370431
      2756                 1302  -0.0538663732207429
      2757               1302.4  -0.0597773078730047
      2758               1302.8  -0.0659295051641342
      2759               1303.2   -0.071840439816396
      2760               1303.6  -0.0456634434992368
      2761                 1304  -0.0536733631096486
      2762               1304.4  -0.0603322119424007
      2763               1304.8  -0.0462424738325196
      2764               1305.2  -0.0752181167605456
      2765               1305.6  -0.0763520511632244
      2766                 1306  -0.0761831673160169
      2767               1306.4  -0.0362542005833915
      2768               1306.8  -0.0641924141642859
      2769               1307.2  -0.0501268023182916
      2770               1307.6  -0.0590535199564012
      2771                 1308  -0.0528048176097245
      2772               1308.4  -0.0705376215665097
      2773               1308.8  -0.0656641162613796
      2774               1309.2  -0.0527565650819509
      2775               1309.6  -0.0583538583036845
      2776                 1310  -0.0492823830822542
      2777               1310.4  -0.0511159791376497
      2778               1310.8  -0.0753146218160927
      2779               1311.2  -0.0533838479430073
      2780               1311.6  -0.0421651352356533
      2781                 1312  -0.0513572417765175
      2782               1312.4  -0.0519121458459135
      2783               1312.8  -0.0521292822208946
      2784               1313.2  -0.0392699835692394
      2785               1313.6  -0.0437333423882942
      2786                 1314  -0.0508505902348951
      2787               1314.4  -0.0595601714980236
      2788               1314.8   -0.101250355494384
      2789               1315.2  -0.0783786573297141
      2790               1315.6   -0.070175727608208
      2791                 1316  -0.0586916259980994
      2792               1316.4  -0.0580643431370431
      2793               1316.8  -0.0619486716228151
      2794               1317.2  -0.0404039179719182
      2795               1317.6   -0.089163097287106
      2796                 1318  -0.0786922987602423
      2797               1318.4   -0.058957014900854
      2798               1318.8  -0.0760384097326962
      2799               1319.2  -0.0654711061502854
      2800               1319.6  -0.0340587105696943
      2801                 1320  -0.0429371756800304
      2802               1320.4  -0.0748079702744703
      2803               1320.8   -0.061852166567268
      2804               1321.2  -0.0498855396794238
      2805               1321.6  -0.0572923026926661
      2806                 1322  -0.0787405512880159
      2807               1322.4  -0.0679802375945108
      2808               1322.8  -0.0568821562065907
      2809               1323.2   -0.053745741901309
      2810               1323.6  -0.0762314198437904
      2811                 1324  -0.0419479988606723
      2812               1324.4  -0.0698138336499063
      2813               1324.8  -0.0543488984984786
      2814               1325.2  -0.0527324388180641
      2815               1325.6  -0.0656641162613796
      2816                 1326  -0.0548796763039878
      2817               1326.4    -0.05463841366512
      2818               1326.8  -0.0733603944412633
      2819               1327.2  -0.0569545349982511
      2820               1327.6  -0.0644819293309273
      2821                 1328  -0.0513089892487439
      2822               1328.4  -0.0674253335251148
      2823               1328.8   -0.044191741402143
      2824               1329.2  -0.0510436003459893
      2825               1329.6  -0.0485103426378772
      2826                 1330  -0.0529737014569319
      2827               1330.4  -0.0490411204433864
      2828               1330.8   -0.061852166567268
      2829               1331.2  -0.0253732555704526
      2830               1331.6  -0.0392699835692394
      2831                 1332  -0.0685833941916803
      2832               1332.4  -0.0334555539725248
      2833               1332.8  -0.0142751741825325
      2834               1333.2  -0.0464837364713874
      2835               1333.6  -0.0526841862902905
      2836                 1334  -0.0552898227900631
      2837               1334.4  -0.0466284940547081
      2838               1334.8  -0.0481001961518018
      2839               1335.2  -0.0359164328889766
      2840               1335.6  -0.0393182360970129
      2841                 1336   -0.074952727857791
      2842               1336.4  -0.0623588181088904
      2843               1336.8  -0.0492582568183674
      2844               1337.2  -0.0545901611373464
      2845               1337.6  -0.0569545349982511
      2846                 1338  -0.0553139490539499
      2847               1338.4  -0.0563755046649683
      2848               1338.8  -0.0394147411525601
      2849               1339.2  -0.0260729172231693
      2850               1339.6   -0.073722288399565
      2851                 1340  -0.0524670499153095
      2852               1340.4  -0.0712131569553397
      2853               1340.8  -0.0543247722345918
      2854               1341.2  -0.0396801300553147
      2855               1341.6  -0.0492582568183674
      2856                 1342  -0.0322251145142988
      2857               1342.4  -0.0468938829574627
      2858               1342.8  -0.0505610750682537
      2859               1343.2  -0.0710442731081322
      2860               1343.6  -0.0681008689139447
      2861                 1344  -0.0525635549708566
      2862               1344.4  -0.0644095505392669
      2863               1344.8  -0.0361094430000709
      2864               1345.2  -0.0448431505270862
      2865               1345.6  -0.0320079781393178
      2866                 1346  -0.0406210543468992
      2867               1346.4  -0.0669669345112659
      2868               1346.8  -0.0351685187084863
      2869               1347.2  -0.0609112422756835
      2870               1347.6  -0.0733121419134898
      2871                 1348  -0.0583056057759109
      2872               1348.4   -0.086050809245711
      2873               1348.8  -0.0538663732207429
      2874               1349.2  -0.0714785458580943
      2875               1349.6  -0.0590052674286276
      2876                 1350  -0.0536251105818751
      2877               1350.4  -0.0604287169979478
      2878               1350.8  -0.0456875697631236
      2879               1351.2  -0.0276652506396969
      2880               1351.6  -0.0439987312910488
      2881                 1352  -0.0418997463328987
      2882               1352.4  -0.0588605098453069
      2883               1352.8  -0.0410553270968613
      2884               1353.2  -0.0496925295683295
      2885               1353.6  -0.0360370642084105
      2886                 1354  -0.0510194740821026
      2887               1354.4  -0.0467008728463685
      2888               1354.8  -0.0372192511388629
      2889               1355.2  -0.0591017724841748
      2890               1355.6  -0.0527083125541773
      2891                 1356  -0.0327800185836949
      2892               1356.4  -0.0389080896109376
      2893               1356.8  -0.0408381907218803
      2894               1357.2  -0.0225022301679254
      2895               1357.6  -0.0510918528737629
      2896                 1358  -0.0529495751930452
      2897               1358.4  -0.0231295130289818
      2898               1358.8  -0.0471110193324438
      2899               1359.2  -0.0410070745690877
      2900               1359.6  -0.0556999692761384
      2901                 1360  -0.0327317660559213
      2902               1360.4  -0.0487998578045186
      2903               1360.8  -0.0451326656937276
      2904               1361.2  -0.0416584836940309
      2905               1361.6  -0.0752422430244324
      2906                 1362   -0.015553866168532
      2907               1362.4  -0.0381119229026738
      2908               1362.8  -0.0381360491665606
      2909               1363.2  -0.0225746089595858
      2910               1363.6  -0.0315254528615821
      2911                 1364  -0.0555552116928177
      2912               1364.4  -0.0430578069994643
      2913               1364.8  -0.0547831712484406
      2914               1365.2   -0.045084413165954
      2915               1365.6  -0.0356751702501088
      2916                 1366    -0.05396287827629
      2917               1366.4  -0.0460494637214253
      2918               1366.8  -0.0506575801238008
      2919               1367.2  -0.0914068398285768
      2920               1367.6  -0.0501991811099519
      2921                 1368  -0.0371709986110893
      2922               1368.4  -0.0368573571805611
      2923               1368.8     -0.0199930987237
      2924               1369.2  -0.0283407860285268
      2925               1369.6  -0.0493547618739145
      2926                 1370  -0.0420203776523326
      2927               1370.4  -0.0483173325267829
      2928               1370.8  -0.0462907263602931
      2929               1371.2  -0.0189315431126816
      2930               1371.6  -0.0474729132907455
      2931                 1372 -0.00788171425253512
      2932               1372.4  -0.0250113616121508
      2933               1372.8   -0.044867276790973
      2934               1373.2  -0.0359164328889766
      2935               1373.6  -0.0564961359844022
      2936                 1374  -0.0408381907218803
      2937               1374.4  -0.0300296245006016
      2938               1374.8  -0.0385220693887491
      2939               1375.2  -0.0271344728341877
      2940               1375.6   -0.052635933762517
      2941                 1376  -0.0209340230152845
      2942               1376.4  -0.0116212851549864
      2943               1376.8  -0.0262900535981503
      2944               1377.2  -0.0515985044153853
      2945               1377.6  -0.0361818217917312
      2946                 1378  -0.0423581453467476
      2947               1378.4  -0.0233707756678496
      2948               1378.8   -0.026772578875886
      2949               1379.2  -0.0430336807355775
      2950               1379.6  -0.0276169981119233
      2951                 1380  -0.0140821640714383
      2952               1380.4  -0.0573646814843264
      2953               1380.8  -0.0233949019317364
      2954               1381.2  -0.0387874582915037
      2955               1381.6  -0.0378465339999192
      2956                 1382  -0.0477624284573869
      2957               1382.4  -0.0604769695257214
      2958               1382.8  -0.0337209428752794
      2959               1383.2  -0.0337933216669397
      2960               1383.6  -0.0211270331263788
      2961                 1384   -0.050971221554329
      2962               1384.4  -0.0356751702501088
      2963               1384.8  -0.0646749394420215
      2964               1385.2  -0.0498131608877634
      2965               1385.6  -0.0402832866524843
      2966                 1386  -0.0405728018191256
      2967               1386.4  -0.0471351455963305
      2968               1386.8  -0.0340104580419208
      2969               1387.2  -0.0322974933059592
      2970               1387.6  -0.0452774232770483
      2971                 1388  -0.0300778770283752
      2972               1388.4  -0.0461459687769725
      2973               1388.8  -0.0222609675290576
      2974               1389.2  -0.0364713369583726
      2975               1389.6  -0.0227434928067932
      2976                 1390  -0.0246253413899623
      2977               1390.4  -0.0302950134033562
      2978               1390.8  -0.0244564575427548
      2979               1391.2  -0.0311876851671672
      2980               1391.6  -0.0185455228904931
      2981                 1392  -0.0235396595150571
      2982               1392.4  -0.0467732516380288
      2983               1392.8  -0.0474246607629719
      2984               1393.2   -0.050078549790518
      2985               1393.6  -0.0506093275960273
      2986                 1394  -0.0494271406655749
      2987               1394.4  -0.0310429275838465
      2988               1394.8  -0.0397766351108618
      2989               1395.2  -0.0253008767787922
      2990               1395.6  -0.0335761852919587
      2991                 1396  -0.0271827253619613
      2992               1396.4  -0.0194140683904172
      2993               1396.8  -0.0218749473068691
      2994               1397.2  -0.0165430429878901
      2995               1397.6  -0.0298366143895074
      2996                 1398  -0.0226952402790197
      2997               1398.4  -0.0657847475808136
      2998               1398.8  -0.0569062824704775
      2999               1399.2  -0.0212235381819259
      3000               1399.6  -0.0336968166113926
      3001                 1400  -0.0438539737077281
      3002               1400.4  -0.0445053828326712
      3003               1400.8  -0.0276652506396969
      3004               1401.2  -0.0203067401542282
      3005               1401.6  -0.0396801300553147
      3006                 1402   -0.026097043487056
      3007               1402.4  -0.0259040333759618
      3008               1402.8  -0.0162052752934751
      3009               1403.2  -0.0515985044153853
      3010               1403.6  -0.0405728018191256
      3011                 1404  -0.0502956861654991
      3012               1404.4  -0.0266760738203388
      3013               1404.8  -0.0134548812103819
      3014               1405.2  -0.0109457497661565
      3015               1405.6  -0.0371227460833157
      3016                 1406  -0.0150472146269096
      3017               1406.4  -0.0171220733211729
      3018               1406.8  -0.0147576994602682
      3019               1407.2  -0.0613696412895323
      3020               1407.6  -0.0127069670298917
      3021                 1408  -0.0457599485547839
      3022               1408.4  -0.0468456304296891
      3023               1408.8   -0.035313276291807
      3024               1409.2   -0.035868180361203
      3025               1409.6  -0.0403556654441446
      3026                 1410  -0.0398972664302957
      3027               1410.4  -0.0444571303048977
      3028               1410.8 -0.00476942621114015
      3029               1411.2  -0.0283649122924136
      3030               1411.6     -0.0199930987237
      3031                 1412  -0.0539870045401768
      3032               1412.4  -0.0306086548338844
      3033               1412.8   -0.039873140166409
      3034               1413.2   0.0183194083285109
      3035               1413.6  -0.0468938829574627
      3036                 1414  -0.0451326656937276
      3037               1414.4 -0.00102985530868885
      3038               1414.8  -0.0247218464455094
      3039               1415.2 -0.00860550216913859
      3040               1415.6  -0.0370744935555422
      3041                 1416  -0.0322009882504121
      3042               1416.4  -0.0130447347243066
      3043               1416.8  -0.0254456343621129
      3044               1417.2  -0.0255180131537733
      3045               1417.6  -0.0198242148764926
      3046                 1418  -0.0251319929315847
      3047               1418.4  -0.0545660348734596
      3048               1418.8  -0.0426959130411625
      3049               1419.2  -0.0112111386689111
      3050               1419.6 -0.00286345136408431
      3051                 1420  -0.0349031298057317
      3052               1420.4  -0.0395836249997676
      3053               1420.8  -0.0398972664302957
      3054               1421.2   -0.010221961849553
      3055               1421.6  -0.0317908417643368
      3056                 1422  -0.0252284979871319
      3057               1422.4   -0.048968741651726
      3058               1422.8  0.00169641251051761
      3059               1423.2  0.00244432669100786
      3060               1423.6  -0.0290163214173567
      3061                 1424  -0.0457840748186707
      3062               1424.4  -0.0258075283204146
      3063               1424.8 -0.00657889600264885
      3064               1425.2  -0.0263865586536974
      3065               1425.6  -0.0211752856541524
      3066                 1426  -0.0158192550712866
      3067               1426.4  -0.0041662696139706
      3068               1426.8  -0.0133583761548348
      3069               1427.2 -0.00156063311419805
      3070               1427.6  -0.0343240994724489
      3071                 1428  -0.0371227460833157
      3072               1428.4  0.00599088748236493
      3073               1428.8  -0.0335520590280719
      3074               1429.2  -0.0101737093217795
      3075               1429.6   -0.017556346071135
      3076                 1430  0.00731783199613797
      3077               1430.4  -0.0220679574179633
      3078               1430.8 -0.00877438601634607
      3079               1431.2  -0.0182560077238517
      3080               1431.6 -0.00978768909959095
      3081                 1432  -0.0458805798742178
      3082               1432.4  -0.0215854321402277
      3083               1432.8  -0.0200172249875868
      3084               1433.2 -0.00612049698879998
      3085               1433.6  -0.0384979431248623
      3086                 1434  -0.0388598370831641
      3087               1434.4  -0.0309946750560729
      3088               1434.8  -0.0163500328767958
      3089               1435.2  -0.0133825024187216
      3090               1435.6  -0.0358440540973162
      3091                 1436   0.0131563878567394
      3092               1436.4  -0.0345653621113168
      3093               1436.8  -0.0309464225282994
      3094               1437.2  -0.0372433774027496
      3095               1437.6  -0.0194140683904172
      3096                 1438  -0.0108009921828358
      3097               1438.4 -0.00537258280830971
      3098               1438.8 -0.00573447676661146
      3099               1439.2  -0.0187867855293609
      3100               1439.6  -0.0145888156130607
      3101                 1440  -0.0246012151260755
      3102               1440.4  -0.0132859973631744
      3103               1440.8  -0.0144923105575136
      3104               1441.2  0.00432617527417692
      3105               1441.6  -0.0196794572931718
      3106                 1442  -0.0278341344869044
      3107               1442.4  -0.0265554425009049
      3108               1442.8 -0.00460054236393267
      3109               1443.2  -0.0216095584041145
      3110               1443.6  -0.0139132802242308
      3111                 1444 -0.00826773447472363
      3112               1444.4  -0.0408140644579935
      3113               1444.8  -0.0240463110566795
      3114               1445.2  -0.0146370681408343
      3115               1445.6 -0.00887089107189321
      3116                 1446  -0.0250354878760376
      3117               1446.4   -0.014998962099136
      3118               1446.8  -0.0334073014447512
      3119               1447.2   -0.010776865918949
      3120               1447.6  -0.0300296245006016
      3121                 1448   -0.020548002793096
      3122               1448.4  -0.0072061788637052
      3123               1448.8 -0.00327359785015963
      3124               1449.2  -0.0020431583919337
      3125               1449.6 -0.00638588589155459
      3126                 1450   0.0111780342180232
      3127               1450.4  -0.0334796802364115
      3128               1450.8  -0.0180388713488706
      3129               1451.2  -0.0292817103201114
      3130               1451.6  -0.0265554425009049
      3131                 1452  -0.0260246646953957
      3132               1452.4  -0.0163741591406826
      3133               1452.8  -0.0317425892365632
      3134               1453.2  -0.0319114730837707
      3135               1453.6  -0.0146129418769475
      3136                 1454   -0.025662770737094
      3137               1454.4  0.00191354888549866
      3138               1454.8   0.0129392514817583
      3139               1455.2  -0.0460977162491989
      3140               1455.6  -0.0242634474316606
      3141                 1456 -0.00283932510019755
      3142               1456.4 -0.00715792633593164
      3143               1456.8  -0.0165430429878901
      3144               1457.2  -0.0203791189458885
      3145               1457.6  -0.0264589374453578
      3146                 1458 -0.00742331523868625
      3147               1458.4 -0.00667540105819599
      3148               1458.8 -0.00599986566936606
      3149               1459.2   0.0033852509825924
      3150               1459.6  -0.0066512747943092
      3151                 1460  -0.0258075283204146
      3152               1460.4 0.000393594260631347
      3153               1460.8  -0.0201137300431339
      3154               1461.2  -0.0273998617369423
      3155               1461.6  0.00739021078779831
      3156                 1462  -0.0218990735707559
      3157               1462.4   -0.029209331528451
      3158               1462.8  -0.0277135031674705
      3159               1463.2   -0.012441578127137
      3160               1463.6 -0.00766457787755408
      3161                 1464  -0.0196070785015115
      3162               1464.4   0.0035300085659131
      3163               1464.8  -0.0104390982245341
      3164               1465.2  -0.0315737053893557
      3165               1465.6  -0.0216819371957748
      3166                 1466  0.00273384185764927
      3167               1466.4  -0.0203549926820018
      3168               1466.8 -0.00201903212804694
      3169               1467.2 -0.00185014828083946
      3170               1467.6  -0.0212235381819259
      3171                 1468  -0.0151195934185699
      3172               1468.4    -0.01166953768276
      3173               1468.8 -0.00587923434993215
      3174               1469.2  -0.0020431583919337
      3175               1469.6 -0.00378024939178206
      3176                 1470 -4.06784893307588e-05
      3177               1470.4  -0.0112352649327979
      3178               1470.8 -0.00838836579415755
      3179               1471.2   0.0116605594957589
      3180               1471.6   0.0113227918013439
      3181                 1472  -0.0120555579049485
      3182               1472.4   0.0189225649256805
      3183               1472.8   0.0405638236321245
      3184               1473.2 -0.00669952732208276
      3185               1473.6 -0.00814710315528973
      3186                 1474  -0.0226952402790197
      3187               1474.4 -0.00616874951657355
      3188               1474.8  0.00509821571855396
      3189               1475.2  -0.0291128264729039
      3190               1475.6  -0.0141304165992118
      3191                 1476 -0.00387675444732918
      3192               1476.4 -0.00341835543348032
      3193               1476.8   -0.019221058279323
      3194               1477.2   0.0106231301486272
      3195               1477.6  -0.0311876851671672
      3196                 1478 -0.00995657294679843
      3197               1478.4  0.00311986207983778
      3198               1478.8  -0.0329489024309023
      3199               1479.2  -0.0073509364470259
      3200               1479.6  0.00447093285749761
      3201                 1480 0.000345341732857773
      3202               1480.4   0.0176438729396809
      3203               1480.8 -0.00329772411404641
      3204               1481.2 -0.00045082497540605
      3205               1481.6   0.0106231301486272
      3206                 1482  -0.0290645739451303
      3207               1482.4 -0.00959467898849668
      3208               1482.8 -0.00730268391925233
      3209               1483.2   0.0138077969816825
      3210               1483.6   0.0345322576604288
      3211                 1484  -0.0189797956404552
      3212               1484.4 -0.00636175962766782
      3213               1484.8   0.0140008070927768
      3214               1485.2    0.011757064551306
      3215               1485.6   -0.018666154209927
      3216                 1486 -0.00136762300310381
      3217               1486.4 -0.00467292115559304
      3218               1486.8 -0.00650651721098851
      3219               1487.2 -0.00918453250242138
      3220               1487.6   0.0256779188139796
      3221                 1488  0.00678705419062875
      3222               1488.4  0.00574962484349709
      3223               1488.8   0.0142661959955314
      3224               1489.2  -0.0119349265855146
      3225               1489.6 0.000104079093989962
      3226                 1490  -0.0236361645706042
      3227               1490.4 -0.00201903212804694
      3228               1490.8  -0.0164706641962298
      3229               1491.2  -0.0113558962522318
      3230               1491.6 -0.00452816357227231
      3231                 1492   0.0308409392857511
      3232               1492.4  0.00683530671840232
      3233               1492.8 0.000827867010593425
      3234               1493.2  0.00579787737127066
      3235               1493.6   0.0232170398975278
      3236                 1494 -0.00686841116929024
      3237               1494.4   0.0414806216598222
      3238               1494.8  0.00174466503829118
      3239               1495.2  -0.0182318814599649
      3240               1495.6  -0.0249148565566037
      3241                 1496 -0.00631350709989424
      3242               1496.4  0.00442268032972404
      3243               1496.8   0.0208767923005098
      3244               1497.2  0.00299923076040387
      3245               1497.6   0.0339532273271461
      3246                 1498   0.0111539079541364
      3247               1498.4  0.00977871091258981
      3248               1498.8  0.00521884703798789
      3249               1499.2 -0.00264631498910328
      3250               1499.6  0.00123801349666874
      3251                 1500   0.0157861506203987
      3252               1500.4   0.0176921254674545
      3253               1500.8  0.00980283717647659
      3254               1501.2  0.00852414519047712
      3255               1501.6  0.00550836220462927
      3256                 1502   0.0235548075919427
      3257               1502.4   0.0131322615928526
      3258               1502.8  0.00731783199613797
      3259               1503.2 -0.00129524421144345
      3260               1503.6   0.0188984386617937
      3261                 1504  0.00780035727387363
      3262               1504.4   0.0290555957581292
      3263               1504.8   0.0137836707177957
      3264               1505.2  -0.0100772042662323
      3265               1505.6  0.00283034691319639
      3266                 1506  0.00558074099628961
      3267               1506.4   0.0213351913143587
      3268               1506.8   0.0241579641891123
      3269               1507.2  0.00401253384364875
      3270               1507.6  0.00203418020493257
      3271                 1508  -0.0256868970009807
      3272               1508.4  -0.0194864471820776
      3273               1508.8   0.0216488327448869
      3274               1509.2   0.0179816406340959
      3275               1509.6   0.0216005802171133
      3276                 1510   0.0312028332440528
      3277               1510.4   0.0274873886054883
      3278               1510.8   0.0288625856470349
      3279               1511.2 -0.00312884026683893
      3280               1511.6  0.00637690770455346
      3281                 1512   0.0382959548267669
      3282               1512.4   0.0105024988291933
      3283               1512.8  0.00273384185764927
      3284               1513.2 -0.00218791597525442
      3285               1513.6   0.0182229032729637
      3286                 1514   0.0148934788565877
      3287               1514.4   0.0143144485233049
      3288               1514.8  0.00215481152436647
      3289               1515.2   0.0154483829259837
      3290               1515.6   0.0152553728148895
      3291                 1516   0.0145798374260596
      3292               1516.4  0.00690768551006266
      3293               1516.8   0.0135665343428147
      3294               1517.2 -0.00182602201695267
      3295               1517.6  0.00620802385734598
      3296                 1518 -0.00221204223914118
      3297               1518.4   0.0271254946471866
      3298               1518.8    0.017088968870285
      3299               1519.2   0.0102853624542122
      3300               1519.6    0.012649736315117
      3301                 1520   0.0246887419946215
      3302               1520.4 -0.00122286541978309
      3303               1520.8  0.00577375110738387
      3304               1521.2   0.0089584179404392
      3305               1521.6   0.0367036214102393
      3306                 1522   0.0135665343428147
      3307               1522.4   0.0119500746624003
      3308               1522.8  -0.0212959169735863
      3309               1523.2   0.0105748776208536
      3310               1523.6   0.0186089234951523
      3311                 1524   0.0310098231329586
      3312               1524.4  0.00702831682949659
      3313               1524.8  -0.0159157601268338
      3314               1525.2 -0.00966705778015704
      3315               1525.6   0.0017205387744044
      3316                 1526   0.0176679992035677
      3317               1526.4   0.0259433077167342
      3318               1526.8  0.00480870055191257
      3319               1527.2  0.00360238735757343
      3320               1527.6  0.00372301867700736
      3321                 1528    0.017861009314662
      3322               1528.4   0.0130598828011922
      3323               1528.8   0.0360280860214094
      3324               1529.2   0.0146522162177199
      3325               1529.6   0.0113951705930042
      3326                 1530   0.0136147868705883
      3327               1530.4   0.0384889649378612
      3328               1530.8   0.0205631508699817
      3329               1531.2  -0.0118625477938543
      3330               1531.6   0.0111056554263629
      3331                 1532   0.0191397013006615
      3332               1532.4   0.0151106152315688
      3333               1532.8   0.0132046403845129
      3334               1533.2   0.0133493979678336
      3335               1533.6   0.0131322615928526
      3336                 1534   0.0144109535788521
      3337               1534.4   0.0345322576604288
      3338               1534.8    0.018970817453454
      3339               1535.2    0.035400803160353
      3340               1535.6   0.0265947168416773
      3341                 1536    0.032843419188354
      3342               1536.4   0.0112986655374571
      3343               1536.8   0.0282353027859785
      3344               1537.2   0.0136630393983618
      3345               1537.6   0.0181505244813034
      3346                 1538   0.0308650655496379
      3347               1538.4   0.0319024948967695
      3348               1538.8   0.0166546961203229
      3349               1539.2   0.0301412776330344
      3350               1539.6   0.0214558226337926
      3351                 1540   0.0379099346045784
      3352               1540.4   0.0305031715913361
      3353               1540.8   0.0284524391609596
      3354               1541.2   0.0327227878689201
      3355               1541.6   0.0157861506203987
      3356                 1542   0.0460887380621977
      3357               1542.4   0.0301171513691476
      3358               1542.8  0.00504996319078041
      3359               1543.2   0.0192362063562086
      3360               1543.6   0.0458957279511035
      3361                 1544   0.0183917871201712
      3362               1544.4   0.0130598828011922
      3363               1544.8   0.0358350759103151
      3364               1545.2   0.0251712672723572
      3365               1545.6   0.0374756618546163
      3366                 1546   0.0099234684959105
      3367               1546.4   0.0347735202992967
      3368               1546.8   0.0378134295490313
      3369               1547.2   0.0409980963820866
      3370               1547.6   0.0344357526048817
      3371                 1548   0.0108402665236083
      3372               1548.4   0.0338567222715989
      3373               1548.8 -0.00493831005834763
      3374               1549.2   0.0309133180774114
      3375               1549.6   0.0436761116735195
      3376                 1550   0.0289108381748085
      3377               1550.4   0.0113710443291175
      3378               1550.8   0.0478017027981593
      3379               1551.2    0.020418393286661
      3380               1551.6   0.0486461220341967
      3381                 1552   0.0415530004514826
      3382               1552.4   0.0458957279511035
      3383               1552.8   0.0524580717283084
      3384               1553.2   0.0265705905777905
      3385               1553.6    0.047391556312084
      3386                 1554   0.0268359794805452
      3387               1554.4   0.0480670917009139
      3388               1554.8   0.0258468026611871
      3389               1555.2   0.0151106152315688
      3390               1555.6   0.0334465757855236
      3391                 1556   0.0413117378126148
      3392               1556.4  0.00818637749606216
      3393               1556.8   0.0309856968690718
      3394               1557.2   0.0212628125226983
      3395               1557.6  0.00606326627402526
      3396                 1558   0.0240132066057916
      3397               1558.4   0.0286695755359407
      3398               1558.8   0.0463058744371788
      3399               1559.2   0.0317818635773356
      3400               1559.6   0.0323126413828448
      3401                 1560   0.0290073432303556
      3402               1560.4   0.0194774689950764
      3403               1560.8   0.0317094847856753
      3404               1561.2   0.0147728475371538
      3405               1561.6   0.0458957279511035
      3406                 1562   0.0394057629655589
      3407               1562.4   0.0334948283132972
      3408               1562.8   0.0288625856470349
      3409               1563.2   0.0238443227585841
      3410               1563.6   0.0173302315091528
      3411                 1564   0.0409980963820866
      3412               1564.4   0.0282353027859785
      3413               1564.8   0.0515653999644974
      3414               1565.2   0.0553290971308355
      3415               1565.6   0.0622292086024553
      3416                 1566   0.0351595405214852
      3417               1566.4   0.0385613437295216
      3418               1566.8   0.0484048593953289
      3419               1567.2   0.0825676490590131
      3420               1567.6   0.0131322615928526
      3421                 1568   0.0379340608684652
      3422               1568.4   0.0442068894790287
      3423               1568.8   0.0366553688824657
      3424               1569.2   0.0232894186891881
      3425               1569.6   0.0395022680211061
      3426                 1570   0.0457992228955564
      3427               1570.4    0.023072282314207
      3428               1570.8   0.0600819711165317
      3429               1571.2   0.0583207538527966
      3430               1571.6 -0.00532433028053617
      3431                 1572   0.0288143331192613
      3432               1572.4   0.0182470295368505
      3433               1572.8   0.0300930251052608
      3434               1573.2   0.0282353027859785
      3435               1573.6  0.00960982706538233
      3436                 1574   0.0940758769330085
      3437               1574.4   0.0269324845360923
      3438               1574.8   0.0628323651996249
      3439               1575.2   0.0434348490346516
      3440               1575.6   0.0282835553137521
      3441                 1576   0.0582242487972494
      3442               1576.4   0.0660652845604538
      3443               1576.8   0.0354249294242398
      3444               1577.2   0.0235306813280559
      3445               1577.6   0.0621809560746818
      3446                 1578   0.0624222187135496
      3447               1578.4   0.0421561570486522
      3448               1578.8   0.0161480445787004
      3449               1579.2   0.0360522122852961
      3450               1579.6   0.0528199656866101
      3451                 1580   0.0444240258540097
      3452               1580.4   0.0472950512565369
      3453               1580.8   0.0559563799918918
      3454               1581.2   0.0327951666605805
      3455               1581.6   0.0491768998397059
      3456                 1582   0.0856558108365213
      3457               1582.4   0.0418666418820108
      3458               1582.8   0.0535196273393268
      3459               1583.2   0.0490321422563852
      3460               1583.6   0.0771874922122606
      3461                 1584   0.0667890724770573
      3462               1584.4    0.011757064551306
      3463               1584.8   0.0314682221468074
      3464               1585.2   0.0736168051570168
      3465               1585.6   0.0894918867945198
      3466                 1586   0.0609505166164559
      3467               1586.4   0.0604197388109466
      3468               1586.8   0.0709870423933575
      3469               1587.2   0.0859935785309363
      3470               1587.6   0.0593581831999282
      3471                 1588   0.0563182739501936
      3472               1588.4   0.0393092579100118
      3473               1588.8   0.0446411622289908
      3474               1589.2   0.0568490517557028
      3475               1589.6   0.0334465757855236
      3476                 1590   0.0784420579343733
      3477               1590.4   0.0698289817267919
      3478               1590.8   0.0543157940475906
      3479               1591.2   0.0596476983665696
      3480               1591.6   0.0416736317709165
      3481                 1592   0.0467883997149144
      3482               1592.4   0.0588756579221926
      3483               1592.8   0.0751126335179973
      3484               1593.2   0.0826641541145603
      3485               1593.6   0.0586102690194379
      3486                 1594   0.0400571720905021
      3487               1594.4   0.0681642695186039
      3488               1594.8   0.0328916717161276
      3489               1595.2   0.0345805101882024
      3490               1595.6   0.0687191735879999
      3491                 1596   0.0554256021863826
      3492               1596.4   0.0817956086146361
      3493               1596.8   0.0737856890042242
      3494               1597.2   0.0758364214346008
      3495               1597.6   0.0950650537523666
      3496                 1598   0.0628564914635117
      3497               1598.4   0.0838945935727862
      3498               1598.8   0.0860900835864834
      3499               1599.2   0.0607575065053616
      3500               1599.6   0.0483807331314421
      3501                 1600   0.0867173664475398
      3502               1600.4   0.0604438650748334
      3503               1600.8   0.0498524352285358
      3504               1601.2   0.0659205269771331
      3505               1601.6   0.0210215498838305
      3506                 1602   0.0540262788809492
      3507               1602.4    0.089467760530633
      3508               1602.8   0.0672957240186797
      3509               1603.2   0.0483324806036685
      3510               1603.6   0.0642558147689451
      3511                 1604   0.0565595365890614
      3512               1604.4   0.0547741930614395
      3513               1604.8   0.0776700174899963
      3514               1605.2   0.0857764421559553
      3515               1605.6   0.0585861427555512
      3516                 1606   0.0535437536032136
      3517               1606.4   0.0864037250170116
      3518               1606.8   0.0857040633642949
      3519               1607.2   0.0477775765342725
      3520               1607.6   0.0817714823507493
      3521                 1608   0.0853421694059932
      3522               1608.4   0.0837257097255787
      3523               1608.8   0.0879960584335392
      3524               1609.2   0.0923146596692734
      3525               1609.6   0.0482359755481214
      3526                 1610   0.0862348411698041
      3527               1610.4   0.0510828746867618
      3528               1610.8   0.0484531119231024
      3529               1611.2   0.0849802754476914
      3530               1611.6   0.0708905373378103
      3531                 1612    0.074485350656941
      3532               1612.4   0.0730619010876208
      3533               1612.8   0.0859694522670495
      3534               1613.2   0.0929419425303297
      3535               1613.6   0.0827365329062206
      3536                 1614   0.0991665186131196
      3537               1614.4   0.0722416081154702
      3538               1614.8   0.0561735163668729
      3539               1615.2   0.0418183893542372
      3540               1615.6   0.0694429615046034
      3541                 1616    0.066378925990982
      3542               1616.4   0.0489115109369513
      3543               1616.8   0.0535920061309872
      3544               1617.2   0.0701908756850936
      3545               1617.6    0.034290995021561
      3546                 1618   0.0896366443778405
      3547               1618.4   0.0641110571856244
      3548               1618.8   0.0666201886298498
      3549               1619.2   0.0561011375752125
      3550               1619.6   0.0368725052574468
      3551                 1620   0.0583448801166833
      3552               1620.4   0.0551843395475148
      3553               1620.8   0.0671268401714722
      3554               1621.2   0.0648107188383411
      3555               1621.6   0.0449789299234057
      3556                 1622   0.0437484904651798
      3557               1622.4   0.0457992228955564
      3558               1622.8    0.037065515368541
      3559               1623.2   0.0334707020494104
      3560               1623.6   0.0382718285628801
      3561                 1624   0.0388508588961629
      3562               1624.4   0.0277045249804693
      3563               1624.8    0.037403283062956
      3564               1625.2   0.0377651770212577
      3565               1625.6   0.0216488327448869
      3566                 1626   0.0449306773956322
      3567               1626.4  0.00929618563485415
      3568               1626.8   0.0242785955085462
      3569               1627.2 -0.00375612312789528
      3570               1627.6   0.0140490596205503
      3571                 1628  0.00442268032972404
      3572               1628.4  0.00304748328817744
      3573               1628.8   0.0124808524679095
      3574               1629.2   0.0213834438421323
      3575               1629.6   0.0447859198123115
      3576                 1630   0.0107437614680611
      3577               1630.4   0.0192362063562086
      3578               1630.8  -0.0229847554456611
      3579               1631.2   0.0122878423568152
      3580               1631.6   0.0127703676345509
      3581                 1632   0.0260156865083946
      3582               1632.4   0.0120224534540606
      3583               1632.8  -0.0437815949160677
      3584               1633.2  -0.0224781039040386
      3585               1633.6  -0.0190763006960023
      3586                 1634   0.0155690142454177
      3587               1634.4    0.010864392787495
      3588               1634.8 -0.00144000179476414
      3589               1635.2  -0.0466526203185949
      3590               1635.6 -0.00172951696140553
      3591                 1636  -0.0350237611251656
      3592               1636.4  -0.0152402247380038
      3593               1636.8  -0.0243840787510945
      3594               1637.2  -0.0169049369461918
      3595               1637.6 -0.00860550216913859
      3596                 1638  -0.0321527357226385
      3597               1638.4  -0.0293540891117717
      3598               1638.8  -0.0244082050149813
      3599               1639.2 -0.00329772411404641
      3600               1639.6  -0.0252043717232451
      3601                 1640  -0.0385220693887491
      3602               1640.4  -0.0329489024309023
      3603               1640.8 -0.00491418379446085
      3604               1641.2  -0.0297883618617338
      3605               1641.6 -0.00612049698879998
      3606                 1642  -0.0198242148764926
      3607               1642.4  -0.0482690799990093
      3608               1642.8  -0.0317908417643368
      3609               1643.2  -0.0150954671546831
      3610               1643.6  -0.0214165482930202
      3611                 1644   -0.040645180610786
      3612               1644.4  -0.0380154178471267
      3613               1644.8  -0.0387392057637302
      3614               1645.2  -0.0455186859159161
      3615               1645.6  -0.0370262410277686
      3616                 1646  -0.0176287248627953
      3617               1646.4  -0.0298607406533941
      3618               1646.8  -0.0559412319150062
      3619               1647.2  -0.0506817063876876
      3620               1647.6  -0.0538181206929693
      3621                 1648  -0.0343240994724489
      3622               1648.4  -0.0325870084726006
      3623               1648.8  -0.0384496905970888
      3624               1649.2  -0.0552656965261763
      3625               1649.6  -0.0472799031796512
      3626                 1650  -0.0177252299183425
      3627               1650.4  -0.0598979391924386
      3628               1650.8  -0.0788611826074498
      3629               1651.2  -0.0549038025678746
      3630               1651.6  -0.0377741552082589
      3631                 1652  -0.0206203815847564
      3632               1652.4  -0.0408140644579935
      3633               1652.8   -0.066291399122436
      3634               1653.2  -0.0510918528737629
      3635               1653.6  -0.0379912915832399
      3636                 1654  -0.0587881310536466
      3637               1654.4  -0.0720093236636035
      3638               1654.8  -0.0503921912210462
      3639               1655.2  -0.0824559959265804
      3640               1655.6  -0.0587157522619862
      3641                 1656  -0.0768104501770732
      3642               1656.4   -0.055410454109497
      3643               1656.8  -0.0605252220534949
      3644               1657.2    -0.04841383758233
      3645               1657.6  -0.0421651352356533
      3646                 1658  -0.0652780960391911
      3647               1658.4   -0.058957014900854
      3648               1658.8  -0.0648920758170026
      3649               1659.2  -0.0605493483173817
      3650               1659.6  -0.0573405552204396
      3651                 1660  -0.0595601714980236
      3652               1660.4   -0.114543926896001
      3653               1660.8  -0.0433714484299924
      3654               1661.2   -0.052853070137498
      3655               1661.6  -0.0451085394298408
      3656                 1662  -0.0936264561061608
      3657               1662.4  -0.0769310814965072
      3658               1662.8  -0.0563755046649683
      3659               1663.2  -0.0772929754548089
      3660               1663.6  -0.0428889231522568
      3661                 1664  -0.0858819253985035
      3662               1664.4  -0.0324663771531667
      3663               1664.8  -0.0741806874134139
      3664               1665.2  -0.0781373946908463
      3665               1665.6  -0.0914792186202371
      3666                 1666  -0.0625759544838715
      3667               1666.4  -0.0514778730959514
      3668               1666.8  -0.0799709907462418
      3669               1667.2  -0.0851340112180133
      3670               1667.6  -0.0678596062750769
      3671                 1668  -0.0574370602759867
      3672               1668.4  -0.0529495751930452
      3673               1668.8  -0.0798262331629211
      3674               1669.2  -0.0559894844427798
      3675               1669.6  -0.0690900457333028
      3676                 1670  -0.0701516013443212
      3677               1670.4  -0.0791989503018647
      3678               1670.8  -0.0810084200933734
      3679               1671.2  -0.0810325463572602
      3680               1671.6  -0.0772447229270353
      3681                 1672  -0.0786922987602423
      3682               1672.4  -0.0772929754548089
      3683               1672.8  -0.0524911761791963
      3684               1673.2  -0.0506575801238008
      3685               1673.6  -0.0991272442723472
      3686                 1674  -0.0797297281073739
      3687               1674.4  -0.0381601754304474
      3688               1674.8  -0.0744943288439421
      3689               1675.2  -0.0870158598011823
      3690               1675.6  -0.0649644546086629
      3691                 1676  -0.0943261177588775
      3692               1676.4  -0.0574370602759867
      3693               1676.8  -0.0366160945416933
      3694               1677.2  -0.0594395401785897
      3695               1677.6   -0.069620823538812
      3696                 1678  -0.0795849705240533
      3697               1678.4  -0.0854476526485414
      3698               1678.8  -0.0472557769157644
      3699               1679.2  -0.0334796802364115
      3700               1679.6  -0.0592706563313822
      3701                 1680  -0.0670151870390395
      3702               1680.4  -0.0754111268716398
      3703               1680.8  -0.0721058287191506
      3704               1681.2  -0.0687764043027746
      3705               1681.6  -0.0721540812469242
      3706                 1682  -0.0756765157743945
      3707               1682.4  -0.0615867776645134
      3708               1682.8  -0.0688729093583217
      3709               1683.2  -0.0768587027048468
      3710               1683.6  -0.0672805759417941
      3711                 1684  -0.0663637779140963
      3712               1684.4  -0.0845791071486173
      3713               1684.8   -0.071623303441415
      3714               1685.2  -0.0572440501648925
      3715               1685.6  -0.0654952324141722
      3716                 1686  -0.0445053828326712
      3717               1686.4  -0.0783062785380538
      3718               1686.8  -0.0712372832192264
      3719               1687.2  -0.0634927525115692
      3720               1687.6  -0.0738187934551122
      3721                 1688  -0.0681491214417183
      3722               1688.4  -0.0687764043027746
      3723               1688.8  -0.0532873428874601
      3724               1689.2  -0.0573405552204396
      3725               1689.6  -0.0626483332755318
      3726                 1690  -0.0800674958017889
      3727               1690.4  -0.0639028989976445
      3728               1690.8  -0.0606941059007024
      3729               1691.2  -0.0796573493157136
      3730               1691.6  -0.0570027875260247
      3731                 1692  -0.0641682879003991
      3732               1692.4  -0.0577507017065149
      3733               1692.8  -0.0640959091087388
      3734               1693.2  -0.0713096620108868
      3735               1693.6  -0.0823112383432597
      3736                 1694  -0.0773412279825825
      3737               1694.4  -0.0567132723593833
      3738               1694.8   -0.105954976952307
      3739               1695.2   -0.064843823289229
      3740               1695.6  -0.0552174439984027
      3741                 1696  -0.0495477719850088
      3742               1696.4  -0.0588122573175334
      3743               1696.8  -0.0911414509258222
      3744               1697.2  -0.0693554346360574
      3745               1697.6  -0.0853752738568811
      3746                 1698  -0.0697414548582459
      3747               1698.4  -0.0583538583036845
      3748               1698.8  -0.0730226267468484
      3749               1699.2  -0.0772929754548089
      3750               1699.6  -0.0943502440227642
      3751                 1700  -0.0421168827078797
      3752               1700.4  -0.0739394247745461
      3753               1700.8  -0.0766415663298658
      3754               1701.2   -0.067401207261228
      3755               1701.6  -0.0674735860528883
      3756                 1702  -0.0922995115923877
      3757               1702.4  -0.0817804605377505
      3758               1702.8  -0.0864368294678995
      3759               1703.2  -0.0760384097326962
      3760               1703.6  -0.0688005305666614
      3761                 1704  -0.0739394247745461
      3762               1704.4  -0.0847962435235983
      3763               1704.8  -0.0655917374697193
      3764               1705.2  -0.0670151870390395
      3765               1705.6  -0.0840000768153345
      3766                 1706   -0.058739878525873
      3767               1706.4  -0.0498131608877634
      3768               1706.8  -0.0747597177466967
      3769               1707.2  -0.0469903880130098
      3770               1707.6  -0.0555552116928177
      3771                 1708  -0.0883186780510686
      3772               1708.4  -0.0754593793994134
      3773               1708.8  -0.0785234149130348
      3774               1709.2  -0.0310670538477333
      3775               1709.6  -0.0874260062872576
      3776                 1710  -0.0774136067742428
      3777               1710.4  -0.0644336768031537
      3778               1710.8  -0.0535768580541015
      3779               1711.2   -0.054300645970705
      3780               1711.6   -0.050416317484933
      3781                 1712  -0.0827696373571086
      3782               1712.4  -0.0819010918571844
      3783               1712.8   -0.056520262248289
      3784               1713.2  -0.0536492368457619
      3785               1713.6  -0.0627689645949657
      3786                 1714  -0.0511401054015365
      3787               1714.4   -0.069403687163831
      3788               1714.8  -0.0752663692883191
      3789               1715.2  -0.0314530740699218
      3790               1715.6  -0.0705376215665097
      3791                 1716  -0.0542041409151579
      3792               1716.4  -0.0676424699000958
      3793               1716.8  -0.0782097734825066
      3794               1717.2  -0.0900557690509169
      3795               1717.6  -0.0720093236636035
      3796                 1718  -0.0761831673160169
      3797               1718.4   -0.072395343885792
      3798               1718.8  -0.0351685187084863
      3799               1719.2  -0.0727089853163202
      3800               1719.6  -0.0646025606503612
      3801                 1720  -0.0629378484421732
      3802               1720.4  -0.0619486716228151
      3803               1720.8  -0.0586674997342127
      3804               1721.2  -0.0763761774271111
      3805               1721.6   -0.063179111081041
      3806                 1722   -0.081056672621147
      3807               1722.4  -0.0841207081347684
      3808               1722.8  -0.0562789996094212
      3809               1723.2   -0.054083509595724
      3810               1723.6  -0.0856165364957489
      3811                 1724  -0.0580160906092695
      3812               1724.4  -0.0874501325511444
      3813               1724.8  -0.0825042484543539
      3814               1725.2  -0.0639994040531916
      3815               1725.6  -0.0549761813595349
      3816                 1726   -0.076062535996583
      3817               1726.4  -0.0773171017186957
      3818               1726.8  -0.0697897073860195
      3819               1727.2  -0.0690417932055292
      3820               1727.6  -0.0658812526363607
      3821                 1728  -0.0836623091209195
      3822               1728.4  -0.0704652427748494
      3823               1728.8    -0.07683457644096
      3824               1729.2  -0.0921065014812935
      3825               1729.6  -0.0682456264972654
      3826                 1730   -0.055410454109497
      3827               1730.4   -0.072178207510811
      3828               1730.8  -0.0774618593020164
      3829               1731.2   -0.078837056343563
      3830               1731.6  -0.0645060555948141
      3831                 1732  -0.0501268023182916
      3832               1732.4  -0.0737464146634518
      3833               1732.8  -0.0553139490539499
      3834               1733.2  -0.0467008728463685
      3835               1733.6  -0.0937712136894815
      3836                 1734  -0.0901522741064641
      3837               1734.4   -0.058739878525873
      3838               1734.8  -0.0741324348856404
      3839               1735.2  -0.0765209350104318
      3840               1735.6  -0.0559894844427798
      3841                 1736  -0.0612248837062116
      3842               1736.4  -0.0861231880373713
      3843               1736.8   -0.086943481009522
      3844               1737.2  -0.0845308546208437
      3845               1737.6  -0.0697897073860195
      3846                 1738  -0.0943502440227642
      3847               1738.4   -0.079946864482355
      3848               1738.8   -0.052298166068102
      3849               1739.2  -0.0618762928311548
      3850               1739.6  -0.0803570109684303
      3851                 1740  -0.0820941019682786
      3852               1740.4  -0.0319355993476575
      3853               1740.8  -0.0837588141764666
      3854               1741.2  -0.0853028950652207
      3855               1741.6  -0.0747355914828099
      3856                 1742  -0.0598738129285518
      3857               1742.4  -0.0881980467316347
      3858               1742.8  -0.0883669305788422
      3859               1743.2  -0.0940607288561228
      3860               1743.6  -0.0602598331507403
      3861                 1744   -0.072395343885792
      3862               1744.4  -0.0840965818708816
      3863               1744.8  -0.0725159752052259
      3864               1745.2  -0.0502233073738387
      3865               1745.6  -0.0988618553695926
      3866                 1746  -0.0954117996337827
      3867               1746.4  -0.0603804644701742
      3868               1746.8  -0.0566167673038361
      3869               1747.2  -0.0806465261350717
      3870               1747.6  -0.0741083086217536
      3871                 1748  -0.0443606252493505
      3872               1748.4  -0.0868469759539748
      3873               1748.8  -0.0641441616365123
      3874               1749.2  -0.0966422390920086
      3875               1749.6  -0.0958943249115183
      3876                 1750  -0.0751939904966588
      3877               1750.4  -0.0927337843423498
      3878               1750.8  -0.0588122573175334
      3879               1751.2  -0.0682938790250389
      3880               1751.6  -0.0571234188454586
      3881                 1752  -0.0692348033166235
      3882               1752.4  -0.0688005305666614
      3883               1752.8  -0.0536492368457619
      3884               1753.2  -0.0921065014812935
      3885               1753.6  -0.0521051559570078
      3886                 1754   -0.102384289897063
      3887               1754.4  -0.0335761852919587
      3888               1754.8  -0.0753628743438663
      3889               1755.2   -0.064071782844852
      3890               1755.6  -0.0618280403033812
      3891                 1756  -0.0410553270968613
      3892               1756.4   -0.040428044235805
      3893               1756.8  -0.0566891460954965
      3894               1757.2  -0.0403315391802578
      3895               1757.6  -0.0529978277208187
      3896                 1758  -0.0683903840805861
      3897               1758.4  -0.0488239840684053
      3898               1758.8   -0.086267945620692
      3899               1759.2  -0.0650368334003233
      3900               1759.6  -0.0957978198559712
      3901                 1760  -0.0767863239131865
      3902               1760.4   -0.063179111081041
      3903               1760.8  -0.0949051480921602
      3904               1761.2  -0.0715509246497546
      3905               1761.6  -0.0896456225648416
      3906                 1762  -0.0850375061624661
      3907               1762.4  -0.0442158676660298
      3908               1762.8  -0.0663155253863228
      3909               1763.2  -0.0555310854289309
      3910               1763.6  -0.0532149640957998
      3911                 1764  -0.0814426928433355
      3912               1764.4  -0.0558929793872327
      3913               1764.8   -0.053190837831913
      3914               1765.2  -0.0788611826074498
      3915               1765.6   -0.062624207011645
      3916                 1766  -0.0954117996337827
      3917               1766.4  -0.0749286015939042
      3918               1766.8  -0.0695243184832649
      3919               1767.2  -0.0720575761913771
      3920               1767.6  -0.0680526163861711
      3921                 1768  -0.0775824906214503
      3922               1768.4    -0.05118835792931
      3923               1768.8  -0.0563513784010815
      3924               1769.2  -0.0520569034292342
      3925               1769.6  -0.0548796763039878
      3926                 1770  -0.0782338997463934
      3927               1770.4  -0.0472799031796512
      3928               1770.8  -0.0599461917202121
      3929               1771.2  -0.0657123687891532
      3930               1771.6  -0.0719369448719431
      3931                 1772   -0.087715521453899
      3932               1772.4  -0.0567615248871568
      3933               1772.8  -0.0505852013321405
      3934               1773.2  -0.0523222923319888
      3935               1773.6  -0.0857371678151828
      3936                 1774  -0.0789818139268837
      3937               1774.4  -0.0833004151626178
      3938               1774.8  -0.0609112422756835
      3939               1775.2  -0.0583297320397977
      3940               1775.6   -0.061514398872853
      3941                 1776  -0.0707788842053776
      3942               1776.4  -0.0614902726089662
      3943               1776.8  -0.0852305162735604
      3944               1777.2  -0.0519362721098003
      3945               1777.6  -0.0769793340242807
      3946                 1778   -0.067956111330624
      3947               1778.4  -0.0740841823578668
      3948               1778.8  -0.0837105616486931
      3949               1779.2  -0.0536974893735354
      3950               1779.6  -0.0643130454837198
      3951                 1780  -0.0768828289687336
      3952               1780.4  -0.0581367219287034
      3953               1780.8  -0.0360129379445237
      3954               1781.2  -0.0696449498026988
      3955               1781.6  -0.0816357029544298
      3956                 1782  -0.0787164250241291
      3957               1782.4   -0.112372563146191
      3958               1782.8  -0.0809601675655999
      3959               1783.2  -0.0885840669538232
      3960               1783.6  -0.0623346918450036
      3961                 1784  -0.0590052674286276
      3962               1784.4  -0.0514778730959514
      3963               1784.8  -0.0440952363465959
      3964               1785.2  -0.0621658079977962
      3965               1785.6  -0.0304397709866769
      3966                 1786  -0.0478106809851605
      3967               1786.4   -0.073505152024584
      3968               1786.8  -0.0612490099700984
      3969               1787.2    -0.06296197470606
      3970               1787.6  -0.0631067322893807
      3971                 1788  -0.0543247722345918
      3972               1788.4  -0.0952911683143488
      3973               1788.8  -0.0712614094831132
      3974               1789.2  -0.0404521704996917
      3975               1789.6  -0.0482449537351225
      3976                 1790  -0.0508747164987818
      3977               1790.4  -0.0691624245249631
      3978               1790.8  -0.0441676151382563
      3979               1791.2  -0.0477141759296133
      3980               1791.6  -0.0536974893735354
      3981                 1792   -0.056182494553874
      3982               1792.4  -0.0793437078851854
      3983               1792.8  -0.0378947865276928
      3984               1793.2   -0.100767830216648
      3985               1793.6  -0.0737705409273386
      3986                 1794  -0.0422857665550872
      3987               1794.4   -0.064288919219833
      3988               1794.8  -0.0743736975245082
      3989               1795.2   -0.049306509346141
      3990               1795.6  -0.0933128146756326
      3991                 1796    -0.06573649505304
      3992               1796.4  -0.0499579184710841
      3993               1796.8  -0.0485585951656507
      3994               1797.2  -0.0378947865276928
      3995               1797.6  -0.0327800185836949
      3996                 1798  -0.0800192432740153
      3997               1798.4  -0.0582814795120241
      3998               1798.8  -0.0322974933059592
      3999               1799.2  -0.0435644585410867
      4000               1799.6  -0.0638063939420974
      4001                 1800  -0.0594636664424765
      4002               1800.4  -0.0833004151626178
      4003               1800.8  -0.0714061670664339
      4004               1801.2  -0.0600426967757593
      4005               1801.6  -0.0348790035418449
      4006                 1802  -0.0475211658185191
      4007               1802.4   -0.049861413415537
      4008               1802.8  -0.0319114730837707
      4009               1803.2  -0.0677631012195297
      4010               1803.6  -0.0506575801238008
      4011                 1804  -0.0650127071364365
      4012               1804.4  -0.0819975969127315
      4013               1804.8  -0.0917204812591049
      4014               1805.2  -0.0688005305666614
      4015               1805.6  -0.0553139490539499
      4016                 1806  -0.0756041369827341
      4017               1806.4  -0.0699344649693402
      4018               1806.8  -0.0559412319150062
      4019               1807.2  -0.0265795687647917
      4020               1807.6  -0.0482449537351225
      4021                 1808  -0.0784751623852612
      4022               1808.4  -0.0388839633470509
      4023               1808.8  -0.0650609596642101
      4024               1809.2  -0.0623829443727772
      4025               1809.6  -0.0939159712728022
      4026                 1810  -0.0722264600385845
      4027               1810.4  -0.0464354839436138
      4028               1810.8  -0.0637822676782106
      4029               1811.2  -0.0619727978867019
      4030               1811.6  -0.0817563342738637
      4031                 1812  -0.0838553192320138
      4032               1812.4  -0.0605010957896081
      4033               1812.8  -0.0605976008451553
      4034               1813.2  -0.0513572417765175
      4035               1813.6  -0.0578713330259488
      4036                 1814  -0.0482690799990093
      4037               1814.4  -0.0713579145386604
      4038               1814.8    -0.04563931723535
      4039               1815.2  -0.0498372871516502
      4040               1815.6    -0.05463841366512
      4041                 1816  -0.0737464146634518
      4042               1816.4  -0.0361094430000709
      4043               1816.8  -0.0613213887617588
      4044               1817.2  -0.0563513784010815
      4045               1817.6  -0.0623105655811168
      4046                 1818  -0.0770517128159411
      4047               1818.4  -0.0779926371075256
      4048               1818.8  -0.0614661463450795
      4049               1819.2  -0.0587640047897598
      4050               1819.6  -0.0651333384558704
      4051                 1820  -0.0589328886369673
      4052               1820.4   -0.061297262497872
      4053               1820.8  -0.0375811450971646
      4054               1821.2  -0.0537216156374222
      4055               1821.6  -0.0591982775397219
      4056                 1822  -0.0516708832070457
      4057               1822.4  -0.0229365029178875
      4058               1822.8   -0.044312372721577
      4059               1823.2  -0.0530460802485923
      4060               1823.6  -0.0480036910962547
      4061                 1824  -0.0747355914828099
      4062               1824.4  -0.0606458533729288
      4063               1824.8  -0.0534321004707808
      4064               1825.2  -0.0545419086095728
      4065               1825.6  -0.0690900457333028
      4066                 1826  -0.0424305241384079
      4067               1826.4  -0.0674494597890016
      4068               1826.8  -0.0667015456085113
      4069               1827.2  -0.0481725749434622
      4070               1827.6  -0.0658088738447003
      4071                 1828  -0.0720334499274903
      4072               1828.4  -0.0429130494161436
      4073               1828.8   -0.067063439566813
      4074               1829.2  -0.0466043677908213
      4075               1829.6  -0.0560859894983269
      4076                 1830  -0.0524429236514227
      4077               1830.4  -0.0323939983615063
      4078               1830.8  -0.0215613058763409
      4079               1831.2  -0.0570510400537982
      4080               1831.6  -0.0727813641079805
      4081                 1832  -0.0768828289687336
      4082               1832.4   -0.081611576690543
      4083               1832.8  -0.0485827214295375
      4084               1833.2  -0.0836381828570327
      4085               1833.6  -0.0645301818587009
      4086                 1834  -0.0391493522498055
      4087               1834.4  -0.0668945557196056
      4088               1834.8   -0.040428044235805
      4089               1835.2  -0.0463631051519535
      4090               1835.6  -0.0536251105818751
      4091                 1836  -0.0578713330259488
      4092               1836.4  -0.0730950055385087
      4093               1836.8  -0.0493547618739145
      4094               1837.2   -0.052418797387536
      4095               1837.6  -0.0648679495531158
      4096                 1838  -0.0615867776645134
      4097               1838.4  -0.0451326656937276
      4098               1838.8  -0.0690900457333028
      4099               1839.2  -0.0466526203185949
      4100               1839.6  -0.0523222923319888
      4101                 1840  -0.0572199239010057
      4102               1840.4  -0.0381119229026738
      4103               1840.8  -0.0585709946786655
      4104               1841.2  -0.0332625438614305
      4105               1841.6  -0.0637098888865502
      4106                 1842  -0.0501509285821784
      4107               1842.4  -0.0734810257606972
      4108               1842.8  -0.0537939944290826
      4109               1843.2  -0.0362300743195048
      4110               1843.6  -0.0405004230274653
      4111                 1844  -0.0639028989976445
      4112               1844.4  -0.0255903919454336
      4113               1844.8  -0.0667497981362849
      4114               1845.2  -0.0547590449845539
      4115               1845.6  -0.0470145142768966
      4116                 1846  -0.0668221769279452
      4117               1846.4   -0.055965358178893
      4118               1846.8  -0.0301985083478091
      4119               1847.2  -0.0748803490661306
      4120               1847.6   -0.075724768302168
      4121                 1848  -0.0547831712484406
      4122               1848.4  -0.0148783307797021
      4123               1848.8  -0.0573646814843264
      4124               1849.2  -0.0773653542464692
      4125               1849.6   -0.070175727608208
      4126                 1850  -0.0523222923319888
      4127               1850.4  -0.0519121458459135
      4128               1850.8  -0.0562789996094212
      4129               1851.2   -0.054517782345686
      4130               1851.6  -0.0364713369583726
      4131                 1852  -0.0388598370831641
      4132               1852.4  -0.0350237611251656
      4133               1852.8  -0.0447466454715391
      4134               1853.2  -0.0406210543468992
      4135               1853.6  -0.0595119189702501
      4136                 1854  -0.0516226306792721
      4137               1854.4  -0.0557964743316855
      4138               1854.8  -0.0641682879003991
      4139               1855.2  -0.0637822676782106
      4140               1855.6  -0.0544936560817993
      4141                 1856  -0.0494271406655749
      4142               1856.4  -0.0273757354730555
      4143               1856.8  -0.0649403283447762
      4144               1857.2  -0.0541800146512711
      4145               1857.6  -0.0316460841810161
      4146                 1858  -0.0518880195820267
      4147               1858.4  -0.0651092121919836
      4148               1858.8  -0.0551691914706292
      4149               1859.2   -0.057630070387081
      4150               1859.6  -0.0468456304296891
      4151                 1860  -0.0403797917080314
      4152               1860.4  -0.0440228575549356
      4153               1860.8  -0.0474970395546323
      4154               1861.2   -0.054300645970705
      4155               1861.6  -0.0591258987480615
      4156                 1862  -0.0647955707614555
      4157               1862.4  -0.0728537428996409
      4158               1862.8  -0.0220920836818501
      4159               1863.2  -0.0393182360970129
      4160               1863.6  -0.0550244338873085
      4161                 1864  -0.0426717867772757
      4162               1864.4  -0.0605734745812685
      4163               1864.8  -0.0657606213169268
      4164               1865.2  -0.0414654735829366
      4165               1865.6  -0.0638787727337577
      4166                 1866  -0.0327558923198081
      4167               1866.4  -0.0572923026926661
      4168               1866.8  -0.0429613019439171
      4169               1867.2  -0.0437815949160677
      4170               1867.6   -0.050416317484933
      4171                 1868  -0.0556034642205913
      4172               1868.4  -0.0623346918450036
      4173               1868.8  -0.0274481142647159
      4174               1869.2  -0.0494512669294617
      4175               1869.6  -0.0405969280830124
      4176                 1870  -0.0677148486917562
      4177               1870.4  -0.0537216156374222
      4178               1870.8  -0.0380154178471267
      4179               1871.2  -0.0437092161244074
      4180               1871.6  -0.0454704333881425
      4181                 1872  -0.0617315352478341
      4182               1872.4   -0.054855550040101
      4183               1872.8 -0.00896739612744034
      4184               1873.2  -0.0455910647075764
      4185               1873.6  -0.0598979391924386
      4186                 1874  -0.0661466415391153
      4187               1874.4  -0.0356269177223352
      4188               1874.8  -0.0465561152630478
      4189               1875.2  -0.0385220693887491
      4190               1875.6  -0.0488239840684053
      4191                 1876   -0.040982948305201
      4192               1876.4  -0.0395836249997676
      4193               1876.8  -0.0233466494039628
      4194               1877.2  -0.0449637818465201
      4195               1877.6  -0.0496684033044427
      4196                 1878  -0.0251802454593583
      4197               1878.4 -0.00221204223914118
      4198               1878.8  -0.0693313083721706
      4199               1879.2   -0.055965358178893
      4200               1879.6  -0.0585951209425523
      4201                 1880  -0.0383773118054284
      4202               1880.4  -0.0332625438614305
      4203               1880.8  -0.0306327810977712
      4204               1881.2  -0.0404521704996917
      4205               1881.6   -0.031211811431054
      4206                 1882  -0.0308016649449787
      4207               1882.4  -0.0362783268472783
      4208               1882.8  -0.0746873389550364
      4209               1883.2  -0.0521292822208946
      4210               1883.6  -0.0556999692761384
      4211                 1884  -0.0468938829574627
      4212               1884.4  -0.0550003076234217
      4213               1884.8  -0.0233949019317364
      4214               1885.2  -0.0256868970009807
      4215               1885.6  -0.0521292822208946
      4216                 1886  -0.0278100082230176
      4217               1886.4  -0.0523222923319888
      4218               1886.8  -0.0315013265976954
      4219               1887.2  -0.0640476565809652
      4220               1887.6  -0.0369297359722215
      4221                 1888  -0.0408140644579935
      4222               1888.4  -0.0486551002211978
      4223               1888.8  -0.0396560037914279
      4224               1889.2  -0.0303915184589034
      4225               1889.6  -0.0390045946664848
      4226                 1890  -0.0204032452097753
      4227               1890.4  -0.0191486794876626
      4228               1890.8  -0.0447466454715391
      4229               1891.2  -0.0136961438492497
      4230               1891.6  -0.0405969280830124
      4231                 1892  -0.0483655850545565
      4232               1892.4  -0.0389080896109376
      4233               1892.8  -0.0366160945416933
      4234               1893.2   -0.063179111081041
      4235               1893.6  -0.0624794494283243
      4236                 1894  -0.0464837364713874
      4237               1894.4     -0.0199930987237
      4238               1894.8  -0.0252043717232451
      4239               1895.2  -0.0581125956648167
      4240               1895.6  -0.0447225192076523
      4241                 1896  -0.0220197048901898
      4242               1896.4   -0.025107866667698
      4243               1896.8  -0.0498855396794238
      4244               1897.2  -0.0356027914584484
      4245               1897.6  -0.0531184590402526
      4246                 1898  -0.0519121458459135
      4247               1898.4  -0.0378947865276928
      4248               1898.8  -0.0432266908466717
      4249               1899.2   -0.047304029443538
      4250               1899.6  -0.0549520550956481
      4251                 1900  -0.0628172171227393
      4252               1900.4  -0.0486792264850846
      4253               1900.8  -0.0407175594024463
      4254               1901.2  -0.0561101157622137
      4255               1901.6  -0.0271344728341877
      4256                 1902  -0.0370021147638818
      4257               1902.4   -0.036423084430599
      4258               1902.8  -0.0242875736955473
      4259               1903.2  -0.0275687455841498
      4260               1903.6   -0.059294782595269
      4261                 1904  -0.0390287209303716
      4262               1904.4  -0.0528289438736113
      4263               1904.8  -0.0407175594024463
      4264               1905.2  -0.0282201547090929
      4265               1905.6  -0.0383049330137681
      4266                 1906  -0.0357716753056559
      4267               1906.4  -0.0223092200568312
      4268               1906.8  -0.0377982814721456
      4269               1907.2  -0.0398007613747486
      4270               1907.6  0.00372301867700736
      4271                 1908  -0.0389080896109376
      4272               1908.4  -0.0429854282078039
      4273               1908.8  -0.0486309739573111
      4274               1909.2  -0.0379671653193531
      4275               1909.6  -0.0396318775275411
      4276                 1910    -0.04286479688837
      4277               1910.4  -0.0536492368457619
      4278               1910.8  -0.0558447268594591
      4279               1911.2  -0.0265313162370181
      4280               1911.6  -0.0163500328767958
      4281                 1912   -0.064071782844852
      4282               1912.4  -0.0387874582915037
      4283               1912.8  -0.0433714484299924
      4284               1913.2  -0.0512848629848572
      4285               1913.6  0.00632865517677988
      4286                 1914  -0.0368332309166743
      4287               1914.4  -0.0247459727093962
      4288               1914.8  -0.0252043717232451
      4289               1915.2  -0.0487274790128582
      4290               1915.6  -0.0246012151260755
      4291                 1916  -0.0468456304296891
      4292               1916.4  -0.0439987312910488
      4293               1916.8  -0.0473281557074248
      4294               1917.2   -0.038087796638787
      4295               1917.6  -0.0403315391802578
      4296                 1918  -0.0189074168487948
      4297               1918.4  -0.0145888156130607
      4298               1918.8  -0.0378224077360324
      4299               1919.2  -0.0165189167240033
      4300               1919.6  -0.0287509325146021
      4301                 1920  -0.0314772003338086
      4302               1920.4  -0.0510677266098761
      4303               1920.8  -0.0421168827078797
      4304               1921.2  -0.0260729172231693
      4305               1921.6   -0.043636837332747
      4306                 1922  -0.0278582607507912
      4307               1922.4  -0.0628413433866261
      4308               1922.8   -0.040982948305201
      4309               1923.2  -0.0441434888743695
      4310               1923.6  -0.0388357108192773
      4311                 1924  -0.0304880235144505
      4312               1924.4  -0.0137443963770233
      4313               1924.8  -0.0411277058885216
      4314               1925.2  -0.0466043677908213
      4315               1925.6  -0.0289439426256964
      4316                 1926  -0.0453498020687086
      4317               1926.4  -0.0294023416395453
      4318               1926.8  -0.0463148526241799
      4319               1927.2  -0.0435885848049735
      4320               1927.6  -0.0588363835814201
      4321                 1928  -0.0564237571927419
      4322               1928.4  -0.0687040255111143
      4323               1928.8  -0.0260246646953957
      4324               1929.2  0.00492933187134648
      4325               1929.6  -0.0354821601390145
      4326                 1930  0.00584612989904423
      4327               1930.4  -0.0368091046527876
      4328               1930.8  -0.0218266947790955
      4329               1931.2  -0.0352650237640335
      4330               1931.6  -0.0325628822087138
      4331                 1932  -0.0310429275838465
      4332               1932.4  -0.0184248915710591
      4333               1932.8  -0.0297883618617338
      4334               1933.2  -0.0291852052645642
      4335               1933.6  -0.0384496905970888
      4336                 1934  -0.0246253413899623
      4337               1934.4  -0.0298848669172809
      4338               1934.8  -0.0367125995972404
      4339               1935.2  -0.0302226346116959
      4340               1935.6  -0.0239256797372456
      4341                 1936  -0.0298124881256206
      4342               1936.4 -0.000257814864311784
      4343               1936.8  -0.0289439426256964
      4344               1937.2 -0.00069208761427389
      4345               1937.6 -0.00742331523868625
      4346                 1938  -0.0343723520002225
      4347               1938.4  -0.0188591643210212
      4348               1938.8  -0.0361818217917312
      4349               1939.2  -0.0157468762796263
      4350               1939.6  -0.0234672807233967
      4351                 1940  -0.0170496945295125
      4352               1940.4  -0.0156021186963056
      4353               1940.8  -0.0113076437244583
      4354               1941.2  -0.0374605137777307
      4355               1941.6  -0.0114041487800054
      4356                 1942   -0.021102906862492
      4357               1942.4 -0.00127111794755666
      4358               1942.8 -0.00240505235023544
      4359               1943.2  -0.0214648008207938
      4360               1943.6 -0.00703729501649772
      4361                 1944   -0.017773482446116
      4362               1944.4  -0.0275687455841498
      4363               1944.8  -0.0309946750560729
      4364               1945.2  -0.0458082010825575
      4365               1945.6 -0.00375612312789528
      4366                 1946 -0.000547330030953169
      4367               1946.4  -0.0461218425130857
      4368               1946.8  -0.0160846439740412
      4369               1947.2  -0.0188109117932477
      4370               1947.6  0.00565311978794997
      4371                 1948  -0.0268449576675463
      4372               1948.4  -0.0242634474316606
      4373               1948.8  -0.0224057251123783
      4374               1949.2  -0.0424787766661815
      4375               1949.6    -0.03454123584743
      4376                 1950  -0.0182077551960781
      4377               1950.4 -0.00517957269721545
      4378               1950.8  -0.0441434888743695
      4379               1951.2 -0.00491418379446085
      4380               1951.6  -0.0149507095713624
      4381                 1952 -0.00558971918329076
      4382               1952.4 -0.00879851228023286
      4383               1952.8  -0.0236120383067174
      4384               1953.2  -0.0340587105696943
      4385               1953.6  -0.0263141798620371
      4386                 1954  -0.0431301857911246
      4387               1954.4  -0.0026221887252165
      4388               1954.8  -0.0387150794998434
      4389               1955.2  -0.0360853167361841
      4390               1955.6 -0.00829186073861042
      4391                 1956  -0.0155056136407584
      4392               1956.4  -0.0206203815847564
      4393               1956.8  -0.0289439426256964
      4394               1957.2  -0.0304156447227901
      4395               1957.6  -0.0376776501527117
      4396                 1958  -0.0153126035296642
      4397               1958.4 -0.00706142128038451
      4398               1958.8  -0.0182318814599649
      4399               1959.2  -0.0310188013199597
      4400               1959.6  -0.0313806952782615
      4401                 1960  -0.0326593872642609
      4402               1960.4 -0.00221204223914118
      4403               1960.8  -0.0094257951412892
      4404               1961.2   -0.018111250140531
      4405               1961.6  -0.0218025685152087
      4406                 1962   -0.033648564083619
      4407               1962.4  -0.0361094430000709
      4408               1962.8  -0.0243599524872077
      4409               1963.2 -0.00807472436362938
      4410               1963.6  -0.0197035835570586
      4411                 1964  -0.0134790074742687
      4412               1964.4  -0.0234914069872835
      4413               1964.8  -0.0221162099457369
      4414               1965.2 -0.00467292115559304
      4415               1965.6  -0.0239498060011324
      4416                 1966  -0.0212717907096995
      4417               1966.4  -0.0253973818343393
      4418               1966.8  -0.0249631090843773
      4419               1967.2   -0.028437291084074
      4420               1967.6  0.00328874592704526
      4421                 1968  -0.0280271445979987
      4422               1968.4  -0.0212717907096995
      4423               1968.8  -0.0178217349738896
      4424               1969.2   -0.029764235597847
      4425               1969.6  -0.0212235381819259
      4426                 1970 -0.00903977491910068
      4427               1970.4   -0.030319139667243
      4428               1970.8 -0.00209141091970727
      4429               1971.2  -0.0237085433622646
      4430               1971.6   0.0133493979678336
      4431                 1972  0.00304748328817744
      4432               1972.4   -0.012224441752156
      4433               1972.8  -0.0320079781393178
      4434               1973.2  -0.0289439426256964
      4435               1973.6   -0.023877427209472
      4436                 1974 -0.00493831005834763
      4437               1974.4  -0.0408381907218803
      4438               1974.8  -0.0283890385563004
      4439               1975.2  0.00053835184395204
      4440               1975.6 -0.00848487084970469
      4441                 1976  -0.0117419164744203
      4442               1976.4 -0.00566209797495112
      4443               1976.8  -0.0367367258611272
      4444               1977.2 -0.00394913323898954
      4445               1977.6  -0.0168566844184183
      4446                 1978 0.000658983163385946
      4447               1978.4  -0.0209340230152845
      4448               1978.8 -0.00783346172476156
      4449               1979.2   0.0170648426063982
      4450               1979.6  -0.0238533009455853
      4451                 1980  -0.0123933255993635
      4452               1980.4   -0.015216098474117
      4453               1980.8   0.0100440998153444
      4454               1981.2  0.00036946799674456
      4455               1981.6  -0.0264106849175842
      4456                 1982 -0.00653064347487529
      4457               1982.4  -0.0328523973753552
      4458               1982.8  -0.0282925335007533
      4459               1983.2   -0.033093660014223
      4460               1983.6  -0.0372916299305232
      4461                 1984 -0.00119873915589633
      4462               1984.4 0.000803740746706638
      4463               1984.8  -0.0168566844184183
      4464               1985.2   -0.025107866667698
      4465               1985.6 -0.00959467898849668
      4466                 1986  -0.0361094430000709
      4467               1986.4  0.00946506948206163
      4468               1986.8  -0.0315495791254689
      4469               1987.2 -0.00356311301680101
      4470               1987.6  -0.0162535278212487
      4471                 1988  -0.0364472106944858
      4472               1988.4 -0.00882263854411965
      4473               1988.8   -0.034758372222411
      4474               1989.2  -0.0109940022939301
      4475               1989.6   -0.024215194903887
      4476                 1990  -0.0132377448354009
      4477               1990.4   -0.015553866168532
      4478               1990.8  0.00582200363515745
      4479               1991.2 -0.00423864840563093
      4480               1991.6  -0.0230330079734346
      4481                 1992   0.0217212115365472
      4482               1992.4  -0.0187626592654741
      4483               1992.8 -0.00604811819713963
      4484               1993.2 -0.00546908786385686
      4485               1993.6   0.0181263982174166
      4486                 1994  -0.0278341344869044
      4487               1994.4 -0.00592748687770572
      4488               1994.8  -0.0141786691269854
      4489               1995.2  0.00418141769085623
      4490               1995.6   0.0106231301486272
      4491                 1996  -0.0212476644458127
      4492               1996.4 -0.00281519883631076
      4493               1996.8  -0.0301743820839223
      4494               1997.2  0.00850001892659033
      4495               1997.6  -0.0291369527367907
      4496                 1998   0.0002970892050842
      4497               1998.4 -0.00626525457212068
      4498               1998.8  0.00167228624663082
      4499               1999.2   0.0104059937736461
      4500               1999.6   -0.026651947556452
      4501                 2000   -0.034203468153015
      4502               2000.4 -0.00476942621114015
      4503               2000.8 -0.00894326986355355
      4504               2001.2  -0.0329247761670155
      4505               2001.6 0.000948498330027331
      4506                 2002 -0.00505894137778154
      4507               2002.4  -0.0189074168487948
      4508               2002.8 -0.000788592669821009
      4509               2003.2  -0.0266760738203388
      4510               2003.6  -0.0132136185715141
      4511                 2004  -0.0195588259737379
      4512               2004.4  0.00396428131587517
      4513               2004.8  -0.0270379677786406
      4514               2005.2  -0.0208616442236242
      4515               2005.6  -0.0287026799868286
      4516                 2006  -0.0189074168487948
      4517               2006.4   -0.017001442001739
      4518               2006.8   -0.027327482945282
      4519               2007.2 -0.00643413841932816
      4520               2007.6  -0.0246977201816226
      4521                 2008   0.0100199735514576
      4522               2008.4 -0.00718205259981843
      4523               2008.8  -0.0111628861411376
      4524               2009.2  -0.0269173364592067
      4525               2009.6  -0.0629861009699468
      4526                 2010 -0.00423864840563093
      4527               2010.4   0.0125532312595698
      4528               2010.8  -0.0173874622239275
      4529               2011.2    0.010092352343118
      4530               2011.6 -0.00590336061381894
      4531                 2012 -0.00592748687770572
      4532               2012.4 -0.00814710315528973
      4533               2012.8 -0.00542083533608329
      4534               2013.2   0.0183435345923977
      4535               2013.6  -0.0160605177101544
      4536                 2014  -0.0195588259737379
      4537               2014.4  -0.0190039219043419
      4538               2014.8  0.00116563470500838
      4539               2015.2  -0.0243116999594341
      4540               2015.6   0.0359315809658622
      4541                 2016  -0.0076163253497805
      4542               2016.4  -0.0212476644458127
      4543               2016.8  -0.0397042563192015
      4544               2017.2 -0.00542083533608329
      4545               2017.6  -0.0184490178349459
      4546                 2018  0.00326461966315847
      4547               2018.4  0.00222719031602683
      4548               2018.8   0.0271254946471866
      4549               2019.2   0.0395505205488796
      4550               2019.6  -0.0183042602516252
      4551                 2020 -0.00935341634962886
      4552               2020.4  0.00188942262161187
      4553               2020.8  0.00343350351036595
      4554               2021.2  0.00857239771825066
      4555               2021.6  0.00473632176025224
      4556                 2022  0.00760734716277936
      4557               2022.4 -0.00356311301680101
      4558               2022.8  0.00239607416323431
      4559               2023.2  -0.0112111386689111
      4560               2023.6   0.0183917871201712
      4561                 2024  -0.0324422508892799
      4562               2024.4   -0.017773482446116
      4563               2024.8  -0.0165189167240033
      4564               2025.2 -0.00766457787755408
      4565               2025.6 -0.000764466405934222
      4566                 2026   0.0144109535788521
      4567               2026.4 -0.00119873915589633
      4568               2026.8 -0.00976356283570416
      4569               2027.2  -0.0260487909592825
      4570               2027.6   -0.014226921654759
      4571                 2028  -0.0180629976127574
      4572               2028.4  -0.0149507095713624
      4573               2028.8  0.00415729142696944
      4574               2029.2   0.0283076815776389
      4575               2029.6 -0.00201903212804694
      4576                 2030   0.0150382364399084
      4577               2030.4    0.017306105245266
      4578               2030.8  -0.0243116999594341
      4579               2031.2 -0.00520369896110223
      4580               2031.6  0.00835526134326964
      4581                 2032   0.0308409392857511
      4582               2032.4 -0.000957476517028488
      4583               2032.8  -0.0182318814599649
      4584               2033.2 -0.00334597664181999
      4585               2033.6  -0.0108492447106094
      4586                 2034  0.00299923076040387
      4587               2034.4 0.000248836677310654
      4588               2034.8  -0.0113558962522318
      4589               2035.2 0.000393594260631347
      4590               2035.6  0.00507408945466717
      4591                 2036 -0.00414214335008381
      4592               2036.4  -0.0193416895987569
      4593               2036.8    0.011757064551306
      4594               2037.2 -0.00122286541978309
      4595               2037.6   0.0132770191761733
      4596                 2038   0.0198876154811518
      4597               2038.4   0.0242062167168859
      4598               2038.8  0.00758322089889257
      4599               2039.2 -0.00346660796125389
      4600               2039.6   0.0151106152315688
      4601                 2040 -0.00199490586416015
      4602               2040.4  -0.0235637857789439
      4603               2040.8   0.0323608939106184
      4604               2041.2  0.00381952373255448
      4605               2041.6   0.0132287666483997
      4606                 2042   0.0170165900786246
      4607               2042.4  0.00944094321817485
      4608               2042.8  0.00495345813523326
      4609               2043.2  0.00239607416323431
      4610               2043.6   0.0153760041343234
      4611                 2044   0.0228068934114525
      4612               2044.4   0.0251712672723572
      4613               2044.8  0.00174466503829118
      4614               2045.2  0.00794511485719432
      4615               2045.6 -0.000933350253141702
      4616                 2046  -0.0239739322650192
      4617               2046.4  -0.0139615327520044
      4618               2046.8 0.000321215468970987
      4619               2047.2  0.00249257921878143
      4620               2047.6 -0.00669952732208276
      4621                 2048   0.0128909989539848
      4622               2048.4  -0.0122003154882692
      4623               2048.8 -0.00641001215544137
      4624               2049.2 -0.00474529994725337
      4625               2049.6  0.00123801349666874
      4626                 2050   0.0284524391609596
      4627               2050.4  0.00698006430172302
      4628               2050.8 -0.000764466405934222
      4629               2051.2   0.0188501861340201
      4630               2051.6    0.034628762715976
      4631                 2052 -0.000933350253141702
      4632               2052.4    0.044617035965104
      4633               2052.8 -0.000957476517028488
      4634               2053.2   0.0271496209110733
      4635               2053.6 -0.00662714853042241
      4636                 2054   0.0354490556881266
      4637               2054.4  -0.0148300782519285
      4638               2054.8 -0.00638588589155459
      4639               2055.2    0.022083105494849
      4640               2055.6  0.00225131657991362
      4641                 2056 -0.000354319919858931
      4642               2056.4  -0.0159157601268338
      4643               2056.8  -0.0104632244884209
      4644               2057.2   0.0127944938984376
      4645               2057.6  0.00478457428802578
      4646                 2058   0.0171372213980585
      4647               2058.4   0.0187778073423597
      4648               2058.8   0.0377651770212577
      4649               2059.2    0.025629666286206
      4650               2059.6   0.0112504130096835
      4651                 2060   0.0112262867457968
      4652               2060.4  0.00777623100998684
      4653               2060.8 -0.00739918897479946
      4654               2061.2   0.0072695794683644
      4655               2061.6  0.00782448353776041
      4656                 2062   0.0300447725774872
      4657               2062.4   -0.016108770237928
      4658               2062.8   0.0303342877441286
      4659               2063.2  -0.0226711140151329
      4660               2063.6 -0.00510719390555511
      4661                 2064   0.0223243681337168
      4662               2064.4 -0.00213966344748084
      4663               2064.8   0.0291762270775631
      4664               2065.2  -0.0185696491543798
      4665               2065.6   0.0289108381748085
      4666                 2066   0.0111539079541364
      4667               2066.4   0.0313958433551471
      4668               2066.8   0.0173302315091528
      4669               2067.2  0.00386777626032805
      4670               2067.6   0.0119983271901738
      4671                 2068 0.000948498330027331
      4672               2068.4   0.0170648426063982
      4673               2068.8   0.0086930290376846
      4674               2069.2   0.0254849087028853
      4675               2069.6   0.0081139987044018
      4676                 2070  0.00731783199613797
      4677               2070.4  0.00104500338557448
      4678               2070.8    0.013421776759494
      4679               2071.2 -0.00288757762797109
      4680               2071.6   0.0109608978430422
      4681                 2072   0.0187054285506994
      4682               2072.4    0.012311968620702
      4683               2072.8  -0.0124898306549106
      4684               2073.2  -0.0144923105575136
      4685               2073.6   0.0110091503708157
      4686                 2074  -0.0354821601390145
      4687               2074.4  0.00751084210723224
      4688               2074.8  0.00582200363515745
      4689               2075.2  -0.0264830637092446
      4690               2075.6   0.0283800603692992
      4691                 2076  -0.0142751741825325
      4692               2076.4 -0.00701316875261095
      4693               2076.8  0.00418141769085623
      4694               2077.2   0.0219866004393018
      4695               2077.6 -0.00800234557196904
      4696                 2078  0.00283034691319639
      4697               2078.4   0.0199358680089253
      4698               2078.8   0.0111297816902496
      4699               2079.2  -0.0361094430000709
      4700               2079.6  -0.0133101236270612
      4701                 2080  -0.0129723559326463
      4702               2080.4   0.0082346300238357
      4703               2080.8 -0.000764466405934222
      4704               2081.2   0.0109126453152686
      4705               2081.6  0.00118976096889517
      4706                 2082   0.0322402625911845
      4707               2082.4  -0.0020431583919337
      4708               2082.8  0.00270971559376249
      4709               2083.2   0.0164616860092286
      4710               2083.6   0.0272219997027337
      4711                 2084 -0.00353898675291422
      4712               2084.4  0.00215481152436647
      4713               2084.8   0.0227827671475657
      4714               2085.2   0.0132770191761733
      4715               2085.6 -0.00894326986355355
      4716                 2086   0.0459922330066506
      4717               2086.4 -0.00119873915589633
      4718               2086.8   0.0024202004271211
      4719               2087.2   0.0388508588961629
      4720               2087.6   0.0181022719535298
      4721                 2088  0.00775210474610005
      4722               2088.4 -0.00585510808604536
      4723               2088.8  -0.0084607445858179
      4724               2089.2 -0.00587923434993215
      4725               2089.6 -0.00361136554457459
      4726                 2090   0.0172096001897189
      4727               2090.4   0.0099234684959105
      4728               2090.8   0.0214316963699058
      4729               2091.2   0.0313717170912603
      4730               2091.6  0.00198592767715899
      4731                 2092   0.0354490556881266
      4732               2092.4   0.0247852470501686
      4733               2092.8 -0.00715792633593164
      4734               2093.2 -0.00595161314159251
      4735               2093.6   0.0415530004514826
      4736                 2094  0.00179291756606473
      4737               2094.4 -0.00527607775276259
      4738               2094.8   0.0044950591213844
      4739               2095.2  0.00615977132957241
      4740               2095.6   0.0431212076041235
      4741                 2096   0.0167270749119832
      4742               2096.4    0.023964954078018
      4743               2096.8   0.0425663035347275
      4744               2097.2   0.0100440998153444
      4745               2097.6 0.000224710413423868
      4746                 2098    0.014531584898286
      4747               2098.4   0.0174267365646999
      4748               2098.8   0.0101406048708916
      4749               2099.2   0.0220348529670754
      4750               2099.6  0.00572549857961033
      4751                 2100   0.0220107267031886
      4752               2100.4 -0.00785758798864833
      4753               2100.8  0.00893429167655241
      4754               2101.2   0.0109850241069289
      4755               2101.6   0.0148693525927009
      4756                 2102   0.0213110650504719
      4757               2102.4 -0.00489005753057406
      4758               2102.8   0.0156655193009648
      4759               2103.2  -0.0166395480434372
      4760               2103.6    0.012649736315117
      4761                 2104  0.00548423594074249
      4762               2104.4 -0.00286345136408431
      4763               2104.8   0.0127944938984376
      4764               2105.2   0.0168477062314171
      4765               2105.6   0.0241820904529991
      4766                 2106   0.0374997881185031
      4767               2106.4 -0.00592748687770572
      4768               2106.8   0.0117329382874192
      4769               2107.2 -0.000161309808764665
      4770               2107.6   0.0198876154811518
      4771                 2108   0.0272461259666205
      4772               2108.4   0.0106713826764008
      4773               2108.8  0.00196180141327221
      4774               2109.2  0.00888603914877883
      4775               2109.6   0.0174267365646999
      4776                 2110 -0.000330193655972144
      4777               2110.4   0.0112986655374571
      4778               2110.8   0.0140731858844371
      4779               2111.2   0.0324573989661655
      4780               2111.6  0.00777623100998684
      4781                 2112   0.0253160248556779
      4782               2112.4   0.0206596559255288
      4783               2112.8 -0.000836845197594582
      4784               2113.2   0.0186089234951523
      4785               2113.6   0.0137112919261354
      4786                 2114   0.0157137718287383
      4787               2114.4   0.0223243681337168
      4788               2114.8   0.0108161402597215
      4789               2115.2   0.0332294394105426
      4790               2115.6   0.0102371099264387
      4791                 2116  0.00854827145436388
      4792               2116.4   0.0465712633399334
      4793               2116.8   0.0266188431055641
      4794               2117.2   0.0172819789813792
      4795               2117.6   0.0204666458144345
      4796                 2118   0.0320955050078638
      4797               2118.4   0.0216729590087737
      4798               2118.8   0.0116846857596456
      4799               2119.2   0.0143385747871917
      4800               2119.6    0.043507227826312
      4801                 2120   0.0115640544402117
      4802               2120.4   0.0319748736884299
      4803               2120.8   0.0266429693694509
      4804               2121.2  -0.0156744974879659
      4805               2121.6   0.0400812983543888
      4806                 2122     0.02230024186983
      4807               2122.4   0.0276803987165826
      4808               2122.8   0.0199841205366989
      4809               2123.2   0.0461611168538581
      4810               2123.6  0.00427792274640335
      4811                 2124   0.0393333841738986
      4812               2124.4    0.040732707479332
      4813               2124.8  -0.0107286133911755
      4814               2125.2  -0.0113076437244583
      4815               2125.6   0.0368725052574468
      4816                 2126   0.0101164786070048
      4817               2126.4 -0.00807472436362938
      4818               2126.8   0.0325297777578259
      4819               2127.2   0.0111780342180232
      4820               2127.6   0.0320472524800902
      4821                 2128   0.0228792722031128
      4822               2128.4   0.0262328228833756
      4823               2128.8     0.02230024186983
      4824               2129.2   0.0360039597575226
      4825               2129.6   0.0256055400223192
      4826                 2130   0.0135906606067015
      4827               2130.4   0.0152312465510027
      4828               2130.8  0.00845176639881676
      4829               2131.2   0.0330605555633351
      4830               2131.6   0.0130116302734187
      4831                 2132   0.0268359794805452
      4832               2132.4 -0.00481767873891373
      4833               2132.8    0.042952323756916
      4834               2133.2  0.00659404407953448
      4835               2133.6  -0.0256386444732072
      4836                 2134   0.0254607824389985
      4837               2134.4   0.0276803987165826
      4838               2134.8   0.0537608899781946
      4839               2135.2   0.0171854739258321
      4840               2135.6    0.018415913384058
      4841                 2136   0.0332535656744294
      4842               2136.4   0.0548948243808734
      4843               2136.8   0.0166788223842096
      4844               2137.2   0.0393816367016722
      4845               2137.6   0.0185847972312655
      4846                 2138   0.0247369945223951
      4847               2138.4 -0.00645826468321493
      4848               2138.8   0.0142903222594182
      4849               2139.2  0.00435030153806371
      4850               2139.6 -0.00515544643332869
      4851                 2140   0.0310822019246189
      4852               2140.4   0.0120707059818342
      4853               2140.8  -0.0273757354730555
      4854               2141.2   0.0223484943976036
      4855               2141.6   0.0142661959955314
      4856                 2142   0.0390921215350307
      4857               2142.4   0.0234824288002824
      4858               2142.8   0.0334707020494104
      4859               2143.2   0.0206114033977552
      4860               2143.6   0.0196463528422839
      4861                 2144   0.0475604401592915
      4862               2144.4   0.0172096001897189
      4863               2144.8   0.0224932519809243
      4864               2145.2   0.0194533427311896
      4865               2145.6  0.00526709956576144
      4866                 2146   0.0174749890924735
      4867               2146.4  0.00652166528787415
      4868               2146.8   0.0191155750367747
      4869               2147.2   0.0210456761477173
      4870               2147.6   -0.010776865918949
      4871                 2148   0.0209009185643966
      4872               2148.4   0.0314682221468074
      4873               2148.8   0.0445205309095569
      4874               2149.2   0.0222519893420564
      4875               2149.6   0.0191638275645483
      4876                 2150  -0.0111870124050243
      4877               2150.4   0.0443275207984626
      4878               2150.8   0.0168235799675303
      4879               2151.2 -0.00744744150257302
      4880               2151.6   0.0241097116613387
      4881                 2152   0.0354249294242398
      4882               2152.4 -0.00192252707249979
      4883               2152.8   0.0257744238695267
      4884               2153.2   0.0180781456896431
      4885               2153.6   0.0140008070927768
      4886                 2154   0.0371861466879749
      4887               2154.4   0.0203942670227742
      4888               2154.8   0.0355214344797869
      4889               2155.2  0.00999584728757086
      4890               2155.6   0.0308168130218643
      4891                 2156   0.0281146714665446
      4892               2156.4   0.0453408238817075
      4893               2156.8   0.0256779188139796
      4894               2157.2   0.0126979888428905
      4895               2157.6   0.0363899799797111
      4896                 2158   0.0353042981048059
      4897               2158.4   0.0274391360777147
      4898               2158.8   0.0150382364399084
      4899               2159.2   0.0214558226337926
      4900               2159.6   0.0264499592583566
      4901                 2160   0.0518549151311388
      4902               2160.4    0.020297761967227
      4903               2160.8   0.0502143291868376
      4904               2161.2   0.0177886305230016
      4905               2161.6   0.0208285397727363
      4906                 2162   0.0315647272023546
      4907               2162.4   0.0166305698564361
      4908               2162.8   0.0196463528422839
      4909               2163.2   0.0200323730644724
      4910               2163.6   0.0485978695064231
      4911                 2164  0.00946506948206163
      4912               2164.4 -0.00759219908589373
      4913               2164.8   0.0378375558129181
      4914               2165.2   0.0278734088276768
      4915               2165.6  0.00384364999644127
      4916                 2166   0.0113469180652307
      4917               2166.4  0.00517059451021432
      4918               2166.8   0.0424456722152936
      4919               2167.2   0.0172819789813792
      4920               2167.6  0.00232369537157395
      4921                 2168  -0.0176528511266821
      4922               2168.4   0.0367277476741261
      4923               2168.8    0.021528201425453
      4924               2169.2  0.00471219549636545
      4925               2169.6   0.0450513087150661
      4926                 2170   0.0141214384122107
      4927               2170.4  0.00948919574594842
      4928               2170.8   0.0101406048708916
      4929               2171.2   0.0167270749119832
      4930               2171.6   0.0304549190635626
      4931                 2172    0.043169460131897
      4932               2172.4   0.0274632623416015
      4933               2172.8    0.044834172340085
      4934               2173.2   0.0354490556881266
      4935               2173.6   0.0381994497712198
      4936                 2174   0.0325780302855994
      4937               2174.4   0.0266670956333377
      4938               2174.8   0.0260639390361681
      4939               2175.2   0.0479223341175932
      4940               2175.6   0.0223967469253772
      4941                 2176   0.0263534542028095
      4942               2176.4   0.0239408278141312
      4943               2176.8  0.00794511485719432
      4944               2177.2   0.0320955050078638
      4945               2177.6   0.0280905452026579
      4946                 2178   0.0234341762725088
      4947               2178.4   0.0414806216598222
      4948               2178.8 -0.00457641610004589
      4949               2179.2   0.0121672110373813
      4950               2179.6   0.0281146714665446
      4951                 2180   0.0445929097012172
      4952               2180.4    0.054050405144836
      4953               2180.8  0.00782448353776041
      4954               2181.2    0.016413433481455
      4955               2181.6   0.0310339493968453
      4956                 2182   0.0422767883680861
      4957               2182.4   0.0358350759103151
      4958               2182.8  0.00763147342666615
      4959               2183.2   0.0274632623416015
      4960               2183.6   0.0402501822015963
      4961                 2184   0.0227827671475657
      4962               2184.4   0.0233376712169617
      4963               2184.8    0.020973297356057
      4964               2185.2  0.00418141769085623
      4965               2185.6    0.055497980978043
      4966                 2186   0.0247852470501686
      4967               2186.4      0.0312993382996
      4968               2186.8   0.0307203079663172
      4969               2187.2   0.0181263982174166
      4970               2187.6   0.0313717170912603
      4971                 2188   0.0291279745497895
      4972               2188.4 -0.00817122941917652
      4973               2188.8   0.0448824248678586
      4974               2189.2   0.0189225649256805
      4975               2189.6   0.0517584100755917
      4976                 2190   0.0274150098138279
      4977               2190.4   0.0282594290498653
      4978               2190.8   0.0445929097012172
      4979               2191.2   0.0314923484106942
      4980               2191.6   0.0561493901029861
      4981                 2192   0.0419631469375579
      4982               2192.4   0.0511552534784221
      4983               2192.8   0.0484531119231024
      4984               2193.2   0.0229275247308864
      4985               2193.6   0.0457750966316696
      4986                 2194   0.0286937017998274
      4987               2194.4   0.0405155711043509
      4988               2194.8  -0.0144199317658532
      4989               2195.2   0.0285730704803935
      4990               2195.6   0.0223967469253772
      4991                 2196 -0.00170539069751874
      4992               2196.4   0.0208044135088495
      4993               2196.8    0.034290995021561
      4994               2197.2    0.033518954577184
      4995               2197.6   0.0203942670227742
      4996                 2198   0.0298276362025062
      4997               2198.4   0.0246646157307347
      4998               2198.8   0.0359315809658622
      4999               2199.2   0.0220348529670754
      5000               2199.6   0.0218659691198679
      5001                 2200    0.034508131396542
      5002               2200.4   0.0571868194501178
      5003               2200.8   0.0207802872449627
      5004               2201.2   0.0404914448404642
      5005               2201.6   0.0213351913143587
      5006                 2202  0.00109325591334805
      5007               2202.4   0.0158826556759458
      5008               2202.8   0.0360280860214094
      5009               2203.2   0.0379340608684652
      5010               2203.6   0.0185606709673787
      5011                 2204   0.0419148944097843
      5012               2204.4   0.0217935903282076
      5013               2204.8   0.0405879498960113
      5014               2205.2   0.0630736278384927
      5015               2205.6   0.0494905412702341
      5016                 2206   0.0495870463257812
      5017               2206.4    0.016534064800889
      5018               2206.8   0.0204425195505477
      5019               2207.2   0.0298035099386194
      5020               2207.6   0.0199358680089253
      5021                 2208   0.0455820865205753
      5022               2208.4   0.0559563799918918
      5023               2208.8   0.0417218842986901
      5024               2209.2   0.0335430808410707
      5025               2209.6   0.0172096001897189
      5026                 2210   0.0378134295490313
      5027               2210.4   0.0382477022989934
      5028               2210.8   0.0445205309095569
      5029               2211.2   0.0227103883559053
      5030               2211.6   0.0281629239943182
      5031                 2212   0.0403708135210303
      5032               2212.4   0.0586826478110983
      5033               2212.8   0.0630253753107192
      5034               2213.2   0.0103336149819858
      5035               2213.6   0.0331088080911087
      5036                 2214   0.0567042941723821
      5037               2214.4  0.00866890277379781
      5038               2214.8   0.0596235721026828
      5039               2215.2   0.0285006916887332
      5040               2215.6   0.0488150058814042
      5041                 2216     0.03062380291077
      5042               2216.4   0.0151588677593423
      5043               2216.8   0.0542192889920435
      5044               2217.2   0.0327951666605805
      5045               2217.6   0.0107920139958347
      5046                 2218   0.0201047518561328
      5047               2218.4   0.0519755464505727
      5048               2218.8   0.0238443227585841
      5049               2219.2   0.0225173782448111
      5050               2219.6   0.0800826438786745
      5051                 2220   0.0368725052574468
      5052               2220.4    0.046836652242688
      5053               2220.8   0.0233859237447352
      5054               2221.2   0.0299965200497137
      5055               2221.6   0.0439897531040477
      5056                 2222   0.0573315770334385
      5057               2222.4   0.0207561609810759
      5058               2222.8   0.0511311272145353
      5059               2223.2   0.0535678798671004
      5060               2223.6   0.0269324845360923
      5061                 2224   0.0485254907147628
      5062               2224.4   0.0157620243565119
      5063               2224.8   0.0423009146319729
      5064               2225.2   0.0526993343671762
      5065               2225.6   0.0364382325074847
      5066                 2226   0.0399124145071814
      5067               2226.4   0.0376686719657106
      5068               2226.8   0.0547259405336659
      5069               2227.2   0.0264017067305831
      5070               2227.6    0.046619515867707
      5071                 2228   0.0444722783817833
      5072               2228.4   0.0385854699934083
      5073               2228.8   0.0575728396723063
      5074               2229.2   0.0182470295368505
      5075               2229.6   0.0396711518683135
      5076                 2230   0.0347735202992967
      5077               2230.4   0.0682849008380378
      5078               2230.8   0.0212628125226983
      5079               2231.2   0.0363899799797111
      5080               2231.6    0.044834172340085
      5081                 2232   0.0592858044082679
      5082               2232.4   0.0655345067549446
      5083               2232.8   0.0391645003266911
      5084               2233.2   0.0332776919383161
      5085               2233.6   0.0440138793679344
      5086                 2234    0.013084009065079
      5087               2234.4   0.0493457836869134
      5088               2234.8   0.0549189506447602
      5089               2235.2   0.0421561570486522
      5090               2235.6   0.0326021565494862
      5091                 2236   0.0265705905777905
      5092               2236.4    0.044279268270689
      5093               2236.8   0.0436037328818591
      5094               2237.2   0.0593099306721546
      5095               2237.6   0.0242544692446594
      5096                 2238   0.0382718285628801
      5097               2238.4   0.0627841126718514
      5098               2238.8   0.0558598749363447
      5099               2239.2   0.0567042941723821
      5100               2239.6   0.0653656229077371
      5101                 2240   0.0243751005640933
      5102               2240.4    0.059937213533211
      5103               2240.8   0.0282835553137521
      5104               2241.2   0.0445929097012172
      5105               2241.6   0.0416495055070297
      5106                 2242    0.031178706980166
      5107               2242.4   0.0169442112869643
      5108               2242.8   0.0413117378126148
      5109               2243.2   0.0302377826885815
      5110               2243.6   0.0262086966194888
      5111                 2244   0.0678506280880757
      5112               2244.4   0.0251471410084704
      5113               2244.8   0.0613847893664179
      5114               2245.2   0.0487426270897438
      5115               2245.6   0.0296104998275252
      5116                 2246   0.0476086926870651
      5117               2246.4   0.0511070009506485
      5118               2246.8   0.0538091425059682
      5119               2247.2   0.0252918985917911
      5120               2247.6   0.0302860352163551
      5121                 2248   0.0283076815776389
      5122               2248.4   0.0305755503829965
      5123               2248.8   0.0452684450900471
      5124               2249.2   0.0550637082280809
      5125               2249.6   0.0255814137584325
      5126                 2250    0.044954803659519
      5127               2250.4   0.0456062127844621
      5128               2250.8   0.0494905412702341
      5129               2251.2   0.0641351834495112
      5130               2251.6   0.0599613397970978
      5131                 2252   0.0433383439791045
      5132               2252.4   0.0314682221468074
      5133               2252.8   0.0424939247430671
      5134               2253.2   0.0831949319200695
      5135               2253.6   0.0444722783817833
      5136                 2254   0.0703115070045275
      5137               2254.4   0.0618431883802668
      5138               2254.8   0.0524339454644216
      5139               2255.2   0.0675611129214343
      5140               2255.6   0.0375721669101635
      5141                 2256   0.0521926828255538
      5142               2256.4   0.0446411622289908
      5143               2256.8   0.0641834359772847
      5144               2257.2   0.0469814098260087
      5145               2257.6   0.0552567183391752
      5146                 2258   0.0536643849226475
      5147               2258.4   0.0441586369512551
      5148               2258.8   0.0419148944097843
      5149               2259.2    0.016413433481455
      5150               2259.6    0.024302721772433
      5151                 2260   0.0339773535910328
      5152               2260.4   0.0524339454644216
      5153               2260.8   0.0382959548267669
      5154               2261.2   0.0642316885050583
      5155               2261.6   0.0581518700055891
      5156                 2262   0.0322885151189581
      5157               2262.4   0.0512517585339692
      5158               2262.8   0.0662100421437745
      5159               2263.2   0.0312752120357132
      5160               2263.6    0.042952323756916
      5161                 2264   0.0436519854096327
      5162               2264.4   0.0427593136458217
      5163               2264.8   0.0495387937980077
      5164               2265.2   0.0499248140201962
      5165               2265.6   0.0738339415319978
      5166                 2266   0.0520720515061198
      5167               2266.4   0.0555703597697033
      5168               2266.8   0.0728447647126397
      5169               2267.2   0.0339532273271461
      5170               2267.6   0.0244957318835272
      5171                 2268   0.0365588638269186
      5172               2268.4   0.0789969620037693
      5173               2268.8   0.0198876154811518
      5174               2269.2   0.0665719361020762
      5175               2269.6   0.0392127528544647
      5176                 2270    0.055160213283628
      5177               2270.4   0.0574522083528724
      5178               2270.8   0.0515412737006106
      5179               2271.2   0.0336637121605046
      5180               2271.6    0.059382309463815
      5181                 2272   0.0528682182143837
      5182               2272.4   0.0441103844234816
      5183               2272.8   0.0531094808532515
      5184               2273.2      0.0312993382996
      5185               2273.6   0.0408050862709923
      5186                 2274   0.0634355217967945
      5187               2274.4    0.010864392787495
      5188               2274.8   0.0364864850352582
      5189               2275.2    0.045726844103896
      5190               2275.6    0.064376446088379
      5191                 2276    0.024302721772433
      5192               2276.4   0.0594546882554753
      5193               2276.8   0.0504555918257054
      5194               2277.2   0.0463541269649523
      5195               2277.6   0.0466436421315937
      5196                 2278   0.0415771267153694
      5197               2278.4   0.0610228954081162
      5198               2278.8   0.0589721629777397
      5199               2279.2   0.0449789299234057
      5200               2279.6   0.0730619010876208
      5201                 2280   0.0676817442408682
      5202               2280.4    0.074147582962526
      5203               2280.8   0.0629529965190588
      5204               2281.2   0.0655827592827181
      5205               2281.6   0.0635079005884548
      5206                 2282   0.0761259366012422
      5207               2282.4   0.0338325960077121
      5208               2282.8   0.0694188352407166
      5209               2283.2   0.0527475868949498
      5210               2283.6   0.0454614552011414
      5211                 2284   0.0617949358524933
      5212               2284.4   0.0378616820768048
      5213               2284.8   0.0516377787561577
      5214               2285.2   0.0501902029229508
      5215               2285.6   0.0595270670471357
      5216                 2286   0.0525304505199687
      5217               2286.4   0.0482118492842346
      5218               2286.8   0.0503590867701583
      5219               2287.2   0.0393816367016722
      5220               2287.6   0.0401536771460492
      5221                 2288   0.0285248179526199
      5222               2288.4   0.0685502897407924
      5223               2288.8   0.0530853545893647
      5224               2289.2   0.0231446611058674
      5225               2289.6   0.0375239143823899
      5226                 2290   0.0235306813280559
      5227               2290.4   0.0432659651874442
      5228               2290.8   0.0518549151311388
      5229               2291.2   0.0504797180895922
      5230               2291.6   0.0428316924374821
      5231                 2292   0.0433142177152177
      5232               2292.4   0.0449065511317454
      5233               2292.8   0.0385372174656348
      5234               2293.2   0.0641110571856244
      5235               2293.6   0.0692016988657355
      5236                 2294   0.0488632584091777
      5237               2294.4   0.0370896416324278
      5238               2294.8    0.063604405644002
      5239               2295.2   0.0476810714787254
      5240               2295.6   0.0486943745619703
      5241                 2296    0.101916912696213
      5242               2296.4   0.0440380056318212
      5243               2296.8   0.0434589752985384
      5244               2297.2   0.0679953856713964
      5245               2297.6   0.0416736317709165
      5246                 2298   0.0535678798671004
      5247               2298.4   0.0439173743123873
      5248               2298.8   0.0198152366894914
      5249               2299.2   0.0322885151189581
      5250               2299.6   0.0561735163668729
      5251                 2300   0.0800826438786745
      5252               2300.4    0.047391556312084
      5253               2300.8    0.052940597006044
      5254               2301.2   0.0531818596449118
      5255               2301.6   0.0426869348541614
      5256                 2302   0.0624222187135496
      5257               2302.4   0.0593340569360414
      5258               2302.8   0.0409257175904262
      5259               2303.2   0.0589962892416265
      5260               2303.6   0.0389956164794836
      5261                 2304   0.0542434152559303
      5262               2304.4   0.0767290931984117
      5263               2304.8   0.0684055321574717
      5264               2305.2   0.0490321422563852
      5265               2305.6   0.0716143252544138
      5266                 2306   0.0283800603692992
      5267               2306.4   0.0611917792553237
      5268               2306.8   0.0537608899781946
      5269               2307.2   0.0519996727144595
      5270               2307.6   0.0345805101882024
      5271                 2308   0.0393333841738986
      5272               2308.4   0.0600819711165317
      5273               2308.8    0.045509707728915
      5274               2309.2    0.037620419437937
      5275               2309.6   0.0613606631025312
      5276                 2310   0.0470296623537823
      5277               2310.4   0.0330846818272219
      5278               2310.8   0.0333259444660897
      5279               2311.2   0.0227586408836789
      5280               2311.6   0.0435554803540855
      5281                 2312   0.0853180431421064
      5282               2312.4   0.0596476983665696
      5283               2312.8   0.0436037328818591
      5284               2313.2   0.0549913294364205
      5285               2313.6   0.0461369905899713
      5286                 2314   0.0751608860457709
      5287               2314.4   0.0553049708669487
      5288               2314.8   0.0656551380743785
      5289               2315.2   0.0261363178278285
      5290               2315.6   0.0369448840491071
      5291                 2316   0.0707940322822632
      5292               2316.4   0.0562941476863068
      5293               2316.8   0.0702873807406408
      5294               2317.2   0.0678988806158493
      5295               2317.6   0.0937622355024803
      5296                 2318   0.0680195119352832
      5297               2318.4   0.0642799410328319
      5298               2318.8   0.0622533348663421
      5299               2319.2   0.0618673146441536
      5300               2319.6   0.0679953856713964
      5301                 2320    0.042180283312539
      5302               2320.4   0.0830501743367488
      5303               2320.8   0.0491768998397059
      5304               2321.2   0.0635561531162284
      5305               2321.6   0.0175473678841338
      5306                 2322   0.0735444263653564
      5307               2322.4   0.0406120761598981
      5308               2322.8   0.0388749851600497
      5309               2323.2   0.0474398088398576
      5310               2323.6   0.0753297698929783
      5311                 2324   0.0369931365768807
      5312               2324.4   0.0251230147445836
      5313               2324.8   0.0766567144067514
      5314               2325.2   0.0460887380621977
      5315               2325.6   0.0437967429929534
      5316                 2326   0.0764154517678836
      5317               2326.4   0.0862830936975777
      5318               2326.8   0.0487667533536306
      5319               2327.2   0.0754262749485255
      5320               2327.6   0.0864037250170116
      5321                 2328   0.0664513047826423
      5322               2328.4   0.0489838897286117
      5323               2328.8   0.0607575065053616
      5324               2329.2    0.058827405394419
      5325               2329.6    0.031178706980166
      5326                 2330   0.0727723859209794
      5327               2330.4   0.0598165822137771
      5328               2330.8   0.0500454453396301
      5329               2331.2    0.043724364201293
      5330               2331.6   0.0620844510191347
      5331                 2332   0.0506244756729129
      5332               2332.4   0.0640869309217376
      5333               2332.8   0.0579588598944948
      5334               2333.2   0.0471985462009897
      5335               2333.6    0.074919623406903
      5336                 2334   0.0485254907147628
      5337               2334.4   0.0609987691442294
      5338               2334.8   0.0439415005762741
      5339               2335.2   0.0501178241312905
      5340               2335.6   0.0529888495338176
      5341                 2336   0.0753056436290916
      5342               2336.4   0.0673922290742268
      5343               2336.8    0.075474527476299
      5344               2337.2   0.0646418349911336
      5345               2337.6   0.0471020411454426
      5346                 2338   0.0809270631147119
      5347               2338.4   0.0490321422563852
      5348               2338.8   0.0631460066301531
      5349               2339.2   0.0449306773956322
      5350               2339.6   0.0707457797544896
      5351                 2340    0.052385692936648
      5352               2340.4   0.0894918867945198
      5353               2340.8   0.0709870423933575
      5354               2341.2   0.0487667533536306
      5355               2341.6   0.0591169205610604
      5356                 2342   0.0508657383117807
      5357               2342.4   0.0450754349789529
      5358               2342.8   0.0385613437295216
      5359               2343.2   0.0358109496464283
      5360               2343.6   0.0149658576482481
      5361                 2344   0.0588756579221926
      5362               2344.4   0.0395987730766532
      5363               2344.8   0.0366553688824657
      5364               2345.2   0.0951615588079137
      5365               2345.6   0.0725793758098851
      5366                 2346    0.061939693435814
      5367               2346.4    0.043169460131897
      5368               2346.8   0.0571144406584574
      5369               2347.2   0.0536161323948739
      5370               2347.6   0.0632183854218134
      5371                 2348   0.0619155671719272
      5372               2348.4   0.0852939168782196
      5373               2348.8   0.0543640465753642
      5374               2349.2   0.0573074507695517
      5375               2349.6   0.0617949358524933
      5376                 2350   0.0663547997270952
      5377               2350.4   0.0650761077410957
      5378               2350.8   0.0738339415319978
      5379               2351.2   0.0450271824511793
      5380               2351.6   0.0239408278141312
      5381                 2352   0.0489115109369513
      5382               2352.4   0.0536402586587607
      5383               2352.8    0.056390652741854
      5384               2353.2   0.0751126335179973
      5385               2353.6    0.037065515368541
      5386                 2354   0.0552084658114016
      5387               2354.4     0.06804363819917
      5388               2354.8   0.0788763306843354
      5389               2355.2   0.0594788145193621
      5390               2355.6   0.0505520968812525
      5391                 2356   0.0507692332562336
      5392               2356.4   0.0841117299477672
      5393               2356.8   0.0566560416446086
      5394               2357.2   0.0403225609932567
      5395               2357.6   0.0588032791305322
      5396                 2358   0.0794312347537314
      5397               2358.4   0.0772116184761474
      5398               2358.8   0.0586585215472115
      5399               2359.2   0.0425904297986142
      5400               2359.6   0.0604438650748334
      5401                 2360     0.08191623993407
      5402               2360.4   0.0617949358524933
      5403               2360.8   0.0626152288246439
      5404               2361.2   0.0485978695064231
      5405               2361.6   0.0740752041708657
      5406                 2362   0.0269083582722055
      5407               2362.4    0.023072282314207
      5408               2362.8   0.0257744238695267
      5409               2363.2   0.0506968544645732
      5410               2363.6   0.0299723937858269
      5411                 2364   0.0776217649622227
      5412               2364.4   0.0511552534784221
      5413               2364.8   0.0564630315335143
      5414               2365.2   0.0559081274641183
      5415               2365.6   0.0718314616293949
      5416                 2366   0.0423732934236332
      5417               2366.4   0.0587067740749851
      5418               2366.8     0.05072098072846
      5419               2367.2   0.0800585176147877
      5420               2367.6    0.089684896905614
      5421                 2368   0.0334224495216368
      5422               2368.4   0.0615777994775122
      5423               2368.8   0.0592616781443811
      5424               2369.2   0.0406120761598981
      5425               2369.6   0.0844977501699558
      5426                 2370   0.0637009106995491
      5427               2370.4   0.0573315770334385
      5428               2370.8   0.0710111686572442
      5429               2371.2   0.0763913255039968
      5430               2371.6   0.0843288663227483
      5431                 2372   0.0482118492842346
      5432               2372.4   0.0575004608806459
      5433               2372.8   0.0521444302977802
      5434               2373.2   0.0545570566864585
      5435               2373.6   0.0371378941602014
      5436                 2374   0.0815302197118815
      5437               2374.4   0.0539780263531757
      5438               2374.8    0.080251527725882
      5439               2375.2   0.0506003494090261
      5440               2375.6   0.0672957240186797
      5441                 2376   0.0555221072419298
      5442               2376.4   0.0834361945589373
      5443               2376.8   0.0844977501699558
      5444               2377.2   0.0495387937980077
      5445               2377.6   0.0520237989783463
      5446                 2378   0.0786109417815808
      5447               2378.4    0.104932695682061
      5448               2378.8   0.0612882843108708
      5449               2379.2   0.0545088041586849
      5450               2379.6   0.0547500667975527
      5451                 2380   0.0856316845726346
      5452               2380.4      0.0590445417694
      5453               2380.8   0.0614089156303047
      5454               2381.2   0.0770668608928267
      5455               2381.6    0.058827405394419
      5456                 2382   0.0993354024603271
      5457               2382.4   0.0652449915883032
      5458               2382.8    0.075257391101318
      5459               2383.2   0.0686467947963395
      5460               2383.6   0.0575004608806459
      5461                 2384   0.0606610014498145
      5462               2384.4   0.0531818596449118
      5463               2384.8   0.0899261595444819
      5464               2385.2   0.0830743006006356
      5465               2385.6   0.0608540115609087
      5466                 2386   0.0693947089768298
      5467               2386.4   0.0668855775326044
      5468               2386.8   0.0818197348785229
      5469               2387.2   0.0355696870075605
      5470               2387.6    0.048284228075895
      5471                 2388   0.0843047400588615
      5472               2388.4   0.0570661881306839
      5473               2388.8   0.0637250369634359
      5474               2389.2   0.0555221072419298
      5475               2389.6   0.0772839972678077
      5476                 2390    0.053833268769855
      5477               2390.4   0.0629047439912853
      5478               2390.8   0.0535678798671004
      5479               2391.2   0.0553049708669487
      5480               2391.6   0.0603956125470599
      5481                 2392   0.0711800525044517
      5482               2392.4    0.101313756099043
      5483               2392.8   0.0607816327692484
      5484               2393.2   0.0656068855466049
      5485               2393.6   0.0832914369756166
      5486                 2394   0.0683572796296981
      5487               2394.4   0.0612159055192105
      5488               2394.8   0.0829536692812017
      5489               2395.2    0.104305412821004
      5490               2395.6   0.0496594251174416
      5491                 2396   0.0784179316704865
      5492               2396.4   0.0735685526292432
      5493               2396.8   0.0448100460761983
      5494               2397.2    0.036510611299145
      5495               2397.6   0.0535437536032136
      5496                 2398    0.111109019237077
      5497               2398.4   0.0872722705169358
      5498               2398.8   0.0736891839486771
      5499               2399.2   0.0569214305473631
      5500               2399.6   0.0828571642256545
      5501                 2400    0.105222210848702
      5502               2400.4   0.0879478059057657
      5503               2400.8   0.0686226685324528
      5504               2401.2   0.0626634813524174
      5505               2401.6   0.0601060973804185
      5506                 2402     0.06526911785219
      5507               2402.4   0.0776458912261095
      5508               2402.8   0.0554497284502694
      5509               2403.2    0.080806431795278
      5510               2403.6   0.0568490517557028
      5511                 2404   0.0626876076163042
      5512               2404.4   0.0860659573225966
      5513               2404.8   0.0651243602688693
      5514               2405.2   0.0666925674215101
      5515               2405.6   0.0490321422563852
      5516                 2406   0.0655827592827181
      5517               2406.4    0.042614556062501
      5518               2406.8   0.0594546882554753
      5519               2407.2   0.0797207499203728
      5520               2407.6   0.0748231183513559
      5521                 2408   0.0621327035469082
      5522               2408.4   0.0606610014498145
      5523               2408.8   0.0633148904773606
      5524               2409.2   0.0716143252544138
      5525               2409.6   0.0624704712413232
      5526                 2410   0.0825193965312396
      5527               2410.4    0.064159309713398
      5528               2410.8    0.070601022171169
      5529               2411.2   0.0692982039212827
      5530               2411.6   0.0428799449652556
      5531                 2412   0.0601060973804185
      5532               2412.4   0.0683572796296981
      5533               2412.8    0.064931350157775
      5534               2413.2   0.0622292086024553
      5535               2413.6   0.0597924559498903
      5536                 2414   0.0730136485598472
      5537               2414.4   0.0837980885172391
      5538               2414.8   0.0781525427677319
      5539               2415.2   0.0851009067671253
      5540               2415.6   0.0592375518804943
      5541                 2416   0.0698531079906787
      5542               2416.4   0.0653173703799635
      5543               2416.8   0.0657275168660388
      5544               2417.2   0.0707216534906029
      5545               2417.6   0.0518549151311388
      5546                 2418   0.0602991074915127
      5547               2418.4   0.0792140983787503
      5548               2418.8   0.0777182700177698
      5549               2419.2   0.0858970734753892
      5550               2419.6   0.0859211997392759
      5551                 2420   0.0814095883924476
      5552               2420.4   0.0800826438786745
      5553               2420.8   0.0873205230447093
      5554               2421.2   0.0878754271141053
      5555               2421.6     0.07636719924011
      5556                 2422    0.067488734129774
      5557               2422.4   0.0282111765220918
      5558               2422.8   0.0805169166286366
      5559               2423.2    0.061939693435814
      5560               2423.6   0.0463058744371788
      5561                 2424   0.0656792643382653
      5562               2424.4   0.0892023716278784
      5563               2424.8    0.058827405394419
      5564               2425.2   0.0822781338923718
      5565               2425.6   0.0774046285872416
      5566                 2426   0.0718314616293949
      5567               2426.4   0.0861142098503702
      5568               2426.8   0.0518790413950256
      5569               2427.2   0.0698289817267919
      5570               2427.6    0.043169460131897
      5571                 2428   0.0554014759224959
      5572               2428.4    0.081144199489693
      5573               2428.8   0.0408774650626527
      5574               2429.2   0.0668373250048308
      5575               2429.6   0.0589239104499661
      5576                 2430   0.0803239065175424
      5577               2430.4   0.0416495055070297
      5578               2430.8   0.0594788145193621
      5579               2431.2   0.0423732934236332
      5580               2431.6   0.0610952741997766
      5581                 2432   0.0712283050322253
      5582               2432.4   0.0725793758098851
      5583               2432.8   0.0961748618911586
      5584               2433.2   0.0758364214346008
      5585               2433.6   0.0644970774078129
      5586                 2434   0.0567525467001557
      5587               2434.4   0.0829054167534281
      5588               2434.8   0.0807823055313912
      5589               2435.2   0.0518790413950256
      5590               2435.6   0.0835568258783712
      5591                 2436   0.0664030522548688
      5592               2436.4   0.0638939208106434
      5593               2436.8   0.0742199617541864
      5594               2437.2   0.0445687834373304
      5595               2437.6   0.0561976426307597
      5596                 2438   0.0566560416446086
      5597               2438.4   0.0631460066301531
      5598               2438.8   0.0714454414072063
      5599               2439.2   0.0597924559498903
      5600               2439.6   0.0897090231695008
      5601                 2440   0.0664995573104159
      5602               2440.4   0.0618914409080404
      5603               2440.8    0.094799664849612
      5604               2441.2   0.0853180431421064
      5605               2441.6   0.0608781378247955
      5606                 2442   0.0725793758098851
      5607               2442.4   0.0775493861705624
      5608               2442.8   0.0655345067549446
      5609               2443.2   0.0449306773956322
      5610               2443.6   0.0568731780195896
      5611                 2444   0.0537367637143079
      5612               2444.4   0.0793106034342975
      5613               2444.8   0.0923629121970469
      5614               2445.2   0.0815784722396551
      5615               2445.6   0.0843529925866351
      5616                 2446   0.0656310118104917
      5617               2446.4   0.0830984268645224
      5618               2446.8   0.0711317999766782
      5619               2447.2   0.0666684411576234
      5620               2447.6    0.084473623906069
      5621                 2448   0.0775011336427888
      5622               2448.4   0.0623498399218893
      5623               2448.8   0.0737856890042242
      5624               2449.2   0.0663065471993216
      5625               2449.6   0.0597200771582299
      5626                 2450   0.0473191775204237
      5627               2450.4   0.0483324806036685
      5628               2450.8   0.0713971888794328
      5629               2451.2   0.0713248100877724
      5630               2451.6   0.0871757654613886
      5631                 2452   0.0557392436169108
      5632               2452.4   0.0723863656987909
      5633               2452.8   0.0601784761720788
      5634               2453.2   0.0843047400588615
      5635               2453.6   0.0815302197118815
      5636                 2454   0.0455820865205753
      5637               2454.4   0.0765119568234307
      5638               2454.8   0.0538091425059682
      5639               2455.2   0.0709387898655839
      5640               2455.6   0.0761018103373554
      5641                 2456   0.0576210922000799
      5642               2456.4   0.0906740737249721
      5643               2456.8   0.0772357447400342
      5644               2457.2   0.0939552456135746
      5645               2457.6   0.0752332648374312
      5646                 2458   0.0480912179648007
      5647               2458.4   0.0745818557124881
      5648               2458.8   0.0613124105747576
      5649               2459.2   0.0680677644630568
      5650               2459.6   0.0688398049074338
      5651                 2460   0.0692982039212827
      5652               2460.4   0.0731101536153943
      5653               2460.8   0.0767290931984117
      5654               2461.2   0.0601784761720788
      5655               2461.6   0.0680195119352832
      5656                 2462   0.0813130833369005
      5657               2462.4   0.0469331572982351
      5658               2462.8    0.101796281376779
      5659               2463.2   0.0834120682950505
      5660               2463.6   0.0552084658114016
      5661                 2464   0.0677782492964154
      5662               2464.4   0.0657033906021521
      5663               2464.8   0.0614571681580783
      5664               2465.2   0.0673681028103401
      5665               2465.6   0.0827365329062206
      5666                 2466   0.0859935785309363
      5667               2466.4   0.0860900835864834
      5668               2466.8   0.0830501743367488
      5669               2467.2   0.0737374364764507
      5670               2467.6   0.0587791528666454
      5671                 2468     0.09923889740478
      5672               2468.4   0.0895883918500669
      5673               2468.8   0.0897572756972744
      5674               2469.2   0.0601060973804185
      5675               2469.6   0.0788280781565618
      5676                 2470   0.0873929018363697
      5677               2470.4   0.0716384515183006
      5678               2470.8   0.0908188313082928
      5679               2471.2   0.0904810636138779
      5680               2471.6   0.0601302236443053
      5681                 2472    0.089129992836218
      5682               2472.4     0.10343686732108
      5683               2472.8   0.0865484826003323
      5684               2473.2   0.0565112840612879
      5685               2473.6   0.0854386744615403
      5686                 2474   0.0761741891290157
      5687               2474.4   0.0949444224329327
      5688               2474.8   0.0907223262527457
      5689               2475.2   0.0890093615167841
      5690               2475.6   0.0893712554750859
      5691                 2476   0.0918080081276509
      5692               2476.4   0.0811683257535798
      5693               2476.8   0.0642316885050583
      5694               2477.2   0.0549913294364205
      5695               2477.6   0.0625428500329835
      5696                 2478    0.107297069542965
      5697               2478.4   0.0495387937980077
      5698               2478.8   0.0957888416689701
      5699               2479.2   0.0978878266271201
      5700               2479.6   0.0954510739745551
      5701                 2480   0.0461128643260845
      5702               2480.4   0.0814578409202212
      5703               2480.8   0.0514206423811767
      5704               2481.2   0.0859935785309363
      5705               2481.6   0.0862830936975777
      5706                 2482   0.0593340569360414
      5707               2482.4   0.0770668608928267
      5708               2482.8   0.0712041787683385
      5709               2483.2   0.0687432998518867
      5710               2483.6   0.0802997802536556
      5711                 2484   0.0975259326688184
      5712               2484.4   0.0860659573225966
      5713               2484.8   0.0864519775447852
      5714               2485.2   0.0759088002262611
      5715               2485.6   0.0912772303221417
      5716                 2486   0.0902639272388968
      5717               2486.4   0.0919045131831981
      5718               2486.8   0.0893953817389727
      5719               2487.2   0.0688880574352074
      5720               2487.6    0.072265734379357
      5721                 2488   0.0786833205732412
      5722               2488.4   0.0981049630021012
      5723               2488.8   0.0495387937980077
      5724               2489.2   0.0851491592948989
      5725               2489.6   0.0850767805032386
      5726                 2490   0.0991665186131196
      5727               2490.4   0.0705768959072822
      5728               2490.8    0.071373062615546
      5729               2491.2   0.0595029407832489
      5730               2491.6    0.086693240183653
      5731                 2492   0.0780801639760716
      5732               2492.4   0.0729895222959604
      5733               2492.8   0.0873205230447093
      5734               2493.2   0.0790693407954297
      5735               2493.6   0.0787556993649015
      5736                 2494   0.0581759962694759
      5737               2494.4   0.0820851237812775
      5738               2494.8   0.0989252559742518
      5739               2495.2   0.0569938093390235
      5740               2495.6   0.0739063203236582
      5741                 2496   0.0801550226703349
      5742               2496.4   0.0661135370882274
      5743               2496.8   0.0664995573104159
      5744               2497.2   0.0719038404210552
      5745               2497.6      0.1187329186253
      5746                 2498   0.0920733970304055
      5747               2498.4    0.100614094446327
      5748               2498.8    0.093906993085801
      5749               2499.2   0.0746783607680352
      5750               2499.6   0.0889611089890106
      5751                 2500   0.0721692293238098
      5752               2500.4   0.0937381092385935
      5753               2500.8   0.0949685486968194
      5754               2501.2   0.0688880574352074
      5755               2501.6    0.082808911697881
      5756                 2502   0.0893712554750859
      5757               2502.4    0.115861893222773
      5758               2502.8   0.0732790374626018
      5759               2503.2   0.0626393550885307
      5760               2503.6   0.0903121797666704
      5761                 2504   0.0818438611424097
      5762               2504.4   0.0924835435164808
      5763               2504.8    0.103050847098892
      5764               2505.2   0.0701908756850936
      5765               2505.6   0.0986116145437236
      5766                 2506   0.0761983153929025
      5767               2506.4   0.0924835435164808
      5768               2506.8   0.0689363099629809
      5769               2507.2   0.0950409274884798
      5770               2507.6   0.0933762152802918
      5771                 2508   0.0970434073910827
      5772               2508.4   0.0909635888916135
      5773               2508.8   0.0877065432668979
      5774               2509.2   0.0874170281002565
      5775               2509.6   0.0894436342667462
      5776                 2510   0.0787315731010147
      5777               2510.4   0.0820127449896171
      5778               2510.8   0.0994319075158742
      5779               2511.2   0.0914461141693492
      5780               2511.6   0.0948479173773855
      5781                 2512   0.0798172549759199
      5782               2512.4    0.100421084335232
      5783               2512.8     0.11040935758436
      5784               2513.2   0.0608781378247955
      5785               2513.6   0.0725793758098851
      5786                 2514    0.109178918126134
      5787               2514.4   0.0547500667975527
      5788               2514.8   0.0639662996023037
      5789               2515.2   0.0720727242682627
      5790               2515.6     0.06804363819917
      5791                 2516   0.0924352909887073
      5792               2516.4    0.074364719337507
      5793               2516.8    0.107851973612361
      5794               2517.2   0.0632907642134738
      5795               2517.6   0.0797690024481464
      5796                 2518   0.0865002300725587
      5797               2518.4   0.0719520929488288
      5798               2518.8   0.0890093615167841
      5799               2519.2   0.0996731701547421
      5800               2519.6   0.0930143213219901
      5801                 2520   0.0976948165160259
      5802               2520.4    0.118539908514206
      5803               2520.8    0.100831230821308
      5804               2521.2    0.073037774823734
      5805               2521.6   0.0332776919383161
      5806                 2522    0.126839343291259
      5807               2522.4   0.0712765575599989
      5808               2522.8   0.0843529925866351
      5809               2523.2   0.0602508549637392
      5810               2523.6   0.0976948165160259
      5811                 2524   0.0600095923248714
      5812               2524.4   0.0975018064049316
      5813               2524.8   0.0792140983787503
      5814               2525.2    0.100903609612968
      5815               2525.6   0.0916149980165566
      5816                 2526    0.108527509001191
      5817               2526.4    0.103557498640514
      5818               2526.8   0.0719038404210552
      5819               2527.2   0.0941241294607821
      5820               2527.6   0.0980084579465541
      5821                 2528   0.0951133062801401
      5822               2528.4    0.105173958320929
      5823               2528.8    0.106573281626362
      5824               2529.2   0.0756675375873933
      5825               2529.6   0.0862107149059173
      5826                 2530   0.0962713669467057
      5827               2530.4   0.0948961699051591
      5828               2530.8   0.0934244678080653
      5829               2531.2   0.0660894108243406
      5830               2531.6   0.0908429575721796
      5831                 2532   0.0901915484472365
      5832               2532.4    0.102809584460024
      5833               2532.8   0.0785385629899205
      5834               2533.2    0.101699776321232
      5835               2533.6   0.0958853467245172
      5836                 2534    0.100300453015798
      5837               2534.4    0.101796281376779
      5838               2534.8   0.0754262749485255
      5839               2535.2    0.100710599501874
      5840               2535.6   0.0599613397970978
      5841                 2536   0.0755469062679594
      5842               2536.4    0.080034391350901
      5843               2536.8   0.0882855736001806
      5844               2537.2    0.102544195557269
      5845               2537.6    0.115789514431113
      5846                 2538   0.0788280781565618
      5847               2538.4   0.0402260559377096
      5848               2538.8     0.10749007965406
      5849               2539.2   0.0908188313082928
      5850               2539.6   0.0871033866697283
      5851                 2540   0.0831466793922959
      5852               2540.4   0.0995284125714214
      5853               2540.8     0.10471555930708
      5854               2541.2   0.0714936939349799
      5855               2541.6   0.0995042863075346
      5856                 2542     0.09368985671082
      5857               2542.4    0.109878579778851
      5858               2542.8     0.11318387793134
      5859               2543.2   0.0999385590574967
      5860               2543.6    0.108841150431719
      5861                 2544   0.0868621240308605
      5862               2544.4    0.113594024417416
      5863               2544.8    0.103485119848854
      5864               2545.2   0.0861624623781438
      5865               2545.6   0.0717832091016213
      5866                 2546   0.0805169166286366
      5867               2546.4     0.07914171958709
      5868               2546.8   0.0825917753228999
      5869               2547.2    0.071035294921131
      5870               2547.6   0.0730619010876208
      5871                 2548    0.103678129959948
      5872               2548.4   0.0902156747111233
      5873               2548.8   0.0814819671841079
      5874               2549.2    0.086355472489238
      5875               2549.6    0.115017473986736
      5876                 2550    0.118950055000281
      5877               2550.4     0.10695930184855
      5878               2550.8   0.0600337185887581
      5879               2551.2   0.0813854621285608
      5880               2551.6   0.0993836549881007
      5881                 2552   0.0827847854339942
      5882               2552.4   0.0664030522548688
      5883               2552.8   0.0753056436290916
      5884               2553.2    0.100396958071346
      5885               2553.6   0.0929178162664429
      5886                 2554   0.0636767844356623
      5887               2554.4   0.0791899721148636
      5888               2554.8   0.0870792604058415
      5889               2555.2   0.0912531040582549
      5890               2555.6   0.0927006798914619
      5891                 2556   0.0559081274641183
      5892               2556.4   0.0960783568356114
      5893               2556.8   0.0979602054187805
      5894               2557.2   0.0911565990027078
      5895               2557.6    0.112725478917491
      5896                 2558   0.0869345028225208
      5897               2558.4   0.0879478059057657
      5898               2558.8    0.102520069293382
      5899               2559.2   0.0896125181139537
      5900               2559.6   0.0586343952833247
      5901                 2560    0.130144641443749
      5902               2560.4   0.0772116184761474
      5903               2560.8    0.100493463126893
      5904               2561.2   0.0761259366012422
      5905               2561.6    0.108527509001191
      5906                 2562   0.0982979731131955
      5907               2562.4   0.0858246946837288
      5908               2562.8   0.0810476944341458
      5909               2563.2   0.0984186044326294
      5910               2563.6   0.0827124066423338
      5911                 2564   0.0806858004758441
      5912               2564.4    0.116706312458811
      5913               2564.8   0.0820127449896171
      5914               2565.2   0.0968021447522149
      5915               2565.6    0.101168998515723
      5916                 2566   0.0934244678080653
      5917               2566.4    0.081699103559089
      5918               2566.8    0.080251527725882
      5919               2567.2    0.102664826876703
      5920               2567.6   0.0855593057809742
      5921                 2568    0.117116458944886
      5922               2568.4   0.0830743006006356
      5923               2568.8   0.0812407045452401
      5924               2569.2   0.0938346142941407
      5925               2569.6   0.0790210882676561
      5926                 2570   0.0650037289494353
      5927               2570.4   0.0948237911134988
      5928               2570.8   0.0787798256287883
      5929               2571.2    0.086355472489238
      5930               2571.6   0.0951856850718005
      5931                 2572   0.0867897452392001
      5932               2572.4   0.0914943666971227
      5933               2572.8      0.1006623469741
      5934               2573.2   0.0630977541023795
      5935               2573.6   0.0968986498077621
      5936                 2574   0.0887439726140295
      5937               2574.4   0.0840393511561069
      5938               2574.8   0.0829295430173149
      5939               2575.2   0.0941723819885556
      5940               2575.6    0.102302932918401
      5941                 2576    0.111519165723152
      5942               2576.4   0.0855110532532006
      5943               2576.8   0.0856799371004081
      5944               2577.2    0.086355472489238
      5945               2577.6   0.0900950433916894
      5946                 2578    0.100252200488025
      5947               2578.4   0.0829295430173149
      5948               2578.8    0.100300453015798
      5949               2579.2    0.100131569168591
      5950               2579.6   0.0730860273515076
      5951                 2580    0.103847013807155
      5952               2580.4     0.10404002391825
      5953               2580.8   0.0840876036838805
      5954               2581.2   0.0977430690437995
      5955               2581.6   0.0876100382113507
      5956                 2582   0.0741234566986392
      5957               2582.4   0.0637732894912094
      5958               2582.8   0.0823022601562585
      5959               2583.2   0.0919768919748584
      5960               2583.6      0.0964643770578
      5961                 2584   0.0942206345163292
      5962               2584.4    0.102399437973949
      5963               2584.8   0.0802997802536556
      5964               2585.2   0.0556668648252505
      5965               2585.6   0.0906740737249721
      5966                 2586   0.0616984307969461
      5967               2586.4   0.0938104880302539
      5968               2586.8   0.0532301121726854
      5969               2587.2    0.069708350407358
      5970               2587.6   0.0969469023355356
      5971                 2588   0.0833879420311638
      5972               2588.4   0.0889852352528973
      5973               2588.8    0.128576434291108
      5974               2589.2   0.0988046246548179
      5975               2589.6   0.0969469023355356
      5976                 2590   0.0897814019611612
      5977               2590.4    0.093569225391386
      5978               2590.8   0.0847148865449368
      5979               2591.2   0.0999868115852703
      5980               2591.6   0.0824952702673528
      5981                 2592   0.0857764421559553
      5982               2592.4    0.087803048322445
      5983               2592.8   0.0910118414193871
      5984               2593.2    0.100035064113044
      5985               2593.6    0.100734725765761
      5986                 2594   0.0979360791548937
      5987               2594.4    0.103123225890552
      5988               2594.8    0.108189741306776
      5989               2595.2   0.0878271745863318
      5990               2595.6   0.0857523158920685
      5991                 2596   0.0988770034464782
      5992               2596.4    0.110891882862096
      5993               2596.8   0.0749437496707898
      5994               2597.2    0.109371928237229
      5995               2597.6   0.0996249176269685
      5996                 2598   0.0943412658357631
      5997               2598.4   0.0722416081154702
      5998               2598.8    0.109757948459417
      5999               2599.2   0.0955958315578758
      6000               2599.6   0.0799378862953538
      6001                 2600   0.0859211997392759
      6002               2600.4   0.0932555839608579
      6003               2600.8    0.109034160542814
      6004               2601.2   0.0778389013372038
      6005               2601.6   0.0775493861705624
      6006                 2602   0.0948961699051591
      6007               2602.4    0.114148928486812
      6008               2602.8    0.112942615292473
      6009               2603.2   0.0774287548511284
      6010               2603.6    0.100396958071346
      6011                 2604    0.101072493460175
      6012               2604.4   0.0976465639882523
      6013               2604.8   0.0724104919626777
      6014               2605.2   0.0890334877806709
      6015               2605.6   0.0827124066423338
      6016                 2606    0.108334498890097
      6017               2606.4   0.0987081195992708
      6018               2606.8    0.116802817514358
      6019               2607.2    0.111495039459266
      6020               2607.6   0.0856075583087478
      6021                 2608   0.0968503972799885
      6022               2608.4   0.0968262710161017
      6023               2608.8   0.0767532194622985
      6024               2609.2   0.0914219879054624
      6025               2609.6   0.0994319075158742
      6026                 2610   0.0952098113356873
      6027               2610.4   0.0759329264901479
      6028               2610.8   0.0879960584335392
      6029               2611.2   0.0798655075036935
      6030               2611.6   0.0717590828377345
      6031                 2612   0.0730136485598472
      6032               2612.4     0.11528286288949
      6033               2612.8   0.0846183814893897
      6034               2613.2    0.101579145001798
      6035               2613.6   0.0866449876558794
      6036                 2614   0.0790934670593164
      6037               2614.4   0.0669097037964912
      6038               2614.8   0.0865002300725587
      6039               2615.2   0.0602991074915127
      6040               2615.6   0.0898779070167083
      6041                 2616   0.0791899721148636
      6042               2616.4   0.0671268401714722
      6043               2616.8    0.102134049071194
      6044               2617.2    0.122496615791638
      6045               2617.6   0.0934244678080653
      6046                 2618     0.12975862122156
      6047               2618.4   0.0794312347537314
      6048               2618.8    0.117767868069829
      6049               2619.2   0.0900467908639158
      6050               2619.6   0.0788763306843354
      6051                 2620   0.0886715938223692
      6052               2620.4   0.0613365368386444
      6053               2620.8   0.0544846778947981
      6054               2621.2   0.0894918867945198
      6055               2621.6     0.10756245844572
      6056                 2622   0.0736168051570168
      6057               2622.4    0.106862796793003
      6058               2622.8   0.0613365368386444
      6059               2623.2   0.0772116184761474
      6060               2623.6   0.0822298813645982
      6061                 2624   0.0961024830994982
      6062               2624.4    0.103991771390476
      6063               2624.8     0.05627002142242
      6064               2625.2    0.085583432044861
      6065               2625.6    0.102230554126741
      6066                 2626   0.0931590789053107
      6067               2626.4    0.125150504819185
      6068               2626.8   0.0945825284746309
      6069               2627.2    0.100565841918553
      6070               2627.6   0.0816025985035418
      6071                 2628    0.103919392598816
      6072               2628.4    0.107465953390173
      6073               2628.8   0.0961748618911586
      6074               2629.2   0.0914219879054624
      6075               2629.6   0.0927730586831222
      6076                 2630   0.0926524273636883
      6077               2630.4    0.111109019237077
      6078               2630.8   0.0730136485598472
      6079               2631.2    0.104377791612665
      6080               2631.6   0.0837015834616919
      6081                 2632    0.107683089765154
      6082               2632.4    0.103026720835005
      6083               2632.8   0.0901674221833497
      6084               2633.2   0.0961748618911586
      6085               2633.6   0.0847148865449368
      6086                 2634    0.123003267333261
      6087               2634.4    0.120831903583451
      6088               2634.8   0.0713006838238856
      6089               2635.2    0.106911049320777
      6090               2635.6   0.0990700135575725
      6091                 2636   0.0890334877806709
      6092               2636.4   0.0943412658357631
      6093               2636.8    0.088020184697426
      6094               2637.2    0.114969221458962
      6095               2637.6    0.104281286557118
      6096                 2638   0.0919527657109716
      6097               2638.4   0.0870792604058415
      6098               2638.8    0.103485119848854
      6099               2639.2   0.0971399124466299
      6100               2639.6   0.0871275129336151
      6101                 2640     0.12211059556945
      6102               2640.4    0.119070686319715
      6103               2640.8    0.100758852029647
      6104               2641.2   0.0826159015867867
      6105               2641.6   0.0776700174899963
      6106                 2642   0.0871275129336151
      6107               2642.4   0.0933762152802918
      6108               2642.8    0.083918719836673
      6109               2643.2   0.0826641541145603
      6110               2643.6    0.104329539084891
      6111                 2644    0.114124802222925
      6112               2644.4    0.104160655237684
      6113               2644.8     0.10404002391825
      6114               2645.2   0.0849320229199179
      6115               2645.6   0.0849561491838046
      6116                 2646   0.0937863617663671
      6117               2646.4   0.0739545728514317
      6118               2646.8   0.0830501743367488
      6119               2647.2   0.0786350680454676
      6120               2647.6   0.0985392357520633
      6121                 2648    0.114076549695151
      6122               2648.4   0.0864519775447852
      6123               2648.8    0.097019281127196
      6124               2649.2   0.0813372096007872
      6125               2649.6   0.0931832051691975
      6126                 2650    0.118925928736395
      6127               2650.4   0.0632907642134738
      6128               2650.8   0.0990217610297989
      6129               2651.2   0.0827124066423338
      6130               2651.6    0.104426044140438
      6131                 2652   0.0980808367382144
      6132               2652.4   0.0863072199614645
      6133               2652.8    0.089250624155652
      6134               2653.2    0.101168998515723
      6135               2653.6    0.104570801723759
      6136                 2654    0.093352089016405
      6137               2654.4   0.0924835435164808
      6138               2654.8   0.0912289777943681
      6139               2655.2    0.119360201486357
      6140               2655.6    0.105366968432023
      6141                 2656   0.0647383400466807
      6142               2656.4   0.0971399124466299
      6143               2656.8     0.10681454426523
      6144               2657.2   0.0930143213219901
      6145               2657.6   0.0791175933232032
      6146                 2658   0.0696359716156976
      6147               2658.4   0.0895401393222933
      6148               2658.8   0.0873929018363697
      6149               2659.2   0.0804927903647498
      6150               2659.6     0.10816561504289
      6151                 2660   0.0937139829747068
      6152               2660.4    0.123992444152619
      6153               2660.8    0.100324579279685
      6154               2661.2   0.0926283010998015
      6155               2661.6   0.0913737353776888
      6156                 2662   0.0799378862953538
      6157               2662.4   0.0995042863075346
      6158               2662.8    0.107200564487418
      6159               2663.2   0.0857281896281817
      6160               2663.6    0.105246337112589
      6161                 2664   0.0837498359894655
      6162               2664.4   0.0996731701547421
      6163               2664.8   0.0973570488216109
      6164               2665.2    0.124016570416506
      6165               2665.6   0.0929901950581033
      6166                 2666   0.0994077812519875
      6167               2666.4    0.083580952142258
      6168               2666.8    0.115331115417264
      6169               2667.2   0.0758364214346008
      6170               2667.6   0.0774046285872416
      6171                 2668    0.117333595319867
      6172               2668.4    0.116368544764396
      6173               2668.8    0.086910376558634
      6174               2669.2    0.100565841918553
      6175               2669.6    0.100782978293534
      6176                 2670   0.0784420579343733
      6177               2670.4    0.105777114918098
      6178               2670.8    0.105318715904249
      6179               2671.2    0.107900226140135
      6180               2671.6   0.0815302197118815
      6181                 2672    0.120228746986281
      6182               2672.4    0.089467760530633
      6183               2672.8   0.0683814058935849
      6184               2673.2   0.0882855736001806
      6185               2673.6   0.0796724973925992
      6186                 2674   0.0948237911134988
      6187               2674.4    0.091470240433236
      6188               2674.8   0.0999385590574967
      6189               2675.2   0.0943171395718763
      6190               2675.6    0.121314428861186
      6191                 2676    0.111277903084285
      6192               2676.4    0.104498422932099
      6193               2676.8   0.0910118414193871
      6194               2677.2   0.0780560377121848
      6195               2677.6   0.0975983114604788
      6196                 2678   0.0866208613919927
      6197               2678.4   0.0795518660731653
      6198               2678.8    0.116006650806094
      6199               2679.2   0.0912048515304814
      6200               2679.6   0.0882855736001806
      6201                 2680   0.0978637003632334
      6202               2680.4    0.106114882612513
      6203               2680.8    0.101362008626817
      6204               2681.2   0.0997455489464024
      6205               2681.6    0.102785458196137
      6206                 2682   0.0898296544889347
      6207               2682.4    0.125078126027524
      6208               2682.8   0.0839669723644466
      6209               2683.2    0.103991771390476
      6210               2683.6   0.0889852352528973
      6211                 2684   0.0865484826003323
      6212               2684.4   0.0871275129336151
      6213               2684.8   0.0827124066423338
      6214               2685.2    0.117743741805942
      6215               2685.6     0.11858816104198
      6216                 2686    0.115982524542207
      6217               2686.4    0.104739685570966
      6218               2686.8   0.0788763306843354
      6219               2687.2   0.0947755385857252
      6220               2687.6    0.112218827375869
      6221                 2688   0.0961748618911586
      6222               2688.4   0.0882131948085203
      6223               2688.8     0.13800980347084
      6224               2689.2   0.0982255943215351
      6225               2689.6    0.106742165473569
      6226                 2690   0.0852939168782196
      6227               2690.4   0.0947031597940649
      6228               2690.8    0.117864373125376
      6229               2691.2   0.0828330379617678
      6230               2691.6   0.0978154478354598
      6231                 2692    0.103895266334929
      6232               2692.4    0.100179821696364
      6233               2692.8   0.0583448801166833
      6234               2693.2    0.103485119848854
      6235               2693.6   0.0899502858083686
      6236                 2694    0.135187030596086
      6237               2694.4   0.0757640426429404
      6238               2694.8    0.116513302347716
      6239               2695.2   0.0954993265023287
      6240               2695.6   0.0993112761964403
      6241                 2696    0.104377791612665
      6242               2696.4    0.102302932918401
      6243               2696.8    0.119167191375262
      6244               2697.2    0.097019281127196
      6245               2697.6   0.0792140983787503
      6246                 2698    0.108431003945644
      6247               2698.4   0.0779836589205244
      6248               2698.8     0.11108489297319
      6249               2699.2     0.08191623993407
      6250               2699.6   0.0914219879054624
      6251                 2700   0.0949444224329327
      6252               2700.4   0.0797931287120331
      6253               2700.8    0.112074069792548
      6254               2701.2    0.121410933916733
      6255               2701.6   0.0970675336549695
      6256                 2702   0.0776458912261095
      6257               2702.4   0.0924111647248205
      6258               2702.8   0.0934727203358389
      6259               2703.2   0.0940758769330085
      6260               2703.6   0.0992630236686668
      6261                 2704   0.0902880535027836
      6262               2704.4   0.0837739622533523
      6263               2704.8   0.0974776801410449
      6264               2705.2   0.0777665225455434
      6265               2705.6   0.0830501743367488
      6266                 2706   0.0957405891411965
      6267               2706.4    0.114197181014585
      6268               2706.8    0.099456033779761
      6269               2707.2    0.106428524043041
      6270               2707.6   0.0893712554750859
      6271                 2708    0.100300453015798
      6272               2708.4   0.0854869269893138
      6273               2708.8    0.103581624904401
      6274               2709.2   0.0910118414193871
      6275               2709.6   0.0953063163912344
      6276                 2710    0.087803048322445
      6277               2710.4    0.109444307028889
      6278               2710.8   0.0816267247674286
      6279               2711.2    0.122568994583299
      6280               2711.6    0.104064150182137
      6281                 2712   0.0926765536275751
      6282               2712.4    0.109540812084436
      6283               2712.8    0.112460090014737
      6284               2713.2    0.103002594571118
      6285               2713.6   0.0759811790179215
      6286                 2714   0.0896607706417273
      6287               2714.4    0.112894362764699
      6288               2714.8   0.0899502858083686
      6289               2715.2    0.125295262402505
      6290               2715.6   0.0861865886420305
      6291                 2716   0.0937863617663671
      6292               2716.4    0.100493463126893
      6293               2716.8    0.111832807153681
      6294               2717.2    0.110529988903794
      6295               2717.6    0.114559074972887
      6296                 2718    0.117044080153226
      6297               2718.4    0.088020184697426
      6298               2718.8   0.0991423923492329
      6299               2719.2   0.0782973003510526
      6300               2719.6    0.110722999014889
      6301                 2720     0.10268895314059
      6302               2720.4    0.113256256723001
      6303               2720.8   0.0826882803784471
      6304               2721.2   0.0788522044204486
      6305               2721.6     0.11318387793134
      6306                 2722   0.0941965082524424
      6307               2722.4   0.0648348451022279
      6308               2722.8    0.113835287056284
      6309               2723.2   0.0919286394470848
      6310               2723.6   0.0565836628529482
      6311                 2724   0.0916391242804434
      6312               2724.4    0.110433483848247
      6313               2724.8   0.0826159015867867
      6314               2725.2    0.102447690501722
      6315               2725.6   0.0883338261279542
      6316                 2726   0.0945342759468574
      6317               2726.4   0.0884544574473881
      6318               2726.8    0.113762908264623
      6319               2727.2    0.101530892474024
      6320               2727.6    0.082254007628485
      6321                 2728   0.0994319075158742
      6322               2728.4   0.0844012451144086
      6323               2728.8   0.0969469023355356
      6324               2729.2   0.0561011375752125
      6325               2729.6   0.0934003415441786
      6326                 2730   0.0975983114604788
      6327               2730.4     0.08746528062803
      6328               2730.8   0.0928213112108958
      6329               2731.2   0.0990700135575725
      6330               2731.6   0.0732549111987151
      6331                 2732   0.0980567104743276
      6332               2732.4    0.100155695432478
      6333               2732.8    0.094244760780216
      6334               2733.2    0.103678129959948
      6335               2733.6   0.0788763306843354
      6336                 2734   0.0831466793922959
      6337               2734.4   0.0752091385735444
      6338               2734.8     0.10756245844572
      6339               2735.2      0.1061390088764
      6340               2735.6   0.0832431844478431
      6341                 2736    0.104836190626514
      6342               2736.4    0.114510822445113
      6343               2736.8     0.11101251418153
      6344               2737.2   0.0922181546137262
      6345               2737.6    0.107104059431871
      6346                 2738   0.0823022601562585
      6347               2738.4   0.0854869269893138
      6348               2738.8   0.0997455489464024
      6349               2739.2   0.0847148865449368
      6350               2739.6    0.108792897903946
      6351                 2740   0.0911083464749342
      6352               2740.4    0.101096619724062
      6353               2740.8    0.105921872501419
      6354               2741.2   0.0722416081154702
      6355               2741.6    0.106114882612513
      6356                 2742   0.0760776840734686
      6357               2742.4    0.113594024417416
      6358               2742.8   0.0982497205854219
      6359               2743.2    0.109010034278927
      6360               2743.6   0.0938587405580275
      6361                 2744    0.114752085083981
      6362               2744.4   0.0822781338923718
      6363               2744.8    0.103654003696061
      6364               2745.2    0.122351858208318
      6365               2745.6    0.114076549695151
      6366                 2746   0.0812407045452401
      6367               2746.4   0.0919045131831981
      6368               2746.8    0.101627397529571
      6369               2747.2     0.10973382219553
      6370               2747.6   0.0907705787805193
      6371                 2748   0.0941965082524424
      6372               2748.4    0.104667306779306
      6373               2748.8   0.0923146596692734
      6374               2749.2   0.0787074468371279
      6375               2749.6    0.117285342792093
      6376                 2750    0.108455130209531
      6377               2750.4    0.121097292486205
      6378               2750.8   0.0708664110739236
      6379               2751.2   0.0858488209476156
      6380               2751.6    0.101144872251836
      6381                 2752    0.100951862140742
      6382               2752.4   0.0881890685446335
      6383               2752.8   0.0748231183513559
      6384               2753.2    0.108503382737305
      6385               2753.6    0.101217251043496
      6386                 2754   0.0884785837112749
      6387               2754.4    0.118515782250319
      6388               2754.8   0.0988046246548179
      6389               2755.2   0.0983703519048558
      6390               2755.6    0.129782747485447
      6391                 2756   0.0791658458509768
      6392               2756.4    0.104739685570966
      6393               2756.8    0.108527509001191
      6394               2757.2   0.0983944781687426
      6395               2757.6     0.12908308583273
      6396                 2758    0.116513302347716
      6397               2758.4    0.111953438473114
      6398               2758.8   0.0982255943215351
      6399               2759.2    0.105198084584815
      6400               2759.6     0.13036177781873
      6401                 2760    0.103967645126589
      6402               2760.4   0.0983944781687426
      6403               2760.8    0.101530892474024
      6404               2761.2   0.0919286394470848
      6405               2761.6   0.0955234527662155
      6406                 2762   0.0945342759468574
      6407               2762.4    0.113135625403567
      6408               2762.8    0.114148928486812
      6409               2763.2    0.126501575596844
      6410               2763.6   0.0964402507939132
      6411                 2764   0.0963678720022529
      6412               2764.4   0.0759570527540347
      6413               2764.8    0.118274519611452
      6414               2765.2   0.0953786951828948
      6415               2765.6   0.0943895183635367
      6416                 2766   0.0751367597818841
      6417               2766.4   0.0963196194744793
      6418               2766.8    0.101796281376779
      6419               2767.2    0.133618823443445
      6420               2767.6   0.0796001186009389
      6421                 2768   0.0941723819885556
      6422               2768.4   0.0943895183635367
      6423               2768.8   0.0960783568356114
      6424               2769.2    0.109371928237229
      6425               2769.6    0.108020857459569
      6426                 2770   0.0909877151555003
      6427               2770.4    0.123365161291563
      6428               2770.8   0.0821816288368246
      6429               2771.2    0.122906762277714
      6430               2771.6    0.102158175335081
      6431                 2772   0.0889369827251238
      6432               2772.4    0.113014994084133
      6433               2772.8    0.113232130459114
      6434               2773.2    0.100855357085194
      6435               2773.6    0.123823560305412
      6436                 2774    0.114800337611755
      6437               2774.4     0.11040935758436
      6438               2774.8   0.0965608821133471
      6439               2775.2   0.0813854621285608
      6440               2775.6   0.0968503972799885
      6441                 2776    0.100421084335232
      6442               2776.4   0.0900950433916894
      6443               2776.8   0.0628323651996249
      6444               2777.2    0.103774635015495
      6445               2777.6   0.0978637003632334
      6446                 2778   0.0937863617663671
      6447               2778.4    0.113425140570208
      6448               2778.8    0.105439347223683
      6449               2779.2   0.0906499474610853
      6450               2779.6    0.119987484347413
      6451                 2780    0.113980044639604
      6452               2780.4    0.100638220710213
      6453               2780.8    0.120494135889036
      6454               2781.2   0.0847872653365972
      6455               2781.6    0.106404397779154
      6456                 2782    0.115524125528358
      6457               2782.4   0.0948720436412723
      6458               2782.8    0.111953438473114
      6459               2783.2     0.10343686732108
      6460               2783.6   0.0815302197118815
      6461                 2784   0.0994077812519875
      6462               2784.4    0.112628973861944
      6463               2784.8   0.0936174779191596
      6464               2785.2    0.118998307528055
      6465               2785.6    0.108841150431719
      6466                 2786    0.111205524292624
      6467               2786.4    0.107755468556814
      6468               2786.8    0.116223787181075
      6469               2787.2   0.0950409274884798
      6470               2787.6   0.0977430690437995
      6471                 2788   0.0969469023355356
      6472               2788.4   0.0761259366012422
      6473               2788.8    0.121845206666695
      6474               2789.2   0.0939552456135746
      6475               2789.6   0.0787556993649015
      6476                 2790    0.107779594820701
      6477               2790.4   0.0878271745863318
      6478               2790.8    0.108262120098437
      6479               2791.2    0.100203947960251
      6480               2791.6    0.130554787929824
      6481                 2792    0.108262120098437
      6482               2792.4   0.0849561491838046
      6483               2792.8   0.0937381092385935
      6484               2793.2   0.0919768919748584
      6485               2793.6   0.0831466793922959
      6486                 2794    0.115548251792245
      6487               2794.4   0.0922181546137262
      6488               2794.8    0.106259640195834
      6489               2795.2   0.0987804983909311
      6490               2795.6   0.0937381092385935
      6491                 2796   0.0945584022107442
      6492               2796.4   0.0886233412945956
      6493               2796.8    0.116465049819943
      6494               2797.2    0.122520742055525
      6495               2797.6    0.093352089016405
      6496                 2798    0.121290302597299
      6497               2798.4   0.0798413812398067
      6498               2798.8    0.118371024666999
      6499               2799.2     0.11176042836202
      6500               2799.6   0.0879236796418789
      6501                 2800    0.108069109987342
      6502               2800.4   0.0739786991153185
      6503               2800.8   0.0976465639882523
      6504               2801.2   0.0883338261279542
      6505               2801.6    0.105728862390325
      6506                 2802    0.127394247360655
      6507               2802.4   0.0869586290864076
      6508               2802.8    0.125247009874732
      6509               2803.2   0.0698772342545655
      6510               2803.6    0.116272039708849
      6511                 2804    0.132171247610238
      6512               2804.4   0.0963196194744793
      6513               2804.8    0.120880156111224
      6514               2805.2    0.106042503820853
      6515               2805.6    0.109950958570511
      6516                 2806   0.0993836549881007
      6517               2806.4   0.0909877151555003
      6518               2806.8    0.100951862140742
      6519               2807.2    0.128214540332806
      6520               2807.6   0.0915908717526699
      6521                 2808    0.120445883361262
      6522               2808.4   0.0818197348785229
      6523               2808.8    0.119577337861338
      6524               2809.2   0.0911807252665946
      6525               2809.6    0.132291878929672
      6526                 2810   0.0983944781687426
      6527               2810.4    0.121217923805639
      6528               2810.8    0.120059863139073
      6529               2811.2    0.097019281127196
      6530               2811.6    0.118564034778093
      6531                 2812   0.0998661802658363
      6532               2812.4   0.0699496130462258
      6533               2812.8    0.101868660168439
      6534               2813.2    0.104908569418174
      6535               2813.6   0.0797448761842596
      6536                 2814     0.12758725747175
      6537               2814.4    0.106235513931947
      6538               2814.8    0.109178918126134
      6539               2815.2   0.0908429575721796
      6540               2815.6   0.0980567104743276
      6541                 2816    0.104739685570966
      6542               2816.4    0.119094812583602
      6543               2816.8    0.125078126027524
      6544               2817.2    0.113907665847944
      6545               2817.6    0.109637317139983
      6546                 2818   0.0961507356272718
      6547               2818.4    0.112966741556359
      6548               2818.8   0.0995284125714214
      6549               2819.2    0.117671363014282
      6550               2819.6    0.105366968432023
      6551                 2820   0.0982738468493087
      6552               2820.4    0.113497519361869
      6553               2820.8    0.109154791862248
      6554               2821.2    0.126646333180165
      6555               2821.6    0.101772155112892
      6556                 2822    0.115837766958886
      6557               2822.4    0.105632357334777
      6558               2822.8    0.115306989153377
      6559               2823.2    0.125512398777486
      6560               2823.6    0.130385904082616
      6561                 2824    0.103074973362778
      6562               2824.4    0.102206427862854
      6563               2824.8    0.116802817514358
      6564               2825.2   0.0912772303221417
      6565               2825.6     0.12150743897228
      6566                 2826   0.0924352909887073
      6567               2826.4   0.0960542305717247
      6568               2826.8    0.104474296668212
      6569               2827.2    0.104546675459872
      6570               2827.6    0.104812064362627
      6571                 2828    0.115982524542207
      6572               2828.4    0.106838670529117
      6573               2828.8     0.12353404513877
      6574               2829.2     0.11933607522247
      6575               2829.6    0.117671363014282
      6576                 2830    0.119046560055829
      6577               2830.4    0.100010937849157
      6578               2830.8    0.100975988404628
      6579               2831.2    0.152943960816758
      6580               2831.6    0.103750508751608
      6581                 2832    0.121338555125073
      6582               2832.4    0.115234610361717
      6583               2832.8   0.0996249176269685
      6584               2833.2    0.074147582962526
      6585               2833.6     0.11040935758436
      6586                 2834    0.118805297416961
      6587               2834.4     0.10411240270991
      6588               2834.8    0.101193124779609
      6589               2835.2    0.108455130209531
      6590               2835.6   0.0882614473362939
      6591                 2836   0.0831225531284092
      6592               2836.4   0.0934727203358389
      6593               2836.8   0.0932314576969711
      6594               2837.2     0.09368985671082
      6595               2837.6    0.132147121346352
      6596                 2838   0.0946066547385177
      6597               2838.4    0.088912856461237
      6598               2838.8    0.110361105056587
      6599               2839.2    0.101844533904553
      6600               2839.6    0.108865276695606
      6601                 2840    0.105801241181985
      6602               2840.4    0.098901129710365
      6603               2840.8    0.117357721583754
      6604               2841.2    0.114076549695151
      6605               2841.6   0.0761741891290157
      6606                 2842    0.104329539084891
      6607               2842.4    0.108599887792852
      6608               2842.8   0.0994077812519875
      6609               2843.2   0.0911807252665946
      6610               2843.6    0.101989291487873
      6611                 2844   0.0725793758098851
      6612               2844.4    0.112170574848096
      6613               2844.8    0.124981620971977
      6614               2845.2     0.10695930184855
      6615               2845.6    0.129493232318805
      6616                 2846   0.0915184929610095
      6617               2846.4    0.101362008626817
      6618               2846.8    0.103267983473873
      6619               2847.2   0.0863313462253512
      6620               2847.6   0.0823746389479189
      6621                 2848   0.0955475790301022
      6622               2848.4   0.0981532155298748
      6623               2848.8    0.113014994084133
      6624               2849.2   0.0868379977669737
      6625               2849.6    0.133377560804577
      6626                 2850    0.113497519361869
      6627               2850.4    0.116706312458811
      6628               2850.8    0.107731342292927
      6629               2851.2   0.0954993265023287
      6630               2851.6   0.0965608821133471
      6631                 2852    0.098683993335384
      6632               2852.4   0.0841841087394276
      6633               2852.8    0.105728862390325
      6634               2853.2    0.129734494957673
      6635               2853.6    0.100710599501874
      6636                 2854     0.13178522738805
      6637               2854.4    0.136103828623784
      6638               2854.8   0.0872722705169358
      6639               2855.2   0.0809753156424855
      6640               2855.6   0.0746783607680352
      6641                 2856   0.0817473560868625
      6642               2856.4   0.0904086848222175
      6643               2856.8    0.101506766210138
      6644               2857.2    0.133425813332351
      6645               2857.6    0.092580048572028
      6646                 2858   0.0761259366012422
      6647               2858.4    0.108286246362323
      6648               2858.8    0.113304509250774
      6649               2859.2    0.116682186194924
      6650               2859.6    0.085800568419842
      6651                 2860    0.117405974111527
      6652               2860.4    0.108817024167833
      6653               2860.8   0.0968262710161017
      6654               2861.2     0.13673111148484
      6655               2861.6    0.104426044140438
      6656                 2862    0.113955918375717
      6657               2862.4    0.130747798040918
      6658               2862.8    0.110481736376021
      6659               2863.2    0.087585911947464
      6660               2863.6    0.157310814580266
      6661                 2864   0.0940276244052349
      6662               2864.4   0.0959335992522908
      6663               2864.8    0.103267983473873
      6664               2865.2    0.111374408139832
      6665               2865.6    0.110819504070436
      6666                 2866    0.110554115167681
      6667               2866.4    0.119287822694696
      6668               2866.8    0.110650620223228
      6669               2867.2    0.140687818762273
      6670               2867.6     0.11446256991734
      6671                 2868     0.11648917608383
      6672               2868.4   0.0867414927114266
      6673               2868.8    0.112122322320322
      6674               2869.2    0.125464146249713
      6675               2869.6    0.125078126027524
      6676                 2870    0.110722999014889
      6677               2870.4    0.112025817264775
      6678               2870.8    0.103388614793307
      6679               2871.2    0.105608231070891
      6680               2871.6    0.101241377307383
      6681                 2872   0.0938587405580275
      6682               2872.4    0.121724575347261
      6683               2872.8    0.101048367196289
      6684               2873.2    0.111856933417567
      6685               2873.6   0.0883096998640674
      6686                 2874    0.110361105056587
      6687               2874.4    0.108262120098437
      6688               2874.8    0.135862565984916
      6689               2875.2    0.115306989153377
      6690               2875.6    0.122810257222167
      6691                 2876    0.112894362764699
      6692               2876.4    0.119577337861338
      6693               2876.8   0.0961748618911586
      6694               2877.2    0.108382751417871
      6695               2877.6    0.110554115167681
      6696                 2878    0.121314428861186
      6697               2878.4   0.0992147711408932
      6698               2878.8    0.112580721334171
      6699               2879.2   0.0981773417937616
      6700               2879.6    0.148408223206043
      6701                 2880    0.119167191375262
      6702               2880.4    0.118708792361414
      6703               2880.8    0.123895939097072
      6704               2881.2    0.112894362764699
      6705               2881.6    0.122568994583299
      6706                 2882    0.125367641194166
      6707               2882.4    0.109902706042738
      6708               2882.8    0.129734494957673
      6709               2883.2    0.102278806654515
      6710               2883.6   0.0991665186131196
      6711                 2884    0.129276095943824
      6712               2884.4   0.0959335992522908
      6713               2884.8    0.141821753164951
      6714               2885.2    0.111712175834247
      6715               2885.6    0.132629646624087
      6716                 2886    0.125343514930279
      6717               2886.4     0.10539109469591
      6718               2886.8   0.0967538922244414
      6719               2887.2    0.103219730946099
      6720               2887.6     0.10478793809874
      6721                 2888    0.119649716652998
      6722               2888.4    0.106428524043041
      6723               2888.8    0.142038889539932
      6724               2889.2    0.112387711223077
      6725               2889.6    0.105077453265381
      6726                 2890    0.117960878180923
      6727               2890.4    0.112580721334171
      6728               2890.8     0.12901070704107
      6729               2891.2   0.0981532155298748
      6730               2891.6    0.134849262901671
      6731                 2892    0.118708792361414
      6732               2892.4    0.120397630833488
      6733               2892.8    0.113883539584057
      6734               2893.2    0.121121418750092
      6735               2893.6    0.145633702859063
      6736                 2894    0.116585681139377
      6737               2894.4   0.0915426192248963
      6738               2894.8    0.124933368444204
      6739               2895.2    0.102954342043345
      6740               2895.6   0.0931108263775372
      6741                 2896    0.111929312209228
      6742               2896.4    0.144692778567479
      6743               2896.8    0.101699776321232
      6744               2897.2    0.109299549445568
      6745               2897.6    0.112194701111982
      6746                 2898    0.125850166471901
      6747               2898.4    0.111929312209228
      6748               2898.8    0.130796050568692
      6749               2899.2    0.124981620971977
      6750               2899.6    0.118925928736395
      6751                 2900    0.130844303096465
      6752               2900.4   0.0981049630021012
      6753               2900.8     0.11026460000104
      6754               2901.2    0.114607327500661
      6755               2901.6    0.103726382487722
      6756                 2902    0.119094812583602
      6757               2902.4    0.127539004943976
      6758               2902.8    0.119915105555753
      6759               2903.2    0.123148024916582
      6760               2903.6    0.126043176582996
      6761                 2904    0.113401014306321
      6762               2904.4    0.109709695931644
      6763               2904.8    0.139167864137405
      6764               2905.2    0.112797857709152
      6765               2905.6    0.127201237249561
      6766                 2906    0.115475873000585
      6767               2906.4    0.106621534154135
      6768               2906.8    0.116947575097678
      6769               2907.2    0.120252873250168
      6770               2907.6     0.13246076277688
      6771                 2908    0.127635509999523
      6772               2908.4    0.122737878430506
      6773               2908.8    0.134583873998917
      6774               2909.2    0.124692105805336
      6775               2909.6    0.118491655986433
      6776                 2910    0.126380944277411
      6777               2910.4     0.12428195931926
      6778               2910.8    0.126501575596844
      6779               2911.2     0.10478793809874
      6780               2911.6    0.132943288054615
      6781                 2912    0.120638893472356
      6782               2912.4    0.125994924055222
      6783               2912.8    0.114920968931189
      6784               2913.2    0.121989964250016
      6785               2913.6    0.112604847598058
      6786                 2914    0.117598984222622
      6787               2914.4    0.117791994333716
      6788               2914.8    0.142593793609328
      6789               2915.2    0.122979141069374
      6790               2915.6    0.103026720835005
      6791                 2916    0.131664596068616
      6792               2916.4    0.123051519861034
      6793               2916.8    0.142304278442687
      6794               2917.2    0.127900898902278
      6795               2917.6    0.165851511996187
      6796                 2918    0.147853319136647
      6797               2918.4    0.117188837736546
      6798               2918.8    0.108599887792852
      6799               2919.2    0.128938328249409
      6800               2919.6    0.146092101872912
      6801                 2920    0.138106308526387
      6802               2920.4    0.154994693247135
      6803               2920.8    0.110626493959341
      6804               2921.2    0.117430100375414
      6805               2921.6    0.133377560804577
      6806                 2922    0.115789514431113
      6807               2922.4    0.123075646124921
      6808               2922.8    0.116416797292169
      6809               2923.2    0.139457379304047
      6810               2923.6    0.159578683385623
      6811                 2924    0.109154791862248
      6812               2924.4    0.120494135889036
      6813               2924.8    0.143293455262045
      6814               2925.2    0.124740358333109
      6815               2925.6    0.131833479915823
      6816                 2926    0.122810257222167
      6817               2926.4     0.14708127869227
      6818               2926.8    0.147949824192194
      6819               2927.2    0.148963127275439
      6820               2927.6    0.137720288304198
      6821                 2928     0.11026460000104
      6822               2928.4    0.120831903583451
      6823               2928.8    0.164572820010187
      6824               2929.2    0.139867525790122
      6825               2929.6    0.132581394096314
      6826                 2930    0.126091429110769
      6827               2930.4    0.125874292735788
      6828               2930.8   0.0890817403084445
      6829               2931.2     0.11250834254251
      6830               2931.6    0.113304509250774
      6831                 2932    0.143052192623177
      6832               2932.4    0.123123898652695
      6833               2932.8    0.144475642192498
      6834               2933.2    0.116272039708849
      6835               2933.6    0.102881963251684
      6836                 2934   0.0990217610297989
      6837               2934.4    0.134246106304502
      6838               2934.8    0.138058055998613
      6839               2935.2    0.119866853027979
      6840               2935.6    0.139867525790122
      6841                 2936    0.144475642192498
      6842               2936.4    0.124981620971977
      6843               2936.8    0.162184319885396
      6844               2937.2    0.149469778817061
      6845               2937.6    0.136489848845972
      6846                 2938    0.113642276945189
      6847               2938.4    0.125198757346958
      6848               2938.8     0.12705647966624
      6849               2939.2    0.133763581026766
      6850               2939.6    0.110964261653756
      6851                 2940    0.139457379304047
      6852               2940.4    0.138444076220802
      6853               2940.8     0.12271375216662
      6854               2941.2    0.122544868319412
      6855               2941.6    0.127418373624542
      6856                 2942    0.147491425178345
      6857               2942.4    0.143655349220347
      6858               2942.8    0.133642949707332
      6859               2943.2    0.142859182512083
      6860               2943.6    0.138998980290198
      6861                 2944    0.148094581775515
      6862               2944.4    0.156418142816455
      6863               2944.8    0.101723902585119
      6864               2945.2     0.13455974773503
      6865               2945.6    0.131375080901975
      6866                 2946    0.138733591387443
      6867               2946.4     0.12211059556945
      6868               2946.8    0.141749374373291
      6869               2947.2    0.147491425178345
      6870               2947.6     0.14910788485876
      6871                 2948    0.158155233816303
      6872               2948.4    0.164428062426867
      6873               2948.8     0.11318387793134
      6874               2949.2    0.127876772638391
      6875               2949.6    0.159096158107888
      6876                 2950    0.152268425427928
      6877               2950.4    0.160495481413321
      6878               2950.8    0.147587930233892
      6879               2951.2    0.136441596318199
      6880               2951.6    0.141218596567782
      6881                 2952    0.177190856022975
      6882               2952.4    0.137575530720878
      6883               2952.8    0.151424006191891
      6884               2953.2    0.163221749232528
      6885               2953.6    0.128359297916127
      6886                 2954    0.163993789676905
      6887               2954.4    0.117550731694848
      6888               2954.8    0.164452188690754
      6889               2955.2    0.145440692747969
      6890               2955.6    0.167033698926639
      6891                 2956    0.146598753414534
      6892               2956.4    0.155935617538719
      6893               2956.8    0.148528854525477
      6894               2957.2    0.143462339109253
      6895               2957.6    0.159289168218982
      6896                 2958    0.147298415067251
      6897               2958.4    0.165803259468413
      6898               2958.8    0.144017243178649
      6899               2959.2    0.132195373874125
      6900               2959.6    0.150121187942005
      6901                 2960    0.120614767208469
      6902               2960.4    0.151351627400231
      6903               2960.8     0.15398139016389
      6904               2961.2    0.126525701860731
      6905               2961.6    0.124474969430355
      6906                 2962    0.141315101623329
      6907               2962.4    0.121772827875035
      6908               2962.8    0.164814082649055
      6909               2963.2    0.177842265147918
      6910               2963.6    0.133401687068464
      6911                 2964    0.168843168718148
      6912               2964.4    0.152171920372381
      6913               2964.8    0.132798530471295
      6914               2965.2    0.157938097441322
      6915               2965.6    0.129179590888277
      6916                 2966     0.13868533885967
      6917               2966.4    0.183656694744633
      6918               2966.8    0.148625359581024
      6919               2967.2    0.161460531968793
      6920               2967.6    0.126212060430203
      6921                 2968    0.143896611859215
      6922               2968.4    0.150241819261439
      6923               2968.8    0.180086007689389
      6924               2969.2    0.157455572163587
      6925               2969.6    0.150217692997552
      6926                 2970    0.157383193371926
      6927               2970.4    0.166358163537809
      6928               2970.8    0.178734936911729
      6929               2971.2    0.138926601498537
      6930               2971.6     0.14423437955363
      6931                 2972    0.144162000761969
      6932               2972.4    0.117671363014282
      6933               2972.8     0.15337823356672
      6934               2973.2    0.155790859955399
      6935               2973.6      0.1422801521788
      6936                 2974    0.144499768456384
      6937               2974.4    0.154295031594418
      6938               2974.8    0.153884885108343
      6939               2975.2    0.137889172151406
      6940               2975.6    0.183005285619689
      6941                 2976    0.175236628648145
      6942               2976.4    0.163873158357471
      6943               2976.8     0.15405376895555
      6944               2977.2    0.153161097191739
      6945               2977.6    0.167081951454413
      6946                 2978    0.152123667844608
      6947               2978.4    0.163993789676905
      6948               2978.8    0.144741031095252
      6949               2979.2    0.134246106304502
      6950               2979.6    0.115789514431113
      6951                 2980    0.200062554187645
      6952               2980.4    0.189567629396894
      6953               2980.8    0.180544406703238
      6954               2981.2    0.147057152428383
      6955               2981.6    0.145995596817365
      6956                 2982    0.185056018050066
      6957               2982.4    0.171400552690147
      6958               2982.8    0.144499768456384
      6959               2983.2    0.169832345537506
      6960               2983.6    0.148142834303288
      6961                 2984    0.145440692747969
      6962               2984.4    0.165537870565659
      6963               2984.8    0.169591082898638
      6964               2985.2    0.154946440719361
      6965               2985.6    0.176949593384107
      6966                 2986    0.146309238247893
      6967               2986.4    0.164355683635206
      6968               2986.8     0.15472930434438
      6969               2987.2    0.124474969430355
      6970               2987.6    0.163294128024188
      6971                 2988     0.16934982025977
      6972               2988.4    0.185031891786179
      6973               2988.8    0.151785900150193
      6974               2989.2    0.159651062177284
      6975               2989.6    0.166334037273923
      6976                 2990     0.15547721852487
      6977               2990.4    0.156900668094191
      6978               2990.8    0.162811602746452
      6979               2991.2    0.193090063924365
      6980               2991.6    0.165561996829546
      6981                 2992    0.163173496704754
      6982               2992.4     0.13103731320756
      6983               2992.8    0.161967183510415
      6984               2993.2    0.179579356147766
      6985               2993.6    0.156369890288681
      6986                 2994    0.157141930733058
      6987               2994.4    0.162353203732603
      6988               2994.8    0.177359739870182
      6989               2995.2    0.142038889539932
      6990               2995.6    0.197794685382287
      6991                 2996    0.164572820010187
      6992               2996.4    0.143751854275894
      6993               2996.8    0.172365603245618
      6994               2997.2    0.159675188441171
      6995               2997.6    0.172341476981731
      6996                 2998     0.19005015467463
      6997               2998.4    0.151158617289136
      6998               2998.8    0.144885788678573
      6999               2999.2    0.175888037773089
      7000               2999.6     0.16657529991279
      7001                 3000    0.151785900150193
      7002               3000.4    0.151520511247438
      7003               3000.8    0.160905627899397
      7004               3001.2    0.184163346286255
      7005               3001.6    0.209134029409075
      7006                 3002    0.177142603495201
      7007               3002.4    0.171448805217921
      7008               3002.8    0.159868198552265
      7009               3003.2    0.177552749981277
      7010               3003.6    0.175984542828636
      7011                 3004    0.187468644438744
      7012               3004.4     0.15540483973321
      7013               3004.8    0.169156810148676
      7014               3005.2    0.163631895718603
      7015               3005.6     0.16927744146811
      7016                 3006     0.15405376895555
      7017               3006.4    0.184814755411198
      7018               3006.8    0.164765830121282
      7019               3007.2    0.164210926051886
      7020               3007.6    0.148239339358836
      7021                 3008     0.17902445207837
      7022               3008.4     0.18105105824486
      7023               3008.8    0.153040465872305
      7024               3009.2    0.167299087829394
      7025               3009.6    0.185490290800028
      7026                 3010    0.173571916439957
      7027               3010.4    0.155935617538719
      7028               3010.8    0.172968759842788
      7029               3011.2     0.17692546712022
      7030               3011.6    0.169229188940337
      7031                 3012    0.187444518174857
      7032               3012.4    0.149276768705967
      7033               3012.8    0.170121860704148
      7034               3013.2    0.150217692997552
      7035               3013.6    0.186407088827726
      7036                 3014    0.171738320384562
      7037               3014.4    0.146598753414534
      7038               3014.8    0.180785669342105
      7039               3015.2    0.178783189439502
      7040               3015.6    0.152292551691815
      7041                 3016    0.177673381300711
      7042               3016.4    0.169518704106978
      7043               3016.8    0.160181839982793
      7044               3017.2    0.173740800287165
      7045               3017.6    0.157576203483021
      7046                 3018    0.183656694744633
      7047               3018.4    0.175091871064825
      7048               3018.8    0.165344860454565
      7049               3019.2     0.18105105824486
      7050               3019.6     0.14918026365042
      7051                 3020    0.168626032343167
      7052               3020.4    0.140325924803971
      7053               3020.8    0.180496154175464
      7054               3021.2    0.177311487342409
      7055               3021.6    0.168167633329318
      7056                 3022    0.192631664910516
      7057               3022.4    0.177745760092371
      7058               3022.8    0.154102021483324
      7059               3023.2    0.158275865135737
      7060               3023.6    0.160833249107736
      7061                 3024    0.175260754912032
      7062               3024.4    0.150989733441929
      7063               3024.8    0.193186568979912
      7064               3025.2    0.164669325065735
      7065               3025.6    0.171111037523506
      7066                 3026    0.199242261215494
      7067               3026.4    0.175067744800938
      7068               3026.8    0.171448805217921
      7069               3027.2    0.178927947022823
      7070               3027.6    0.188264811147008
      7071                 3028    0.195743952951911
      7072               3028.4    0.191618361827271
      7073               3028.8    0.163993789676905
      7074               3029.2    0.188723210160857
      7075               3029.6    0.176973719647994
      7076                 3030    0.191835498202252
      7077               3030.4    0.175863911509202
      7078               3030.8    0.165296607926791
      7079               3031.2      0.1935725892021
      7080               3031.6    0.189567629396894
      7081                 3032    0.146647005942308
      7082               3032.4    0.134028969929521
      7083               3032.8    0.160423102621661
      7084               3033.2    0.172630992148373
      7085               3033.6    0.156707657983096
      7086                 3034    0.177214982286862
      7087               3034.4    0.164114420996339
      7088               3034.8    0.185031891786179
      7089               3035.2    0.159651062177284
      7090               3035.6    0.151472258719664
      7091                 3036    0.176153426675843
      7092               3036.4    0.163535390663056
      7093               3036.8    0.166937193871092
      7094               3037.2     0.14423437955363
      7095               3037.6    0.164500441218527
      7096                 3038    0.160929754163283
      7097               3038.4    0.167516224204375
      7098               3038.8    0.130699545513145
      7099               3039.2    0.155356587205437
      7100               3039.6    0.165368986718451
      7101                 3040    0.136538101373746
      7102               3040.4    0.167660981787696
      7103               3040.8    0.156297511497021
      7104               3041.2    0.183367179577991
      7105               3041.6    0.167660981787696
      7106                 3042    0.160181839982793
      7107               3042.4    0.137237763026463
      7108               3042.8    0.158493001510718
      7109               3043.2    0.150941480914155
      7110               3043.6    0.143076318887064
      7111                 3044    0.126453323069071
      7112               3044.4     0.16230495120483
      7113               3044.8    0.151858278941853
      7114               3045.2    0.146381617039553
      7115               3045.6    0.148914874747666
      7116                 3046      0.1532334759834
      7117               3046.4    0.135476545762728
      7118               3046.8    0.154608673024946
      7119               3047.2    0.169615209162525
      7120               3047.6    0.132750277943521
      7121                 3048    0.126863469555146
      7122               3048.4    0.157238435788606
      7123               3048.8     0.14768443528944
      7124               3049.2     0.12833517165224
      7125               3049.6     0.12075952479179
      7126                 3050    0.127104732194014
      7127               3050.4    0.152027162789061
      7128               3050.8    0.121242050069526
      7129               3051.2    0.146309238247893
      7130               3051.6    0.158203486344077
      7131                 3052    0.133498192124011
      7132               3052.4    0.139529758095707
      7133               3052.8      0.1103369787927
      7134               3053.2    0.149156137386533
      7135               3053.6    0.161605289552113
      7136                 3054    0.119311948958583
      7137               3054.4    0.130989060679786
      7138               3054.8    0.131568091013069
      7139               3055.2    0.153474738622267
      7140               3055.6    0.146719384733968
      7141                 3056    0.140494808651178
      7142               3056.4    0.126260312957977
      7143               3056.8    0.153354107302834
      7144               3057.2    0.157069551941398
      7145               3057.6    0.123751181513751
      7146                 3058    0.117743741805942
      7147               3058.4    0.141845879428838
      7148               3058.8     0.10763483723738
      7149               3059.2    0.148528854525477
      7150               3059.6    0.106935175584664
      7151                 3060    0.114366064861793
      7152               3060.4    0.124595600749789
      7153               3060.8   0.0946066547385177
      7154               3061.2    0.134728631582237
      7155               3061.6    0.140591313706725
      7156                 3062    0.093906993085801
      7157               3062.4    0.112001691000888
      7158               3062.8     0.13455974773503
      7159               3063.2   0.0966332609050075
      7160               3063.6    0.166599426176677
      7161                 3064    0.118829423680848
      7162               3064.4    0.112604847598058
      7163               3064.8    0.121700449083375
      7164               3065.2   0.0929660687942165
      7165               3065.6    0.116537428611603
      7166                 3066    0.116899322569905
      7167               3066.4    0.107200564487418
      7168               3066.8     0.10749007965406
      7169               3067.2     0.14160461678997
      7170               3067.6    0.112966741556359
      7171                 3068    0.123871812833185
      7172               3068.4    0.110722999014889
      7173               3068.8    0.112074069792548
      7174               3069.2   0.0981049630021012
      7175               3069.6     0.11026460000104
      7176                 3070   0.0910842202110475
      7177               3070.4    0.105608231070891
      7178               3070.8   0.0941000031968953
      7179               3071.2   0.0914461141693492
      7180               3071.6   0.0937863617663671
      7181                 3072   0.0904328110861043
      7182               3072.4    0.102037544015647
      7183               3072.8   0.0895401393222933
      7184               3073.2    0.091470240433236
      7185               3073.6    0.113401014306321
      7186                 3074    0.102978468307231
      7187               3074.4   0.0967538922244414
      7188               3074.8   0.0897331494333876
      7189               3075.2    0.116079029597754
      7190               3075.6   0.0843288663227483
      7191                 3076   0.0898537807528215
      7192               3076.4    0.058055364950042
      7193               3076.8    0.109999211098285
      7194               3077.2    0.098129089265988
      7195               3077.6    0.093134952641424
      7196                 3078    0.100517589390779
      7197               3078.4    0.108744645376172
      7198               3078.8   0.0825676490590131
      7199               3079.2   0.0888404776695766
      7200               3079.6    0.066933830060378
      7201                 3080   0.0752091385735444
      7202               3080.4   0.0786350680454676
      7203               3080.8   0.0745818557124881
      7204               3081.2   0.0939311193496878
      7205               3081.6   0.0846425077532765
      7206                 3082   0.0755951587957329
      7207               3082.4   0.0576452184639666
      7208               3082.8   0.0653656229077371
      7209               3083.2   0.0728206384487529
      7210               3083.6   0.0696600978795844
      7211                 3084     0.10958906461221
      7212               3084.4   0.0892747504195388
      7213               3084.8   0.0885509625029353
      7214               3085.2   0.0927248061553487
      7215               3085.6   0.0782249215593923
      7216                 3086    0.089129992836218
      7217               3086.4   0.0596959508943432
      7218               3086.8   0.0862830936975777
      7219               3087.2    0.089684896905614
      7220               3087.6   0.0868379977669737
      7221                 3088   0.0650761077410957
      7222               3088.4   0.0741717092264128
      7223               3088.8   0.0642558147689451
      7224               3089.2   0.0631460066301531
      7225               3089.6   0.0868379977669737
      7226                 3090   0.0510828746867618
      7227               3090.4   0.0407809600071055
      7228               3090.8   0.0373309042712956
      7229               3091.2   0.0694912140323769
      7230               3091.6   0.0616501782691726
      7231                 3092   0.0579829861583816
      7232               3092.4   0.0568973042834764
      7233               3092.8   0.0440138793679344
      7234               3093.2   0.0411669802292941
      7235               3093.6   0.0241338379252255
      7236                 3094   0.0793106034342975
      7237               3094.4    0.035955707229749
      7238               3094.8   0.0708664110739236
      7239               3095.2   0.0522650616172141
      7240               3095.6   0.0289832169664688
      7241                 3096   0.0580071124222684
      7242               3096.4   0.0329399242439012
      7243               3096.8   0.0378375558129181
      7244               3097.2    0.015641393037078
      7245               3097.6   0.0381029447156727
      7246                 3098    0.058489637700004
      7247               3098.4   0.0732790374626018
      7248               3098.8   0.0645212036716997
      7249               3099.2   0.0647383400466807
      7250               3099.6   0.0384648386739744
      7251                 3100    0.037403283062956
      7252               3100.4   0.0209491710921702
      7253               3100.8   0.0512276322700825
      7254               3101.2   0.0450271824511793
      7255               3101.6   0.0305755503829965
      7256                 3102   0.0195015952589632
      7257               3102.4   0.0526510818394026
      7258               3102.8    0.061047021672003
      7259               3103.2   0.0293933634525441
      7260               3103.6   0.0347252677715231
      7261                 3104    0.017861009314662
      7262               3104.4    0.025412529911225
      7263               3104.8   0.0343633738132214
      7264               3105.2   0.0135665343428147
      7265               3105.6   0.0504555918257054
      7266                 3106  0.00775210474610005
      7267               3106.4   0.0137354181900222
      7268               3106.8   0.0231446611058674
      7269               3107.2  0.00625627638511952
      7270               3107.6   0.0188260598701333
      7271                 3108   0.0345563839243156
      7272               3108.4   0.0254366561751118
      7273               3108.8   0.0176921254674545
      7274               3109.2   0.0212386862588116
      7275               3109.6   0.0122637160929284
      7276                 3110   0.0225415045086979
      7277               3110.4   0.0136147868705883
      7278               3110.8   0.0197669841617178
      7279               3111.2  0.00845176639881676
      7280               3111.6   0.0109850241069289
      7281                 3112   0.0430970813402367
      7282               3112.4 -0.00315296653072572
      7283               3112.8  0.00386777626032805
      7284               3113.2  0.00181704382995151
      7285               3113.6 -0.00944992140517599
      7286                 3114   0.0305031715913361
      7287               3114.4  -0.0171461995850597
      7288               3114.8  -0.0115247800994393
      7289               3115.2   0.0105266250930801
      7290               3115.6   0.0157861506203987
      7291                 3116   0.0137354181900222
      7292               3116.4  0.00808987244051501
      7293               3116.8   0.0029509782326303
      7294               3117.2  0.00254083174655501
      7295               3117.6 -0.00525195148887581
      7296                 3118   0.0128427464262112
      7297               3118.4   0.0228792722031128
      7298               3118.8  0.00898254420432598
      7299               3119.2 -0.000330193655972144
      7300               3119.6    0.028741954327601
      7301                 3120   0.0163410546897947
      7302               3120.4  0.00746258957945867
      7303               3120.8   0.0063045289128931
      7304               3121.2 -0.00739918897479946
      7305               3121.6  0.00270971559376249
      7306                 3122    0.019863489217265
      7307               3122.4 -0.00843661832193111
      7308               3122.8 -0.000836845197594582
      7309               3123.2  -0.0226228614873593
      7310               3123.6 -0.00271869378076361
      7311                 3124    0.020080625592246
      7312               3124.4   0.0235306813280559
      7313               3124.8  0.00507408945466717
      7314               3125.2  -0.0175080935433614
      7315               3125.6  -0.0260005384315089
      7316                 3126   0.0136630393983618
      7317               3126.4   0.0125049787317962
      7318               3126.8  0.00340937724647919
      7319               3127.2  0.00126213976055553
      7320               3127.6  -0.0237809221539249
      7321                 3128  0.00946506948206163
      7322               3128.4 -0.00185014828083946
      7323               3128.8  -0.0139856590158911
      7324               3129.2  -0.0209098967513978
      7325               3129.6  -0.0196312047653983
      7326                 3130  -0.0247942252371698
      7327               3130.4 -0.00124699168366987
      7328               3130.8   0.0137112919261354
      7329               3131.2  0.00502583692689362
      7330               3131.6  0.00131039228832908
      7331                 3132  -0.0246253413899623
      7332               3132.4 -0.000716213878160649
      7333               3132.8    0.013084009065079
      7334               3133.2 -0.000860971461481369
      7335               3133.6  -0.0358923066250898
      7336                 3134  -0.0237567958900381
      7337               3134.4   0.0114675493846646
      7338               3134.8  -0.0354821601390145
      7339               3135.2  -0.0173392096961539
      7340               3135.6   -0.012007305377175
      7341                 3136  -0.0392699835692394
      7342               3136.4  -0.0221403362096237
      7343               3136.8  -0.0336244378197322
      7344               3137.2  -0.0289198163618096
      7345               3137.6 -0.00213966344748084
      7346                 3138  0.00304748328817744
      7347               3138.4  -0.0179423662933235
      7348               3138.8  -0.0130929872520802
      7349               3139.2  -0.0162776540851355
      7350               3139.6  -0.0203067401542282
      7351                 3140  -0.0202826138903414
      7352               3140.4    -0.02276761907068
      7353               3140.8  -0.0225263564318122
      7354               3141.2  -0.0307534124172051
      7355               3141.6  -0.0454704333881425
      7356                 3142   -0.037653523888825
      7357               3142.4  -0.0226228614873593
      7358               3142.8  0.00463981670470509
      7359               3143.2  -0.0156744974879659
      7360               3143.6   -0.027882387014678
      7361                 3144  -0.0238050484178117
      7362               3144.4 -0.00124699168366987
      7363               3144.8  -0.0204032452097753
      7364               3145.2  -0.0326352610003741
      7365               3145.6  -0.0291852052645642
      7366                 3146 -0.00725443139147877
      7367               3146.4  -0.0498372871516502
      7368               3146.8  0.00958570080149554
      7369               3147.2   -0.054300645970705
      7370               3147.6   -0.019775962348719
      7371                 3148  -0.0360129379445237
      7372               3148.4  -0.0310670538477333
      7373               3148.8  -0.0494995194572352
      7374               3149.2  -0.0311153063755068
      7375               3149.6  -0.0425270291939551
      7376                 3150  -0.0212717907096995
      7377               3150.4  -0.0199689724598132
      7378               3150.8  -0.0336726903475058
      7379               3151.2  -0.0263865586536974
      7380               3151.6  -0.0295229729589792
      7381                 3152  -0.0528771964013848
      7382               3152.4  -0.0263624323898106
      7383               3152.8   -0.033648564083619
      7384               3153.2  -0.0509470952904422
      7385               3153.6  -0.0309946750560729
      7386                 3154  -0.0383773118054284
      7387               3154.4  -0.0607664846923628
      7388               3154.8  -0.0366160945416933
      7389               3155.2  -0.0506817063876876
      7390               3155.6  -0.0616109039284001
      7391                 3156  -0.0339139529863736
      7392               3156.4  -0.0552174439984027
      7393               3156.8  -0.0490893729711599
      7394               3157.2  -0.0274722405286027
      7395               3157.6  -0.0425029029300683
      7396                 3158  -0.0183525127793988
      7397               3158.4  -0.0688005305666614
      7398               3158.8  -0.0481001961518018
      7399               3159.2   -0.031428947806035
      7400               3159.6  -0.0213441695013599
      7401                 3160  -0.0463148526241799
      7402               3160.4  -0.0517191357348192
      7403               3160.8  -0.0260246646953957
      7404               3161.2  -0.0479071860407076
      7405               3161.6   -0.036977988499995
      7406                 3162  -0.0515502518876118
      7407               3162.4  -0.0582573532481374
      7408               3162.8  -0.0584262370953448
      7409               3163.2  -0.0649162020808894
      7410               3163.6  -0.0270138415147538
      7411                 3164  -0.0395594987358808
      7412               3164.4  -0.0329006499031288
      7413               3164.8  -0.0514537468320646
      7414               3165.2  -0.0245770888621887
      7415               3165.6  -0.0529978277208187
      7416                 3166   -0.023877427209472
      7417               3166.4  -0.0505128225404801
      7418               3166.8  -0.0617797877756076
      7419               3167.2  -0.0591741512758351
      7420               3167.6  -0.0482208274712358
      7421                 3168  -0.0218508210429823
      7422               3168.4  -0.0569304087343643
      7423               3168.8  -0.0616832827200605
      7424               3169.2  -0.0417308624856912
      7425               3169.6   -0.070947768052585
      7426                 3170   -0.047858933512934
      7427               3170.4  -0.0572199239010057
      7428               3170.8  -0.0432990696383321
      7429               3171.2  -0.0570510400537982
      7430               3171.6 -0.00947404766906278
      7431                 3172  -0.0143958055019664
      7432               3172.4   -0.047304029443538
      7433               3172.8  -0.0770999653437146
      7434               3173.2   -0.058957014900854
      7435               3173.6  -0.0462907263602931
      7436                 3174  -0.0418756200690119
      7437               3174.4  -0.0482208274712358
      7438               3174.8  -0.0775342380936767
      7439               3175.2  -0.0216095584041145
      7440               3175.6  -0.0719610711358299
      7441                 3176  -0.0704652427748494
      7442               3176.4  -0.0460253374575385
      7443               3176.8  -0.0570992925815718
      7444               3177.2 -0.00976356283570416
      7445               3177.6  -0.0757006420382812
      7446                 3178  -0.0436850898605206
      7447               3178.4  -0.0586192472064391
      7448               3178.8  -0.0556517167483648
      7449               3179.2  -0.0451567919576144
      7450               3179.6  -0.0855200314402018
      7451                 3180  -0.0288715638340361
      7452               3180.4  -0.0413930947912763
      7453               3180.8  -0.0696449498026988
      7454               3181.2  -0.0625759544838715
      7455               3181.6  -0.0606217271090421
      7456                 3182   -0.053745741901309
      7457               3182.4  -0.0607664846923628
      7458               3182.8  -0.0635892575671163
      7459               3183.2  -0.0548072975123274
      7460               3183.6  -0.0511159791376497
      7461                 3184  -0.0475694183462926
      7462               3184.4   -0.041417221055163
      7463               3184.8  -0.0443606252493505
      7464               3185.2  -0.0373398824582968
      7465               3185.6  -0.0562789996094212
      7466                 3186  -0.0400661502775032
      7467               3186.4  -0.0615626514006266
      7468               3186.8  -0.0475452920824058
      7469               3187.2  -0.0399213926941825
      7470               3187.6  -0.0722747125663581
      7471                 3188  -0.0782338997463934
      7472               3188.4  -0.0554587066372706
      7473               3188.8  -0.0552898227900631
      7474               3189.2  -0.0662190203307756
      7475               3189.6  -0.0562307470816476
      7476                 3190  -0.0293058365839981
      7477               3190.4  -0.0429854282078039
      7478               3190.8  -0.0705376215665097
      7479               3191.2  -0.0544936560817993
      7480               3191.6  -0.0616832827200605
      7481                 3192  -0.0796332230518268
      7482               3192.4  -0.0452774232770483
      7483               3192.8  -0.0308499174727522
      7484               3193.2  -0.0806947786628452
      7485               3193.6  -0.0460012111936517
      7486                 3194  -0.0390528471942583
      7487               3194.4  -0.0801398745934492
      7488               3194.8  -0.0480036910962547
      7489               3195.2  -0.0549279288317613
      7490               3195.6  -0.0694519396916045
      7491                 3196  -0.0703446114554155
      7492               3196.4  -0.0406693068746728
      7493               3196.8  -0.0575818178593074
      7494               3197.2  -0.0657606213169268
      7495               3197.6  -0.0827455110932218
      7496                 3198  -0.0717680610247357
      7497               3198.4  -0.0744943288439421
      7498               3198.8  -0.0393423623608997
      7499               3199.2  -0.0439263524993884
      7500               3199.6  -0.0663637779140963
      7501                 3200  -0.0526841862902905
      7502               3200.4  -0.0671116920945866
      7503               3200.8   -0.044191741402143
      7504               3201.2  -0.0809842938294866
      7505               3201.6    -0.05396287827629
      7506                 3202  -0.0785716674408084
      7507               3202.4  -0.0570510400537982
      7508               3202.8  -0.0915757236757842
      7509               3203.2  -0.0485344689017639
      7510               3203.6  -0.0718163135525092
      7511                 3204  -0.0658330001085871
      7512               3204.4  -0.0898868852037095
      7513               3204.8  -0.0941813601755568
      7514               3205.2  -0.0456634434992368
      7515               3205.6  -0.0750251066494513
      7516                 3206   -0.081611576690543
      7517               3206.4  -0.0757971470938284
      7518               3206.8  -0.0777996269964313
      7519               3207.2  -0.0985240876751776
      7520               3207.6  -0.0778720057880917
      7521                 3208  -0.0877879002455594
      7522               3208.4  -0.0828902686765425
      7523               3208.8  -0.0688246568305482
      7524               3209.2  -0.0792713290935251
      7525               3209.6  -0.0758695258854887
      7526                 3210   -0.047858933512934
      7527               3210.4  -0.0716715559691885
      7528               3210.8  -0.0679319850667372
      7529               3211.2  -0.0683180052889257
      7530               3211.6  -0.0683421315528125
      7531                 3212  -0.0563755046649683
      7532               3212.4    -0.07960909678794
      7533               3212.8  -0.0552898227900631
      7534               3213.2  -0.0731915105940558
      7535               3213.6  -0.0791024452463176
      7536                 3214  -0.0654711061502854
      7537               3214.4  -0.0710201468442454
      7538               3214.8   -0.100840209008309
      7539               3215.2  -0.0900798953148037
      7540               3215.6  -0.0728054903718673
      7541                 3216   -0.107523184104948
      7542               3216.4  -0.0610318735951174
      7543               3216.8  -0.0737946671912254
      7544               3217.2  -0.0964251027170276
      7545               3217.6  -0.0482932062628961
[truncated: 395,129 more chars]
