# Supplementary material for: Sustainable Electrochemical Strategy for Selective Double Bond Oxidation in the Presence of Aldehyde Groups with Mo─N─O Catalysts
Source: Adv Sci (Weinh). 2025 Jun 23;12(36):e06584. doi: 10.1002/advs.202506584 (PMC12463080; doi:10.1002/advs.202506584)
Supplement: Supplementary file 2 — Supporting Information [file ADVS-12-e06584-s002.zip › EPR/Mo-N-O]

     index            Field [G]         Intensity []

         1                  200   -0.151783117587758
         2                200.4    -0.15769405224002
         3                200.8    -0.13624580364467
         4                201.2   -0.168502618461298
         5                201.6   -0.165752224378205
         6                  202   -0.154774774309719
         7                202.4   -0.171494275183259
         8                202.8   -0.168768007364053
         9                203.2   -0.157356284545605
        10                203.6   -0.196199569403325
        11                  204   -0.173327871238655
        12                204.4   -0.174751320807975
        13                204.8   -0.162278042378508
        14                205.2   -0.155884582448511
        15                205.6    -0.15559506728187
        16                  206   -0.166620769878129
        17                206.4   -0.166669022405903
        18                206.8    -0.16054095137866
        19                207.2   -0.175426856196805
        20                207.6   -0.173834522780277
        21                  208   -0.184257068779367
        22                208.4   -0.183509154598877
        23                208.8   -0.155763951129077
        24                209.2   -0.172869472224806
        25                209.6   -0.156053466295718
        26                  210   -0.175209719821824
        27                210.4   -0.180348614029709
        28                210.8   -0.159479395767642
        29                211.2   -0.186018286043102
        30                211.6   -0.159479395767642
        31                  212   -0.135111869241991
        32                212.4   -0.154630016726398
        33                212.8   -0.155136668268021
        34                213.2    -0.15851434521217
        35                213.6   -0.184498331418235
        36                  214   -0.156608370365114
        37                214.4   -0.179431816002011
        38                214.8   -0.162253916114622
        39                215.2   -0.169226406377902
        40                215.6   -0.124592818187354
        41                  216   -0.157814683559454
        42                216.4   -0.178394386654879
        43                216.8   -0.178587396765973
        44                217.2    -0.15356846111538
        45                217.6   -0.162664062600697
        46                  218   -0.190819412556572
        47                218.4   -0.178201376543785
        48                218.8   -0.139985374547121
        49                219.2   -0.155377930906889
        50                219.6   -0.132819874172747
        51                  220   -0.181651432279595
        52                220.4   -0.156704875420662
        53                220.8   -0.172169810572089
        54                221.2   -0.171518401447146
        55                221.6   -0.155643319809643
        56                  222   -0.163725618211715
        57                222.4   -0.175885255210654
        58                222.8   -0.180276235238048
        59                223.2   -0.132675116589426
        60                223.6   -0.153809723754248
        61                  224   -0.169371163961222
        62                224.4   -0.139792364436027
        63                224.8   -0.167682325489148
        64                225.2   -0.139551101797159
        65                225.6   -0.186042412306989
        66                  226   -0.172507578266504
        67                226.4   -0.174268795530239
        68                226.8   -0.165655719322658
        69                227.2   -0.172772967169259
        70                227.6   -0.175499234988465
        71                  228   -0.188985816501177
        72                228.4    -0.18761061945963
        73                228.8   -0.186283674945857
        74                229.2   -0.170818739794429
        75                229.6   -0.165100815253262
        76                  230   -0.149201607351872
        77                230.4   -0.158224830045529
        78                230.8   -0.170866992322203
        79                231.2   -0.169515921544543
        80                231.6   -0.158827986642698
        81                  232   -0.181434295904614
        82                232.4   -0.179118174571483
        83                232.8   -0.167947714391902
        84                233.2   -0.141939601921951
        85                233.6   -0.164690668767187
        86                  234   -0.156246476406813
        87                234.4   -0.177622346210502
        88                234.8   -0.154412880351417
        89                235.2   -0.175740497627333
        90                235.6   -0.175619866307899
        91                  236   -0.161554254461905
        92                236.4   -0.153664966170927
        93                236.8   -0.184136437459933
        94                237.2   -0.161457749406358
        95                237.6   -0.152193264073833
        96                  238   -0.153110062101531
        97                238.4   -0.133688419672671
        98                238.8   -0.167127421419752
        99                239.2   -0.164545911183866
       100                239.6   -0.153134188365418
       101                  240   -0.149635880101834
       102                240.4   -0.146571844588213
       103                240.8   -0.168695628572393
       104                241.2   -0.142204990824705
       105                241.6   -0.160420320059226
       106                  242   -0.147030243602062
       107                242.4   -0.166500138558695
       108                242.8   -0.154147491448663
       109                243.2   -0.151976127698852
       110                243.6    -0.14449698589395
       111                  244   -0.153833850018134
       112                244.4   -0.148670829546363
       113                244.8   -0.155763951129077
       114                245.2   -0.178973416988162
       115                245.6   -0.176802053238352
       116                  246   -0.173158987391447
       117                246.4   -0.169901941766732
       118                246.8    -0.15851434521217
       119                247.2    -0.15289292572655
       120                247.6    -0.14261513731078
       121                  248   -0.163074209086772
       122                248.4   -0.153471956059833
       123                248.8   -0.160154931156471
       124                249.2   -0.177308704779974
       125                249.6   -0.142832273685762
       126                  250   -0.153616713643153
       127                250.4   -0.156777254212322
       128                250.8   -0.154581764198625
       129                251.2   -0.166910285044771
       130                251.6   -0.154292249031983
       131                  252   -0.163701491947829
       132                252.4   -0.169322911433449
       133                252.8   -0.150311415490664
       134                253.2   -0.167055042628091
       135                253.6    -0.17996259380752
       136                  254   -0.149225733615759
       137                254.4   -0.136390561227991
       138                254.8   -0.160830466545301
       139                255.2   -0.163725618211715
       140                255.6   -0.134098566158746
       141                  256   -0.162157411059074
       142                256.4   -0.168647376044619
       143                256.8   -0.159045123017679
       144                257.2   -0.163966880850583
       145                257.6   -0.174075785419145
       146                  258   -0.170529224627788
       147                258.4   -0.172459325738731
       148                258.8   -0.139285712894404
       149                259.2   -0.155474435962436
       150                259.6    -0.17516146729405
       151                  260   -0.175282098613484
       152                260.4   -0.157959441142774
       153                260.8   -0.169853689238958
       154                261.2   -0.171807916613788
       155                261.6   -0.148936218449118
       156                  262   -0.171759664086014
       157                262.4   -0.166307128447601
       158                262.8    -0.17231456815541
       159                263.2   -0.161867895892433
       160                263.6   -0.164835426350507
       161                  264   -0.178273755335445
       162                264.4   -0.178563270502087
       163                264.8   -0.174317048058013
       164                265.2   -0.163773870739489
       165                265.6   -0.182447598987859
       166                  266   -0.152313895393267
       167                266.4   -0.182688861626727
       168                266.8   -0.180855265571331
       169                267.2   -0.176391906752276
       170                267.6   -0.144303975782855
       171                  268   -0.172579957058165
       172                268.4   -0.148405440643608
       173                268.8    -0.17156665397492
       174                269.2   -0.158393713892736
       175                269.6   -0.185752897140348
       176                  270   -0.142398000935799
       177                270.4   -0.169733057919524
       178                270.8   -0.156970264323416
       179                271.2   -0.157380410809491
       180                271.6   -0.148236556796401
       181                  272    -0.17921467962703
       182                272.4   -0.164015133378357
       183                272.8   -0.167730578016921
       184                273.2   -0.173472628821976
       185                273.6   -0.171590780238806
       186                  274   -0.148333061851948
       187                274.4   -0.149177481087985
       188                274.8   -0.191784463112044
       189                275.2   -0.147464516352024
       190                275.6   -0.160034299837038
       191                  276   -0.152434526712701
       192                276.4   -0.171687285294354
       193                276.8   -0.159986047309264
       194                277.2   -0.190650528709365
       195                277.6   -0.166910285044771
       196                  278   -0.165149067781035
       197                278.4   -0.173158987391447
       198                278.8   -0.160275562475905
       199                279.2   -0.145462036449421
       200                279.6   -0.161602506989678
       201                  280   -0.161361244350811
       202                280.4   -0.165607466794884
       203                280.8   -0.162832946447904
       204                281.2   -0.155691572337417
       205                281.6   -0.145655046560515
       206                  282   -0.164618289975526
       207                282.4   -0.153906228809795
       208                282.8   -0.165028436461602
       209                283.2   -0.147585147671458
       210                283.6    -0.15438875408753
       211                  284   -0.165752224378205
       212                284.4   -0.157597547184473
       213                284.8   -0.158948617962132
       214                285.2   -0.152748168143229
       215                285.6   -0.176343654224503
       216                  286   -0.163532608100621
       217                286.4   -0.150504425601758
       218                286.8   -0.163966880850583
       219                287.2   -0.180010846335294
       220                287.6   -0.187634745723517
       221                  288   -0.181796189862916
       222                288.4   -0.169081648794581
       223                288.8   -0.188865185181743
       224                289.2   -0.183726290973858
       225                289.6   -0.176850305766125
       226                  290   -0.165559214267111
       227                290.4   -0.169395290225109
       228                290.8    -0.15986541598983
       229                291.2   -0.167296305266959
       230                291.6   -0.150625056921192
       231                  292   -0.155281425851341
       232                292.4   -0.175113214766277
       233                292.8   -0.183388523279443
       234                293.2   -0.168888638683487
       235                293.6   -0.180107351390841
       236                  294   -0.159841289725943
       237                294.4   -0.184208816251594
       238                294.8   -0.163701491947829
       239                295.2   -0.144303975782855
       240                295.6   -0.179021669515936
       241                  296   -0.168671502308506
       242                296.4   -0.164232269753338
       243                296.8   -0.177815356321596
       244                297.2   -0.151710738796098
       245                297.6   -0.173424376294202
       246                  298   -0.164642416239413
       247                298.4   -0.149418743726853
       248                298.8   -0.179094048307596
       249                299.2   -0.155812203656851
       250                299.6    -0.15506428947636
       251                  300   -0.180083225126954
       252                300.4   -0.166548391086469
       253                300.8   -0.153689092434814
       254                301.2   -0.172676462113712
       255                301.6   -0.169322911433449
       256                  302    -0.18558401329314
       257                302.4   -0.164232269753338
       258                302.8   -0.170722234738882
       259                303.2   -0.164184017225564
       260                303.6   -0.172097431780429
       261                  304   -0.174703068280201
       262                304.4   -0.177477588627181
       263                304.8    -0.17711569466888
       264                305.2   -0.165366204156017
       265                305.6   -0.148984470976891
       266                  306   -0.159551774559302
       267                306.4   -0.157645799712246
       268                306.8   -0.156873759267869
       269                307.2   -0.177887735113257
       270                307.6   -0.185704644612574
       271                  308   -0.147006117338175
       272                308.4    -0.12941807096471
       273                308.8   -0.171904421669335
       274                309.2   -0.165269699100469
       275                309.6   -0.179311184682577
       276                  310   -0.184691341529329
       277                310.4   -0.149466996254627
       278                310.8   -0.158176577517755
       279                311.2   -0.163725618211715
       280                311.6    -0.15438875408753
       281                  312   -0.167151547683638
       282                312.4   -0.172459325738731
       283                312.8   -0.163749744475602
       284                313.2   -0.173110734863674
       285                313.6   -0.175282098613484
       286                  314    -0.16893689121126
       287                314.4   -0.165559214267111
       288                314.8    -0.14247037972746
       289                315.2   -0.179480068529784
       290                315.6   -0.171976800460995
       291                  316   -0.180348614029709
       292                316.4   -0.170384467044467
       293                316.8   -0.192797766195288
       294                317.2   -0.144931258643912
       295                317.6    -0.15004602658791
       296                  318   -0.185873528459782
       297                318.4   -0.189395962987252
       298                318.8   -0.167248052739186
       299                319.2   -0.158176577517755
       300                319.6   -0.166982663836431
       301                  320   -0.173786270252504
       302                320.4   -0.167899461864129
       303                320.8   -0.152193264073833
       304                321.2   -0.175788750155107
       305                321.6   -0.166234749655941
       306                  322   -0.152338021657154
       307                322.4   -0.172821219697032
       308                322.8   -0.137645126950103
       309                323.2    -0.16826135582243
       310                323.6   -0.171663159030467
       311                  324    -0.18679032648748
       312                324.4   -0.159986047309264
       313                324.8   -0.152724041879342
       314                325.2   -0.156198223879039
       315                325.6   -0.173472628821976
       316                  326   -0.164184017225564
       317                326.4   -0.132964631756067
       318                326.8   -0.176391906752276
       319                327.2   -0.173955154099711
       320                327.6   -0.170239709461147
       321                  328   -0.168888638683487
       322                328.4   -0.174558310696881
       323                328.8   -0.160299688739792
       324                329.2   -0.169998446822279
       325                329.6   -0.186211296154197
       326                  330   -0.155474435962436
       327                330.4   -0.149828890212929
       328                330.8   -0.168695628572393
       329                331.2   -0.154219870240323
       330                331.6   -0.203992352638756
       331                  332   -0.156439486517907
       332                332.4   -0.173689765196957
       333                332.8   -0.165655719322658
       334                333.2   -0.168164850766883
       335                333.6   -0.143049410060743
       336                  334   -0.170167330669486
       337                334.4   -0.215476454248864
       338                334.8   -0.169057522530694
       339                335.2   -0.190964170139893
       340                335.6   -0.157356284545605
       341                  336   -0.171421896391599
       342                336.4   -0.163677365683942
       343                336.8   -0.170312088252807
       344                337.2   -0.185873528459782
       345                337.6   -0.173979280363598
       346                  338   -0.168912764947374
       347                338.4   -0.186669695168046
       348                338.8   -0.166910285044771
       349                339.2   -0.155908708712398
       350                339.6    -0.15566744607353
       351                  340   -0.176995063349446
       352                340.4   -0.156246476406813
       353                340.8   -0.170794613530543
       354                341.2   -0.138175904755612
       355                341.6   -0.163966880850583
       356                  342   -0.184281195043254
       357                342.4   -0.185559887029254
       358                342.8   -0.169805436711185
       359                343.2   -0.158466092684397
       360                343.6   -0.166669022405903
       361                  344   -0.160130804892585
       362                344.4   -0.181072401946312
       363                344.8   -0.196802726000494
       364                345.2   -0.172459325738731
       365                345.6   -0.168478492197412
       366                  346   -0.164618289975526
       367                346.4   -0.178177250279898
       368                346.8   -0.152362147921041
       369                347.2   -0.173496755085862
       370                347.6   -0.164980183933828
       371                  348   -0.198177923042041
       372                348.4   -0.148501945699155
       373                348.8   -0.176416033016163
       374                349.2   -0.168164850766883
       375                349.6   -0.161192360503603
       376                  350   -0.191905094431477
       377                350.4   -0.167658199225261
       378                350.8   -0.170698108474996
       379                351.2   -0.158634976531604
       380                351.6   -0.163894502058923
       381                  352   -0.168526744725185
       382                352.4   -0.165896981961526
       383                352.8   -0.163291345461753
       384                353.2    -0.16541445668379
       385                353.6   -0.176657295655031
       386                  354   -0.185994159779216
       387                354.4   -0.154509385406964
       388                354.8   -0.181434295904614
       389                355.2    -0.15701851685119
       390                355.6   -0.158803860378812
       391                  356   -0.172000926724882
       392                356.4   -0.146861359754854
       393                356.8   -0.189106447820611
       394                357.2   -0.184208816251594
       395                357.6   -0.161433623142471
       396                  358   -0.174461805641334
       397                358.4   -0.159358764448208
       398                358.8   -0.159407016975981
       399                359.2   -0.159165754337113
       400                359.6   -0.168020093183563
       401                  360     -0.1882137760568
       402                360.4    -0.17644015928005
       403                360.8   -0.152000253962739
       404                361.2   -0.174027532891372
       405                361.6   -0.175450982460692
       406                  362   -0.185945907251442
       407                362.4   -0.158031819934435
       408                362.8   -0.161047602920282
       409                363.2   -0.157959441142774
       410                363.6   -0.170770487266656
       411                  364   -0.174534184432994
       412                364.4   -0.155498562226322
       413                364.8   -0.142952905005195
       414                365.2   -0.138127652227839
       415                365.6   -0.178780406877068
       416                  366   -0.170915244849977
       417                366.4   -0.152748168143229
       418                366.8   -0.160251436212019
       419                367.2   -0.166331254711488
       420                367.6   -0.150383794282324
       421                  368    -0.16744106285028
       422                368.4   -0.154485259143078
       423                368.8   -0.194534857195137
       424                369.2   -0.193883448070194
       425                369.6   -0.164835426350507
       426                  370   -0.171011749905524
       427                370.4   -0.174606563224654
       428                370.8    -0.18970960441778
       429                371.2   -0.160227309948132
       430                371.6    -0.18408818493216
       431                  372   -0.189757856945554
       432                372.4   -0.159575900823189
       433                372.8   -0.162157411059074
       434                373.2   -0.153206567157078
       435                373.6   -0.186380180001404
       436                  374   -0.157790557295567
       437                374.4   -0.158176577517755
       438                374.8   -0.156656622892888
       439                375.2   -0.152772294407116
       440                375.6   -0.166958537572544
       441                  376   -0.179552447321445
       442                376.4   -0.156101718823492
       443                376.8   -0.176753800710578
       444                377.2   -0.180420992821369
       445                377.6   -0.146451213268779
       446                  378   -0.161457749406358
       447                378.4   -0.158007693670548
       448                378.8   -0.184450078890462
       449                379.2   -0.172700588377598
       450                379.6   -0.165438582947677
       451                  380   -0.174534184432994
       452                380.4   -0.182881871737821
       453                380.8   -0.172145684308202
       454                381.2   -0.166355380975375
       455                381.6    -0.17238694694707
       456                  382   -0.142832273685762
       457                382.4   -0.181651432279595
       458                382.8   -0.157645799712246
       459                383.2   -0.161506001934131
       460                383.6   -0.153616713643153
       461                  384   -0.151011077143381
       462                384.4   -0.189251205403931
       463                384.8   -0.147199127449269
       464                385.2   -0.171301265072165
       465                385.6   -0.162350421170169
       466                  386    -0.17096349737775
       467                386.4   -0.151855496379418
       468                386.8    -0.15491953189304
       469                387.2   -0.152410400448814
       470                387.6   -0.173110734863674
       471                  388   -0.150842193296173
       472                388.4   -0.190554023653818
       473                388.8   -0.162808820184018
       474                389.2     -0.1507939407684
       475                389.6   -0.171759664086014
       476                  390   -0.179431816002011
       477                390.4   -0.163942754586696
       478                390.8   -0.167127421419752
       479                391.2    -0.14674072843542
       480                391.6   -0.181965073710123
       481                  392   -0.139189207838857
       482                392.4   -0.158972744226019
       483                392.8   -0.153761471226474
       484                393.2   -0.167344557794733
       485                393.6   -0.152531031768248
       486                  394   -0.172483452002617
       487                394.4   -0.151783117587758
       488                394.8   -0.162205663586848
       489                395.2   -0.152772294407116
       490                395.6   -0.165776350642092
       491                  396   -0.149997774060136
       492                396.4   -0.182037452501783
       493                396.8   -0.157259779490058
       494                397.2   -0.175788750155107
       495                397.6   -0.173569133877523
       496                  398   -0.176995063349446
       497                398.4     -0.1701432044056
       498                398.8    -0.16826135582243
       499                399.2   -0.180758760515784
       500                399.6   -0.167899461864129
       501                  400   -0.169250532641789
       502                400.4   -0.156439486517907
       503                400.8   -0.158803860378812
       504                401.2   -0.169974320558392
       505                401.6   -0.153785597490361
       506                  402   -0.171952674197108
       507                402.4   -0.157259779490058
       508                402.8   -0.168237229558544
       509                403.2   -0.153061809573757
       510                403.6    -0.15559506728187
       511                  404      -0.159189880601
       512                404.4   -0.172000926724882
       513                404.8    -0.16683790625311
       514                405.2   -0.159141628073227
       515                405.6   -0.164184017225564
       516                  406   -0.180879391835218
       517                406.4   -0.181892694918463
       518                406.8   -0.185342750654273
       519                407.2   -0.187152220445781
       520                407.6   -0.162905325239565
       521                  408   -0.184739594057103
       522                408.4   -0.183605659654424
       523                408.8   -0.169443542752883
       524                409.2   -0.150214910435117
       525                409.6   -0.175812876418993
       526                  410   -0.162784693920131
       527                410.4   -0.157501042128925
       528                410.8   -0.153520208587606
       529                411.2   -0.175933507738427
       530                411.6   -0.177718851266049
       531                  412   -0.165631593058771
       532                412.4   -0.193545680375779
       533                412.8   -0.169154027586241
       534                413.2   -0.183509154598877
       535                413.6   -0.182109831293444
       536                  414   -0.165438582947677
       537                414.4   -0.153978607601455
       538                414.8   -0.179045795779822
       539                415.2   -0.164111638433904
       540                415.6   -0.145341405129987
       541                  416   -0.172338694419297
       542                416.4   -0.195427528958948
       543                416.8   -0.178804533140954
       544                417.2   -0.140347268505423
       545                417.6   -0.160830466545301
       546                  418   -0.143266546435724
       547                418.4   -0.155498562226322
       548                418.8   -0.178683901821521
       549                419.2   -0.140130132130442
       550                419.6   -0.167103295155865
       551                  420   -0.175812876418993
       552                420.4   -0.155184920795794
       553                420.8   -0.157332158281718
       554                421.2   -0.152193264073833
       555                421.6   -0.171856169141561
       556                  422   -0.170505098363901
       557                422.4   -0.170770487266656
       558                422.8   -0.158466092684397
       559                423.2   -0.188841058917856
       560                423.6    -0.17508908850239
       561                  424   -0.145968687991043
       562                424.4   -0.143604314130139
       563                424.8   -0.145606794032742
       564                425.2   -0.159720658406509
       565                425.6   -0.150914572087834
       566                  426   -0.166403633503148
       567                426.4   -0.165896981961526
       568                426.8   -0.192918397514722
       569                427.2    -0.17644015928005
       570                427.6   -0.136897212769613
       571                  428   -0.176464285543937
       572                428.4   -0.175450982460692
       573                428.8    -0.16121648676749
       574                429.2   -0.178828659404841
       575                429.6    -0.18679032648748
       576                  430   -0.155715698601303
       577                430.4   -0.146837233490967
       578                430.8   -0.155377930906889
       579                431.2   -0.161554254461905
       580                431.6   -0.151517728685003
       581                  432   -0.152338021657154
       582                432.4   -0.152748168143229
       583                432.8   -0.157066769378963
       584                433.2   -0.163218966670093
       585                433.6   -0.154075112657002
       586                  434   -0.150552678129532
       587                434.4   -0.149153354824099
       588                434.8    -0.17156665397492
       589                435.2   -0.167995966919676
       590                435.6   -0.137572748158443
       591                  436   -0.177646472474389
       592                436.4   -0.159961921045377
       593                436.8   -0.167344557794733
       594                437.2   -0.158152451253869
       595                437.6   -0.168888638683487
       596                  438   -0.177212199724427
       597                438.4   -0.152241516601607
       598                438.8   -0.171204760016618
       599                439.2   -0.153230693420965
       600                439.6   -0.142036106977498
       601                  440   -0.189974993320535
       602                440.4   -0.142204990824705
       603                440.8   -0.159310511920434
       604                441.2   -0.160685708961981
       605                441.6   -0.178973416988162
       606                  442   -0.160444446323113
       607                442.4   -0.170577477155562
       608                442.8   -0.149129228560212
       609                443.2   -0.173520881349749
       610                443.6   -0.175209719821824
       611                  444   -0.162760567656244
       612                444.4   -0.170866992322203
       613                444.8   -0.173955154099711
       614                445.2   -0.167416936586393
       615                445.6   -0.155377930906889
       616                  446   -0.173979280363598
       617                446.4   -0.194631362250684
       618                446.8   -0.161192360503603
       619                447.2   -0.188430912431781
       620                447.6    -0.14816417800474
       621                  448   -0.157573420920586
       622                448.4   -0.184329447571028
       623                448.8   -0.158900365434359
       624                449.2   -0.177043315877219
       625                449.6   -0.169033396266808
       626                  450   -0.171301265072165
       627                450.4   -0.172893598488693
       628                450.8    -0.16399100711447
       629                451.2   -0.172893598488693
       630                451.6   -0.184208816251594
       631                  452   -0.177043315877219
       632                452.4   -0.144110965671761
       633                452.8   -0.162205663586848
       634                453.2   -0.164618289975526
       635                453.6   -0.182688861626727
       636                  454   -0.155305552115228
       637                454.4   -0.184184689987707
       638                454.8   -0.178780406877068
       639                455.2    -0.14876733460191
       640                455.6   -0.149997774060136
       641                  456   -0.156632496629001
       642                456.4   -0.181024149418539
       643                456.8   -0.157573420920586
       644                457.2   -0.167778830544695
       645                457.6     -0.1537132186987
       646                  458   -0.132819874172747
       647                458.4   -0.149780637685155
       648                458.8   -0.154219870240323
       649                459.2   -0.135908035950255
       650                459.6   -0.150552678129532
       651                  460   -0.154557637934738
       652                460.4   -0.191350190362082
       653                460.8   -0.152699915615456
       654                461.2   -0.172145684308202
       655                461.6    -0.15019078417123
       656                  462   -0.167561694169714
       657                462.4   -0.183846922293292
       658                462.8   -0.164931931406054
       659                463.2   -0.167248052739186
       660                463.6   -0.178128997752125
       661                  464    -0.16811659823911
       662                464.4   -0.185535760765367
       663                464.8    -0.13219259131169
       664                465.2   -0.159358764448208
       665                465.6    -0.15709089564285
       666                  466   -0.174389426849673
       667                466.4    -0.14172246554697
       668                466.8   -0.152434526712701
       669                467.2   -0.186356053737517
       670                467.6   -0.169226406377902
       671                  468   -0.168743881100166
       672                468.4   -0.148598450754703
       673                468.8   -0.156439486517907
       674                469.2   -0.165221446572696
       675                469.6   -0.177043315877219
       676                  470   -0.190626402445478
       677                470.4   -0.182688861626727
       678                470.8   -0.178297881599332
       679                471.2   -0.182978376793368
       680                471.6   -0.161578380725792
       681                  472   -0.168092471975223
       682                472.4   -0.166234749655941
       683                472.8   -0.173424376294202
       684                473.2   -0.180541624140803
       685                473.6   -0.152338021657154
       686                  474   -0.179335310946464
       687                474.4   -0.135715025839161
       688                474.8   -0.158948617962132
       689                475.2   -0.156367107726247
       690                475.6   -0.160902845336962
       691                  476   -0.184208816251594
       692                476.4   -0.174075785419145
       693                476.8   -0.177598219946615
       694                477.2   -0.152434526712701
       695                477.6   -0.159768910934283
       696                  478   -0.174799573335749
       697                478.4   -0.146788980963194
       698                478.8   -0.153013557045984
       699                479.2   -0.177429336099408
       700                479.6     -0.1633878505173
       701                  480    -0.16473892129496
       702                480.4   -0.142349748408026
       703                480.8   -0.180662255460237
       704                481.2   -0.167368684058619
       705                481.6   -0.148284809324174
       706                  482   -0.179986720071407
       707                482.4   -0.162229789850735
       708                482.8   -0.175330351141258
       709                483.2    -0.16961242660009
       710                483.6    -0.16399100711447
       711                  484   -0.186235422418084
       712                484.4   -0.184860225376537
       713                484.8   -0.129176808325843
       714                485.2   -0.158345461364963
       715                485.6    -0.15979303719817
       716                  486   -0.204016478902642
       717                486.4   -0.142566884783007
       718                486.8   -0.157332158281718
       719                487.2   -0.157525168392812
       720                487.6   -0.160106678628698
       721                  488   -0.180927644362991
       722                488.4   -0.159575900823189
       723                488.8    -0.15093869835172
       724                489.2    -0.17021558319726
       725                489.6   -0.173448502558089
       726                  490   -0.172435199474844
       727                490.4   -0.175668118835673
       728                490.8   -0.172000926724882
       729                491.2   -0.173303744974768
       730                491.6   -0.194004079389628
       731                  492    -0.16683790625311
       732                492.4   -0.201362589875096
       733                492.8    -0.16548683547545
       734                493.2   -0.171518401447146
       735                493.6    -0.13774163200565
       736                  494   -0.165655719322658
       737                494.4    -0.18543925570982
       738                494.8   -0.185825275932008
       739                495.2   -0.164425279864432
       740                495.6   -0.157380410809491
       741                  496   -0.173038356072013
       742                496.4   -0.163291345461753
       743                496.8   -0.153520208587606
       744                497.2   -0.176198896641182
       745                497.6    -0.17996259380752
       746                  498   -0.154847153101379
       747                498.4   -0.155402057170775
       748                498.8   -0.176729674446691
       749                499.2   -0.167416936586393
       750                499.6   -0.169347037697336
       751                  500   -0.153158314629305
       752                500.4   -0.161916148420207
       753                500.8    -0.15364083990704
       754                501.2   -0.165872855697639
       755                501.6   -0.169009270002921
       756                  502   -0.165390330419903
       757                502.4    -0.17861152302986
       758                502.8   -0.185415129445933
       759                503.2   -0.141143435213687
       760                503.6   -0.152458652976588
       761                  504   -0.188141397265139
       762                504.4   -0.142108485769158
       763                504.8   -0.157573420920586
       764                505.2   -0.180493371613029
       765                505.6   -0.174751320807975
       766                  506   -0.173351997502542
       767                506.4   -0.191374316625968
       768                506.8   -0.162977704031225
       769                507.2   -0.156801380476209
       770                507.6   -0.181892694918463
       771                  508   -0.181530800960161
       772                508.4    -0.15356846111538
       773                508.8    -0.17103587616941
       774                509.2    -0.14449698589395
       775                509.6   -0.167079168891978
       776                  510   -0.168213103294657
       777                510.4   -0.179624826113105
       778                510.8   -0.156946138059529
       779                511.2   -0.171108254961071
       780                511.6   -0.171397770127712
       781                  512   -0.171108254961071
       782                512.4   -0.174751320807975
       783                512.8   -0.170987623641637
       784                513.2   -0.169684805391751
       785                513.6   -0.139237460366631
       786                  514   -0.170818739794429
       787                514.4   -0.170046699350052
       788                514.8   -0.182375220196198
       789                515.2   -0.171807916613788
       790                515.6   -0.149587627574061
       791                  516    -0.16616237086428
       792                516.4   -0.187996639681819
       793                516.8   -0.178515017974313
       794                517.2   -0.182857745473934
       795                517.6   -0.168550870989072
       796                  518   -0.155136668268021
       797                518.4   -0.154967784420813
       798                518.8   -0.185559887029254
       799                519.2   -0.156849633003982
       800                519.6   -0.156391233990133
       801                  520   -0.186766200223593
       802                520.4   -0.193618059167439
       803                520.8   -0.157959441142774
       804                521.2   -0.166234749655941
       805                521.6   -0.167006790100318
       806                  522   -0.150842193296173
       807                522.4   -0.166500138558695
       808                522.8    -0.15491953189304
       809                523.2   -0.179021669515936
       810                523.6   -0.188117271001253
       811                  524   -0.175209719821824
       812                524.4   -0.175740497627333
       813                524.8   -0.166307128447601
       814                525.2   -0.164594163711639
       815                525.6   -0.160154931156471
       816                  526   -0.160854592809188
       817                526.4   -0.170070825613939
       818                526.8   -0.182423472723972
       819                527.2   -0.171614906502693
       820                527.6   -0.173376123766428
       821                  528   -0.165776350642092
       822                528.4   -0.150239036699004
       823                528.8   -0.159141628073227
       824                529.2    -0.14876733460191
       825                529.6   -0.140950425102592
       826                  530   -0.156729001684548
       827                530.4   -0.174727194544088
       828                530.8   -0.158924491698246
       829                531.2   -0.174558310696881
       830                531.6   -0.177767103793823
       831                  532   -0.162808820184018
       832                532.4   -0.168357860877978
       833                532.8   -0.161506001934131
       834                533.2   -0.169950194294505
       835                533.6   -0.137186727936254
       836                  534   -0.179118174571483
       837                534.4   -0.143170041380176
       838                534.8    -0.15911750180934
       839                535.2   -0.153158314629305
       840                535.6   -0.155329678379115
       841                  536   -0.172700588377598
       842                536.4   -0.152410400448814
       843                536.8   -0.156608370365114
       844                537.2   -0.157935314878887
       845                537.6   -0.162760567656244
       846                  538   -0.149901269004589
       847                538.4   -0.166041739544846
       848                538.8   -0.179576573585332
       849                539.2   -0.179238805890917
       850                539.6   -0.145196647546666
       851                  540   -0.169178153850128
       852                540.4   -0.158924491698246
       853                540.8   -0.142639263574667
       854                541.2   -0.162253916114622
       855                541.6   -0.151734865059984
       856                  542   -0.167344557794733
       857                542.4   -0.147078496129835
       858                542.8   -0.156777254212322
       859                543.2    -0.14321829390795
       860                543.6   -0.159141628073227
       861                  544   -0.157935314878887
       862                544.4   -0.193207912681364
       863                544.8   -0.143652566657912
       864                545.2    -0.12792224260373
       865                545.6   -0.183629785918311
       866                  546   -0.150576804393419
       867                546.4   -0.173955154099711
       868                546.8   -0.169226406377902
       869                547.2    -0.15844196642051
       870                547.6   -0.169057522530694
       871                  548   -0.173279618710881
       872                548.4   -0.148333061851948
       873                548.8   -0.149225733615759
       874                549.2   -0.159045123017679
       875                549.6   -0.158683229059378
       876                  550   -0.167851209336355
       877                550.4   -0.171180633752731
       878                550.8   -0.160058426100924
       879                551.2   -0.157428663337265
       880                551.6   -0.168695628572393
       881                  552   -0.176657295655031
       882                552.4   -0.181892694918463
       883                552.8   -0.158996870489906
       884                553.2   -0.155932834976285
       885                553.6   -0.155329678379115
       886                  554   -0.167730578016921
       887                554.4    -0.17373801772473
       888                554.8   -0.126378161714976
       889                555.2   -0.158634976531604
       890                555.6   -0.161023476656396
       891                  556    -0.14179484433863
       892                556.4   -0.155812203656851
       893                556.8   -0.158803860378812
       894                557.2    -0.18198919997401
       895                557.6   -0.172507578266504
       896                  558   -0.182568230307293
       897                558.4   -0.186211296154197
       898                558.8   -0.173303744974768
       899                559.2   -0.187731250779064
       900                559.6   -0.174389426849673
       901                  560   -0.165197320308809
       902                560.4   -0.190554023653818
       903                560.8   -0.161771390836886
       904                561.2   -0.160275562475905
       905                561.6   -0.181096528210199
       906                  562   -0.167103295155865
       907                562.4    -0.16263993633681
       908                562.8   -0.157983567406661
       909                563.2   -0.153061809573757
       910                563.6   -0.170167330669486
       911                  564    -0.17779123005771
       912                564.4   -0.155763951129077
       913                564.8   -0.187128094181895
       914                565.2   -0.178949290724275
       915                565.6   -0.169154027586241
       916                  566   -0.185366876918159
       917                566.4   -0.184257068779367
       918                566.8   -0.173014229808127
       919                567.2   -0.192025725750911
       920                567.6   -0.151903748907192
       921                  568   -0.150818067032287
       922                568.4     -0.1827371141545
       923                568.8   -0.177646472474389
       924                569.2   -0.180614002932463
       925                569.6   -0.184281195043254
       926                  570   -0.186500811320838
       927                570.4    -0.16263993633681
       928                570.8   -0.143700819185686
       929                571.2   -0.149346364935193
       930                571.6   -0.170191456933373
       931                  572   -0.195499907750608
       932                572.4   -0.174292921794126
       933                572.8   -0.174268795530239
       934                573.2   -0.182254588876764
       935                573.6   -0.172121558044316
       936                  574   -0.149177481087985
       937                574.4   -0.162278042378508
       938                574.8   -0.166789653725337
       939                575.2   -0.161481875670245
       940                575.6    -0.18056575040469
       941                  576   -0.168140724502997
       942                576.4   -0.163870375795036
       943                576.8   -0.175523361252352
       944                577.2   -0.162591683809037
       945                577.6   -0.176560790599484
       946                  578   -0.182640609098953
       947                578.4   -0.162205663586848
       948                578.8   -0.145751551616062
       949                579.2   -0.169781310447298
       950                579.6   -0.185825275932008
       951                  580   -0.143314798963497
       952                580.4   -0.158562597739944
       953                580.8   -0.174075785419145
       954                581.2   -0.153833850018134
       955                581.6   -0.148622577018589
       956                  582   -0.177332831043861
       957                582.4   -0.156439486517907
       958                582.8   -0.153110062101531
       959                583.2   -0.179866088751973
       960                583.6   -0.153833850018134
       961                  584   -0.185125614279292
       962                584.4   -0.140588531144291
       963                584.8   -0.174461805641334
       964                585.2   -0.166451886030922
       965                585.6   -0.163074209086772
       966                  586   -0.134363955061501
       967                586.4   -0.175426856196805
       968                586.8   -0.150890445823947
       969                587.2   -0.164449406128319
       970                587.6   -0.145462036449421
       971                  588   -0.145944561727156
       972                588.4      -0.159189880601
       973                588.8   -0.153592587379267
       974                589.2    -0.13414681868652
       975                589.6   -0.166596643614242
       976                  590   -0.178249629071559
       977                590.4   -0.152193264073833
       978                590.8   -0.155763951129077
       979                591.2    -0.13759687442233
       980                591.6   -0.176633169391144
       981                  592   -0.135883909686368
       982                592.4   -0.153013557045984
       983                592.8   -0.165752224378205
       984                593.2   -0.174051659155258
       985                593.6   -0.177887735113257
       986                  594   -0.161626633253565
       987                594.4   -0.163556734364508
       988                594.8   -0.167585820433601
       989                595.2   -0.148477819435269
       990                595.6   -0.176633169391144
       991                  596   -0.163122461614546
       992                596.4    -0.16263993633681
       993                596.8   -0.153833850018134
       994                597.2   -0.174389426849673
       995                597.6   -0.145872182935496
       996                  598   -0.170939371113863
       997                598.4   -0.166403633503148
       998                598.8   -0.179745457432539
       999                599.2   -0.148598450754703
      1000                599.6   -0.157645799712246
      1001                  600   -0.165896981961526
      1002                600.4   -0.165366204156017
      1003                600.8   -0.147922915365873
      1004                601.2   -0.173376123766428
      1005                601.6   -0.151976127698852
      1006                  602   -0.164135764697791
      1007                602.4   -0.159358764448208
      1008                602.8   -0.147392137560363
      1009                603.2     -0.1495152487824
      1010                603.6   -0.166934411308657
      1011                  604   -0.157525168392812
      1012                604.4   -0.168164850766883
      1013                604.8   -0.145823930407723
      1014                605.2   -0.160782214017528
      1015                605.6     -0.1453172788661
      1016                  606   -0.164449406128319
      1017                606.4   -0.158128324989982
      1018                606.8   -0.178635649293747
      1019                607.2   -0.168478492197412
      1020                607.6   -0.145341405129987
      1021                  608   -0.167055042628091
      1022                608.4   -0.196344326986646
      1023                608.8   -0.161723138309112
      1024                609.2   -0.195403402695061
      1025                609.6   -0.169154027586241
      1026                  610   -0.147247379977043
      1027                610.4   -0.140829793783159
      1028                610.8   -0.156849633003982
      1029                611.2   -0.150552678129532
      1030                611.6   -0.157042643115077
      1031                  612   -0.146258203157685
      1032                612.4   -0.165535088003224
      1033                612.8   -0.168743881100166
      1034                613.2   -0.175113214766277
      1035                613.6   -0.161867895892433
      1036                  614   -0.180300361501935
      1037                614.4   -0.146354708213232
      1038                614.8   -0.156946138059529
      1039                615.2   -0.158224830045529
      1040                615.6   -0.175282098613484
      1041                  616   -0.153761471226474
      1042                616.4   -0.122035434215355
      1043                616.8   -0.160565077642547
      1044                617.2    -0.16114410797583
      1045                617.6    -0.16608999207262
      1046                  618   -0.184739594057103
      1047                618.4   -0.158273082573302
      1048                618.8   -0.171663159030467
      1049                619.2   -0.162615810072923
      1050                619.6   -0.144979511171685
      1051                  620   -0.174196416738579
      1052                620.4   -0.181965073710123
      1053                620.8   -0.137524495630669
      1054                621.2   -0.159358764448208
      1055                621.6   -0.138248283547273
      1056                  622   -0.165076688989375
      1057                622.4    -0.16054095137866
      1058                622.8   -0.179697204904765
      1059                623.2   -0.152627536823795
      1060                623.6   -0.159407016975981
      1061                  624   -0.157042643115077
      1062                624.4   -0.139623480588819
      1063                624.8   -0.155498562226322
      1064                625.2   -0.144328102046742
      1065                625.6   -0.144255723255082
      1066                  626   -0.158900365434359
      1067                626.4   -0.164497658656092
      1068                626.8   -0.155643319809643
      1069                627.2   -0.155498562226322
      1070                627.6   -0.165462709211564
      1071                  628    -0.16534207789213
      1072                628.4     -0.1537132186987
      1073                628.8   -0.166258875919827
      1074                629.2   -0.134749975283689
      1075                629.6    -0.16954004780843
      1076                  630    -0.16893689121126
      1077                630.4   -0.150432046810098
      1078                630.8   -0.176464285543937
      1079                631.2   -0.172965977280353
      1080                631.6   -0.169853689238958
      1081                  632   -0.174654815752428
      1082                632.4   -0.166114118336507
      1083                632.8   -0.164690668767187
      1084                633.2   -0.162929451503452
      1085                633.6   -0.147633400199231
      1086                  634   -0.154967784420813
      1087                634.4   -0.163773870739489
      1088                634.8   -0.158876239170472
      1089                635.2    -0.18686270527914
      1090                635.6   -0.143001157532969
      1091                  636   -0.150456173073985
      1092                636.4   -0.154702395518059
      1093                636.8   -0.164787173822734
      1094                637.2   -0.155836329920737
      1095                637.6   -0.135739152103047
      1096                  638   -0.195596412806155
      1097                638.4   -0.162688188864584
      1098                638.8   -0.150214910435117
      1099                639.2   -0.176295401696729
      1100                639.6   -0.167851209336355
      1101                  640   -0.156391233990133
      1102                640.4   -0.136149298589123
      1103                640.8   -0.151083455935041
      1104                641.2    -0.16406338590613
      1105                641.6   -0.159986047309264
      1106                  642   -0.187562366931857
      1107                642.4   -0.156729001684548
      1108                642.8    -0.16263993633681
      1109                643.2   -0.171204760016618
      1110                643.6   -0.169757184183411
      1111                  644   -0.167585820433601
      1112                644.4   -0.157718178503906
      1113                644.8   -0.162326294906282
      1114                645.2   -0.153737344962587
      1115                645.6   -0.165728098114318
      1116                  646   -0.163146587878433
      1117                646.4   -0.184546583946009
      1118                646.8   -0.157959441142774
      1119                647.2   -0.149635880101834
      1120                647.6   -0.140057753338782
      1121                  648   -0.149153354824099
      1122                648.4   -0.184643089001556
      1123                648.8   -0.153833850018134
      1124                649.2   -0.172676462113712
      1125                649.6   -0.154750648045832
      1126                  650   -0.179986720071407
      1127                650.4   -0.176005886530088
      1128                650.8   -0.174292921794126
      1129                651.2   -0.168357860877978
      1130                651.6   -0.149225733615759
      1131                  652   -0.169371163961222
      1132                652.4    -0.17996259380752
      1133                652.8   -0.176247149168956
      1134                653.2   -0.156270602670699
      1135                653.6   -0.162905325239565
      1136                  654    -0.15221739033772
      1137                654.4   -0.176391906752276
      1138                654.8   -0.156439486517907
      1139                655.2   -0.127560348645428
      1140                655.6   -0.157621673448359
      1141                  656    -0.17501670971073
      1142                656.4    -0.16406338590613
      1143                656.8   -0.154195743976436
      1144                657.2   -0.187345230556876
      1145                657.6   -0.177405209835521
      1146                  658   -0.150094279115683
      1147                658.4   -0.158803860378812
      1148                658.8    -0.15769405224002
      1149                659.2   -0.153254819684852
      1150                659.6   -0.164087512170017
      1151                  660   -0.149466996254627
      1152                660.4   -0.157814683559454
      1153                660.8   -0.173834522780277
      1154                661.2   -0.150456173073985
      1155                661.6    -0.16054095137866
      1156                  662   -0.178032492696577
      1157                662.4   -0.174196416738579
      1158                662.8   -0.153809723754248
      1159                663.2    -0.17021558319726
      1160                663.6   -0.155691572337417
      1161                  664   -0.143435430282931
      1162                664.4   -0.178708028085407
      1163                664.8   -0.162181537322961
      1164                665.2   -0.133736672200444
      1165                665.6   -0.135883909686368
      1166                  666    -0.14389382929678
      1167                666.4   -0.150528551865645
      1168                666.8   -0.179383563474237
      1169                667.2   -0.168574997252959
      1170                667.6    -0.17373801772473
      1171                  668   -0.147078496129835
      1172                668.4   -0.159624153350962
      1173                668.8   -0.163797997003376
      1174                669.2   -0.146234076893798
      1175                669.6   -0.150407920546211
      1176                  670    -0.15004602658791
      1177                670.4   -0.179528321057558
      1178                670.8   -0.154461132879191
      1179                671.2   -0.160203183684245
      1180                671.6   -0.140492026088744
      1181                  672   -0.194245342028495
      1182                672.4   -0.153447829795946
      1183                672.8   -0.165100815253262
      1184                673.2   -0.182399346460085
      1185                673.6   -0.178370260390992
      1186                  674   -0.168164850766883
      1187                674.4   -0.179528321057558
      1188                674.8   -0.179866088751973
      1189                675.2   -0.172772967169259
      1190                675.6   -0.149201607351872
      1191                  676   -0.164425279864432
      1192                676.4   -0.173713891460843
      1193                676.8   -0.153978607601455
      1194                677.2   -0.156222350142926
      1195                677.6    -0.17935943721035
      1196                  678   -0.140612657408178
      1197                678.4   -0.160396193795339
      1198                678.8   -0.160685708961981
      1199                679.2   -0.169877815502845
      1200                679.6   -0.170529224627788
      1201                  680   -0.145799804143836
      1202                680.4   -0.171518401447146
      1203                680.8   -0.166403633503148
      1204                681.2    -0.15701851685119
      1205                681.6   -0.161530128198018
      1206                  682   -0.146451213268779
      1207                682.4    -0.13969585938048
      1208                682.8   -0.160130804892585
      1209                683.2   -0.164449406128319
      1210                683.6   -0.172821219697032
      1211                  684   -0.148550198226929
      1212                684.4   -0.147729905254778
      1213                684.8   -0.162471052489603
      1214                685.2   -0.146933738546515
      1215                685.6   -0.150745688240626
      1216                  686   -0.165438582947677
      1217                686.4   -0.174751320807975
      1218                686.8   -0.174944330919069
      1219                687.2   -0.194872624889552
      1220                687.6   -0.149539375046287
      1221                  688   -0.180541624140803
      1222                688.4   -0.140757414991498
      1223                688.8   -0.168381987141864
      1224                689.2   -0.159045123017679
      1225                689.6   -0.149635880101834
      1226                  690    -0.14172246554697
      1227                690.4   -0.170022573086166
      1228                690.8   -0.153303072212625
      1229                691.2   -0.163050082822885
      1230                691.6   -0.164111638433904
      1231                  692   -0.159551774559302
      1232                692.4   -0.157549294656699
      1233                692.8   -0.169757184183411
      1234                693.2   -0.170239709461147
      1235                693.6   -0.158200703781642
      1236                  694   -0.166234749655941
      1237                694.4   -0.172579957058165
      1238                694.8   -0.144472859630063
      1239                695.2   -0.186404306265291
      1240                695.6   -0.168333734614091
      1241                  696   -0.154750648045832
      1242                696.4   -0.178177250279898
      1243                696.8    -0.13076914174237
      1244                697.2   -0.127753358756522
      1245                697.6   -0.187417609348536
      1246                  698   -0.173351997502542
      1247                698.4   -0.168961017475147
      1248                698.8   -0.158852112906585
      1249                699.2   -0.157790557295567
      1250                699.6    -0.15221739033772
      1251                  700   -0.189588973098346
      1252                700.4   -0.180975896890765
      1253                700.8     -0.1633878505173
      1254                701.2   -0.137621000686216
      1255                701.6   -0.160179057420358
      1256                  702   -0.164111638433904
      1257                702.4   -0.135304879353085
      1258                702.8   -0.173183113655334
      1259                703.2    -0.15296530451821
      1260                703.6   -0.121456403882072
      1261                  704   -0.159600027087075
      1262                704.4   -0.140202510922102
      1263                704.8   -0.171301265072165
      1264                705.2   -0.146837233490967
      1265                705.6   -0.151879622643305
      1266                  706   -0.153785597490361
      1267                706.4   -0.181579053487935
      1268                706.8   -0.162977704031225
      1269                707.2   -0.152844673198776
      1270                707.6   -0.167079168891978
      1271                  708   -0.158345461364963
      1272                708.4   -0.154823026837492
      1273                708.8   -0.164883678878281
      1274                709.2   -0.162591683809037
      1275                709.6   -0.159986047309264
      1276                  710   -0.161337118086924
      1277                710.4   -0.143411304019044
      1278                710.8   -0.176367780488389
      1279                711.2   -0.170698108474996
      1280                711.6   -0.141939601921951
      1281                  712   -0.136462940019651
      1282                712.4   -0.147030243602062
      1283                712.8   -0.143073536324629
      1284                713.2   -0.159141628073227
      1285                713.6   -0.140057753338782
      1286                  714   -0.160227309948132
      1287                714.4   -0.150842193296173
      1288                714.8   -0.138658430033348
      1289                715.2   -0.147126748657609
      1290                715.6   -0.153061809573757
      1291                  716   -0.160854592809188
      1292                716.4   -0.131685939770068
      1293                716.8   -0.160275562475905
      1294                717.2   -0.143990334352327
      1295                717.6   -0.145799804143836
      1296                  718   -0.138803187616669
      1297                718.4   -0.140202510922102
      1298                718.8   -0.144279849518968
      1299                719.2    -0.15289292572655
      1300                719.6   -0.141143435213687
      1301                  720   -0.135256626825312
      1302                720.4   -0.156632496629001
      1303                720.8   -0.119357418923922
      1304                721.2   -0.159479395767642
      1305                721.6   -0.170119078141713
      1306                  722   -0.155040163212474
      1307                722.4   -0.127680979964862
      1308                722.8   -0.154726521781945
      1309                723.2   -0.156680749156775
      1310                723.6   -0.139382217949952
      1311                  724   -0.149105102296325
      1312                724.4   -0.143724945449572
      1313                724.8   -0.141264066533121
      1314                725.2   -0.135449636936406
      1315                725.6   -0.139671733116593
      1316                  726    -0.13909270278331
      1317                726.4   -0.115738479340905
      1318                726.8   -0.130165985145201
      1319                727.2   -0.140009500811008
      1320                727.6   -0.138103525963952
      1321                  728   -0.130069480089653
      1322                728.4   -0.165679845586545
      1323                728.8     -0.1465959708521
      1324                729.2   -0.147295632504816
      1325                729.6   -0.144593490949497
      1326                  730   -0.137041970352934
      1327                730.4   -0.136824833977953
      1328                730.8   -0.166283002183714
      1329                731.2    -0.14816417800474
      1330                731.6   -0.140805667519272
      1331                  732   -0.154581764198625
      1332                732.4   -0.139623480588819
      1333                732.8   -0.140106005866555
      1334                733.2   -0.142952905005195
      1335                733.6   -0.143628440394025
      1336                  734   -0.159600027087075
      1337                734.4   -0.148453693171382
      1338                734.8   -0.147199127449269
      1339                735.2   -0.149153354824099
      1340                735.6   -0.135135995505878
      1341                  736   -0.130793268006257
      1342                736.4   -0.151445349893343
      1343                736.8   -0.142108485769158
      1344                737.2   -0.137476243102896
      1345                737.6   -0.142687516102441
      1346                  738   -0.114845807577094
      1347                738.4   -0.138972071463876
      1348                738.8   -0.143580187866252
      1349                739.2   -0.142229117088592
      1350                739.6   -0.129393944700824
      1351                  740   -0.155691572337417
      1352                740.4   -0.156825506740095
      1353                740.8   -0.155763951129077
      1354                741.2   -0.127729232492636
      1355                741.6   -0.154147491448663
      1356                  742   -0.151011077143381
      1357                742.4   -0.158538471476057
      1358                742.8   -0.164401153600545
      1359                743.2   -0.125099469728976
      1360                743.6   -0.145655046560515
      1361                  744   -0.149298112407419
      1362                744.4   -0.120611984646035
      1363                744.8   -0.144159218199535
      1364                745.2   -0.154798900573606
      1365                745.6   -0.144689996005044
      1366                  746     -0.1646665425033
      1367                746.4   -0.145437910185534
      1368                746.8   -0.134363955061501
      1369                747.2   -0.162615810072923
      1370                747.6   -0.150552678129532
      1371                  748   -0.156246476406813
      1372                748.4   -0.140250763449876
      1373                748.8   -0.151517728685003
      1374                749.2   -0.171832042877674
      1375                749.6   -0.139864743227687
      1376                  750   -0.118681883535092
      1377                750.4   -0.140853920047045
      1378                750.8   -0.131492929658974
      1379                751.2   -0.158417840156623
      1380                751.6   -0.135666773311387
      1381                  752   -0.143170041380176
      1382                752.4   -0.110792595244114
      1383                752.8   -0.166572517350356
      1384                753.2   -0.153930355073682
      1385                753.6   -0.153544334851493
      1386                  754   -0.135980414741915
      1387                754.4   -0.148863839657457
      1388                754.8   -0.150239036699004
      1389                755.2    -0.15289292572655
      1390                755.6    -0.14734388503259
      1391                  756   -0.123024611034713
      1392                756.4   -0.150335541754551
      1393                756.8   -0.168309608350204
      1394                757.2   -0.130624384159049
      1395                757.6    -0.13549788946418
      1396                  758   -0.138610177505575
      1397                758.4   -0.127946368867617
      1398                758.8   -0.136897212769613
      1399                759.2   -0.148887965921344
      1400                759.6   -0.142180864560818
      1401                  760   -0.129490449756371
      1402                760.4   -0.155812203656851
      1403                760.8   -0.146644223379873
      1404                761.2    -0.13414681868652
      1405                761.6   -0.141698339283083
      1406                  762   -0.147778157782552
      1407                762.4   -0.137379738047349
      1408                762.8   -0.133664293408784
      1409                763.2   -0.134605217700369
      1410                763.6   -0.147368011296477
      1411                  764   -0.136462940019651
      1412                764.4   -0.118585378479545
      1413                764.8    -0.16121648676749
      1414                765.2   -0.117909843090715
      1415                765.6   -0.150697435712853
      1416                  766   -0.152868799462663
      1417                766.4   -0.175426856196805
      1418                766.8   -0.156970264323416
      1419                767.2   -0.148815587129684
      1420                767.6   -0.135111869241991
      1421                  768   -0.133012884283841
      1422                768.4   -0.150576804393419
      1423                768.8   -0.144738248532817
      1424                769.2   -0.151035203407268
      1425                769.6   -0.140998677630366
      1426                  770   -0.127198454687126
      1427                770.4   -0.136897212769613
      1428                770.8   -0.166934411308657
      1429                771.2   -0.138513672450027
      1430                771.6   -0.164883678878281
      1431                  772   -0.126764181937164
      1432                772.4   -0.144424607102289
      1433                772.8   -0.129755838659125
      1434                773.2   -0.154581764198625
      1435                773.6   -0.115690226813131
      1436                  774   -0.124496313131807
      1437                774.4   -0.109489776994228
      1438                774.8   -0.123965535326297
      1439                775.2   -0.141432950380328
      1440                775.6   -0.124134419173505
      1441                  776   -0.126378161714976
      1442                776.4   -0.144907132380025
      1443                776.8   -0.139671733116593
      1444                777.2   -0.139502849269385
      1445                777.6   -0.151855496379418
      1446                  778   -0.161337118086924
      1447                778.4    -0.14741626382425
      1448                778.8   -0.139912995755461
      1449                779.2   -0.123989661590184
      1450                779.6   -0.148477819435269
      1451                  780    -0.12522010104841
      1452                780.4   -0.126112772812221
      1453                780.8   -0.115786731868678
      1454                781.2   -0.121504656409846
      1455                781.6   -0.118199358257356
      1456                  782   -0.135980414741915
      1457                782.4   -0.135039490450331
      1458                782.8    -0.16893689121126
      1459                783.2    -0.14727150624093
      1460                783.6   -0.140467899824857
      1461                  784   -0.148815587129684
      1462                784.4   -0.127512096117655
      1463                784.8   -0.128621904256447
      1464                785.2   -0.124134419173505
      1465                785.6   -0.134774101547576
      1466                  786    -0.11622100461864
      1467                786.4   -0.129538702284144
      1468                786.8   -0.125581995006712
      1469                787.2   -0.137331485519575
      1470                787.6   -0.121528782673732
      1471                  788   -0.132240843839464
      1472                788.4   -0.130455500311842
      1473                788.8   -0.125123595992863
      1474                789.2   -0.143483682810705
      1475                789.6   -0.145365531393874
      1476                  790   -0.138875566408329
      1477                790.4   -0.133230020658822
      1478                790.8   -0.147368011296477
      1479                791.2   -0.125413111159504
      1480                791.6   -0.155643319809643
      1481                  792   -0.109779292160869
      1482                792.4    -0.14816417800474
      1483                792.8   -0.135015364186444
      1484                793.2   -0.142711642366328
      1485                793.6    -0.11127512052185
      1486                  794   -0.107270160716644
      1487                794.4    -0.12589563643724
      1488                794.8   -0.115569595493697
      1489                795.2   -0.136800707714066
      1490                795.6   -0.122035434215355
      1491                  796   -0.132602737797766
      1492                796.4   -0.136945465297387
      1493                796.8   -0.119309166396148
      1494                797.2   -0.121408151354298
      1495                797.6   -0.108717736549851
      1496                  798   -0.124062040381845
      1497                798.4   -0.141143435213687
      1498                798.8   -0.132289096367237
      1499                799.2   -0.112577938771736
      1500                799.6   -0.129128555798069
      1501                  800   -0.158755607851038
      1502                800.4   -0.117451444076866
      1503                800.8    -0.13631818243633
      1504                801.2   -0.136101046061349
      1505                801.6   -0.124230924229052
      1506                  802   -0.125413111159504
      1507                802.4   -0.150480299337872
      1508                802.8   -0.129466323492484
      1509                803.2   -0.126329909187202
      1510                803.6   -0.154943658156926
      1511                  804   -0.130286616464635
      1512                804.4   -0.164087512170017
      1513                804.8   -0.132457980214445
      1514                805.2    -0.11892314617396
      1515                805.6   -0.122493833229204
      1516                  806   -0.129538702284144
      1517                806.4   -0.134870606603123
      1518                806.8   -0.129176808325843
      1519                807.2   -0.152603410559909
      1520                807.6   -0.127198454687126
      1521                  808   -0.144038586880101
      1522                808.4   -0.142856399949648
      1523                808.8     -0.1259680152289
      1524                809.2   -0.142591011046894
      1525                809.6    -0.12522010104841
      1526                  810   -0.146451213268779
      1527                810.4    -0.11479755504932
      1528                810.8   -0.140853920047045
      1529                811.2   -0.131348172075653
      1530                811.6   -0.135473763200293
      1531                  812   -0.141360571588668
      1532                812.4   -0.126547045562183
      1533                812.8   -0.151300592310022
      1534                813.2    -0.15634298146236
      1535                813.6   -0.119936449257205
      1536                  814   -0.133157641867162
      1537                814.4   -0.122614464548638
      1538                814.8   -0.140588531144291
      1539                815.2   -0.145293152602213
      1540                815.6   -0.138513672450027
      1541                  816   -0.143170041380176
      1542                816.4   -0.140226637185989
      1543                816.8    -0.15019078417123
      1544                817.2    -0.14464174347727
      1545                817.6   -0.152603410559909
      1546                  818   -0.125678500062259
      1547                818.4   -0.121577035201506
      1548                818.8   -0.141650086755309
      1549                819.2   -0.127367338534334
      1550                819.6   -0.134556965172595
      1551                  820   -0.136076919797462
      1552                820.4   -0.112360802396755
      1553                820.8   -0.147633400199231
      1554                821.2   -0.133784924728218
      1555                821.6   -0.142711642366328
      1556                  822   -0.152193264073833
      1557                822.4   -0.136414687491877
      1558                822.8   -0.110382448758039
      1559                823.2   -0.132940505492181
      1560                823.6   -0.138513672450027
      1561                  824   -0.133881429783765
      1562                824.4   -0.147006117338175
      1563                824.8   -0.126329909187202
      1564                825.2   -0.139961248283234
      1565                825.6   -0.144400480838402
      1566                  826    -0.14464174347727
      1567                826.4   -0.158586724003831
      1568                826.8   -0.144955384907798
      1569                827.2   -0.127632727437088
      1570                827.6   -0.139430470477725
      1571                  828   -0.124013787854071
      1572                828.4    -0.12386903027075
      1573                828.8   -0.120491353326601
      1574                829.2   -0.130527879103502
      1575                829.6   -0.118899019910073
      1576                  830    -0.13841716739448
      1577                830.4   -0.122397328173657
      1578                830.8   -0.146716602171534
      1579                831.2   -0.155908708712398
      1580                831.6   -0.146234076893798
      1581                  832    -0.13354366208935
      1582                832.4   -0.141215814005347
      1583                832.8   -0.140685036199838
      1584                833.2   -0.135473763200293
      1585                833.6   -0.157259779490058
      1586                  834   -0.119164408812828
      1587                834.4    -0.13631818243633
      1588                834.8   -0.144593490949497
      1589                835.2   -0.154702395518059
      1590                835.6   -0.101576362439363
      1591                  836   -0.149925395268476
      1592                836.4   -0.141095182685913
      1593                836.8    -0.13841716739448
      1594                837.2   -0.112722696355057
      1595                837.6   -0.138827313880556
      1596                  838    -0.12799462139539
      1597                838.4   -0.140998677630366
      1598                838.8   -0.152796420671003
      1599                839.2   -0.159431143239868
      1600                839.6   -0.142687516102441
      1601                  840    -0.13069676295071
      1602                840.4    -0.14464174347727
      1603                840.8   -0.147006117338175
      1604                841.2   -0.142277369616366
      1605                841.6   -0.134267450005954
      1606                  842   -0.126136899076108
      1607                842.4     -0.1272467072149
      1608                842.8   -0.134556965172595
      1609                843.2   -0.132699242853313
      1610                843.6   -0.126016267756674
      1611                  844    -0.14382145050512
      1612                844.4   -0.143773197977346
      1613                844.8   -0.162085032267414
      1614                845.2   -0.129707586131352
      1615                845.6   -0.167609946697487
      1616                  846   -0.160203183684245
      1617                846.4   -0.133977934839312
      1618                846.8   -0.133350651978256
      1619                847.2   -0.130165985145201
      1620                847.6   -0.159575900823189
      1621                  848   -0.138175904755612
      1622                848.4   -0.130358995256295
      1623                848.8   -0.135835657158595
      1624                849.2   -0.129297439645276
      1625                849.6   -0.133133515603275
      1626                  850   -0.148598450754703
      1627                850.4   -0.143507809074591
      1628                850.8   -0.126957192048259
      1629                851.2   -0.154292249031983
      1630                851.6   -0.133688419672671
      1631                  852    -0.11330172668834
      1632                852.4   -0.145534415241081
      1633                852.8   -0.146885486018741
      1634                853.2   -0.141963728185837
      1635                853.6   -0.146837233490967
      1636                  854   -0.133374778242143
      1637                854.4   -0.153496082323719
      1638                854.8   -0.156777254212322
      1639                855.2   -0.135715025839161
      1640                855.6   -0.130238363936861
      1641                  856   -0.164401153600545
      1642                856.4   -0.131541182186747
      1643                856.8   -0.111709393271812
      1644                857.2   -0.126257530395542
      1645                857.6    -0.15221739033772
      1646                  858     -0.1465959708521
      1647                858.4   -0.152627536823795
      1648                858.8   -0.146258203157685
      1649                859.2   -0.114387408563245
      1650                859.6   -0.144135091935648
      1651                  860   -0.132844000436633
      1652                860.4   -0.137427990575122
      1653                860.8   -0.130745015478483
      1654                861.2   -0.129514576020257
      1655                861.6   -0.120780868493242
      1656                  862   -0.115521342965924
      1657                862.4   -0.118054600674036
      1658                862.8   -0.126595298089957
      1659                863.2   -0.119888196729431
      1660                863.6   -0.160854592809188
      1661                  864   -0.147874662838099
      1662                864.4   -0.145413783921647
      1663                864.8   -0.145655046560515
      1664                865.2    -0.11622100461864
      1665                865.6   -0.143314798963497
      1666                  866   -0.128983798214748
      1667                866.4   -0.155956961240171
      1668                866.8   -0.115593721757584
      1669                867.2   -0.117692706715734
      1670                867.6   -0.157259779490058
      1671                  868   -0.135618520783613
      1672                868.4   -0.126064520284448
      1673                868.8   -0.127463843589881
      1674                869.2    -0.14741626382425
      1675                869.6   -0.149949521532362
      1676                  870   -0.143025283796856
      1677                870.4   -0.132289096367237
      1678                870.8   -0.136535318811311
      1679                871.2   -0.116751782424149
      1680                871.6   -0.141650086755309
      1681                  872   -0.130552005367389
      1682                872.4   -0.132602737797766
      1683                872.8   -0.141577707963649
      1684                873.2   -0.149756511421268
      1685                873.6   -0.137379738047349
      1686                  874   -0.151734865059984
      1687                874.4   -0.127391464798221
      1688                874.8   -0.130383121520182
      1689                875.2   -0.140998677630366
      1690                875.6   -0.127632727437088
      1691                  876   -0.153785597490361
      1692                876.4   -0.140154258394329
      1693                876.8   -0.136197551116896
      1694                877.2   -0.133495409561577
      1695                877.6   -0.151734865059984
      1696                  878   -0.143531935338478
      1697                878.4    -0.14321829390795
      1698                878.8   -0.142808147421875
      1699                879.2    -0.14606519304659
      1700                879.6   -0.132578611533879
      1701                  880   -0.144714122268931
      1702                880.4   -0.119019651229507
      1703                880.8   -0.130431374047955
      1704                881.2   -0.133037010547728
      1705                881.6   -0.112336676132868
      1706                  882   -0.159069249281566
      1707                882.4    -0.12589563643724
      1708                882.8   -0.119405671451696
      1709                883.2   -0.140757414991498
      1710                883.6   -0.127753358756522
      1711                  884   -0.125992141492787
      1712                884.4   -0.140250763449876
      1713                884.8   -0.142663389838554
      1714                885.2   -0.130358995256295
      1715                885.6   -0.140395521033196
      1716                  886   -0.145848056671609
      1717                886.4   -0.138465419922254
      1718                886.8   -0.120539605854374
      1719                887.2   -0.120804994757129
      1720                887.6   -0.116944792535244
      1721                  888   -0.134363955061501
      1722                888.4    -0.14179484433863
      1723                888.8   -0.123603641367996
      1724                889.2   -0.129176808325843
      1725                889.6   -0.118344115840677
      1726                  890    -0.13706609661682
      1727                890.4   -0.122928105979166
      1728                890.8   -0.143628440394025
      1729                891.2   -0.129611081075805
      1730                891.6   -0.154654142990285
      1731                  892   -0.131058656909012
      1732                892.4   -0.110792595244114
      1733                892.8   -0.112288423605095
      1734                893.2   -0.123338252465241
      1735                893.6   -0.144183344463421
      1736                  894   -0.146837233490967
      1737                894.4   -0.145220773810553
      1738                894.8   -0.144521112157836
      1739                895.2   -0.148381314379722
      1740                895.6   -0.148863839657457
      1741                  896   -0.132916379228294
      1742                896.4   -0.124496313131807
      1743                896.8   -0.138055273436179
      1744                897.2    -0.13009360635354
      1745                897.6    -0.13894794519999
      1746                  898   -0.139213334102744
      1747                898.4   -0.127729232492636
      1748                898.8   -0.115762605604791
      1749                899.2   -0.132409727686671
      1750                899.6   -0.117789211771281
      1751                  900   -0.145486162713308
      1752                900.4   -0.135353131880859
      1753                900.8   -0.149056849768551
      1754                901.2   -0.141312319060894
      1755                901.6   -0.111178615466303
      1756                  902   -0.164401153600545
      1757                902.4   -0.110334196230265
      1758                902.8   -0.115617848021471
      1759                903.2    -0.13009360635354
      1760                903.6   -0.147199127449269
      1761                  904   -0.143073536324629
      1762                904.4   -0.149635880101834
      1763                904.8    -0.12792224260373
      1764                905.2   -0.136101046061349
      1765                905.6   -0.151083455935041
      1766                  906   -0.121408151354298
      1767                906.4   -0.125364858631731
      1768                906.8   -0.108958999188719
      1769                907.2    -0.16879213362794
      1770                907.6    -0.14382145050512
      1771                  908   -0.153134188365418
      1772                908.4   -0.114363282299358
      1773                908.8   -0.110141186119171
      1774                909.2   -0.109731039633096
      1775                909.6   -0.118585378479545
      1776                  910   -0.137355611783462
      1777                910.4   -0.121866550368147
      1778                910.8   -0.117306686493545
      1779                911.2   -0.134436333853161
      1780                911.6   -0.142735768630214
      1781                  912    -0.13624580364467
      1782                912.4   -0.130672636686823
      1783                912.8   -0.130817394270144
      1784                913.2   -0.144086839407874
      1785                913.6   -0.144159218199535
      1786                  914   -0.131613560978408
      1787                914.4   -0.111154489202416
      1788                914.8   -0.134170944950407
      1789                915.2    -0.13489473286701
      1790                915.6   -0.120853247284902
      1791                  916   -0.127439717325994
      1792                916.4   -0.121504656409846
      1793                916.8   -0.138007020908405
      1794                917.2   -0.131106909436785
      1795                917.6   -0.137427990575122
      1796                  918   -0.122324949381996
      1797                918.4   -0.144472859630063
      1798                918.8   -0.148284809324174
      1799                919.2   -0.146620097115986
      1800                919.6   -0.142036106977498
      1801                  920   -0.127101949631579
      1802                920.4   -0.135473763200293
      1803                920.8   -0.127463843589881
      1804                921.2   -0.109562155785888
      1805                921.6   -0.128404767881465
      1806                  922   -0.128694283048107
      1807                922.4    -0.12867015678422
      1808                922.8   -0.143773197977346
      1809                923.2   -0.115111196479848
      1810                923.6   -0.128887293159201
      1811                  924   -0.111805898327359
      1812                924.4   -0.116341635938074
      1813                924.8   -0.112433181188415
      1814                925.2   -0.116872413743583
      1815                925.6   -0.147561021407571
      1816                  926   -0.127898116339843
      1817                926.4   -0.114025514604943
      1818                926.8   -0.119260913868375
      1819                927.2   -0.141963728185837
      1820                927.6   -0.116534646049168
      1821                  928   -0.126764181937164
      1822                928.4   -0.138803187616669
      1823                928.8   -0.117210181437998
      1824                929.2   -0.128694283048107
      1825                929.6    -0.11614862582698
      1826                  930   -0.142711642366328
      1827                930.4   -0.139647606852706
      1828                930.8   -0.149032723504665
      1829                931.2   -0.118078726937922
      1830                931.6   -0.124978838409542
      1831                  932    -0.12934569217305
      1832                932.4   -0.143483682810705
      1833                932.8   -0.127005444576032
      1834                933.2   -0.138393041130594
      1835                933.6    -0.11614862582698
      1836                  934   -0.142832273685762
      1837                934.4   -0.129152682061956
      1838                934.8   -0.115834984396452
      1839                935.2   -0.141457076644215
      1840                935.6   -0.125799131381693
      1841                  936   -0.127029570839919
      1842                936.4   -0.122107813007015
      1843                936.8   -0.129152682061956
      1844                937.2   -0.127608601173202
      1845                937.6   -0.148984470976891
      1846                  938   -0.140202510922102
      1847                938.4   -0.122831600923619
      1848                938.8   -0.120225964423846
      1849                939.2   -0.120973878604336
      1850                939.6   -0.109586282049775
      1851                  940   -0.108379968855436
      1852                940.4   -0.133953808575425
      1853                940.8   -0.124809954562335
      1854                941.2   -0.140081879602668
      1855                941.6   -0.110623711396907
      1856                  942   -0.142928778741309
      1857                942.4    -0.13482235407535
      1858                942.8   -0.132819874172747
      1859                943.2   -0.118971398701733
      1860                943.6   -0.149032723504665
      1861                  944   -0.154678269254172
      1862                944.4   -0.133254146922709
      1863                944.8   -0.134991237922557
      1864                945.2   -0.126378161714976
      1865                945.6   -0.129707586131352
      1866                  946    -0.14734388503259
      1867                946.4   -0.132844000436633
      1868                946.8   -0.156053466295718
      1869                947.2   -0.135280753089199
      1870                947.6   -0.144545238421723
      1871                  948   -0.124930585881769
      1872                948.4   -0.130938025589578
      1873                948.8   -0.158852112906585
      1874                949.2    -0.12799462139539
      1875                949.6   -0.137210854200141
      1876                  950   -0.127029570839919
      1877                950.4   -0.147633400199231
      1878                950.8   -0.127126075895466
      1879                951.2   -0.158634976531604
      1880                951.6   -0.139864743227687
      1881                  952   -0.159214006864887
      1882                952.4   -0.149973647796249
      1883                952.8   -0.132530359006105
      1884                953.2    -0.12386903027075
      1885                953.6   -0.150214910435117
      1886                  954   -0.111444004369057
      1887                954.4   -0.115352459118716
      1888                954.8   -0.144400480838402
      1889                955.2   -0.138851440144442
      1890                955.6   -0.140057753338782
      1891                  956   -0.139285712894404
      1892                956.4   -0.113398231743887
      1893                956.8   -0.156825506740095
      1894                957.2   -0.137186727936254
      1895                957.6   -0.143049410060743
      1896                  958    -0.14179484433863
      1897                958.4   -0.146282329421571
      1898                958.8   -0.158224830045529
      1899                959.2   -0.140564404880404
      1900                959.6   -0.124496313131807
      1901                  960     -0.1327233691172
      1902                960.4   -0.143242420171837
      1903                960.8   -0.155570941017983
      1904                961.2   -0.136559445075198
      1905                961.6   -0.140395521033196
      1906                  962   -0.175957634002314
      1907                962.4   -0.130238363936861
      1908                962.8   -0.117403191549093
      1909                963.2    -0.13827240981116
      1910                963.6   -0.140612657408178
      1911                  964   -0.124520439395693
      1912                964.4    -0.13841716739448
      1913                964.8   -0.144593490949497
      1914                965.2   -0.123314126201354
      1915                965.6  -0.0914433316069144
      1916                  966   -0.136028667269689
      1917                966.4   -0.129490449756371
      1918                966.8   -0.133447157033803
      1919                967.2   -0.137234980464028
      1920                967.6   -0.149466996254627
      1921                  968   -0.145076016227232
      1922                968.4   -0.148405440643608
      1923                968.8   -0.121914802895921
      1924                969.2   -0.125847383909467
      1925                969.6   -0.130913899325691
      1926                  970   -0.116920666271357
      1927                970.4   -0.141746591810856
      1928                970.8   -0.135063616714217
      1929                971.2   -0.124423934340146
      1930                971.6   -0.135280753089199
      1931                  972   -0.148719082074136
      1932                972.4   -0.114266777243811
      1933                972.8   -0.128694283048107
      1934                973.2   -0.134339828797614
      1935                973.6   -0.157887062351114
      1936                  974   -0.137017844089047
      1937                974.4    -0.14883971339357
      1938                974.8   -0.128404767881465
      1939                975.2   -0.135618520783613
      1940                975.6   -0.150287289226777
      1941                  976    -0.15424399650421
      1942                976.4   -0.117427317812979
      1943                976.8    -0.11412201966049
      1944                977.2   -0.142808147421875
      1945                977.6   -0.129828217450786
      1946                  978   -0.140709162463725
      1947                978.4   -0.115135322743735
      1948                978.8   -0.107197781924983
      1949                979.2   -0.115087070215961
      1950                979.6   -0.140733288727611
      1951                  980   -0.165800476905979
      1952                980.4   -0.142132612033045
      1953                980.8   -0.139792364436027
      1954                981.2   -0.110575458869133
      1955                981.6   -0.130720889214597
      1956                  982   -0.134918859130897
      1957                982.4   -0.112819201410604
      1958                982.8   -0.143073536324629
      1959                983.2   -0.160661582698094
      1960                983.6   -0.142687516102441
      1961                  984   -0.138151778491726
      1962                984.4   -0.124255050492939
      1963                984.8   -0.124448060604033
      1964                985.2   -0.135618520783613
      1965                985.6   -0.139261586630518
      1966                  986   -0.125799131381693
      1967                986.4   -0.131131035700672
      1968                986.8   -0.138586051241688
      1969                987.2   -0.120491353326601
      1970                987.6   -0.132964631756067
      1971                  988   -0.137283232991802
      1972                988.4   -0.106594625327814
      1973                988.8   -0.132071959992256
      1974                989.2   -0.145341405129987
      1975                989.6    -0.13429157626984
      1976                  990   -0.140130132130442
      1977                990.4   -0.126547045562183
      1978                990.8   -0.116993045063017
      1979                991.2   -0.136535318811311
      1980                991.6   -0.132602737797766
      1981                  992   -0.130552005367389
      1982                992.4   -0.143121788852403
      1983                992.8   -0.141071056422026
      1984                993.2   -0.142880526213535
      1985                993.6   -0.141336445324781
      1986                  994    -0.14104693015814
      1987                994.4   -0.114918186368754
      1988                994.8   -0.147488642615911
      1989                995.2   -0.113591241854981
      1990                995.6   -0.145051889963346
      1991                  996   -0.106208605105625
      1992                996.4   -0.116751782424149
      1993                996.8    -0.11824761078513
      1994                997.2   -0.131396424603427
      1995                997.6   -0.131299919547879
      1996                  998   -0.106980645550002
      1997                998.4   -0.123917282798524
      1998                998.8   -0.135377258144746
      1999                999.2   -0.128959671950861
      2000                999.6   -0.140395521033196
      2001                 1000   -0.127150202159353
      2002               1000.4   -0.141650086755309
      2003               1000.8   -0.123265873673581
      2004               1001.2   -0.115376585382603
      2005               1001.6   -0.115666100549244
      2006                 1002   -0.136511192547424
      2007               1002.4   -0.117403191549093
      2008               1002.8   -0.106860014230569
      2009               1003.2   -0.137693379477877
      2010               1003.6   -0.138658430033348
      2011                 1004   -0.117668580451847
      2012               1004.4   -0.136680076394632
      2013               1004.8    -0.15559506728187
      2014               1005.2   -0.128766661839767
      2015               1005.6   -0.137886389588971
      2016                 1006   -0.126088646548334
      2017               1006.4   -0.148719082074136
      2018               1006.8   -0.153785597490361
      2019               1007.2   -0.143073536324629
      2020               1007.6   -0.143411304019044
      2021                 1008   -0.131492929658974
      2022               1008.4   -0.155570941017983
      2023               1008.8   -0.123651893895769
      2024               1009.2   -0.128163505242598
      2025               1009.6   -0.131541182186747
      2026                 1010   -0.127367338534334
      2027               1010.4   -0.107487297091625
      2028               1010.8   -0.128839040631428
      2029               1011.2   -0.167995966919676
      2030               1011.6   -0.141601834227536
      2031                 1012   -0.135425510672519
      2032               1012.4   -0.149660006365721
      2033               1012.8   -0.124978838409542
      2034               1013.2   -0.125678500062259
      2035               1013.6   -0.114990565160414
      2036                 1014   -0.132168465047804
      2037               1014.4   -0.131251667020106
      2038               1014.8   -0.120563732118261
      2039               1015.2    -0.11486993384098
      2040               1015.6   -0.134942985394784
      2041                 1016   -0.157452789601152
      2042               1016.4   -0.100780195731099
      2043               1016.8   -0.113325852952226
      2044               1017.2   -0.130286616464635
      2045               1017.6    -0.14592043546327
      2046                 1018    -0.10654637280004
      2047               1018.4    -0.14606519304659
      2048               1018.8    -0.13834478860282
      2049               1019.2   -0.133254146922709
      2050               1019.6   -0.143459556546818
      2051                 1020   -0.140154258394329
      2052               1020.4    -0.14186722313029
      2053               1020.8   -0.147054369865948
      2054               1021.2    -0.14449698589395
      2055               1021.6  -0.0856530282740866
      2056                 1022   -0.142566884783007
      2057               1022.4   -0.144038586880101
      2058               1022.8   -0.142373874671913
      2059               1023.2   -0.124086166645731
      2060               1023.6   -0.120732615965469
      2061                 1024   -0.124037914117958
      2062               1024.4   -0.107463170827738
      2063               1024.8   -0.137621000686216
      2064               1025.2   -0.117113676382451
      2065               1025.6   -0.121311646298751
      2066                 1026   -0.132940505492181
      2067               1026.4   -0.140274889713763
      2068               1026.8   -0.127946368867617
      2069               1027.2   -0.157935314878887
      2070               1027.6   -0.138610177505575
      2071                 1028   -0.109682787105322
      2072               1028.4   -0.137814010797311
      2073               1028.8   -0.128091126450937
      2074               1029.2   -0.153110062101531
      2075               1029.6   -0.127705106228749
      2076                 1030   -0.139261586630518
      2077               1030.4   -0.126354035451089
      2078               1030.8   -0.153882102545908
      2079               1031.2   -0.139454596741612
      2080               1031.6   -0.135546141991953
      2081                 1032   -0.133688419672671
      2082               1032.4   -0.120636110909921
      2083               1032.8   -0.128308262825918
      2084               1033.2   -0.141095182685913
      2085               1033.6   -0.138320662338933
      2086                 1034   -0.123941409062411
      2087               1034.4   -0.119429797715582
      2088               1034.8   -0.136873086505726
      2089               1035.2   -0.137259106727915
      2090               1035.6   -0.152941178254323
      2091                 1036   -0.147006117338175
      2092               1036.4   -0.149853016476815
      2093               1036.8   -0.142928778741309
      2094               1037.2    -0.13631818243633
      2095               1037.6   -0.125388984895618
      2096                 1038   -0.132650990325539
      2097               1038.4   -0.156077592559605
      2098               1038.8   -0.117933969354602
      2099               1039.2    -0.13894794519999
      2100               1039.6   -0.127946368867617
      2101                 1040   -0.112963958993925
      2102               1040.4   -0.142977031269082
      2103               1040.8   -0.116727656160263
      2104               1041.2   -0.134170944950407
      2105               1041.6   -0.126402287978863
      2106                 1042   -0.135111869241991
      2107               1042.4   -0.138296536075046
      2108               1042.8   -0.145823930407723
      2109               1043.2   -0.142494505991347
      2110               1043.6   -0.131661813506181
      2111                 1044   -0.140974551366479
      2112               1044.4   -0.114025514604943
      2113               1044.8    -0.13204783372837
      2114               1045.2   -0.136655950130745
      2115               1045.6   -0.128380641617579
      2116                 1046   -0.120732615965469
      2117               1046.4   -0.137572748158443
      2118               1046.8   -0.150407920546211
      2119               1047.2   -0.155281425851341
      2120               1047.6   -0.118754262326752
      2121                 1048   -0.146209950629911
      2122               1048.4   -0.122638590812524
      2123               1048.8   -0.147247379977043
      2124               1049.2   -0.133495409561577
      2125               1049.6   -0.137210854200141
      2126                 1050   -0.128525399200899
      2127               1050.4   -0.158683229059378
      2128               1050.8   -0.136076919797462
      2129               1051.2   -0.140323142241536
      2130               1051.6   -0.128284136562032
      2131                 1052   -0.113422358007773
      2132               1052.4   -0.116920666271357
      2133               1052.8   -0.112191918549548
      2134               1053.2   -0.140274889713763
      2135               1053.6   -0.128718409311994
      2136                 1054   -0.135280753089199
      2137               1054.4   -0.140853920047045
      2138               1054.8   -0.162519305017376
      2139               1055.2   -0.135377258144746
      2140               1055.6   -0.121866550368147
      2141                 1056   -0.131927202408936
      2142               1056.4   -0.136487066283538
      2143               1056.8   -0.119502176507243
      2144               1057.2   -0.128839040631428
      2145               1057.6   -0.135739152103047
      2146                 1058   -0.144907132380025
      2147               1058.4   -0.144738248532817
      2148               1058.8   -0.179673078640879
      2149               1059.2   -0.136366434964104
      2150               1059.6    -0.12102213113211
      2151                 1060   -0.124086166645731
      2152               1060.4   -0.137717505741764
      2153               1060.8   -0.111588761952378
      2154               1061.2   -0.120032954312752
      2155               1061.6   -0.114845807577094
      2156                 1062   -0.144279849518968
      2157               1062.4   -0.135208374297538
      2158               1062.8   -0.113518863063321
      2159               1063.2   -0.114242650979924
      2160               1063.6   -0.130986278117351
      2161                 1064   -0.142108485769158
      2162               1064.4   -0.148333061851948
      2163               1064.8   -0.135377258144746
      2164               1065.2   -0.146016940518817
      2165               1065.6   -0.136848960241839
      2166                 1066   -0.116582898576942
      2167               1066.4   -0.125702626326146
      2168               1066.8   -0.132892252964407
      2169               1067.2   -0.151107582198928
      2170               1067.6    -0.14329067269961
      2171                 1068   -0.142204990824705
      2172               1068.4   -0.143483682810705
      2173               1068.8   -0.132964631756067
      2174               1069.2   -0.136969591561273
      2175               1069.6   -0.132240843839464
      2176                 1070   -0.118633631007318
      2177               1070.4   -0.141143435213687
      2178               1070.8   -0.147295632504816
      2179               1071.2   -0.142566884783007
      2180               1071.6    -0.13076914174237
      2181                 1072   -0.108162832480455
      2182               1072.4   -0.133833177255992
      2183               1072.8   -0.107680307202719
      2184               1073.2   -0.126112772812221
      2185               1073.6   -0.103795978716947
      2186                 1074   -0.117620327924074
      2187               1074.4   -0.142591011046894
      2188               1074.8   -0.122952232243053
      2189               1075.2   -0.130262490200748
      2190               1075.6   -0.139309839158291
      2191                 1076    -0.10579845861955
      2192               1076.4   -0.119405671451696
      2193               1076.8   -0.124834080826222
      2194               1077.2   -0.147802284046439
      2195               1077.6   -0.136004541005802
      2196                 1078   -0.115955615715886
      2197               1078.4   -0.129659333603578
      2198               1078.8   -0.157862936087227
      2199               1079.2   -0.110165312383058
      2200               1079.6    -0.12649879303441
      2201                 1080   -0.125557868742825
      2202               1080.4   -0.140588531144291
      2203               1080.8   -0.147295632504816
      2204               1081.2   -0.117740959243508
      2205               1081.6   -0.145534415241081
      2206                 1082   -0.142759894894101
      2207               1082.4   -0.121577035201506
      2208               1082.8   -0.122590338284751
      2209               1083.2   -0.118512999687885
      2210               1083.6   -0.133181768131048
      2211                 1084   -0.133181768131048
      2212               1084.4   -0.127536222381541
      2213               1084.8     -0.1188507673823
      2214               1085.2   -0.145703299088289
      2215               1085.6    -0.13279574790886
      2216                 1086   -0.143194167644063
      2217               1086.4   -0.129852343714672
      2218               1086.8    -0.11404964086883
      2219               1087.2   -0.122783348395845
      2220               1087.6   -0.149877142740702
      2221                 1088   -0.134122692422633
      2222               1088.4   -0.132819874172747
      2223               1088.8   -0.135087742978104
      2224               1089.2   -0.124737575770674
      2225               1089.6   -0.133398904506029
      2226                 1090   -0.148236556796401
      2227               1090.4   -0.119646934090563
      2228               1090.8   -0.135063616714217
      2229               1091.2    -0.13774163200565
      2230               1091.6   -0.130600257895163
      2231                 1092   -0.128573651728673
      2232               1092.4   -0.143097662588516
      2233               1092.8   -0.137162601672368
      2234               1093.2   -0.143507809074591
      2235               1093.6   -0.137717505741764
      2236                 1094   -0.141746591810856
      2237               1094.4   -0.121890676632034
      2238               1094.8   -0.138923818936103
      2239               1095.2   -0.126281656659429
      2240               1095.6   -0.121456403882072
      2241                 1096   -0.111661140744038
      2242               1096.4   -0.134339828797614
      2243               1096.8   -0.142808147421875
      2244               1097.2   -0.143869703032893
      2245               1097.6    -0.13759687442233
      2246                 1098   -0.109103756772039
      2247               1098.4    -0.13151705592286
      2248               1098.8   -0.141939601921951
      2249               1099.2  -0.0901405133570281
      2250               1099.6   -0.129152682061956
      2251                 1100   -0.136680076394632
      2252               1100.4   -0.150335541754551
      2253               1100.8   -0.126764181937164
      2254               1101.2   -0.116848287479697
      2255               1101.6   -0.120636110909921
      2256                 1102   -0.134846480339236
      2257               1102.4    -0.14044377356097
      2258               1102.8    -0.10572607982789
      2259               1103.2   -0.128235884034258
      2260               1103.6     -0.1453172788661
      2261                 1104   -0.139044450255537
      2262               1104.4   -0.137427990575122
      2263               1104.8   -0.135329005616972
      2264               1105.2   -0.138320662338933
      2265               1105.6   -0.143411304019044
      2266                 1106   -0.136173424853009
      2267               1106.4   -0.121408151354298
      2268               1106.8   -0.134074439894859
      2269               1107.2   -0.131251667020106
      2270               1107.6   -0.133326525714369
      2271                 1108   -0.124158545437392
      2272               1108.4   -0.130141858881314
      2273               1108.8   -0.114411534827132
      2274               1109.2   -0.111178615466303
      2275               1109.6   -0.138779061352782
      2276                 1110   -0.131275793283993
      2277               1110.4   -0.140202510922102
      2278               1110.8   -0.123579515104109
      2279               1111.2   -0.110020554799737
      2280               1111.6    -0.12041897453494
      2281                 1112   -0.116944792535244
      2282               1112.4   -0.119285040132262
      2283               1112.8   -0.139937122019348
      2284               1113.2    -0.14876733460191
      2285               1113.6   -0.142808147421875
      2286                 1114   -0.129659333603578
      2287               1114.4   -0.141963728185837
      2288               1114.8   -0.127656853700975
      2289               1115.2   -0.115448964174263
      2290               1115.6   -0.151565981212777
      2291                 1116   -0.142808147421875
      2292               1116.4   -0.107318413244417
      2293               1116.8   -0.146330581949345
      2294               1117.2   -0.147898789101986
      2295               1117.6   -0.128501272937013
      2296                 1118   -0.134846480339236
      2297               1118.4  -0.0860631747601619
      2298               1118.8   -0.116486393521395
      2299               1119.2   -0.147054369865948
      2300               1119.6   -0.132313222631124
      2301                 1120   -0.134315702533727
      2302               1120.4   -0.149394617462966
      2303               1120.8   -0.145775677879949
      2304               1121.2   -0.118633631007318
      2305               1121.6   -0.148236556796401
      2306                 1122   -0.143724945449572
      2307               1122.4    -0.12859777799256
      2308               1122.8   -0.117258433965772
      2309               1123.2   -0.151011077143381
      2310               1123.6   -0.127584474909315
      2311                 1124   -0.132578611533879
      2312               1124.4    -0.13286812670052
      2313               1124.8   -0.150480299337872
      2314               1125.2    -0.11547309043815
      2315               1125.6   -0.142204990824705
      2316                 1126   -0.126691803145504
      2317               1126.4   -0.115111196479848
      2318               1126.8   -0.152772294407116
      2319               1127.2   -0.135908035950255
      2320               1127.6   -0.130817394270144
      2321                 1128   -0.115328332854829
      2322               1128.4   -0.118440620896224
      2323               1128.8   -0.150456173073985
      2324               1129.2   -0.132554485269992
      2325               1129.6   -0.132506232742219
      2326                 1130   -0.123603641367996
      2327               1130.4   -0.131951328672823
      2328               1130.8   -0.121287520034865
      2329               1131.2   -0.135715025839161
      2330               1131.6    -0.14119168774146
      2331                 1132   -0.110816721508001
      2332               1132.4   -0.125750878853919
      2333               1132.8   -0.147609273935344
      2334               1133.2   -0.130358995256295
      2335               1133.6   -0.105581322244569
      2336                 1134   -0.153954481337568
      2337               1134.4   -0.134315702533727
      2338               1134.8   -0.139309839158291
      2339               1135.2   -0.107945696105474
      2340               1135.6    -0.13489473286701
      2341                 1136   -0.120081206840525
      2342               1136.4   -0.107728559730493
      2343               1136.8   -0.132964631756067
      2344               1137.2   -0.124882333353995
      2345               1137.6   -0.113060464049472
      2346                 1138   -0.137838137061197
      2347               1138.4   -0.126619424353844
      2348               1138.8   -0.123265873673581
      2349               1139.2   -0.126667676881617
      2350               1139.6   -0.101383352328269
      2351                 1140   -0.126112772812221
      2352               1140.4   -0.130552005367389
      2353               1140.8   -0.118030474410149
      2354               1141.2   -0.132337348895011
      2355               1141.6   -0.114604544938226
      2356                 1142   -0.126933065784372
      2357               1142.4   -0.127801611284296
      2358               1142.8   -0.121142762451544
      2359               1143.2   -0.127439717325994
      2360               1143.6   -0.115135322743735
      2361                 1144   -0.114363282299358
      2362               1144.4   -0.131951328672823
      2363               1144.8   -0.126185151603881
      2364               1145.2   -0.139961248283234
      2365               1145.6   -0.114097893396603
      2366                 1146   -0.131685939770068
      2367               1146.4    -0.13137229833954
      2368               1146.8   -0.107993948633247
      2369               1147.2   -0.111082110410756
      2370               1147.6    -0.13766925321399
      2371                 1148   -0.135473763200293
      2372               1148.4   -0.147705778990892
      2373               1148.8  -0.0994049986895527
      2374               1149.2    -0.11607624703532
      2375               1149.6   -0.117885716826828
      2376                 1150   -0.148067672949193
      2377               1150.4   -0.111540509424604
      2378               1150.8   -0.133326525714369
      2379               1151.2   -0.166717274933676
      2380               1151.6   -0.135304879353085
      2381                 1152   -0.119212661340601
      2382               1152.4    -0.10714952939721
      2383               1152.8   -0.133736672200444
      2384               1153.2   -0.114459787354905
      2385               1153.6   -0.118561252215658
      2386                 1154   -0.134532838908708
      2387               1154.4   -0.123555388840222
      2388               1154.8   -0.137645126950103
      2389               1155.2   -0.130576131631276
      2390               1155.6   -0.128935545686975
      2391                 1156   -0.143170041380176
      2392               1156.4   -0.144376354574516
      2393               1156.8   -0.134267450005954
      2394               1157.2   -0.142591011046894
      2395               1157.6     -0.1356426470475
      2396                 1158   -0.151445349893343
      2397               1158.4   -0.106667004119474
      2398               1158.8   -0.150456173073985
      2399               1159.2   -0.136873086505726
      2400               1159.6   -0.135280753089199
      2401                 1160    -0.13286812670052
      2402               1160.4   -0.131275793283993
      2403               1160.8   -0.124448060604033
      2404               1161.2   -0.109224388091473
      2405               1161.6   -0.149804763949042
      2406                 1162   -0.101914130133778
      2407               1162.4    -0.15289292572655
      2408               1162.8    -0.11696891879913
      2409               1163.2   -0.125654373798372
      2410               1163.6   -0.117837464299055
      2411                 1164   -0.112216044813434
      2412               1164.4   -0.129997101297993
      2413               1164.8   -0.128863166895314
      2414               1165.2   -0.122059560479242
      2415               1165.6   -0.151155834726702
      2416                 1166   -0.130358995256295
      2417               1166.4   -0.109296766883134
      2418               1166.8   -0.122083686743128
      2419               1167.2   -0.138248283547273
      2420               1167.6   -0.128091126450937
      2421                 1168   -0.130745015478483
      2422               1168.4   -0.117716832979621
      2423               1168.8   -0.144689996005044
      2424               1169.2   -0.115617848021471
      2425               1169.6   -0.111830024591246
      2426                 1170   -0.132264970103351
      2427               1170.4    -0.12251795949309
      2428               1170.8   -0.128621904256447
      2429               1171.2   -0.129442197228597
      2430               1171.6   -0.146427087004892
      2431                 1172   -0.129683459867465
      2432               1172.4   -0.131251667020106
      2433               1172.8  -0.0950863974538186
      2434               1173.2   -0.116414014729734
      2435               1173.6   -0.134798227811463
      2436                 1174   -0.114363282299358
      2437               1174.4   -0.114556292410452
      2438               1174.8   -0.108524726438757
      2439               1175.2   -0.102975685744797
      2440               1175.6   -0.121890676632034
      2441                 1176    -0.12582325764558
      2442               1176.4   -0.142204990824705
      2443               1176.8   -0.129997101297993
      2444               1177.2   -0.114315029771584
      2445               1177.6   -0.144038586880101
      2446                 1178   -0.126305782923315
      2447               1178.4   -0.108790115341511
      2448               1178.8   -0.118681883535092
      2449               1179.2   -0.122397328173657
      2450               1179.6   -0.127873990075956
      2451                 1180   -0.112071287230114
      2452               1180.4   -0.150359668018438
      2453               1180.8   -0.119453923979469
      2454               1181.2   -0.115280080327056
      2455               1181.6   -0.119646934090563
      2456                 1182   -0.159720658406509
      2457               1182.4   -0.132988758019954
      2458               1182.8   -0.125992141492787
      2459               1183.2    -0.11547309043815
      2460               1183.6   -0.113349979216113
      2461                 1184   -0.123169368618034
      2462               1184.4   -0.150456173073985
      2463               1184.8    -0.14538965765776
      2464               1185.2   -0.127294959742673
      2465               1185.6   -0.113422358007773
      2466                 1186    -0.11486993384098
      2467               1186.4   -0.109538029522001
      2468               1186.8   -0.135956288478028
      2469               1187.2   -0.136269929908557
      2470               1187.6    -0.10992404974419
      2471                 1188   -0.129056177006409
      2472               1188.4   -0.114266777243811
      2473               1188.8   -0.126426414242749
      2474               1189.2   -0.113108716577245
      2475               1189.6   -0.134436333853161
      2476                 1190   -0.134363955061501
      2477               1190.4   -0.134195071214293
      2478               1190.8   -0.134508712644822
      2479               1191.2   -0.109007251716492
      2480               1191.6   -0.109055504244266
      2481                 1192   -0.139551101797159
      2482               1192.4   -0.115931489451999
      2483               1192.8    -0.10722190818887
      2484               1193.2   -0.124858207090108
      2485               1193.6   -0.137403864311235
      2486                 1194   -0.122180191798676
      2487               1194.4    -0.13204783372837
      2488               1194.8   -0.116655277368602
      2489               1195.2   -0.131999581200596
      2490               1195.6   -0.145775677879949
      2491                 1196   -0.137886389588971
      2492               1196.4   -0.129490449756371
      2493               1196.8   -0.112577938771736
      2494               1197.2   -0.109948176008077
      2495               1197.6   -0.131251667020106
      2496                 1198  -0.0940007155789134
      2497               1198.4   -0.116607024840829
      2498               1198.8   -0.125364858631731
      2499               1199.2   -0.126064520284448
      2500               1199.6   -0.109127883035926
      2501                 1200   -0.130889773061804
      2502               1200.4   -0.113012211521698
      2503               1200.8     -0.1465959708521
      2504               1201.2   -0.122710969604185
      2505               1201.6   -0.113542989327207
      2506                 1202   -0.135449636936406
      2507               1202.4    -0.12386903027075
      2508               1202.8   -0.133181768131048
      2509               1203.2   -0.111540509424604
      2510               1203.6   -0.117282560229659
      2511                 1204    -0.13414681868652
      2512               1204.4   -0.133423030769916
      2513               1204.8   -0.133205894394935
      2514               1205.2   -0.122735095868072
      2515               1205.6  -0.0779084975664293
      2516                 1206   -0.129442197228597
      2517               1206.4   -0.127680979964862
      2518               1206.8     -0.1217700453126
      2519               1207.2   -0.113832504493849
      2520               1207.6   -0.146161698102138
      2521                 1208   -0.109538029522001
      2522               1208.4   -0.112143666021774
      2523               1208.8   -0.123072863562487
      2524               1209.2    -0.14592043546327
      2525               1209.6    -0.13069676295071
      2526                 1210   -0.105894963675097
      2527               1210.4   -0.136583571339085
      2528               1210.8   -0.115521342965924
      2529               1211.2   -0.124713449506788
      2530               1211.6   -0.114652797465999
      2531                 1212   -0.121721792784827
      2532               1212.4   -0.156318855198473
      2533               1212.8   -0.124520439395693
      2534               1213.2   -0.126884813256598
      2535               1213.6   -0.142132612033045
      2536                 1214   -0.131251667020106
      2537               1214.4   -0.152917051990437
      2538               1214.8   -0.117017171326904
      2539               1215.2   -0.124665196979014
      2540               1215.6    -0.16256755754515
      2541                 1216   -0.130793268006257
      2542               1216.4    -0.12094975234045
      2543               1216.8   -0.109079630508153
      2544               1217.2   -0.118657757271205
      2545               1217.6   -0.118223484521243
      2546                 1218   -0.108814241605398
      2547               1218.4   -0.129659333603578
      2548               1218.8  -0.0959790692176296
      2549               1219.2   -0.112843327674491
      2550               1219.6   -0.104013115091928
      2551                 1220   -0.111926529646793
      2552               1220.4   -0.128766661839767
      2553               1220.8   -0.124592818187354
      2554               1221.2   -0.107125403133323
      2555               1221.6   -0.123265873673581
      2556                 1222   -0.111709393271812
      2557               1222.4   -0.118754262326752
      2558               1222.8   -0.136897212769613
      2559               1223.2   -0.127970495131503
      2560               1223.6    -0.08360229584371
      2561                 1224   -0.145148395018893
      2562               1224.4   -0.118464747160111
      2563               1224.8   -0.134074439894859
      2564               1225.2     -0.1230487372986
      2565               1225.6   -0.100804321994986
      2566                 1226   -0.142591011046894
      2567               1226.4   -0.147802284046439
      2568               1226.8   -0.122204318062562
      2569               1227.2   -0.121914802895921
      2570               1227.6   -0.110840847771888
      2571                 1228   -0.118802514854526
      2572               1228.4   -0.125533742478938
      2573               1228.8   -0.123096989826373
      2574               1229.2   -0.131155161964559
      2575               1229.6   -0.126161025339995
      2576                 1230   -0.136728328922405
      2577               1230.4   -0.117958095618489
      2578               1230.8   -0.149756511421268
      2579               1231.2  -0.0938559579955927
      2580               1231.6    -0.11824761078513
      2581                 1232   -0.132554485269992
      2582               1232.4   -0.119646934090563
      2583               1232.8   -0.105508943452909
      2584               1233.2  -0.0873177404822746
      2585               1233.6   -0.144086839407874
      2586                 1234   -0.122349075645883
      2587               1234.4  -0.0956654277871014
      2588               1234.8   -0.110358322494152
      2589               1235.2   -0.115255954063169
      2590               1235.6   -0.123507136312449
      2591                 1236   -0.107945696105474
      2592               1236.4   -0.139213334102744
      2593               1236.8   -0.112867453938377
      2594               1237.2   -0.147609273935344
      2595               1237.6   -0.103795978716947
      2596                 1238   -0.117017171326904
      2597               1238.4  -0.0951346499815922
      2598               1238.8   -0.129104429534182
      2599               1239.2    -0.11974343914611
      2600               1239.6   -0.103795978716947
      2601                 1240   -0.112819201410604
      2602               1240.4   -0.100828448258873
      2603               1240.8   -0.123941409062411
      2604               1241.2   -0.121408151354298
      2605               1241.6  -0.0890789577460097
      2606                 1242   -0.090598912370877
      2607               1242.4   -0.116920666271357
      2608               1242.8   -0.108162832480455
      2609               1243.2   -0.111444004369057
      2610               1243.6   -0.121166888715431
      2611                 1244   -0.126112772812221
      2612               1244.4   -0.114242650979924
      2613               1244.8   -0.117354939021319
      2614               1245.2   -0.106063847522305
      2615               1245.6  -0.0965098470231388
      2616                 1246   -0.125775005117806
      2617               1246.4   -0.112674443827283
      2618               1246.8   -0.105846711147324
      2619               1247.2   -0.104640397952985
      2620               1247.6   -0.112312549868981
      2621                 1248    -0.11547309043815
      2622               1248.4   -0.123627767631883
      2623               1248.8  -0.0883310435655194
      2624               1249.2   -0.154967784420813
      2625               1249.6  -0.0990189784673642
      2626                 1250   -0.110575458869133
      2627               1250.4    -0.10647399400838
      2628               1250.8   -0.091491584134688
      2629               1251.2   -0.103120443328117
      2630               1251.6   -0.128428894145352
      2631                 1252   -0.116607024840829
      2632               1252.4  -0.0998633977034016
      2633               1252.8   -0.113036337785585
      2634               1253.2   -0.123145242354147
      2635               1253.6   -0.130141858881314
      2636                 1254   -0.105508943452909
      2637               1254.4   -0.108331716327662
      2638               1254.8   -0.133881429783765
      2639               1255.2  -0.0988018420923831
      2640               1255.6   -0.108669484022077
      2641                 1256   -0.119188535076714
      2642               1256.4   -0.104278503994683
      2643               1256.8   -0.104230251466909
      2644               1257.2   -0.119333292660035
      2645               1257.6  -0.0957619328426485
      2646                 1258   -0.102637918050382
      2647               1258.4   -0.131541182186747
      2648               1258.8   -0.102662044314268
      2649               1259.2   -0.120225964423846
      2650               1259.6   -0.117403191549093
      2651                 1260   -0.104471514105777
      2652               1260.4   -0.114749302521546
      2653               1260.8  -0.0961720793287238
      2654               1261.2   -0.111371625577397
      2655               1261.6   -0.127656853700975
      2656                 1262   -0.121335772562638
      2657               1262.4  -0.0900681345653678
      2658               1262.8   -0.095930816689856
      2659               1263.2  -0.0993326198978923
      2660               1263.6  -0.0964615944953652
      2661                 1264  -0.0901405133570281
      2662               1264.4   -0.100008155286722
      2663               1264.8    -0.13009360635354
      2664               1265.2   -0.110816721508001
      2665               1265.6   -0.115038817688188
      2666                 1266   -0.073831158969563
      2667               1266.4   -0.108910746660945
      2668               1266.8  -0.0971612561480819
      2669               1267.2   -0.130648510422936
      2670               1267.6   -0.105436564661248
      2671                 1268    -0.11330172668834
      2672               1268.4  -0.0945797459121961
      2673               1268.8   -0.115834984396452
      2674               1269.2   -0.104954039383513
      2675               1269.6  -0.0927461498568007
      2676                 1270   -0.110261817438605
      2677               1270.4   -0.117306686493545
      2678               1270.8  -0.0969923723008744
      2679               1271.2   -0.113953135813283
      2680               1271.6   -0.095038144926045
      2681                 1272   -0.106112100050078
      2682               1272.4   -0.122059560479242
      2683               1272.8    -0.10362709486974
      2684               1273.2   -0.115328332854829
      2685               1273.6  -0.0940730943705737
      2686                 1274  -0.0914674578708012
      2687               1274.4   -0.102758549369815
      2688               1274.8   -0.105701953564003
      2689               1275.2   -0.109489776994228
      2690               1275.6  -0.0818652048438617
      2691                 1276  -0.0964133419675916
      2692               1276.4   -0.129900596242446
      2693               1276.8   -0.118706009798979
      2694               1277.2  -0.0993567461617791
      2695               1277.6  -0.0976679076897043
      2696                 1278   -0.113615368118868
      2697               1278.4   -0.102396655411514
      2698               1278.8   -0.112143666021774
      2699               1279.2  -0.0884758011488401
      2700               1279.6  -0.0863044373990297
      2701                 1280  -0.0916122154541219
      2702               1280.4   -0.109007251716492
      2703               1280.8    -0.10032179671725
      2704               1281.2   -0.101335099800495
      2705               1281.6   -0.106715256647248
      2706                 1282  -0.0760025227193735
      2707               1282.4  -0.0881380334544252
      2708               1282.8    -0.11262619129951
      2709               1283.2  -0.0884034223571798
      2710               1283.6   -0.095038144926045
      2711                 1284  -0.0815756896772203
      2712               1284.4  -0.0815515634133335
      2713               1284.8  -0.0831197705659744
      2714               1285.2   -0.108548852702643
      2715               1285.6   -0.117692706715734
      2716                 1286  -0.0945314933844226
      2717               1286.4   -0.108018074897134
      2718               1286.8  -0.0958101853704221
      2719               1287.2   -0.106715256647248
      2720               1287.6  -0.0959066904259692
      2721                 1288   -0.101142089689401
      2722               1288.4   -0.112795075146717
      2723               1288.8  -0.0938559579955927
      2724               1289.2   -0.104471514105777
      2725               1289.6  -0.0851705029963509
      2726                 1290  -0.0977161602174779
      2727               1290.4    -0.10857297896653
      2728               1290.8  -0.0735898963306952
      2729               1291.2  -0.0986570845090624
      2730               1291.6   -0.106739382911135
      2731                 1292  -0.0934699377734041
      2732               1292.4  -0.0966546046064595
      2733               1292.8   -0.119526302771129
      2734               1293.2   -0.111444004369057
      2735               1293.6   -0.106425741480606
      2736                 1294   -0.088717063787708
      2737               1294.4  -0.0996462613284205
      2738               1294.8   -0.101721120022684
      2739               1295.2   -0.123362378729128
      2740               1295.6  -0.0897544931348396
      2741                 1296  -0.0966787308703463
      2742               1296.4  -0.0897062406070661
      2743               1296.8  -0.0935423165650645
      2744               1297.2     -0.1272467072149
      2745               1297.6  -0.0979332965924589
      2746                 1298   -0.111805898327359
      2747               1298.4  -0.0828061291354462
      2748               1298.8  -0.0789941794413345
      2749               1299.2  -0.0757130075527321
      2750               1299.6   -0.088934200162689
      2751                 1300   -0.108524726438757
      2752               1300.4   -0.105484817189022
      2753               1300.8  -0.0981745592313268
      2754               1301.2   -0.120394848271054
      2755               1301.6  -0.0876313819128027
      2756                 1302   -0.109706913369209
      2757               1302.4  -0.0951105237177054
      2758               1302.8  -0.0940248418428002
      2759               1303.2   -0.121456403882072
      2760               1303.6   -0.111540509424604
      2761                 1304   -0.101624614967137
      2762               1304.4  -0.0773535934970333
      2763               1304.8   -0.103602968605853
      2764               1305.2  -0.0776913611914483
      2765               1305.6  -0.0922877508429518
      2766                 1306  -0.0940730943705737
      2767               1306.4   -0.120780868493242
      2768               1306.8   -0.103072190800344
      2769               1307.2   -0.098367569342421
      2770               1307.6  -0.0926737710651403
      2771                 1308   -0.117306686493545
      2772               1308.4  -0.0753511135944304
      2773               1308.8   -0.109538029522001
      2774               1309.2  -0.0964374682314784
      2775               1309.6  -0.0958825641620824
      2776                 1310  -0.0916363417180087
      2777               1310.4   -0.103289327175325
      2778               1310.8  -0.0900681345653678
      2779               1311.2     -0.0898268719265
      2780               1311.6   -0.102444907939287
      2781                 1312  -0.0944591145927622
      2782               1312.4   -0.083385159468729
      2783               1312.8   -0.100611311883892
      2784               1313.2  -0.0930597912873288
      2785               1313.6   -0.101817625078231
      2786                 1314   -0.112071287230114
      2787               1314.4  -0.0657729868313776
      2788               1314.8  -0.0657247343036041
      2789               1315.2  -0.0907919224819713
      2790               1315.6   -0.102034761453212
      2791                 1316  -0.0873901192739349
      2792               1316.4   -0.100080534078383
      2793               1316.8  -0.0904782810514431
      2794               1317.2  -0.0981986854952136
      2795               1317.6   -0.104978165647399
      2796                 1318  -0.0897786193987264
      2797               1318.4  -0.0938800842594795
      2798               1318.8  -0.0916604679818954
      2799               1319.2  -0.0930597912873288
      2800               1319.6   -0.105243554550154
      2801                 1320   -0.108524726438757
      2802               1320.4  -0.0898992507181603
      2803               1320.8   -0.108428221383209
      2804               1321.2   -0.098367569342421
      2805               1321.6  -0.0785116541635989
      2806                 1322   -0.123217621145807
      2807               1322.4  -0.0857736595935205
      2808               1322.8  -0.0933975589817438
      2809               1323.2  -0.0988018420923831
      2810               1323.6   -0.112746822618944
      2811                 1324  -0.0716356689558658
      2812               1324.4  -0.0748685883166947
      2813               1324.8  -0.0935664428289513
      2814               1325.2  -0.0953035338287996
      2815               1325.6  -0.0779084975664293
      2816                 1326  -0.0657247343036041
      2817               1326.4  -0.0930839175512156
      2818               1326.8  -0.0704293557615267
      2819               1327.2  -0.0967752359258934
      2820               1327.6  -0.0894649779681982
      2821                 1328  -0.0979815491202325
      2822               1328.4   -0.099477377481213
      2823               1328.8  -0.0846638514547285
      2824               1329.2  -0.0699950830115646
      2825               1329.6   -0.103265200911438
      2826                 1330  -0.0823236038577106
      2827               1330.4  -0.0980539279118929
      2828               1330.8  -0.0601274410818705
      2829               1331.2  -0.0967993621897802
      2830               1331.6  -0.0765333005248827
      2831                 1332  -0.0906471648986506
      2832               1332.4  -0.0919017306207633
      2833               1332.8  -0.0927944023845742
      2834               1333.2   -0.100032281550609
      2835               1333.6   -0.101576362439363
      2836                 1334   -0.061623269442851
      2837               1334.4  -0.0828061291354462
      2838               1334.8  -0.0856530282740866
      2839               1335.2   -0.117017171326904
      2840               1335.6  -0.0871971091628407
      2841                 1336   -0.101310973536609
      2842               1336.4  -0.0923601296346122
      2843               1336.8  -0.0834575382603893
      2844               1337.2  -0.0991878623145716
      2845               1337.6    -0.08915133653767
      2846                 1338  -0.0793560733996363
      2847               1338.4   -0.113639494382754
      2848               1338.8  -0.0925290134818196
      2849               1339.2   -0.086714583885105
      2850               1339.6   -0.103530589814193
      2851                 1340   -0.099260241106232
      2852               1340.4  -0.0959066904259692
      2853               1340.8  -0.0858701646490676
      2854               1341.2   -0.061068365373455
      2855               1341.6    -0.08082777549673
      2856                 1342  -0.0648561888036799
      2857               1342.4  -0.0642289059426235
      2858               1342.8  -0.0774500985525804
      2859               1343.2  -0.0800798613162398
      2860               1343.6  -0.0791871895524288
      2861                 1344   -0.090598912370877
      2862               1344.4   -0.102083013980986
      2863               1344.8  -0.0806588916495226
      2864               1345.2   -0.100370049245024
      2865               1345.6   -0.111492256896831
      2866                 1346  -0.0737105276501291
      2867               1346.4  -0.0840365685936721
      2868               1346.8  -0.0934458115095174
      2869               1347.2   -0.078608159219146
      2870               1347.6  -0.0795249572468438
      2871                 1348  -0.0806588916495226
      2872               1348.4   -0.109393271938681
      2873               1348.8  -0.0804417552745415
      2874               1349.2  -0.0940730943705737
      2875               1349.6  -0.0666656585951886
      2876                 1350  -0.0820099624271824
      2877               1350.4  -0.0895614830237454
      2878               1350.8  -0.0952794075649128
      2879               1351.2  -0.0727696033585446
      2880               1351.6  -0.0614543855956435
      2881                 1352  -0.0862079323434826
      2882               1352.4  -0.0834092857326158
      2883               1352.8  -0.0735175175390349
      2884               1353.2  -0.0913227002874805
      2885               1353.6  -0.0542888852212691
      2886                 1354  -0.0378106469865965
      2887               1354.4   -0.085387639371332
      2888               1354.8  -0.0636016230815672
      2889               1355.2   -0.103820104980834
      2890               1355.6  -0.0836746746353704
      2891                 1356    -0.05863161272089
      2892               1356.4  -0.0754476186499775
      2893               1356.8  -0.0635774968176804
      2894               1357.2  -0.0823959826493709
      2895               1357.6    -0.09815043296744
      2896                 1358  -0.0963650894398181
      2897               1358.4   -0.069391926414395
      2898               1358.8   -0.092263624579065
      2899               1359.2   -0.084157199913106
      2900               1359.6  -0.0900681345653678
      2901                 1360  -0.0768710682192977
      2902               1360.4  -0.0712737749975641
      2903               1360.8  -0.0815998159411071
      2904               1361.2  -0.0836505483714836
      2905               1361.6  -0.0764126692054488
      2906                 1362  -0.0950140186621583
      2907               1362.4  -0.0765091742609959
      2908               1362.8  -0.0651457039703213
      2909               1363.2  -0.0793078208718627
      2910               1363.6  -0.0754234923860907
      2911                 1364  -0.0646873049564724
      2912               1364.4  -0.0657247343036041
      2913               1364.8   -0.090936680065292
      2914               1365.2  -0.0795490835107305
      2915               1365.6  -0.0772329621775994
      2916                 1366  -0.0820099624271824
      2917               1366.4  -0.0645907999009253
      2918               1366.8  -0.0786322854830328
      2919               1367.2  -0.0642289059426235
      2920               1367.6  -0.0629019614288505
      2921                 1368  -0.0676307091506599
      2922               1368.4  -0.0802246188995605
      2923               1368.8  -0.0677995929978674
      2924               1369.2  -0.0894649779681982
      2925               1369.6  -0.0886929375238212
      2926                 1370  -0.0708636285114888
      2927               1370.4  -0.0713461537892244
      2928               1370.8  -0.0814068058300128
      2929               1371.2  -0.0768710682192977
      2930               1371.6  -0.0803935027467679
      2931                 1372   -0.073831158969563
      2932               1372.4  -0.0869558465239728
      2933               1372.8  -0.0552298095128536
      2934               1373.2   -0.069174790039414
      2935               1373.6  -0.0732762549001671
      2936                 1374    -0.06418065341485
      2937               1374.4  -0.0811414169272582
      2938               1374.8  -0.0714185325808848
      2939               1375.2  -0.0799833562606926
      2940               1375.6  -0.0823959826493709
      2941                 1376  -0.0740965478723177
      2942               1376.4  -0.0854600181629923
      2943               1376.8  -0.0805141340662019
      2944               1377.2  -0.0624918149427752
      2945               1377.6  -0.0698503254282439
      2946                 1378  -0.0713220275253376
      2947               1378.4  -0.0588004965680974
      2948               1378.8  -0.0939524630511398
      2949               1379.2  -0.0869558465239728
      2950               1379.6  -0.0560259762211174
      2951                 1380  -0.0576665621654187
      2952               1380.4  -0.0528895619158357
      2953               1380.8  -0.0960514480092899
      2954               1381.2  -0.0606582188873797
      2955               1381.6  -0.0551333044573065
      2956                 1382  -0.0859666697046147
      2957               1382.4  -0.0598137996513423
      2958               1382.8    -0.08082777549673
      2959               1383.2  -0.0650974514425477
      2960               1383.6   -0.071611542691979
      2961                 1384  -0.0518280063048173
      2962               1384.4  -0.0635292442899068
      2963               1384.8  -0.0405369148058029
      2964               1385.2  -0.0858942909129544
      2965               1385.6  -0.0711048911503566
      2966                 1386    -0.05863161272089
      2967               1386.4  -0.0637705069287747
      2968               1386.8  -0.0837229271631439
      2969               1387.2  -0.0908884275375184
      2970               1387.6  -0.0896821143431793
      2971                 1388  -0.0551333044573065
      2972               1388.4  -0.0689094011366594
      2973               1388.8  -0.0646873049564724
      2974               1389.2  -0.0870282253156332
      2975               1389.6  -0.0788011693302403
      2976                 1390  -0.0781015076775236
      2977               1390.4  -0.0526241730130811
      2978               1390.8  -0.0445660008748957
      2979               1391.2   -0.067172310136811
      2980               1391.6  -0.0475335313329699
      2981                 1392  -0.0615991431789642
      2982               1392.4  -0.0608271027345872
      2983               1392.8  -0.0782221389969575
      2984               1393.2  -0.0583662238181353
      2985               1393.6  -0.0668586687062828
      2986                 1394  -0.0563154913877588
      2987               1394.4  -0.0624918149427752
      2988               1394.8  -0.0623470573594545
      2989               1395.2   -0.086159679815709
      2990               1395.6  -0.0666415323313018
      2991                 1396  -0.0606823451512665
      2992               1396.4  -0.0685716334422444
      2993               1396.8   -0.049415379916139
      2994               1397.2  -0.0781497602052972
      2995               1397.6  -0.0629502139566241
      2996                 1398  -0.0683303708033766
      2997               1398.4  -0.0514178598187419
      2998               1398.8  -0.0414295865696139
      2999               1399.2  -0.0838676847464646
      3000               1399.6  -0.0689335274005462
      3001                 1400  -0.0450967786804049
      3002               1400.4  -0.0419844906390099
      3003               1400.8  -0.0797420936218248
      3004               1401.2  -0.0806830179134093
      3005               1401.6  -0.0661348807896794
      3006                 1402  -0.0765091742609959
      3007               1402.4  -0.0861355535518222
      3008               1402.8  -0.0650009463870006
      3009               1403.2  -0.0758577651360528
      3010               1403.6  -0.0721423204974883
      3011                 1404  -0.0720940679697147
      3012               1404.4  -0.0843502100242003
      3013               1404.8  -0.0553263145684007
      3014               1405.2   -0.050525188054931
      3015               1405.6   -0.071056638622583
      3016                 1406  -0.0633362341788126
      3017               1406.4  -0.0607547239429268
      3018               1406.8  -0.0668827949701696
      3019               1407.2  -0.0401026420558409
      3020               1407.6  -0.0688128960811123
      3021                 1408  -0.0748685883166947
      3022               1408.4   -0.080055735052353
      3023               1408.8  -0.0904782810514431
      3024               1409.2  -0.0801039875801265
      3025               1409.6  -0.0496083900272332
      3026                 1410  -0.0397166218336523
      3027               1410.4  -0.0686440122339048
      3028               1410.8  -0.0564602489710795
      3029               1411.2  -0.0651457039703213
      3030               1411.6  -0.0744343155667326
      3031                 1412  -0.0580525823876072
      3032               1412.4  -0.0754958711777511
      3033               1412.8  -0.0525759204853075
      3034               1413.2  -0.0427806573472737
      3035               1413.6  -0.0805141340662019
      3036                 1414  -0.0681856132200559
      3037               1414.4  -0.0748927145805815
      3038               1414.8  -0.0649285675953402
      3039               1415.2  -0.0465202282497251
      3040               1415.6  -0.0754717449138643
      3041                 1416  -0.0572564156793434
      3042               1416.4  -0.0841330736492193
      3043               1416.8  -0.0782221389969575
      3044               1417.2  -0.0629502139566241
      3045               1417.6  -0.0482814455134602
      3046                 1418  -0.0628054563733034
      3047               1418.4  -0.0639635170398689
      3048               1418.8  -0.0644701685814914
      3049               1419.2   -0.067172310136811
      3050               1419.6  -0.0551091781934197
      3051                 1420  -0.0569910267765887
      3052               1420.4   -0.051852132568704
      3053               1420.8  -0.0572322894154566
      3054               1421.2  -0.0602239461374176
      3055               1421.6  -0.0368214701672384
      3056                 1422  -0.0430460462500283
      3057               1422.4  -0.0739035377612234
      3058               1422.8  -0.0762196590943545
      3059               1423.2  -0.0653387140814155
      3060               1423.6  -0.0667621636507357
      3061                 1424  -0.0542888852212691
      3062               1424.4   -0.053516844776892
      3063               1424.8  -0.0377141419310494
      3064               1425.2  -0.0574976783182112
      3065               1425.6  -0.0344329700424469
      3066                 1426  -0.0731073710529596
      3067               1426.4  -0.0434079402083301
      3068               1426.8  -0.0620816684566999
      3069               1427.2  -0.0547955367628915
      3070               1427.6  -0.0723835831363561
      3071                 1428  -0.0609959865817947
      3072               1428.4  -0.0506940719021385
      3073               1428.8  -0.0746031994139401
      3074               1429.2  -0.0730349922612992
      3075               1429.6  -0.0579319510681733
      3076                 1430  -0.0800316087884662
      3077               1430.4  -0.0480401828745924
      3078               1430.8  -0.0321651012370894
      3079               1431.2  -0.0766056793165431
      3080               1431.6  -0.0637946331926615
      3081                 1432  -0.0468338696802532
      3082               1432.4  -0.0442523594443675
      3083               1432.8  -0.0491982435411579
      3084               1433.2  -0.0560501024850042
      3085               1433.6  -0.0487639707911958
      3086                 1434  -0.0637222544010011
      3087               1434.4  -0.0540958751101748
      3088               1434.8   -0.066062501998019
      3089               1435.2  -0.0675824566228863
      3090               1435.6  -0.0739035377612234
      3091                 1436  -0.0300419900150525
      3092               1436.4   -0.044638379666556
      3093               1436.8  -0.0412365764585196
      3094               1437.2  -0.0677995929978674
      3095               1437.6  -0.0582697187625882
      3096                 1438  -0.0259405251542994
      3097               1438.4  -0.0347224852090883
      3098               1438.8  -0.0592106430541727
      3099               1439.2  -0.0314895658482594
      3100               1439.6  -0.0463754706664044
      3101                 1440  -0.0451691574720652
      3102               1440.4   -0.062733077581643
      3103               1440.8  -0.0484020768328941
      3104               1441.2  -0.0263989241681483
      3105               1441.6  -0.0570634055682491
      3106                 1442  -0.0358564196117671
      3107               1442.4  -0.0479919303468188
      3108               1442.8  -0.0470027535274607
      3109               1443.2  -0.0720458154419411
      3110               1443.6  -0.0622022997761338
      3111                 1444  -0.0581490874431543
      3112               1444.4  -0.0499944102494218
      3113               1444.8  -0.0237209088767154
      3114               1445.2   -0.056291365123872
      3115               1445.6  -0.0552780620406272
      3116                 1446  -0.0463513444025176
      3117               1446.4  -0.0556640822628157
      3118               1446.8  -0.0519245113603644
      3119               1447.2  -0.0650009463870006
      3120               1447.6  -0.0485950869439884
      3121                 1448  -0.0601274410818705
      3122               1448.4  -0.0615991431789642
      3123               1448.8  -0.0607305976790401
      3124               1449.2  -0.0170138075161898
      3125               1449.6  -0.0436250765833111
      3126                 1450  -0.0509835870687799
      3127               1450.4  -0.0620092896650395
      3128               1450.8  -0.0633362341788126
      3129               1451.2  -0.0344812225702205
      3130               1451.6  -0.0670516788173771
      3131                 1452  -0.0442041069165939
      3132               1452.4   -0.060851228998474
      3133               1452.8  -0.0456516827498009
      3134               1453.2  -0.0287391717651662
      3135               1453.6  -0.0513696072909684
      3136                 1454  -0.0456275564859141
      3137               1454.4  -0.0401026420558409
      3138               1454.8  -0.0523829103742132
      3139               1455.2  -0.0399820107364069
      3140               1455.6  -0.0394271066670109
      3141                 1456  -0.0544336428045898
      3142               1456.4  -0.0533720871935713
      3143               1456.8  -0.0511042183882138
      3144               1457.2  -0.0340469498202584
      3145               1457.6  -0.0539752437907409
      3146                 1458  -0.0510077133326666
      3147               1458.4  -0.0171826913633973
      3148               1458.8  -0.0673653202479053
      3149               1459.2  -0.0387033187504075
      3150               1459.6   -0.044976147360971
      3151                 1460  -0.0404645360141426
      3152               1460.4  -0.0488122233189694
      3153               1460.8   -0.030428010237241
      3154               1461.2  -0.0357357882923332
      3155               1461.6  -0.0364595762089367
      3156                 1462  -0.0543853902768162
      3157               1462.4  -0.0443488644999146
      3158               1462.8  -0.0490534859578372
      3159               1463.2  -0.0575459308459847
      3160               1463.6  -0.0682579920117163
      3161                 1464  -0.0400061370002937
      3162               1464.4  -0.0377141419310494
      3163               1464.8  -0.0362183135700689
      3164               1465.2  -0.0412124501946329
      3165               1465.6  -0.0605617138318326
      3166                 1466  -0.0479919303468188
      3167               1466.4  -0.0367973439033516
      3168               1466.8  -0.0582697187625882
      3169               1467.2  -0.0373763742366344
      3170               1467.6    -0.03298539420924
      3171                 1468  -0.0348431165285222
      3172               1468.4  -0.0462307130830837
      3173               1468.8  -0.0464237231941779
      3174               1469.2  -0.0547955367628915
      3175               1469.6  -0.0480643091384791
      3176                 1470  -0.0438180866944054
      3177               1470.4  -0.0246377069044132
      3178               1470.8  -0.0530825720269299
      3179               1471.2  -0.0406092935974633
      3180               1471.6  -0.0263747979042615
      3181                 1472  -0.0176169641133594
      3182               1472.4   -0.020101969293698
      3183               1472.8  -0.0132018578220782
      3184               1473.2   -0.039306475347577
      3185               1473.6 -0.00651888272543936
      3186                 1474  -0.0300661162789393
      3187               1474.4  -0.0368214701672384
      3188               1474.8   -0.025651009987658
      3189               1475.2  -0.0276776161541478
      3190               1475.6  -0.0450002736248577
      3191                 1476  -0.0439145917499525
      3192               1476.4  -0.0393547278753506
      3193               1476.8  -0.0391134652364828
      3194               1477.2  -0.0441799806527071
      3195               1477.6  -0.0494877587077993
      3196                 1478  -0.0365560812644838
      3197               1478.4  -0.0505734405827045
      3198               1478.8  -0.0470268797913475
      3199               1479.2  -0.0359046721395407
      3200               1479.6  -0.0187991510438118
      3201                 1480  -0.0379554045699172
      3202               1480.4  -0.0247824644877339
      3203               1480.8  -0.0254821261404506
      3204               1481.2  -0.0416225966807082
      3205               1481.6   -0.044421243291575
      3206                 1482  -0.0371592378616534
      3207               1482.4  -0.0308381567233163
      3208               1482.8  -0.0266884393347897
      3209               1483.2   -0.041863859319576
      3210               1483.6  -0.0556399559989289
      3211                 1484   -0.031200050681618
      3212               1484.4  -0.0381484146810115
      3213               1484.8  -0.0380277833615776
      3214               1485.2  -0.0309346617788634
      3215               1485.6  -0.0436733291110847
      3216                 1486   -0.020101969293698
      3217               1486.4  -0.0506699456382517
      3218               1486.8  -0.0358564196117671
      3219               1487.2  -0.0381484146810115
      3220               1487.6  -0.0187267722521514
      3221                 1488  -0.0293905808901093
      3222               1488.4 -0.00791820603087276
      3223               1488.8   -0.051852132568704
      3224               1489.2  -0.0451691574720652
      3225               1489.6   -0.018775024779925
      3226                 1490  -0.0480884354023659
      3227               1490.4  -0.0138532669470213
      3228               1490.8  -0.0162417670718128
      3229               1491.2  -0.0217184289741125
      3230               1491.6  -0.0164106509190203
      3231                 1492  -0.0373281217088609
      3232               1492.4  -0.0599344309707762
      3233               1492.8  -0.0455793039581405
      3234               1493.2  -0.0310311668344106
      3235               1493.6  -0.0321892275009761
      3236                 1494  -0.0087143727391366
      3237               1494.4  -0.0289321818762605
      3238               1494.8  -0.0290528131956944
      3239               1495.2  -0.0211393986408297
      3240               1495.6  -0.0137567618914742
      3241                 1496   -0.048860475846743
      3242               1496.4  -0.0505734405827045
      3243               1496.8  -0.0395718642503316
      3244               1497.2  -0.0293423283623358
      3245               1497.6  -0.0519486376242512
      3246                 1498  -0.0440352230693864
      3247               1498.4  -0.0327923840981457
      3248               1498.8  -0.0340710760841452
      3249               1499.2  -0.0290769394595812
      3250               1499.6  -0.0138532669470213
      3251                 1500  -0.0179064792800008
      3252               1500.4  -0.0291493182512415
      3253               1500.8  -0.0185578884049439
      3254               1501.2  -0.0357116620284464
      3255               1501.6  -0.0501150415688557
      3256                 1502  -0.0173033226828312
      3257               1502.4  0.00634041592621579
      3258               1502.8  -0.0245653281127528
      3259               1503.2  -0.0119714183638523
      3260               1503.6  -0.0371351115977666
      3261                 1504  -0.0138532669470213
      3262               1504.4  -0.0249030958071678
      3263               1504.8  -0.0208016309464147
      3264               1505.2  -0.0302350001261467
      3265               1505.6  -0.0225628482101499
      3266                 1506  -0.0376658894032758
      3267               1506.4  -0.0108133576972867
      3268               1506.8  -0.0208257572103015
      3269               1507.2  -0.0321892275009761
      3270               1507.6  -0.0166760398217749
      3271                 1508  -0.0279188787930156
      3272               1508.4  -0.0174239540022651
      3273               1508.8  -0.0221285754601878
      3274               1509.2 -0.00784582723921241
      3275               1509.6  -0.0160487569607185
      3276                 1510  -0.0167001660856617
      3277               1510.4  -0.0156868630024168
      3278               1510.8  -0.0238174139322626
      3279               1511.2 -0.00709791305872215
      3280               1511.6 -0.00975180208626825
      3281                 1512  -0.0325511214592779
      3282               1512.4  0.00332463294036797
      3283               1512.8  0.00694357252338537
      3284               1513.2   0.0189584519390031
      3285               1513.6  -0.0102102011001171
      3286                 1514   -0.022104449196301
      3287               1514.4  -0.0363630711533895
      3288               1514.8  -0.0409470612918783
      3289               1515.2  0.00853590593991302
      3290               1515.6  -0.0096794232946079
      3291                 1516  -0.0147941912386058
      3292               1516.4   -0.043311435152783
      3293               1516.8 -0.00980005461404182
      3294               1517.2   -0.017110312571737
      3295               1517.6  -0.0173515752106048
      3296                 1518   -0.029318202098449
      3297               1518.4  -0.0112476304472488
      3298               1518.8  -0.0161935145440392
      3299               1519.2  0.00848765341213945
      3300               1519.6 6.75873156522899e-05
      3301                 1520 -0.00806296361419347
      3302               1520.4 -0.00548145337830772
      3303               1520.8 -0.00574684228106233
      3304               1521.2 -0.000632074337064387
      3305               1521.6  -0.0168207974050956
      3306                 1522  -0.0343605912507866
      3307               1522.4 -0.00893150911411764
      3308               1522.8   -0.019547065224302
      3309               1523.2 -0.00825597372528772
      3310               1523.6  -0.0296800960567507
      3311                 1524  -0.0199813379742641
      3312               1524.4  -0.0292699495706754
      3313               1524.8 -0.00135586225366788
      3314               1525.2  -0.0240586765711304
      3315               1525.6   -0.013443120460946
      3316                 1526  -0.0115371456138902
      3317               1526.4  0.00356589557923578
      3318               1526.8  -0.0426117735000663
      3319               1527.2  -0.0198124541270566
      3320               1527.6 0.000405355010067249
      3321                 1528  -0.0322133537648629
      3322               1528.4 -0.00840073130860843
      3323               1528.8 -0.00738742822536355
      3324               1529.2  -0.0175204590578123
      3325               1529.6   -0.013443120460946
      3326                 1530  -0.0252649897654695
      3327               1530.4   -0.035205010486824
      3328               1530.8  -0.0275328585708271
      3329               1531.2 -0.00179013500362996
      3330               1531.6   0.0039760420653111
      3331                 1532 -0.000270180378762669
      3332               1532.4  -0.0245170755849792
      3333               1532.8  -0.0330818992647871
      3334               1533.2  0.00124977424610465
      3335               1533.6  -0.0217425552379992
      3336                 1534  -0.0138532669470213
      3337               1534.4  -0.0187267722521514
      3338               1534.8  0.00303511777372656
      3339               1535.2 -0.00982418087792859
      3340               1535.6  -0.0242758129461114
      3341                 1536  -0.0132742366137385
      3342               1536.4   -0.027098585820865
      3343               1536.8 -0.00511955942000597
      3344               1537.2  -0.0115130193500034
      3345               1537.6   -0.024541201848866
      3346                 1538  0.00781211802330956
      3347               1538.4 -0.00907626669743833
      3348               1538.8  -0.0113923880305695
      3349               1539.2  -0.0139015194747949
      3350               1539.6 -0.00540907458664737
      3351                 1540  0.00122564798221786
      3352               1540.4  -0.0243964442655453
      3353               1540.8   0.0193685984250785
      3354               1541.2 -0.00470941293393067
      3355               1541.6   -0.018220120710529
      3356                 1542   0.0112863000230062
      3357               1542.4  0.00525473405131058
      3358               1542.8  -0.0195229389604152
      3359               1543.2 0.000115839843425863
      3360               1543.6  -0.0251926109738092
      3361                 1544 -0.00311707951740302
      3362               1544.4  -0.0111752516555884
      3363               1544.8   0.0012015217183311
      3364               1545.2  0.00913906253708258
      3365               1545.6  0.00670230988451753
      3366                 1546 0.000574238857274728
      3367               1546.4   0.0182587902862864
      3368               1546.8  0.00735371900946066
      3369               1547.2   0.0119135828840626
      3370               1547.6  -0.0174480802661519
      3371                 1548   0.0242421037302085
      3372               1548.4 -0.000463190489856907
      3373               1548.8 -0.00516781194777954
      3374               1549.2  -0.0237932876683758
      3375               1549.6  0.00392778953753753
      3376                 1550 -0.00931752933630617
      3377               1550.4 -0.00183838753140353
      3378               1550.8    0.012203098050704
      3379               1551.2 -0.000246054114875882
      3380               1551.6   -0.029655969792864
      3381                 1552 -0.00314120578128979
      3382               1552.4 -0.00183838753140353
      3383               1552.8 -0.00692902921151467
      3384               1553.2   0.0287054625492633
      3385               1553.6  0.00469982998191457
      3386                 1554   0.0353401851181286
      3387               1554.4  0.00137040556553858
      3388               1554.8   0.0154842699393064
      3389               1555.2  -0.0201502218214716
      3390               1555.6 -0.00970354955849469
      3391                 1556   0.0178245175363244
      3392               1556.4 -0.000656200600951173
      3393               1556.8  0.00272147634319839
      3394               1557.2  -0.0105720950584189
      3395               1557.6  0.00935619891206363
      3396                 1558 -0.00767694339200493
      3397               1558.4  -0.0173757014744916
      3398               1558.8  -0.0088350040585705
      3399               1559.2   0.0157255325781743
      3400               1559.6  0.00190118337104778
      3401                 1560 -0.00125935719812076
      3402               1560.4   0.0156772800504007
      3403               1560.8 -0.00936578186407973
      3404               1561.2  0.00619565834289509
      3405               1561.6 -0.00232091280913918
      3406                 1562   0.0255449219800948
      3407               1562.4   0.0136024213561374
      3408               1562.8  0.00979047166202573
      3409               1563.2  -0.0170620600439634
      3410               1563.6  -0.0167484186134352
      3411                 1564   0.0299117757436025
      3412               1564.4   0.0459316149644262
      3413               1564.8  -0.0131536052943046
      3414               1565.2   0.0169559720364002
      3415               1565.6  0.00675056241229111
      3416                 1566   0.0094044514398372
      3417               1566.4  0.00829464330104521
      3418               1566.8  0.00679881494006468
      3419               1567.2 -0.00861786768358946
      3420               1567.6   0.0182829165501732
      3421                 1568    0.011093289911912
      3422               1568.4  -0.0135396255164931
      3423               1568.8 -0.00926927680853259
      3424               1569.2   0.0281264322159805
      3425               1569.6 0.000791375232255781
      3426                 1570   0.0344475133543176
      3427               1570.4   0.0257620583550759
      3428               1570.8  -0.0105720950584189
      3429               1571.2  0.00274560260708517
      3430               1571.6  0.00245608744044379
      3431                 1572   0.0048204613013485
      3432               1572.4  0.00489284009300883
      3433               1572.8   0.0190308307306635
      3434               1573.2  -0.0163141458634731
      3435               1573.6  0.00404842085697144
      3436                 1574   0.0230357905358694
      3437               1574.4   0.0464141402421618
      3438               1574.8    0.031624740479564
      3439               1575.2   0.0261722048411512
      3440               1575.6 -0.00140411478144145
      3441                 1576   0.0104660070508556
      3442               1576.4   0.0210091843693797
      3443               1576.8   0.0305631848685456
      3444               1577.2   0.0366671296319016
      3445               1577.6   0.0424091804369559
      3446                 1578  0.00868066352323371
      3447               1578.4   0.0295498817853007
      3448               1578.8   0.0121548455229304
      3449               1579.2   0.0133852849811563
      3450               1579.6   0.0198028711750405
      3451                 1580   0.0132405273978357
      3452               1580.4   0.0014669106210857
      3453               1580.8   0.0157014063142875
      3454               1581.2   0.0380905792012218
      3455               1581.6   0.0233494319663976
      3456                 1582  0.00706420384281928
      3457               1582.4   0.0209850581054929
      3458               1582.8   0.0274026442993771
      3459               1583.2   0.0100558605647803
      3460               1583.6   0.0187654418279089
      3461                 1584   0.0300565333269232
      3462               1584.4   0.0475480746448406
      3463               1584.8   0.0525422112694046
      3464               1585.2   0.0483683676169912
      3465               1585.6   0.0257379320911891
      3466                 1586   0.0157737851059478
      3467               1586.4   0.0094044514398372
      3468               1586.8   0.0372702862290712
      3469               1587.2   0.0431329683535594
      3470               1587.6   0.0410581096592961
      3471                 1588   0.0420231602147674
      3472               1588.4   0.0343510082987705
      3473               1588.8   0.0362328568819395
      3474               1589.2   0.0285848312298294
      3475               1589.6   0.0280299271604334
      3476                 1590    0.036401740729147
      3477               1590.4   0.0470414231032182
      3478               1590.8   0.0360157205069585
      3479               1591.2   0.0322761496045072
      3480               1591.6    0.035291932590355
      3481                 1592    0.045617973533898
      3482               1592.4   0.0495988070752171
      3483               1592.8   0.0468484129921239
      3484               1593.2   0.0346163972015251
      3485               1593.6   0.0453043321033698
      3486                 1594   0.0582601358105721
      3487               1594.4   0.0497918171863114
      3488               1594.8   0.0212504470082475
      3489               1595.2   0.0472103069504257
      3490               1595.6   0.0535072618248759
      3491                 1596   0.0406479631732208
      3492               1596.4   0.0367877609513355
      3493               1596.8   0.0364499932569206
      3494               1597.2   0.0129510122311942
      3495               1597.6   0.0582118832827986
      3496                 1598   0.0459798674921997
      3497               1598.4   0.0328069274100164
      3498               1598.8   0.0523250748944236
      3499               1599.2   0.0510463829084241
      3500               1599.6   0.0439050087979364
      3501                 1600   0.0671144746570214
      3502               1600.4   0.0475239483809538
      3503               1600.8   0.0571020751440066
      3504               1601.2   0.0592251863660434
      3505               1601.6    0.047620453436501
      3506                 1602   0.0637609239767586
      3507               1602.4   0.0600696056020808
      3508               1602.8    0.050949877852877
      3509               1603.2   0.0479582211309159
      3510               1603.6   0.0413717510898242
      3511                 1604   0.0385731044789575
      3512               1604.4   0.0379216953540143
      3513               1604.8   0.0316729930073376
      3514               1605.2    0.026075699785604
      3515               1605.6   0.0523250748944236
      3516                 1606   0.0313352253129227
      3517               1606.4   0.0466795291449164
      3518               1606.8   0.0230357905358694
      3519               1607.2   0.0594905752687981
      3520               1607.6   0.0491645343252551
      3521                 1608   0.0633025249629097
      3522               1608.4   0.0820968845307134
      3523               1608.8   0.0531453678665742
      3524               1609.2   0.0356779528125435
      3525               1609.6   0.0359433417152981
      3526                 1610   0.0366188771041281
      3527               1610.4   0.0273061392438299
      3528               1610.8   0.0413717510898242
      3529               1611.2   0.0663424342126443
      3530               1611.6   0.0392727661316742
      3531                 1612   0.0650637422266448
      3532               1612.4   0.0396587863538627
      3533               1612.8   0.0405032055899001
      3534               1613.2   0.0474274433254067
      3535               1613.6   0.0208885530499457
      3536                 1614   0.0333618314794124
      3537               1614.4   0.0688998181846433
      3538               1614.8   0.0661011715737765
      3539               1615.2   0.0518666758805747
      3540               1615.6   0.0215882147026625
      3541                 1616   0.0598524692270998
      3542               1616.4   0.0421920440619749
      3543               1616.8   0.0232046743830769
      3544               1617.2   0.0245557451607367
      3545               1617.6   0.0264858462716793
      3546                 1618   0.0289949777159047
      3547               1618.4   0.0316006142156773
      3548               1618.8   0.0339891143404688
      3549               1619.2   0.0459316149644262
      3550               1619.6    0.033627220382167
      3551                 1620   0.0250623967023592
      3552               1620.4     0.03008065959081
      3553               1620.8   0.0289467251881312
      3554               1621.2   0.0181864114946261
      3555               1621.6   0.0224808864664734
      3556                 1622   0.0288019676048105
      3557               1622.4  -0.0111752516555884
      3558               1622.8   0.0134335375089299
      3559               1623.2   0.0247005027440574
      3560               1623.6   0.0236148208691522
      3561                 1624  0.00407254712085822
      3562               1624.4  0.00518235525965022
      3563               1624.8   0.0165940780780984
      3564               1625.2    0.025303659341227
      3565               1625.6   0.0070159513150457
      3566                 1626  0.00245608744044379
      3567               1626.4   0.0133852849811563
      3568               1626.8  0.00137040556553858
      3569               1627.2  -0.0108616102250603
      3570               1627.6  -0.0225628482101499
      3571                 1628  -0.0299696112233921
      3572               1628.4  -0.0325993739870515
      3573               1628.8 -0.00497480183668528
      3574               1629.2  -0.0331060255286739
      3575               1629.6  -0.0107892314333999
      3576                 1630  -0.0219838178768671
      3577               1630.4  -0.0278223737374685
      3578               1630.8  -0.0168207974050956
      3579               1631.2  -0.0715150376364319
      3580               1631.6  -0.0321409749732026
      3581                 1632  -0.0644219160537178
      3582               1632.4  -0.0465202282497251
      3583               1632.8   -0.058293845026475
      3584               1633.2  -0.0307175254038824
      3585               1633.6  -0.0471716373746682
      3586                 1634  -0.0614302593317567
      3587               1634.4  -0.0492706223328183
      3588               1634.8   -0.040754051180784
      3589               1635.2  -0.0236002775572815
      3590               1635.6  -0.0724800881919032
      3591                 1636  -0.0652663352897552
      3592               1636.4  -0.0768228156915241
      3593               1636.8  -0.0617439007622849
      3594               1637.2  -0.0871247303711803
      3595               1637.6   -0.050525188054931
      3596                 1638   -0.074168926663978
      3597               1638.4  -0.0507181981660252
      3598               1638.8  -0.0815756896772203
      3599               1639.2  -0.0769193207470712
      3600               1639.6   -0.077836118774769
      3601                 1640  -0.0635292442899068
      3602               1640.4  -0.0750133459000154
      3603               1640.8  -0.0960997005370635
      3604               1641.2   -0.116703529896376
      3605               1641.6  -0.0857495333296337
      3606                 1642  -0.0835299170520497
      3607               1642.4  -0.0707188709281681
      3608               1642.8  -0.0836746746353704
      3609               1643.2  -0.0949416398704979
      3610               1643.6    -0.11269857009117
      3611                 1644  -0.0922153720512915
      3612               1644.4   -0.121528782673732
      3613               1644.8  -0.0967993621897802
      3614               1645.2  -0.0679684768450749
      3615               1645.6   -0.101914130133778
      3616                 1646  -0.0802487451634472
      3617               1646.4   -0.114459787354905
      3618               1646.8  -0.0984399481340814
      3619               1647.2  -0.0785357804274857
      3620               1647.6  -0.0862561848712561
      3621                 1648   -0.100563059356118
      3622               1648.4  -0.0897544931348396
      3623               1648.8   -0.102155392772646
      3624               1649.2   -0.115738479340905
      3625               1649.6   -0.104013115091928
      3626                 1650    -0.10654637280004
      3627               1650.4  -0.0974507713147233
      3628               1650.8   -0.118730136062866
      3629               1651.2   -0.107969822369361
      3630               1651.6   -0.122614464548638
      3631                 1652   -0.107632054674946
      3632               1652.4   -0.121745919048713
      3633               1652.8   -0.110213564910831
      3634               1653.2    -0.12874253557588
      3635               1653.6   -0.116196878354753
      3636                 1654   -0.106425741480606
      3637               1654.4   -0.101335099800495
      3638               1654.8   -0.105894963675097
      3639               1655.2  -0.0981986854952136
      3640               1655.6   -0.121528782673732
      3641                 1656   -0.101503983647703
      3642               1656.4   -0.126908939520485
      3643               1656.8   -0.122228444326449
      3644               1657.2   -0.116993045063017
      3645               1657.6  -0.0988742208840435
      3646                 1658   -0.097595528898044
      3647               1658.4   -0.125461363687278
      3648               1658.8   -0.129659333603578
      3649               1659.2   -0.136969591561273
      3650               1659.6   -0.108355842591549
      3651                 1660   -0.143435430282931
      3652               1660.4   -0.117958095618489
      3653               1660.8  -0.0924325084262725
      3654               1661.2   -0.117041297590791
      3655               1661.6   -0.111540509424604
      3656                 1662   -0.122976358506939
      3657               1662.4   -0.118199358257356
      3658               1662.8   -0.135087742978104
      3659               1663.2   -0.125413111159504
      3660               1663.6   -0.131927202408936
      3661                 1664   -0.126740055673277
      3662               1664.4   -0.119526302771129
      3663               1664.8   -0.112963958993925
      3664               1665.2   -0.141698339283083
      3665               1665.6    -0.11269857009117
      3666                 1666   -0.105581322244569
      3667               1666.4   -0.126378161714976
      3668               1666.8   -0.148043546685307
      3669               1667.2   -0.153689092434814
      3670               1667.6   -0.145655046560515
      3671                 1668   -0.124351555548486
      3672               1668.4   -0.139719985644367
      3673               1668.8   -0.116727656160263
      3674               1669.2   -0.127126075895466
      3675               1669.6   -0.129104429534182
      3676                 1670   -0.114966438896528
      3677               1670.4   -0.116944792535244
      3678               1670.8   -0.138923818936103
      3679               1671.2   -0.115304206590942
      3680               1671.6   -0.129128555798069
      3681                 1672   -0.155981087504058
      3682               1672.4   -0.125533742478938
      3683               1672.8     -0.1633878505173
      3684               1673.2   -0.164787173822734
      3685               1673.6   -0.137476243102896
      3686                 1674   -0.125075343465089
      3687               1674.4   -0.123700146423543
      3688               1674.8   -0.157959441142774
      3689               1675.2   -0.115738479340905
      3690               1675.6   -0.124255050492939
      3691                 1676   -0.149032723504665
      3692               1676.4   -0.151855496379418
      3693               1676.8   -0.137017844089047
      3694               1677.2   -0.138393041130594
      3695               1677.6   -0.130141858881314
      3696                 1678   -0.132844000436633
      3697               1678.4   -0.148574324490816
      3698               1678.8   -0.122735095868072
      3699               1679.2   -0.137765758269537
      3700               1679.6    -0.11622100461864
      3701                 1680   -0.151348844837796
      3702               1680.4   -0.156849633003982
      3703               1680.8   -0.123893156534637
      3704               1681.2   -0.120129459368299
      3705               1681.6   -0.122903979715279
      3706                 1682   -0.140878046310932
      3707               1682.4   -0.132650990325539
      3708               1682.8   -0.144907132380025
      3709               1683.2   -0.120756742229355
      3710               1683.6   -0.128621904256447
      3711                 1684   -0.119092030021167
      3712               1684.4   -0.147971167893646
      3713               1684.8   -0.134918859130897
      3714               1685.2   -0.140926298838706
      3715               1685.6   -0.137138475408481
      3716                 1686   -0.131058656909012
      3717               1686.4   -0.112433181188415
      3718               1686.8   -0.131661813506181
      3719               1687.2   -0.143845576769006
      3720               1687.6   -0.137452116839009
      3721                 1688   -0.151927875171079
      3722               1688.4   -0.133784924728218
      3723               1688.8   -0.126257530395542
      3724               1689.2   -0.115666100549244
      3725               1689.6   -0.131613560978408
      3726                 1690   -0.143338925227384
      3727               1690.4    -0.14592043546327
      3728               1690.8   -0.152386274184927
      3729               1691.2   -0.158055946198321
      3730               1691.6   -0.148477819435269
      3731                 1692    -0.12041897453494
      3732               1692.4   -0.108597105230417
      3733               1692.8   -0.125871510173353
      3734               1693.2   -0.128573651728673
      3735               1693.6   -0.140154258394329
      3736                 1694   -0.151083455935041
      3737               1694.4   -0.141987854449724
      3738               1694.8   -0.142808147421875
      3739               1695.2   -0.128501272937013
      3740               1695.6   -0.130817394270144
      3741                 1696   -0.142036106977498
      3742               1696.4   -0.140902172574819
      3743               1696.8   -0.135401384408632
      3744               1697.2   -0.145003637435572
      3745               1697.6    -0.11262619129951
      3746                 1698   -0.144303975782855
      3747               1698.4   -0.124954712145656
      3748               1698.8   -0.151445349893343
      3749               1699.2   -0.118078726937922
      3750               1699.6   -0.114604544938226
      3751                 1700   -0.143604314130139
      3752               1700.4   -0.127077823367692
      3753               1700.8   -0.131878949881162
      3754               1701.2   -0.129249187117503
      3755               1701.6   -0.125943888965014
      3756                 1702   -0.108934872924832
      3757               1702.4    -0.12664355061773
      3758               1702.8   -0.158900365434359
      3759               1703.2   -0.144328102046742
      3760               1703.6   -0.143073536324629
      3761                 1704    -0.14816417800474
      3762               1704.4   -0.115979741979772
      3763               1704.8   -0.151252339782249
      3764               1705.2   -0.130165985145201
      3765               1705.6   -0.154437006615304
      3766                 1706   -0.167875335600242
      3767               1706.4   -0.125726752590033
      3768               1706.8    -0.15289292572655
      3769               1707.2   -0.131299919547879
      3770               1707.6   -0.155570941017983
      3771                 1708   -0.132409727686671
      3772               1708.4   -0.145341405129987
      3773               1708.8   -0.112602065035623
      3774               1709.2   -0.144207470727308
      3775               1709.6   -0.126812434464938
      3776                 1710   -0.139430470477725
      3777               1710.4   -0.153423703532059
      3778               1710.8   -0.153061809573757
      3779               1711.2   -0.131034530645125
      3780               1711.6   -0.126329909187202
      3781                 1712   -0.145172521282779
      3782               1712.4   -0.144955384907798
      3783               1712.8   -0.169636552863977
      3784               1713.2   -0.132337348895011
      3785               1713.6   -0.131661813506181
      3786                 1714   -0.137234980464028
      3787               1714.4   -0.122831600923619
      3788               1714.8   -0.136704202658519
      3789               1715.2   -0.130841520534031
      3790               1715.6   -0.159841289725943
      3791                 1716   -0.126764181937164
      3792               1716.4   -0.137186727936254
      3793               1716.8   -0.144931258643912
      3794               1717.2    -0.16121648676749
      3795               1717.6    -0.14382145050512
      3796                 1718   -0.123748398951316
      3797               1718.4  -0.0972095086758555
      3798               1718.8   -0.112167792285661
      3799               1719.2   -0.126908939520485
      3800               1719.6   -0.159913668517604
      3801                 1720   -0.156632496629001
      3802               1720.4   -0.139406344213838
      3803               1720.8   -0.135135995505878
      3804               1721.2   -0.133447157033803
      3805               1721.6   -0.141843096866403
      3806                 1722   -0.152193264073833
      3807               1722.4   -0.152506905504361
      3808               1722.8   -0.152024380226626
      3809               1723.2    -0.11052720634136
      3810               1723.6   -0.134122692422633
      3811                 1724   -0.130938025589578
      3812               1724.4   -0.146330581949345
      3813               1724.8   -0.145630920296628
      3814               1725.2   -0.135715025839161
      3815               1725.6   -0.124592818187354
      3816                 1726   -0.152434526712701
      3817               1726.4   -0.165028436461602
      3818               1726.8   -0.149346364935193
      3819               1727.2   -0.149901269004589
      3820               1727.6   -0.136945465297387
      3821                 1728   -0.124665196979014
      3822               1728.4   -0.147247379977043
      3823               1728.8   -0.155112542004134
      3824               1729.2   -0.141312319060894
      3825               1729.6   -0.132771621644973
      3826                 1730   -0.137210854200141
      3827               1730.4   -0.138248283547273
      3828               1730.8   -0.130913899325691
      3829               1731.2   -0.158200703781642
      3830               1731.6   -0.146137571838251
      3831                 1732   -0.147295632504816
      3832               1732.4   -0.154099238920889
      3833               1732.8   -0.149153354824099
      3834               1733.2   -0.134532838908708
      3835               1733.6   -0.147247379977043
      3836                 1734   -0.133760798464331
      3837               1734.4   -0.143580187866252
      3838               1734.8   -0.167175673947525
      3839               1735.2   -0.135715025839161
      3840               1735.6   -0.137476243102896
      3841                 1736   -0.127222580951013
      3842               1736.4   -0.134243323742067
      3843               1736.8   -0.124327429284599
      3844               1737.2   -0.148212430532514
      3845               1737.6   -0.110768468980227
      3846                 1738   -0.146861359754854
      3847               1738.4   -0.141481202908102
      3848               1738.8   -0.130817394270144
      3849               1739.2   -0.163942754586696
      3850               1739.6    -0.13631818243633
      3851                 1740   -0.148550198226929
      3852               1740.4   -0.150287289226777
      3853               1740.8   -0.144955384907798
      3854               1741.2    -0.15214501154606
      3855               1741.6   -0.144231596991195
      3856                 1742   -0.143073536324629
      3857               1742.4   -0.118802514854526
      3858               1742.8   -0.146209950629911
      3859               1743.2   -0.161819643364659
      3860               1743.6   -0.149273986143532
      3861                 1744   -0.127946368867617
      3862               1744.4   -0.151710738796098
      3863               1744.8   -0.127512096117655
      3864               1745.2   -0.128501272937013
      3865               1745.6   -0.138103525963952
      3866                 1746   -0.131324045811766
      3867               1746.4   -0.144786501060591
      3868               1746.8   -0.144376354574516
      3869               1747.2   -0.116558772313055
      3870               1747.6   -0.149080976032438
      3871                 1748   -0.152627536823795
      3872               1748.4   -0.144376354574516
      3873               1748.8   -0.138561924977801
      3874               1749.2   -0.147102622393722
      3875               1749.6   -0.146523592060439
      3876                 1750   -0.133278273186596
      3877               1750.4   -0.146620097115986
      3878               1750.8   -0.149491122518514
      3879               1751.2   -0.139406344213838
      3880               1751.6   -0.147295632504816
      3881                 1752   -0.119260913868375
      3882               1752.4   -0.147947041629759
      3883               1752.8   -0.139454596741612
      3884               1753.2   -0.151565981212777
      3885               1753.6   -0.156487739045681
      3886                 1754   -0.147633400199231
      3887               1754.4   -0.144255723255082
      3888               1754.8   -0.149249859879646
      3889               1755.2   -0.131661813506181
      3890               1755.6   -0.156246476406813
      3891                 1756   -0.142036106977498
      3892               1756.4    -0.11899552496562
      3893               1756.8   -0.156680749156775
      3894               1757.2   -0.130962151853464
      3895               1757.6   -0.125581995006712
      3896                 1758   -0.132892252964407
      3897               1758.4   -0.174968457182956
      3898               1758.8   -0.172893598488693
      3899               1759.2   -0.135546141991953
      3900               1759.6   -0.145582667768855
      3901                 1760   -0.142952905005195
      3902               1760.4   -0.129128555798069
      3903               1760.8    -0.15438875408753
      3904               1761.2   -0.129152682061956
      3905               1761.6   -0.133833177255992
      3906                 1762   -0.141843096866403
      3907               1762.4   -0.147512768879797
      3908               1762.8    -0.12169766652094
      3909               1763.2   -0.121938929159808
      3910               1763.6    -0.14247037972746
      3911                 1764   -0.136945465297387
      3912               1764.4   -0.142204990824705
      3913               1764.8   -0.135835657158595
      3914               1765.2   -0.144448733366176
      3915               1765.6   -0.144424607102289
      3916                 1766   -0.142687516102441
      3917               1766.4   -0.148188304268627
      3918               1766.8   -0.134363955061501
      3919               1767.2   -0.156439486517907
      3920               1767.6   -0.152024380226626
      3921                 1768   -0.123338252465241
      3922               1768.4   -0.151445349893343
      3923               1768.8   -0.136559445075198
      3924               1769.2   -0.154774774309719
      3925               1769.6   -0.127898116339843
      3926                 1770    -0.16473892129496
      3927               1770.4   -0.132747495381086
      3928               1770.8   -0.122759222131958
      3929               1771.2   -0.144231596991195
      3930               1771.6   -0.146644223379873
      3931                 1772   -0.131227540756219
      3932               1772.4   -0.129659333603578
      3933               1772.8   -0.174220543002466
      3934               1773.2   -0.124785828298448
      3935               1773.6   -0.151324718573909
      3936                 1774   -0.151831370115531
      3937               1774.4   -0.162326294906282
      3938               1774.8   -0.131275793283993
      3939               1775.2   -0.126812434464938
      3940               1775.6   -0.154726521781945
      3941                 1776   -0.113760125702188
      3942               1776.4     -0.1398406169638
      3943               1776.8   -0.113687746910528
      3944               1777.2   -0.153447829795946
      3945               1777.6   -0.139671733116593
      3946                 1778   -0.142277369616366
      3947               1778.4    -0.12582325764558
      3948               1778.8   -0.153906228809795
      3949               1779.2   -0.156101718823492
      3950               1779.6   -0.123024611034713
      3951                 1780    -0.16391862832281
      3952               1780.4    -0.13489473286701
      3953               1780.8   -0.135256626825312
      3954               1781.2   -0.154437006615304
      3955               1781.6   -0.140419647297083
      3956                 1782   -0.153375451004286
      3957               1782.4   -0.154147491448663
      3958               1782.8   -0.164449406128319
      3959               1783.2   -0.137621000686216
      3960               1783.6   -0.151348844837796
      3961                 1784   -0.154461132879191
      3962               1784.4   -0.137476243102896
      3963               1784.8   -0.143917955560667
      3964               1785.2   -0.140323142241536
      3965               1785.6   -0.142928778741309
      3966                 1786   -0.134363955061501
      3967               1786.4   -0.153544334851493
      3968               1786.8   -0.143411304019044
      3969               1787.2    -0.10992404974419
      3970               1787.6   -0.150383794282324
      3971                 1788   -0.127536222381541
      3972               1788.4    -0.15438875408753
      3973               1788.8   -0.147030243602062
      3974               1789.2   -0.136438813755764
      3975               1789.6   -0.160203183684245
      3976                 1790   -0.167320431530846
      3977               1790.4   -0.125992141492787
      3978               1790.8   -0.141095182685913
      3979               1791.2   -0.159165754337113
      3980               1791.6   -0.148984470976891
      3981                 1792   -0.147536895143684
      3982               1792.4   -0.171446022655486
      3983               1792.8    -0.15214501154606
      3984               1793.2     -0.1453172788661
      3985               1793.6    -0.12027421695162
      3986                 1794   -0.135811530894708
      3987               1794.4   -0.152482779240475
      3988               1794.8   -0.128067000187051
      3989               1795.2   -0.143073536324629
      3990               1795.6    -0.13279574790886
      3991                 1796   -0.140805667519272
      3992               1796.4   -0.124255050492939
      3993               1796.8    -0.14741626382425
      3994               1797.2   -0.159575900823189
      3995               1797.6   -0.132578611533879
      3996                 1798   -0.151252339782249
      3997               1798.4   -0.143194167644063
      3998               1798.8   -0.142928778741309
      3999               1799.2   -0.151855496379418
      4000               1799.6   -0.150359668018438
      4001                 1800   -0.137789884533424
      4002               1800.4    -0.16534207789213
      4003               1800.8   -0.161795517100773
      4004               1801.2   -0.145823930407723
      4005               1801.6   -0.126740055673277
      4006                 1802   -0.136294056172443
      4007               1802.4   -0.164304648544998
      4008               1802.8   -0.152724041879342
      4009               1803.2    -0.15356846111538
      4010               1803.6   -0.145076016227232
      4011                 1804   -0.129924722506333
      4012               1804.4   -0.141288192797007
      4013               1804.8   -0.142180864560818
      4014               1805.2   -0.121577035201506
      4015               1805.6   -0.143025283796856
      4016                 1806    -0.15993779478149
      4017               1806.4   -0.137162601672368
      4018               1806.8   -0.148477819435269
      4019               1807.2   -0.147247379977043
      4020               1807.6     -0.1495152487824
      4021                 1808   -0.157814683559454
      4022               1808.4   -0.150239036699004
      4023               1808.8    -0.15431637529587
      4024               1809.2   -0.152048506490512
      4025               1809.6   -0.134532838908708
      4026                 1810   -0.145703299088289
      4027               1810.4   -0.155160794531907
      4028               1810.8   -0.119864070465544
      4029               1811.2   -0.132819874172747
      4030               1811.6   -0.115834984396452
      4031                 1812   -0.122421454437543
      4032               1812.4   -0.109586282049775
      4033               1812.8   -0.120829121021016
      4034               1813.2   -0.163484355572847
      4035               1813.6   -0.149925395268476
      4036                 1814   -0.131010404381238
      4037               1814.4   -0.119550429035016
      4038               1814.8    -0.12244558070143
      4039               1815.2   -0.143869703032893
      4040               1815.6   -0.112650317563396
      4041                 1816   -0.123314126201354
      4042               1816.4   -0.167320431530846
      4043               1816.8   -0.137814010797311
      4044               1817.2   -0.131782444825615
      4045               1817.6   -0.126595298089957
      4046                 1818   -0.120684363437695
      4047               1818.4   -0.138296536075046
      4048               1818.8   -0.129924722506333
      4049               1819.2    -0.14524490007444
      4050               1819.6   -0.132433853950558
      4051                 1820   -0.131299919547879
      4052               1820.4   -0.151179960990588
      4053               1820.8   -0.134701722755916
      4054               1821.2   -0.134749975283689
      4055               1821.6   -0.128863166895314
      4056                 1822   -0.129997101297993
      4057               1822.4   -0.120877373548789
      4058               1822.8   -0.128332389089805
      4059               1823.2   -0.120829121021016
      4060               1823.6   -0.154123365184776
      4061                 1824   -0.162495178753489
      4062               1824.4   -0.143628440394025
      4063               1824.8   -0.142566884783007
      4064               1825.2   -0.157814683559454
      4065               1825.6   -0.147971167893646
      4066                 1826   -0.132554485269992
      4067               1826.4   -0.125051217201203
      4068               1826.8   -0.147609273935344
      4069               1827.2   -0.150359668018438
      4070               1827.6   -0.120515479590488
      4071                 1828   -0.110068807327511
      4072               1828.4   -0.138489546186141
      4073               1828.8   -0.118802514854526
      4074               1829.2   -0.114532166146565
      4075               1829.6    -0.14524490007444
      4076                 1830   -0.149032723504665
      4077               1830.4   -0.119888196729431
      4078               1830.8   -0.137645126950103
      4079               1831.2   -0.133784924728218
      4080               1831.6   -0.104640397952985
      4081                 1832   -0.144135091935648
      4082               1832.4   -0.148067672949193
      4083               1832.8   -0.135377258144746
      4084               1833.2   -0.126161025339995
      4085               1833.6   -0.109513903258115
      4086                 1834   -0.130165985145201
      4087               1834.4   -0.141143435213687
      4088               1834.8   -0.139358091686065
      4089               1835.2   -0.129707586131352
      4090               1835.6   -0.135377258144746
      4091                 1836   -0.142735768630214
      4092               1836.4   -0.132385601422785
      4093               1836.8   -0.148188304268627
      4094               1837.2    -0.13069676295071
      4095               1837.6   -0.140781541255385
      4096                 1838   -0.147319758768703
      4097               1838.4   -0.140274889713763
      4098               1838.8   -0.116486393521395
      4099               1839.2   -0.150287289226777
      4100               1839.6   -0.135208374297538
      4101                 1840   -0.128694283048107
      4102               1840.4   -0.151035203407268
      4103               1840.8   -0.144376354574516
      4104               1841.2   -0.146957864810401
      4105               1841.6   -0.125268353576184
      4106                 1842   -0.146234076893798
      4107               1842.4    -0.14119168774146
      4108               1842.8   -0.131830697353389
      4109               1843.2   -0.129297439645276
      4110               1843.6   -0.150480299337872
      4111                 1844   -0.146113445574364
      4112               1844.4   -0.145655046560515
      4113               1844.8   -0.164087512170017
      4114               1845.2   -0.150673309448966
      4115               1845.6   -0.134605217700369
      4116                 1846   -0.123700146423543
      4117               1846.4   -0.125099469728976
      4118               1846.8   -0.134074439894859
      4119               1847.2    -0.15004602658791
      4120               1847.6    -0.16263993633681
      4121                 1848   -0.149322238671306
      4122               1848.4   -0.100080534078383
      4123               1848.8   -0.103964862564155
      4124               1849.2   -0.142977031269082
      4125               1849.6    -0.14456936468561
      4126                 1850   -0.118561252215658
      4127               1850.4   -0.146161698102138
      4128               1850.8   -0.147464516352024
      4129               1851.2    -0.12874253557588
      4130               1851.6  -0.0988018420923831
      4131                 1852    -0.11269857009117
      4132               1852.4   -0.151179960990588
      4133               1852.8   -0.120057080576639
      4134               1853.2   -0.103651221133626
      4135               1853.6   -0.124785828298448
      4136                 1854   -0.136945465297387
      4137               1854.4   -0.138127652227839
      4138               1854.8   -0.130624384159049
      4139               1855.2   -0.129635207339691
      4140               1855.6   -0.146957864810401
      4141                 1856   -0.140733288727611
      4142               1856.4  -0.0939042105233662
      4143               1856.8   -0.114339156035471
      4144               1857.2   -0.135111869241991
      4145               1857.6   -0.119140282548941
      4146                 1858   -0.130358995256295
      4147               1858.4    -0.14883971339357
      4148               1858.8   -0.113205221632792
      4149               1859.2   -0.126884813256598
      4150               1859.6   -0.144545238421723
      4151                 1860   -0.117379065285206
      4152               1860.4   -0.129032050742522
      4153               1860.8   -0.113711873174415
      4154               1861.2   -0.148863839657457
      4155               1861.6   -0.108428221383209
      4156                 1862     -0.1188507673823
      4157               1862.4   -0.117861590562941
      4158               1862.8    -0.11269857009117
      4159               1863.2   -0.128959671950861
      4160               1863.6   -0.130817394270144
      4161                 1864   -0.126281656659429
      4162               1864.4   -0.121287520034865
      4163               1864.8   -0.123700146423543
      4164               1865.2   -0.129152682061956
      4165               1865.6   -0.135522015728066
      4166                 1866   -0.112891580202264
      4167               1866.4   -0.130045353825767
      4168               1866.8   -0.120008828048865
      4169               1867.2   -0.127560348645428
      4170               1867.6   -0.135763278366934
      4171                 1868   -0.135618520783613
      4172               1868.4   -0.135473763200293
      4173               1868.8   -0.141674213019196
      4174               1869.2   -0.124423934340146
      4175               1869.6   -0.122228444326449
      4176                 1870   -0.121987181687581
      4177               1870.4   -0.115931489451999
      4178               1870.8   -0.118826641118413
      4179               1871.2   -0.128694283048107
      4180               1871.6   -0.122638590812524
      4181                 1872   -0.115810858132565
      4182               1872.4   -0.122542085756977
      4183               1872.8   -0.127487969853768
      4184               1873.2   -0.120467227062714
      4185               1873.6   -0.123579515104109
      4186                 1874   -0.122300823118109
      4187               1874.4   -0.131299919547879
      4188               1874.8   -0.149611753837947
      4189               1875.2   -0.108838367869285
      4190               1875.6   -0.108138706216568
      4191                 1876   -0.130479626575729
      4192               1876.4   -0.121311646298751
      4193               1876.8   -0.118754262326752
      4194               1877.2   -0.128139378978711
      4195               1877.6   -0.114387408563245
      4196                 1878   -0.126957192048259
      4197               1878.4   -0.132964631756067
      4198               1878.8   -0.118295863312904
      4199               1879.2   -0.140057753338782
      4200               1879.6   -0.112674443827283
      4201                 1880   -0.129032050742522
      4202               1880.4   -0.107704433466606
      4203               1880.8   -0.120467227062714
      4204               1881.2   -0.126016267756674
      4205               1881.6   -0.119453923979469
      4206                 1882   -0.116607024840829
      4207               1882.4   -0.105291807077928
      4208               1882.8   -0.116486393521395
      4209               1883.2   -0.143387177755158
      4210               1883.6   -0.118054600674036
      4211                 1884   -0.144038586880101
      4212               1884.4   -0.123072863562487
      4213               1884.8   -0.144521112157836
      4214               1885.2   -0.149780637685155
      4215               1885.6   -0.122421454437543
      4216                 1886   -0.104399135314117
      4217               1886.4    -0.11831998957679
      4218               1886.8   -0.124013787854071
      4219               1887.2   -0.122300823118109
      4220               1887.6   -0.146282329421571
      4221                 1888   -0.122976358506939
      4222               1888.4   -0.130358995256295
      4223               1888.8   -0.139912995755461
      4224               1889.2   -0.126547045562183
      4225               1889.6   -0.148984470976891
      4226                 1890   -0.108790115341511
      4227               1890.4   -0.107945696105474
      4228               1890.8   -0.147175001185382
      4229               1891.2   -0.124496313131807
      4230               1891.6   -0.118030474410149
      4231                 1892   -0.131348172075653
      4232               1892.4    -0.12237320190977
      4233               1892.8   -0.123338252465241
      4234               1893.2   -0.121673540257053
      4235               1893.6   -0.122204318062562
      4236                 1894   -0.112867453938377
      4237               1894.4   -0.134532838908708
      4238               1894.8    -0.14674072843542
      4239               1895.2  -0.0879691496072177
      4240               1895.6   -0.108162832480455
      4241                 1896   -0.141939601921951
      4242               1896.4   -0.112264297341208
      4243               1896.8   -0.126522919298296
      4244               1897.2   -0.105750206091777
      4245               1897.6   -0.120032954312752
      4246                 1898   -0.147826410310326
      4247               1898.4   -0.106715256647248
      4248               1898.8   -0.145727425352175
      4249               1899.2    -0.13774163200565
      4250               1899.6    -0.12094975234045
      4251                 1900   -0.127150202159353
      4252               1900.4   -0.128621904256447
      4253               1900.8   -0.128332389089805
      4254               1901.2   -0.103385832230872
      4255               1901.6   -0.126812434464938
      4256                 1902   -0.120636110909921
      4257               1902.4   -0.139261586630518
      4258               1902.8   -0.132216717575577
      4259               1903.2   -0.119405671451696
      4260               1903.6   -0.112988085257811
      4261                 1904   -0.111516383160718
      4262               1904.4   -0.124448060604033
      4263               1904.8  -0.0916845942457822
      4264               1905.2    -0.10295155948091
      4265               1905.6   -0.126788308201051
      4266                 1906   -0.120901499812676
      4267               1906.4   -0.104712776744645
      4268               1906.8   -0.126112772812221
      4269               1907.2   -0.135425510672519
      4270               1907.6   -0.147922915365873
      4271                 1908   -0.113060464049472
      4272               1908.4   -0.111082110410756
      4273               1908.8   -0.121239267507091
      4274               1909.2   -0.141143435213687
      4275               1909.6   -0.103940736300268
      4276                 1910   -0.127101949631579
      4277               1910.4    -0.11689654000747
      4278               1910.8   -0.111492256896831
      4279               1911.2   -0.153447829795946
      4280               1911.6    -0.13482235407535
      4281                 1912    -0.11479755504932
      4282               1912.4   -0.136945465297387
      4283               1912.8   -0.109513903258115
      4284               1913.2   -0.114701049993773
      4285               1913.6   -0.100973205842194
      4286                 1914   -0.130045353825767
      4287               1914.4  -0.0940007155789134
      4288               1914.8   -0.117765085507394
      4289               1915.2   -0.127005444576032
      4290               1915.6   -0.118126979465696
      4291                 1916   -0.118368242104564
      4292               1916.4   -0.111540509424604
      4293               1916.8   -0.121191014979317
      4294               1917.2   -0.101914130133778
      4295               1917.6   -0.100442428036684
      4296                 1918   -0.130913899325691
      4297               1918.4   -0.111250994257963
      4298               1918.8   -0.123145242354147
      4299               1919.2   -0.113953135813283
      4300               1919.6   -0.128766661839767
      4301                 1920   -0.112988085257811
      4302               1920.4   -0.106835887966682
      4303               1920.8   -0.100900827050533
      4304               1921.2   -0.100080534078383
      4305               1921.6   -0.117041297590791
      4306                 1922   -0.125388984895618
      4307               1922.4   -0.114315029771584
      4308               1922.8   -0.109538029522001
      4309               1923.2   -0.124641070715127
      4310               1923.6   -0.111540509424604
      4311                 1924    -0.12244558070143
      4312               1924.4   -0.119478050243356
      4313               1924.8  -0.0932045488706496
      4314               1925.2   -0.146161698102138
      4315               1925.6    -0.12041897453494
      4316                 1926    -0.13976823817214
      4317               1926.4  -0.0873901192739349
      4318               1926.8  -0.0862320586073693
      4319               1927.2    -0.12162528772928
      4320               1927.6  -0.0847362302463888
      4321                 1928   -0.112602065035623
      4322               1928.4   -0.117089550118564
      4323               1928.8    -0.12102213113211
      4324               1929.2   -0.109634534577549
      4325               1929.6   -0.119140282548941
      4326                 1930   -0.120250090687733
      4327               1930.4   -0.106594625327814
      4328               1930.8   -0.117210181437998
      4329               1931.2    -0.12034659574328
      4330               1931.6   -0.106860014230569
      4331                 1932   -0.110720216452454
      4332               1932.4   -0.145510288977194
      4333               1932.8   -0.127632727437088
      4334               1933.2  -0.0954000388843468
      4335               1933.6   -0.104736903008532
      4336                 1934   -0.125437237423391
      4337               1934.4   -0.124954712145656
      4338               1934.8   -0.134050313630973
      4339               1935.2   -0.126884813256598
      4340               1935.6   -0.105388312133475
      4341                 1936   -0.109755165896982
      4342               1936.4   -0.107535549619398
      4343               1936.8   -0.118537125951771
      4344               1937.2  -0.0923360033707254
      4345               1937.6    -0.12529247984007
      4346                 1938   -0.129393944700824
      4347               1938.4   -0.119695186618337
      4348               1938.8  -0.0906471648986506
      4349               1939.2   -0.109031377980379
      4350               1939.6   -0.137910515852858
      4351                 1940    -0.13624580364467
      4352               1940.4    -0.11067196392468
      4353               1940.8   -0.101938256397665
      4354               1941.2  -0.0954241651482335
      4355               1941.6   -0.122011307951468
      4356                 1942   -0.108814241605398
      4357               1942.4   -0.121673540257053
      4358               1942.8   -0.120081206840525
      4359               1943.2   -0.107583802147172
      4360               1943.6   -0.100514806828345
      4361                 1944  -0.0828061291354462
      4362               1944.4   -0.113036337785585
      4363               1944.8   -0.146113445574364
      4364               1945.2   -0.113784251966075
      4365               1945.6   -0.115159449007622
      4366                 1946   -0.103385832230872
      4367               1946.4   -0.115014691424301
      4368               1946.8   -0.136535318811311
      4369               1947.2  -0.0950140186621583
      4370               1947.6   -0.111709393271812
      4371                 1948   -0.105460690925135
      4372               1948.4   -0.139382217949952
      4373               1948.8   -0.112240171077321
      4374               1949.2  -0.0980298016480061
      4375               1949.6   -0.124713449506788
      4376                 1950   -0.142687516102441
      4377               1950.4   -0.128067000187051
      4378               1950.8   -0.102927433217023
      4379               1951.2   -0.106256857633399
      4380               1951.6   -0.146547718324326
      4381                 1952   -0.113615368118868
      4382               1952.4   -0.118464747160111
      4383               1952.8   -0.106642877855588
      4384               1953.2  -0.0899233769820471
      4385               1953.6   -0.119719312882224
      4386                 1954  -0.0976920339535911
      4387               1954.4   -0.122807474659732
      4388               1954.8   -0.130190111409087
      4389               1955.2   -0.128814914367541
      4390               1955.6   -0.127198454687126
      4391                 1956  -0.0815033108855599
      4392               1956.4   -0.100032281550609
      4393               1956.8   -0.114508039882679
      4394               1957.2    -0.12717432842324
      4395               1957.6  -0.0996945138561941
      4396                 1958   -0.100466554300571
      4397               1958.4   -0.118416494632337
      4398               1958.8   -0.112384928660642
      4399               1959.2   -0.122469706965317
      4400               1959.6   -0.127680979964862
      4401                 1960   -0.113422358007773
      4402               1960.4    -0.11412201966049
      4403               1960.8   -0.109803418424756
      4404               1961.2   -0.087824392023897
      4405               1961.6   -0.104543892897437
      4406                 1962  -0.0941213468983473
      4407               1962.4  -0.0884758011488401
      4408               1962.8  -0.0901887658848017
      4409               1963.2  -0.0970647510925348
      4410               1963.6   -0.116558772313055
      4411                 1964   -0.105147049494607
      4412               1964.4   -0.117113676382451
      4413               1964.8   -0.101431604856042
      4414               1965.2   -0.109127883035926
      4415               1965.6  -0.0847362302463888
      4416                 1966   -0.101624614967137
      4417               1966.4  -0.0996703875923073
      4418               1966.8   -0.124206797965165
      4419               1967.2   -0.111685267007925
      4420               1967.6   -0.113325852952226
      4421                 1968   -0.121577035201506
      4422               1968.4    -0.11419439845215
      4423               1968.8   -0.118126979465696
      4424               1969.2  -0.0790183057052213
      4425               1969.6   -0.112963958993925
      4426                 1970  -0.0867869626767653
      4427               1970.4  -0.0999840290228355
      4428               1970.8   -0.108283463799889
      4429               1971.2   -0.125485489951165
      4430               1971.6   -0.102155392772646
      4431                 1972  -0.0991396097867981
      4432               1972.4   -0.107414918299965
      4433               1972.8   -0.112047160966227
      4434               1973.2  -0.0975231501063836
      4435               1973.6   -0.104592145425211
      4436                 1974   -0.111998908438453
      4437               1974.4   -0.111516383160718
      4438               1974.8   -0.112529686243962
      4439               1975.2   -0.107993948633247
      4440               1975.6   -0.105894963675097
      4441                 1976   -0.101552236175476
      4442               1976.4   -0.111830024591246
      4443               1976.8   -0.105943216202871
      4444               1977.2    -0.08360229584371
      4445               1977.6  -0.0943867358011019
      4446                 1978   -0.102010635189325
      4447               1978.4   -0.126547045562183
      4448               1978.8  -0.0938800842594795
      4449               1979.2   -0.106208605105625
      4450               1979.6    -0.12041897453494
      4451                 1980   -0.114290903507698
      4452               1980.4  -0.0871006041072935
      4453               1980.8    -0.11622100461864
      4454               1981.2  -0.0979332965924589
      4455               1981.6   -0.116872413743583
      4456                 1982  -0.0994049986895527
      4457               1982.4   -0.115641974285357
      4458               1982.8   -0.092263624579065
      4459               1983.2   -0.121311646298751
      4460               1983.6   -0.104326756522456
      4461                 1984   -0.111805898327359
      4462               1984.4   -0.111661140744038
      4463               1984.8   -0.105195302022381
      4464               1985.2  -0.0935905690928381
      4465               1985.6   -0.123217621145807
      4466                 1986   -0.104350882786343
      4467               1986.4   -0.103458211022532
      4468               1986.8   -0.110334196230265
      4469               1987.2   -0.102613791786495
      4470               1987.6  -0.0926496448012535
      4471                 1988   -0.149056849768551
      4472               1988.4   -0.114628671202113
      4473               1988.8   -0.120684363437695
      4474               1989.2   -0.106642877855588
      4475               1989.6  -0.0934458115095174
      4476                 1990   -0.109224388091473
      4477               1990.4   -0.105267680814041
      4478               1990.8   -0.107511423355512
      4479               1991.2   -0.108790115341511
      4480               1991.6   -0.125195974784523
      4481                 1992  -0.0788976743857874
      4482               1992.4  -0.0949175136066111
      4483               1992.8   -0.126981318312145
      4484               1993.2   -0.100490680564458
      4485               1993.6  -0.0888376951071419
      4486                 1994  -0.0971371298841951
      4487               1994.4   -0.069174790039414
      4488               1994.8   -0.104736903008532
      4489               1995.2  -0.0843984625519739
      4490               1995.6   -0.129852343714672
      4491                 1996   -0.116100373299206
      4492               1996.4  -0.0958825641620824
      4493               1996.8  -0.0932769276623099
      4494               1997.2  -0.0903576497320092
      4495               1997.6    -0.11817523199347
      4496                 1998   -0.106015594994531
      4497               1998.4  -0.0912020689680466
      4498               1998.8  -0.0943867358011019
      4499               1999.2  -0.0996221350645337
      4500               1999.6   -0.106691130383361
      4501                 2000   -0.100466554300571
      4502               2000.4   -0.105171175758494
      4503               2000.8   -0.105074670702947
      4504               2001.2  -0.0869317202600861
      4505               2001.6  -0.0816239422049939
      4506                 2002   -0.124592818187354
      4507               2002.4   -0.119357418923922
      4508               2002.8   -0.130190111409087
      4509               2003.2  -0.0912020689680466
      4510               2003.6  -0.0966787308703463
      4511                 2004   -0.125099469728976
      4512               2004.4  -0.0815033108855599
      4513               2004.8  -0.0960997005370635
      4514               2005.2   -0.100514806828345
      4515               2005.6   -0.121335772562638
      4516                 2006  -0.0808519017606168
      4517               2006.4  -0.0716839214836394
      4518               2006.8   -0.117620327924074
      4519               2007.2   -0.095930816689856
      4520               2007.6  -0.0966787308703463
      4521                 2008  -0.0926496448012535
      4522               2008.4   -0.117885716826828
      4523               2008.8  -0.0881380334544252
      4524               2009.2   -0.104399135314117
      4525               2009.6   -0.126354035451089
      4526                 2010  -0.0998392714395148
      4527               2010.4   -0.106184478841739
      4528               2010.8   -0.111733519535699
      4529               2011.2   -0.112240171077321
      4530               2011.6  -0.0983916956063078
      4531                 2012  -0.0974748975786101
      4532               2012.4   -0.106256857633399
      4533               2012.8   -0.118054600674036
      4534               2013.2  -0.0856289020101998
      4535               2013.6  -0.0950622711899318
      4536                 2014  -0.0931804226067628
      4537               2014.4   -0.108428221383209
      4538               2014.8   -0.105171175758494
      4539               2015.2    -0.12162528772928
      4540               2015.6   -0.106763509175021
      4541                 2016   -0.101214468481061
      4542               2016.4  -0.0954482914121203
      4543               2016.8  -0.0623953098872281
      4544               2017.2  -0.0976679076897043
      4545               2017.6  -0.0834334119965026
      4546                 2018  -0.0700433355393382
      4547               2018.4  -0.0990913572590245
      4548               2018.8  -0.0925048872179328
      4549               2019.2   -0.120177711896073
      4550               2019.6  -0.0975231501063836
      4551                 2020  -0.0841089473853325
      4552               2020.4   -0.111540509424604
      4553               2020.8   -0.104592145425211
      4554               2021.2  -0.0914192053430276
      4555               2021.6   -0.095593048995441
      4556                 2022  -0.0989707259395906
      4557               2022.4  -0.0984399481340814
      4558               2022.8  -0.0970164985647612
      4559               2023.2  -0.0866663313573314
      4560               2023.6  -0.0939524630511398
      4561                 2024  -0.0955689227315542
      4562               2024.4   -0.116172752090867
      4563               2024.8  -0.0897062406070661
      4564               2025.2  -0.0882586647738591
      4565               2025.6   -0.104206125203022
      4566                 2026   -0.118899019910073
      4567               2026.4  -0.0894408517043114
      4568               2026.8   -0.108838367869285
      4569               2027.2  -0.0978367915369118
      4570               2027.6  -0.0805382603300886
      4571                 2028  -0.0926496448012535
      4572               2028.4  -0.0677513404700938
      4573               2028.8  -0.0823959826493709
      4574               2029.2  -0.0965339732870256
      4575               2029.6  -0.0998392714395148
      4576                 2030  -0.0920223619401972
      4577               2030.4   -0.088934200162689
      4578               2030.8  -0.0911055639124995
      4579               2031.2   -0.101045584633854
      4580               2031.6  -0.0800074825245794
      4581                 2032  -0.0794043259274098
      4582               2032.4  -0.0898751244542735
      4583               2032.8  -0.0947245034955169
      4584               2033.2  -0.0905024073153299
      4585               2033.6  -0.0834334119965026
      4586                 2034   -0.103723599925287
      4587               2034.4  -0.0997910189117412
      4588               2034.8  -0.0818410785799749
      4589               2035.2   -0.099260241106232
      4590               2035.6  -0.0870282253156332
      4591                 2036  -0.0922394983151782
      4592               2036.4  -0.0851705029963509
      4593               2036.8   -0.099043104731251
      4594               2037.2   -0.101817625078231
      4595               2037.6   -0.088596432468274
      4596                 2038   -0.102782675633702
      4597               2038.4   -0.102999812008683
      4598               2038.8  -0.0796455885662777
      4599               2039.2  -0.0918293518291029
      4600               2039.6  -0.0956654277871014
      4601                 2040  -0.0889583264265758
      4602               2040.4  -0.0772329621775994
      4603               2040.8   -0.100587185620005
      4604               2041.2  -0.0820340886910692
      4605               2041.6  -0.0734933912751481
      4606                 2042   -0.105484817189022
      4607               2042.4  -0.0863526899268033
      4608               2042.8   -0.101238594744948
      4609               2043.2  -0.0947486297594036
      4610               2043.6  -0.0870040990517464
      4611                 2044  -0.0908884275375184
      4612               2044.4  -0.0969682460369876
      4613               2044.8   -0.088379296093293
      4614               2045.2  -0.0952794075649128
      4615               2045.6  -0.0892478415932172
      4616                 2046  -0.0839641898020118
      4617               2046.4  -0.0729384872057521
      4618               2046.8   -0.113494736799434
      4619               2047.2  -0.0997427663839676
      4620               2047.6    -0.10160048870325
      4621                 2048  -0.0866180788295579
      4622               2048.4   -0.110961479091322
      4623               2048.8  -0.0768710682192977
      4624               2049.2  -0.0780291288858632
      4625               2049.6   -0.112384928660642
      4626                 2050  -0.0932528013984231
      4627               2050.4  -0.0958343116343089
      4628               2050.8  -0.0875348768572556
      4629               2051.2  -0.0929391599678949
      4630               2051.6  -0.0759783964554867
      4631                 2052  -0.0785840329552592
      4632               2052.4  -0.0909849325930655
      4633               2052.8  -0.0728902346779785
      4634               2053.2  -0.0767745631637505
      4635               2053.6   -0.100707816939439
      4636                 2054  -0.0620092896650395
      4637               2054.4  -0.0915157103985748
      4638               2054.8  -0.0741206741362044
      4639               2055.2  -0.0973783925230629
      4640               2055.6  -0.0656764817758305
      4641                 2056     -0.0898268719265
      4642               2056.4  -0.0707912497198284
      4643               2056.8   -0.078608159219146
      4644               2057.2   -0.094821008551064
      4645               2057.6  -0.0887411900515948
      4646                 2058  -0.0941213468983473
      4647               2058.4   -0.104736903008532
      4648               2058.8   -0.090044008301481
      4649               2059.2  -0.0796697148301645
      4650               2059.6  -0.0910573113847259
      4651                 2060    -0.10654637280004
      4652               2060.4  -0.0982469380229871
      4653               2060.8  -0.0689335274005462
      4654               2061.2   -0.112143666021774
      4655               2061.6  -0.0816963209966542
      4656                 2062  -0.0969682460369876
      4657               2062.4  -0.0877761394961234
      4658               2062.8   -0.105894963675097
      4659               2063.2  -0.0840124423297853
      4660               2063.6  -0.0958584378981956
      4661                 2064   -0.102879180689249
      4662               2064.4   -0.090598912370877
      4663               2064.8  -0.0763644166776752
      4664               2065.2  -0.0990189784673642
      4665               2065.6  -0.0783186440525046
      4666                 2066  -0.0732280023723935
      4667               2066.4  -0.0855806494824262
      4668               2066.8  -0.0921188669957443
      4669               2067.2  -0.0759301439277131
      4670               2067.6   -0.102010635189325
      4671                 2068  -0.0640358958315293
      4672               2068.4  -0.0589452541514181
      4673               2068.8  -0.0949416398704979
      4674               2069.2  -0.0800798613162398
      4675               2069.6  -0.0900922608292546
      4676                 2070   -0.085604775746313
      4677               2070.4  -0.0862320586073693
      4678               2070.8   -0.085604775746313
      4679               2071.2  -0.0837953059548043
      4680               2071.6   -0.094483240856649
      4681                 2072  -0.0791871895524288
      4682               2072.4   -0.129900596242446
      4683               2072.8  -0.0900198820375942
      4684               2073.2  -0.0579319510681733
      4685               2073.6  -0.0864974475101239
      4686                 2074   -0.109103756772039
      4687               2074.4    -0.11892314617396
      4688               2074.8   -0.102565539258721
      4689               2075.2  -0.0902611446764621
      4690               2075.6  -0.0903093972042356
      4691                 2076   -0.104471514105777
      4692               2076.4  -0.0794043259274098
      4693               2076.8  -0.0800798613162398
      4694               2077.2  -0.0814791846216732
      4695               2077.6  -0.0950863974538186
      4696                 2078  -0.0853152605796716
      4697               2078.4   -0.071732174011413
      4698               2078.8  -0.0956654277871014
      4699               2079.2   -0.105701953564003
      4700               2079.6   -0.106763509175021
      4701                 2080  -0.0940489681066869
      4702               2080.4  -0.0751822297472229
      4703               2080.8  -0.0549402943462122
      4704               2081.2  -0.0756406287610717
      4705               2081.6   -0.105340059605701
      4706                 2082  -0.0745549468861665
      4707               2082.4  -0.0879932758711045
      4708               2082.8  -0.0805141340662019
      4709               2083.2  -0.0895614830237454
      4710               2083.6  -0.0875107505933688
      4711                 2084   -0.100490680564458
      4712               2084.4  -0.0881862859821987
      4713               2084.8  -0.0752546085388832
      4714               2085.2  -0.0969923723008744
      4715               2085.6  -0.0858942909129544
      4716                 2086   -0.107414918299965
      4717               2086.4  -0.0943626095372151
      4718               2086.8   -0.102251897828193
      4719               2087.2  -0.0920947407318575
      4720               2087.6  -0.0868834677323125
      4721                 2088  -0.0994532512173263
      4722               2088.4  -0.0765091742609959
      4723               2088.8  -0.0989707259395906
      4724               2089.2  -0.0715150376364319
      4725               2089.6  -0.0962444581203842
      4726                 2090  -0.0884275486210666
      4727               2090.4  -0.0863526899268033
      4728               2090.8  -0.0817928260522013
      4729               2091.2  -0.0780050026219765
      4730               2091.6  -0.0850981242046906
      4731                 2092  -0.0732038761085067
      4732               2092.4  -0.0932045488706496
      4733               2092.8  -0.0810931643994846
      4734               2093.2  -0.0566050065544002
      4735               2093.6  -0.0685957597061312
      4736                 2094  -0.0752546085388832
      4737               2094.4  -0.0898751244542735
      4738               2094.8  -0.0943867358011019
      4739               2095.2  -0.0650733251786609
      4740               2095.6   -0.102975685744797
      4741                 2096  -0.0951829025093657
      4742               2096.4   -0.107318413244417
      4743               2096.8  -0.0468338696802532
      4744               2097.2  -0.0786322854830328
      4745               2097.6  -0.0772088359137126
      4746                 2098  -0.0901405133570281
      4747               2098.4  -0.0840365685936721
      4748               2098.8   -0.101310973536609
      4749               2099.2  -0.0790424319691081
      4750               2099.6  -0.0786322854830328
      4751                 2100  -0.0693436738866215
      4752               2100.4  -0.0846638514547285
      4753               2100.8  -0.0770158258026184
      4754               2101.2  -0.0816721947327674
      4755               2101.6  -0.0758577651360528
      4756                 2102  -0.0974748975786101
      4757               2102.4  -0.0766056793165431
      4758               2102.8  -0.0965098470231388
      4759               2103.2  -0.0800798613162398
      4760               2103.6  -0.0798385986773719
      4761                 2104  -0.0829267604548801
      4762               2104.4   -0.101262721008835
      4763               2104.8  -0.0746273256778269
      4764               2105.2   -0.095038144926045
      4765               2105.6  -0.0848086090380492
      4766                 2106  -0.0634086129704729
      4767               2106.4   -0.104785155536305
      4768               2106.8  -0.0712255224697905
      4769               2107.2  -0.0975231501063836
      4770               2107.6  -0.0874624980655953
      4771                 2108  -0.0718769315947337
      4772               2108.4  -0.0840365685936721
      4773               2108.8  -0.0469545009996871
      4774               2109.2  -0.0702363456504324
      4775               2109.6  -0.0985123269257417
      4776                 2110  -0.0809966593439375
      4777               2110.4  -0.0688852748727726
      4778               2110.8  -0.0798144724134852
      4779               2111.2  -0.0715391639003187
      4780               2111.6  -0.0758818913999396
      4781                 2112  -0.0784875278997121
      4782               2112.4  -0.0735416438029217
      4783               2112.8  -0.0912503214958201
      4784               2113.2  -0.0823959826493709
      4785               2113.6  -0.0750374721639022
      4786                 2114  -0.0811172906633714
      4787               2114.4   -0.057184036887683
      4788               2114.8  -0.0869799727878596
      4789               2115.2  -0.0701398405948853
      4790               2115.6  -0.0578595722765129
      4791                 2116  -0.0901163870931414
      4792               2116.4   -0.101310973536609
      4793               2116.8   -0.070622365872621
      4794               2117.2  -0.0828785079271065
      4795               2117.6  -0.0714426588447716
      4796                 2118  -0.0829267604548801
      4797               2118.4  -0.0625641937344355
      4798               2118.8  -0.0728902346779785
      4799               2119.2  -0.0818169523160881
      4800               2119.6  -0.0834816645242761
      4801                 2120  -0.0602721986651912
      4802               2120.4  -0.0937594529400455
      4803               2120.8  -0.0781497602052972
      4804               2121.2   -0.093711200412272
      4805               2121.6  -0.0822029725382766
      4806                 2122  -0.0966063520786859
      4807               2122.4  -0.0762437853582413
      4808               2122.8    -0.05863161272089
      4809               2123.2  -0.0768228156915241
      4810               2123.6  -0.0980780541757796
      4811                 2124   -0.107583802147172
      4812               2124.4  -0.0695125577338289
      4813               2124.8  -0.0725524669835636
      4814               2125.2   -0.107511423355512
      4815               2125.6  -0.0747962095250344
      4816                 2126  -0.0721905730252618
      4817               2126.4  -0.0436492028471979
      4818               2126.8  -0.0770882045942787
      4819               2127.2  -0.0762920378860149
      4820               2127.6   -0.090598912370877
      4821                 2128  -0.0648079362759063
      4822               2128.4    -0.09537591262046
      4823               2128.8  -0.0842537049686532
      4824               2129.2  -0.0884516748849534
      4825               2129.6  -0.0842537049686532
      4826                 2130   -0.059620789540248
      4827               2130.4  -0.0731556235807331
      4828               2130.8  -0.0815515634133335
      4829               2131.2  -0.0752304822749964
      4830               2131.6   -0.089489104232085
      4831                 2132  -0.0871006041072935
      4832               2132.4  -0.0665209010118679
      4833               2132.8  -0.0692471688310743
      4834               2133.2  -0.0672205626645846
      4835               2133.6  -0.0968476147175537
      4836                 2134  -0.0879450233433309
      4837               2134.4  -0.0915880891902351
      4838               2134.8  -0.0685957597061312
      4839               2135.2  -0.0657488605674909
      4840               2135.6  -0.0671964364006978
      4841                 2136  -0.0878726445516706
      4842               2136.4  -0.0750374721639022
      4843               2136.8  -0.0798868512051455
      4844               2137.2  -0.0930839175512156
      4845               2137.6  -0.0612613754845493
      4846                 2138  -0.0883069173016326
      4847               2138.4  -0.0957619328426485
      4848               2138.8  -0.0720458154419411
      4849               2139.2  -0.0800074825245794
      4850               2139.6   -0.076943447010958
      4851                 2140  -0.0573770469987773
      4852               2140.4  -0.0765574267887695
      4853               2140.8  -0.0869075939961993
      4854               2141.2  -0.0957136803148749
      4855               2141.6  -0.0891030840098965
      4856                 2142  -0.0974507713147233
      4857               2142.4  -0.0732762549001671
      4858               2142.8  -0.0793560733996363
      4859               2143.2  -0.0856530282740866
      4860               2143.6  -0.0768228156915241
      4861                 2144  -0.0746514519417137
      4862               2144.4   -0.103048064536457
      4863               2144.8   -0.087486624329482
      4864               2145.2  -0.0739759165528837
      4865               2145.6  -0.0698261991643571
      4866                 2146  -0.0903335234681224
      4867               2146.4  -0.0659901232063587
      4868               2146.8  -0.0642530322065103
      4869               2147.2  -0.0736381488584688
      4870               2147.6  -0.0640358958315293
      4871                 2148  -0.0681373606922823
      4872               2148.4  -0.0833610332048422
      4873               2148.8  -0.0685716334422444
      4874               2149.2  -0.0795249572468438
      4875               2149.6  -0.0886446849960476
      4876                 2150   -0.088717063787708
      4877               2150.4  -0.0827578766076726
      4878               2150.8  -0.0907195436903109
      4879               2151.2  -0.0818652048438617
      4880               2151.6   -0.053516844776892
      4881                 2152  -0.0828061291354462
      4882               2152.4  -0.0933493064539702
      4883               2152.8  -0.0914192053430276
      4884               2153.2   -0.050742324429912
      4885               2153.6  -0.0683544970672634
      4886                 2154  -0.0639635170398689
      4887               2154.4  -0.0665691535396415
      4888               2154.8   -0.052189900263119
      4889               2155.2  -0.0720216891780543
      4890               2155.6  -0.0773535934970333
      4891                 2156   -0.075616502497185
      4892               2156.4  -0.0778119925108822
      4893               2156.8  -0.0857736595935205
      4894               2157.2  -0.0759301439277131
      4895               2157.6  -0.0692954213588479
      4896                 2158  -0.0591382642625124
      4897               2158.4  -0.0711290174142434
      4898               2158.8  -0.0744343155667326
      4899               2159.2  -0.0663037646368868
      4900               2159.6   -0.071177269942017
      4901                 2160  -0.0949416398704979
      4902               2160.4  -0.0792354420802024
      4903               2160.8  -0.0609718603179079
      4904               2161.2  -0.0921912457874047
      4905               2161.6   -0.068619885970018
      4906                 2162  -0.0567497641377209
      4907               2162.4  -0.0637705069287747
      4908               2162.8  -0.0782703915247311
      4909               2163.2  -0.0815515634133335
      4910               2163.6   -0.073614022594582
      4911                 2164  -0.0874624980655953
      4912               2164.4  -0.0805141340662019
      4913               2164.8  -0.0611407441651154
      4914               2165.2  -0.0760749015110338
      4915               2165.6  -0.0740241690806573
      4916                 2166  -0.0703569769698663
      4917               2166.4  -0.0852911343157848
      4918               2166.8  -0.0834334119965026
      4919               2167.2  -0.0639635170398689
      4920               2167.6  -0.0988259683562699
      4921                 2168  -0.0818652048438617
      4922               2168.4  -0.0853393868435584
      4923               2168.8  -0.0714667851086583
      4924               2169.2  -0.0588246228319842
      4925               2169.6  -0.0709601335670359
      4926                 2170  -0.0860873010240487
      4927               2170.4  -0.0822270988021634
      4928               2170.8  -0.0782703915247311
      4929               2171.2  -0.0629502139566241
      4930               2171.6  -0.0905265335792167
      4931                 2172  -0.0794525784551834
      4932               2172.4   -0.063287981651039
      4933               2172.8  -0.0479436778190452
      4934               2173.2  -0.0669310474979432
      4935               2173.6  -0.0850981242046906
      4936                 2174  -0.0683303708033766
      4937               2174.4  -0.0860390484962751
      4938               2174.8  -0.0829267604548801
      4939               2175.2  -0.0738552852334498
      4940               2175.6  -0.0946521247038565
      4941                 2176  -0.0858942909129544
      4942               2176.4  -0.0888618213710287
      4943               2176.8  -0.0815515634133335
      4944               2177.2  -0.0665691535396415
      4945               2177.6   -0.055519324679495
      4946                 2178  -0.0687646435533387
      4947               2178.4  -0.0614302593317567
      4948               2178.8   -0.111057984146869
      4949               2179.2  -0.0575459308459847
      4950               2179.6  -0.0756647550249585
      4951                 2180  -0.0818652048438617
      4952               2180.4  -0.0877278869683499
      4953               2180.8  -0.0630949715399448
      4954               2181.2  -0.0770158258026184
      4955               2181.6  -0.0857977858574073
      4956                 2182  -0.0643254109981707
      4957               2182.4  -0.0596449158041348
      4958               2182.8  -0.0742654317195251
      4959               2183.2  -0.0757371338166189
      4960               2183.6    -0.07805325514975
      4961                 2184  -0.0622022997761338
      4962               2184.4  -0.0829267604548801
      4963               2184.8  -0.0621540472483602
      4964               2185.2   -0.073951790288997
      4965               2185.6  -0.0743136842472987
      4966                 2186  -0.0806347653856358
      4967               2186.4  -0.0678478455256409
      4968               2186.8  -0.0803452502189944
      4969               2187.2  -0.0744825680945062
      4970               2187.6  -0.0635533705537936
      4971                 2188  -0.0521416477353454
      4972               2188.4  -0.0639152645120954
      4973               2188.8  -0.0388963288615017
      4974               2189.2  -0.0931321700789892
      4975               2189.6  -0.0680167293728484
      4976                 2190  -0.0566773853460606
      4977               2190.4  -0.0716356689558658
      4978               2190.8  -0.0590176329430785
      4979               2191.2   -0.100345922981137
      4980               2191.6  -0.0571116580960227
      4981                 2192  -0.0535650973046656
      4982               2192.4  -0.0641324008870764
      4983               2192.8  -0.0838435584825779
      4984               2193.2  -0.0939042105233662
      4985               2193.6   -0.093156296342876
      4986                 2194  -0.0882345385099723
      4987               2194.4  -0.0670758050812639
      4988               2194.8  -0.0639152645120954
      4989               2195.2  -0.0682338657478295
      4990               2195.6  -0.0546990317073444
      4991                 2196  -0.0781980127330707
      4992               2196.4  -0.0722146992891486
      4993               2196.8   -0.062515941206662
      4994               2197.2  -0.0735175175390349
      4995               2197.6  -0.0798385986773719
      4996                 2198  -0.0784392753719385
      4997               2198.4  -0.0613578805400964
      4998               2198.8   -0.054071748846288
      4999               2199.2  -0.0934216852456306
      5000               2199.6  -0.0730832447890728
      5001                 2200  -0.0692954213588479
      5002               2200.4  -0.0692230425671876
      5003               2200.8   -0.067172310136811
      5004               2201.2  -0.0683062445394898
      5005               2201.6   -0.096823488453667
      5006                 2202  -0.0686440122339048
      5007               2202.4  -0.0660866282619058
      5008               2202.8  -0.0674135727756789
      5009               2203.2   -0.100201165397817
      5010               2203.6  -0.0670275525534903
      5011                 2204  -0.0636740018732275
      5012               2204.4  -0.0809484068161639
      5013               2204.8  -0.0620334159289263
      5014               2205.2   -0.087824392023897
      5015               2205.6  -0.0627572038455298
      5016                 2206   -0.069174790039414
      5017               2206.4   -0.085604775746313
      5018               2206.8    -0.06972969410881
      5019               2207.2   -0.060175693609644
      5020               2207.6   -0.085049871676917
      5021                 2208  -0.0700433355393382
      5022               2208.4  -0.0737587801779027
      5023               2208.8  -0.0451450312081784
      5024               2209.2  -0.0511524709159873
      5025               2209.6  -0.0818410785799749
      5026                 2210  -0.0858460383851808
      5027               2210.4  -0.0967269833981198
      5028               2210.8  -0.0747479569972608
      5029               2211.2  -0.0760507752471471
      5030               2211.6  -0.0816721947327674
      5031                 2212  -0.0485950869439884
      5032               2212.4  -0.0710325123586963
      5033               2212.8  -0.0908643012736316
      5034               2213.2  -0.0803452502189944
      5035               2213.6  -0.0532273296102506
      5036                 2214  -0.0644219160537178
      5037               2214.4  -0.0614543855956435
      5038               2214.8  -0.0709601335670359
      5039               2215.2    -0.08082777549673
      5040               2215.6  -0.0414054603057271
      5041                 2216  -0.0807795229689565
      5042               2216.4  -0.0871488566350671
      5043               2216.8  -0.0619369108733792
      5044               2217.2  -0.0714667851086583
      5045               2217.6  -0.0721905730252618
      5046                 2218  -0.0564843752349663
      5047               2218.4   -0.056846269193268
      5048               2218.8  -0.0415502178890478
      5049               2219.2  -0.0793319471357495
      5050               2219.6   -0.100731943203326
      5051                 2220  -0.0544336428045898
      5052               2220.4  -0.0754958711777511
      5053               2220.8  -0.0549402943462122
      5054               2221.2  -0.0667621636507357
      5055               2221.6  -0.0607064714151533
      5056                 2222  -0.0694643052060554
      5057               2222.4  -0.0684992546505841
      5058               2222.8  -0.0593795269013802
      5059               2223.2   -0.084157199913106
      5060               2223.6  -0.0818410785799749
      5061                 2224   -0.056074228748891
      5062               2224.4  -0.0412365764585196
      5063               2224.8  -0.0699227042199043
      5064               2225.2  -0.0988742208840435
      5065               2225.6  -0.0807795229689565
      5066                 2226  -0.0685233809144709
      5067               2226.4  -0.0657006080397173
      5068               2226.8  -0.0655558504563966
      5069               2227.2  -0.0647114312203592
      5070               2227.6  -0.0687646435533387
      5071                 2228  -0.0546749054434576
      5072               2228.4  -0.0651215777064345
      5073               2228.8  -0.0596690420680216
      5074               2229.2  -0.0802246188995605
      5075               2229.6  -0.0720940679697147
      5076                 2230  -0.0622988048316809
      5077               2230.4   -0.064397789789831
      5078               2230.8  -0.0690541587199801
      5079               2231.2    -0.05518155698508
      5080               2231.6  -0.0650009463870006
      5081                 2232  -0.0519727638881379
      5082               2232.4  -0.0718286790669601
      5083               2232.8   -0.068282118275603
      5084               2233.2   -0.070284598178206
      5085               2233.6  -0.0785599066913725
      5086                 2234  -0.0812861745105789
      5087               2234.4  -0.0765333005248827
      5088               2234.8  -0.0843743362880871
      5089               2235.2  -0.0767986894276373
      5090               2235.6  -0.0333231619036549
      5091                 2236  -0.0671964364006978
      5092               2236.4  -0.0872212354267274
      5093               2236.8   -0.073059118525186
      5094               2237.2  -0.0938318317317059
      5095               2237.6  -0.0577871934848526
      5096                 2238  -0.0618404058178321
      5097               2238.4  -0.0608994815262475
      5098               2238.8  -0.0906230386347638
      5099               2239.2  -0.0877037607044631
      5100               2239.6  -0.0918534780929897
      5101                 2240  -0.0541200013740616
      5102               2240.4  -0.0660383757341322
      5103               2240.8  -0.0550850519295329
      5104               2241.2  -0.0643495372620575
      5105               2241.6  -0.0550126731378726
      5106                 2242  -0.0895614830237454
      5107               2242.4  -0.0733245074279406
      5108               2242.8   -0.060175693609644
      5109               2243.2  -0.0742171791917516
      5110               2243.6  -0.0854600181629923
      5111                 2244  -0.0828543816632198
      5112               2244.4  -0.0614302593317567
      5113               2244.8  -0.0762437853582413
      5114               2245.2  -0.0822270988021634
      5115               2245.6  -0.0702122193865456
      5116                 2246  -0.0710325123586963
      5117               2246.4  -0.0564361227071927
      5118               2246.8   -0.061961037137266
      5119               2247.2  -0.0364837024728235
      5120               2247.6  -0.0769916995387316
      5121                 2248  -0.0578113197487393
      5122               2248.4  -0.0712255224697905
      5123               2248.8  -0.0505734405827045
      5124               2249.2  -0.0743619367750723
      5125               2249.6  -0.0981263067035532
      5126                 2250  -0.0766780581082034
      5127               2250.4  -0.0933010539261967
      5128               2250.8  -0.0949416398704979
      5129               2251.2  -0.0715874164280923
      5130               2251.6    -0.07527873480277
      5131                 2252   -0.072841982150205
      5132               2252.4  -0.0676548354145467
      5133               2252.8  -0.0558329661100232
      5134               2253.2  -0.0609236077901343
      5135               2253.6  -0.0667139111229622
      5136                 2254  -0.0482331929856866
      5137               2254.4  -0.0689335274005462
      5138               2254.8  -0.0638187594565482
      5139               2255.2  -0.0735657700668085
      5140               2255.6  -0.0590658854708521
      5141                 2256  -0.0617197744983981
      5142               2256.4  -0.0632156028593787
      5143               2256.8  -0.0556399559989289
      5144               2257.2  -0.0483779505690073
      5145               2257.6  -0.0864250687184636
      5146                 2258  -0.0815274371494467
      5147               2258.4  -0.0623229310955677
      5148               2258.8  -0.0564602489710795
      5149               2259.2  -0.0550609256656461
      5150               2259.6  -0.0667380373868489
      5151                 2260  -0.0435526977916508
      5152               2260.4  -0.0840124423297853
      5153               2260.8  -0.0672446889284714
      5154               2261.2  -0.0716839214836394
      5155               2261.6  -0.0974025187869497
      5156                 2262  -0.0597655471235687
      5157               2262.4  -0.0736622751223556
      5158               2262.8   -0.046085955499763
      5159               2263.2  -0.0539511175268541
      5160               2263.6    -0.05863161272089
      5161                 2264  -0.0823477301215973
      5162               2264.4  -0.0619127846094924
      5163               2264.8  -0.0647114312203592
      5164               2265.2  -0.0650250726508874
      5165               2265.6  -0.0852187555241245
      5166                 2266  -0.0752546085388832
      5167               2266.4  -0.0795732097746173
      5168               2266.8  -0.0594277794291538
      5169               2267.2   -0.070284598178206
      5170               2267.6   -0.070501734553187
      5171                 2268  -0.0675583303589996
      5172               2268.4  -0.0792595683440891
      5173               2268.8  -0.0694643052060554
      5174               2269.2  -0.0653869666091891
      5175               2269.6  -0.0700192092754514
      5176                 2270  -0.0655317241925098
      5177               2270.4  -0.0624194361511148
      5178               2270.8  -0.0716839214836394
      5179               2271.2  -0.0644219160537178
      5180               2271.6    -0.06418065341485
      5181                 2272  -0.0784875278997121
      5182               2272.4  -0.0611166179012286
      5183               2272.8  -0.0701157143309985
      5184               2273.2    -0.05585709237391
      5185               2273.6  -0.0922394983151782
      5186                 2274  -0.0924807609540461
      5187               2274.4  -0.0619369108733792
      5188               2274.8  -0.0547472842351179
      5189               2275.2  -0.0553986933600611
      5190               2275.6  -0.0599344309707762
      5191                 2276  -0.0411400714029725
      5192               2276.4  -0.0596449158041348
      5193               2276.8  -0.0874142455378217
      5194               2277.2  -0.0656764817758305
      5195               2277.6   -0.073396886219601
      5196                 2278  -0.0603928299846251
      5197               2278.4  -0.0745790731500533
      5198               2278.8  -0.0660866282619058
      5199               2279.2   -0.045410420110933
      5200               2279.6  -0.0549161680823254
      5201                 2280  -0.0397407480975391
      5202               2280.4  -0.0483538243051205
      5203               2280.8  -0.0809242805522772
      5204               2281.2  -0.0663037646368868
      5205               2281.6  -0.0669793000257168
      5206                 2282  -0.0493912536522522
      5207               2282.4  -0.0708877547753756
      5208               2282.8  -0.0724077094002429
      5209               2283.2  -0.0699950830115646
      5210               2283.6  -0.0678478455256409
      5211                 2284  -0.0572081631515698
      5212               2284.4  -0.0936629478844984
      5213               2284.8  -0.0755923762332982
      5214               2285.2  -0.0781738864691839
      5215               2285.6  -0.0740000428167705
      5216                 2286  -0.0665932798035282
      5217               2286.4  -0.0510318395965534
      5218               2286.8  -0.0603445774568515
      5219               2287.2  -0.0679684768450749
      5220               2287.6  -0.0713461537892244
      5221                 2288  -0.0567015116099474
      5222               2288.4  -0.0612613754845493
      5223               2288.8  -0.0662313858452265
      5224               2289.2   -0.048860475846743
      5225               2289.6  -0.0676307091506599
      5226                 2290  -0.0471716373746682
      5227               2290.4  -0.0641324008870764
      5228               2290.8  -0.0711531436781302
      5229               2291.2  -0.0654834716647362
      5230               2291.6  -0.0788735481219006
      5231                 2292  -0.0482814455134602
      5232               2292.4  -0.0821788462743899
      5233               2292.8  -0.0539269912629673
      5234               2293.2  -0.0919499831485368
      5235               2293.6  -0.0855806494824262
      5236                 2294  -0.0715150376364319
      5237               2294.4  -0.0533962134574581
      5238               2294.8  -0.0574252995265508
      5239               2295.2  -0.0481125616662527
      5240               2295.6  -0.0400543895280673
      5241                 2296  -0.0851463767324641
      5242               2296.4  -0.0504769355271574
      5243               2296.8  -0.0711531436781302
      5244               2297.2  -0.0448313897776503
      5245               2297.6  -0.0737346539140159
      5246                 2298  -0.0662313858452265
      5247               2298.4  -0.0684751283866973
      5248               2298.8  -0.0543612640129294
      5249               2299.2  -0.0688852748727726
      5250               2299.6  -0.0738794114973366
      5251                 2300  -0.0722388255530354
      5252               2300.4  -0.0580043298598336
      5253               2300.8  -0.0733245074279406
      5254               2301.2  -0.0518762588325908
      5255               2301.6  -0.0678719717895277
      5256                 2302    -0.05518155698508
      5257               2302.4  -0.0767986894276373
      5258               2302.8  -0.0739276640251102
      5259               2303.2  -0.0539269912629673
      5260               2303.6  -0.0623953098872281
      5261                 2304  -0.0978367915369118
      5262               2304.4  -0.0419603643751231
      5263               2304.8  -0.0713461537892244
      5264               2305.2  -0.0679443505811881
      5265               2305.6  -0.0632397291232654
      5266                 2306  -0.0909608063291787
      5267               2306.4  -0.0695608102616025
      5268               2306.8  -0.0757130075527321
      5269               2307.2  -0.0642771584703971
      5270               2307.6  -0.0523829103742132
      5271                 2308  -0.0667380373868489
      5272               2308.4  -0.0698020729004703
      5273               2308.8  -0.0457723140692348
      5274               2309.2  -0.0388963288615017
      5275               2309.6  -0.0674618253034524
      5276                 2310  -0.0749650933722418
      5277               2310.4  -0.0554228196239479
      5278               2310.8  -0.0509835870687799
      5279               2311.2  -0.0574976783182112
      5280               2311.6  -0.0505975668465913
      5281                 2312  -0.0798385986773719
      5282               2312.4  -0.0642530322065103
      5283               2312.8  -0.0453380413192727
      5284               2313.2  -0.0687163910255651
      5285               2313.6  -0.0726489720391107
      5286                 2314  -0.0394271066670109
      5287               2314.4  -0.0538304862074202
      5288               2314.8  -0.0330818992647871
      5289               2315.2  -0.0637222544010011
      5290               2315.6  -0.0580525823876072
      5291                 2316  -0.0681373606922823
      5292               2316.4  -0.0543853902768162
      5293               2316.8  -0.0759783964554867
      5294               2317.2  -0.0750374721639022
      5295               2317.6  -0.0763161641499017
      5296                 2318  -0.0718769315947337
      5297               2318.4  -0.0628537089010769
      5298               2318.8  -0.0562189863322117
      5299               2319.2  -0.0609236077901343
      5300               2319.6  -0.0443247382360278
      5301                 2320  -0.0640600220954161
      5302               2320.4  -0.0657247343036041
      5303               2320.8  -0.0581973399709279
      5304               2321.2  -0.0489811071661769
      5305               2321.6  -0.0500667890410821
      5306                 2322  -0.0598861784430027
      5307               2322.4  -0.0439145917499525
      5308               2322.8  -0.0570392793043623
      5309               2323.2  -0.0543371377490426
      5310               2323.6  -0.0519003850964776
      5311                 2324  -0.0713461537892244
      5312               2324.4  -0.0475335313329699
      5313               2324.8  -0.0509594608048931
      5314               2325.2  -0.0750857246916758
      5315               2325.6  -0.0612131229567757
      5316                 2326  -0.0551574307211933
      5317               2326.4  -0.0523829103742132
      5318               2326.8  -0.0534203397213449
      5319               2327.2   -0.067727214206207
      5320               2327.6  -0.0633603604426994
      5321                 2328  -0.0774259722886937
      5322               2328.4  -0.0356392832367861
      5323               2328.8   -0.068064981900622
      5324               2329.2   -0.050742324429912
      5325               2329.6  -0.0160487569607185
      5326                 2330  -0.0706947446642813
      5327               2330.4  -0.0578595722765129
      5328               2330.8  -0.0520692689436851
      5329               2331.2  -0.0289321818762605
      5330               2331.6  -0.0710083860948095
      5331                 2332  -0.0463995969302911
      5332               2332.4  -0.0374487530282948
      5333               2332.8  -0.0277017424180346
      5334               2333.2  -0.0634086129704729
      5335               2333.6  -0.0608271027345872
      5336                 2334  -0.0567980166654945
      5337               2334.4  -0.0621540472483602
      5338               2334.8  -0.0498496526661011
      5339               2335.2    -0.06140613306787
      5340               2335.6  -0.0747720832611476
      5341                 2336  -0.0652180827619816
      5342               2336.4  -0.0461342080275365
      5343               2336.8   -0.053637476096326
      5344               2337.2  -0.0521175214714586
      5345               2337.6  -0.0626848250538695
      5346                 2338  -0.0521175214714586
      5347               2338.4  -0.0549161680823254
      5348               2338.8  -0.0744584418306194
      5349               2339.2  -0.0542647589573823
      5350               2339.6   -0.082275351329937
      5351                 2340  -0.0639152645120954
      5352               2340.4  -0.0329371416814664
      5353               2340.8  -0.0616473957067378
      5354               2341.2  -0.0475094050690831
      5355               2341.6  -0.0396683693058788
      5356                 2342  -0.0356151569728993
      5357               2342.4  -0.0687646435533387
      5358               2342.8  -0.0652180827619816
      5359               2343.2  -0.0533238346657978
      5360               2343.6  -0.0583420975542486
      5361                 2344  -0.0616473957067378
      5362               2344.4  -0.0691989163033008
      5363               2344.8  -0.0622505523039074
      5364               2345.2  -0.0723594568724693
      5365               2345.6  -0.0634327392343597
      5366                 2346  -0.0830232655104272
      5367               2346.4  -0.0790906844968817
      5368               2346.8  -0.0482090667217998
      5369               2347.2  -0.0408746825002179
      5370               2347.6  -0.0655799767202834
      5371                 2348  -0.0636498756093408
      5372               2348.4  -0.0635774968176804
      5373               2348.8  -0.0513696072909684
      5374               2349.2  -0.0463272181386308
      5375               2349.6  -0.0490293596939504
      5376                 2350  -0.0425152684445191
      5377               2350.4  -0.0755923762332982
      5378               2350.8  -0.0729867397335257
      5379               2351.2  -0.0498979051938746
      5380               2351.6  -0.0612372492206625
      5381                 2352  -0.0524311629019868
      5382               2352.4  -0.0893443466487643
      5383               2352.8  -0.0395718642503316
      5384               2353.2  -0.0825889927604652
      5385               2353.6  -0.0640841483593028
      5386                 2354  -0.0707429971920549
      5387               2354.4  -0.0491258647494976
      5388               2354.8   -0.069174790039414
      5389               2355.2  -0.0562431125960985
      5390               2355.6  -0.0446625059304428
      5391                 2356   -0.043190803833349
      5392               2356.4  -0.0534685922491185
      5393               2356.8  -0.0606340926234929
      5394               2357.2  -0.0436250765833111
      5395               2357.6  -0.0806588916495226
      5396                 2358  -0.0727696033585446
      5397               2358.4  -0.0829026341909933
      5398               2358.8   -0.056074228748891
      5399               2359.2  -0.0761955328304678
      5400               2359.6  -0.0503321779438367
      5401                 2360  -0.0447348847221031
      5402               2360.4  -0.0679926031089616
      5403               2360.8  -0.0612372492206625
      5404               2361.2  -0.0690782849838669
      5405               2361.6  -0.0654110928730759
      5406                 2362  -0.0588728753597578
      5407               2362.4  -0.0622746785677941
      5408               2362.8  -0.0690541587199801
      5409               2363.2  -0.0619127846094924
      5410               2363.6  -0.0726007195113371
      5411                 2364  -0.0439387180138393
      5412               2364.4  -0.0665932798035282
      5413               2364.8  -0.0630467190121712
      5414               2365.2  -0.0526965518047414
      5415               2365.6  -0.0644942948453782
      5416                 2366  -0.0505734405827045
      5417               2366.4  -0.0652180827619816
      5418               2366.8  -0.0360253034589746
      5419               2367.2  -0.0475576575968567
      5420               2367.6  -0.0556158297350421
      5421                 2368  -0.0815274371494467
      5422               2368.4  -0.0729143609418653
      5423               2368.8  -0.0738070327056763
      5424               2369.2  -0.0589935066791917
      5425               2369.6  -0.0368455964311252
      5426                 2370  -0.0486433394717619
      5427               2370.4  -0.0697779466365836
      5428               2370.8  -0.0823236038577106
      5429               2371.2  -0.0553986933600611
      5430               2371.6  -0.0664967747479811
      5431                 2372  -0.0547955367628915
      5432               2372.4  -0.0832645281492951
      5433               2372.8  -0.0527206780686282
      5434               2373.2  -0.0741930529278648
      5435               2373.6  -0.0589935066791917
      5436                 2374  -0.0580284561237204
      5437               2374.4  -0.0612131229567757
      5438               2374.8  -0.0785840329552592
      5439               2375.2  -0.0757853863443924
      5440               2375.6  -0.0509594608048931
      5441                 2376  -0.0462789656108572
      5442               2376.4  -0.0461824605553101
      5443               2376.8    -0.10430263025857
      5444               2377.2  -0.0619369108733792
      5445               2377.6  -0.0727454770946578
      5446                 2378  -0.0664243959563208
      5447               2378.4  -0.0464961019858383
      5448               2378.8  -0.0631673503316051
      5449               2379.2  -0.0690782849838669
      5450               2379.6  -0.0680167293728484
      5451                 2380   -0.088379296093293
      5452               2380.4  -0.0809966593439375
      5453               2380.8  -0.0501391678327425
      5454               2381.2  -0.0678719717895277
      5455               2381.6  -0.0617439007622849
      5456                 2382  -0.0668104161785093
      5457               2382.4  -0.0576424359015319
      5458               2382.8  -0.0769193207470712
      5459               2383.2  -0.0486915919995355
      5460               2383.6  -0.0574494257904376
      5461                 2384  -0.0764367954693356
      5462               2384.4  -0.0575459308459847
      5463               2384.8  -0.0547472842351179
      5464               2385.2  -0.0629743402205108
      5465               2385.6  -0.0579802035959468
      5466                 2386  -0.0609236077901343
      5467               2386.4  -0.0615508906511907
      5468               2386.8   -0.058293845026475
      5469               2387.2  -0.0825166139688048
      5470               2387.6  -0.0544336428045898
      5471                 2388  -0.0657971130952644
      5472               2388.4  -0.0638670119843218
      5473               2388.8  -0.0581008349153807
      5474               2389.2  -0.0692954213588479
      5475               2389.6  -0.0463995969302911
      5476                 2390  -0.0520692689436851
      5477               2390.4  -0.0472681424302153
      5478               2390.8   -0.031200050681618
      5479               2391.2  -0.0273398484597328
      5480               2391.6  -0.0599103047068894
      5481                 2392   -0.087607255648916
      5482               2392.4   -0.054964420610099
      5483               2392.8  -0.0428047836111605
      5484               2393.2  -0.0716839214836394
      5485               2393.6  -0.0507664506937988
      5486                 2394   -0.040754051180784
      5487               2394.4  -0.0764126692054488
      5488               2394.8  -0.0500909153049689
      5489               2395.2  -0.0627089513177562
      5490               2395.6  -0.0611166179012286
      5491                 2396  -0.0691024112477537
      5492               2396.4  -0.0580525823876072
      5493               2396.8  -0.0514419860826287
      5494               2397.2   -0.062733077581643
      5495               2397.6   -0.048860475846743
      5496                 2398  -0.0548437892906651
      5497               2398.4  -0.0515143648742891
      5498               2398.8  -0.0747720832611476
      5499               2399.2  -0.0800316087884662
      5500               2399.6  -0.0568221429293813
      5501                 2400  -0.0419121118473496
      5502               2400.4   -0.050742324429912
      5503               2400.8  -0.0598379259152291
      5504               2401.2  -0.0496566425550068
      5505               2401.6  -0.0452415362637256
      5506                 2402   -0.042418763388972
      5507               2402.4  -0.0466891120969325
      5508               2402.8  -0.0693195476227347
      5509               2403.2    -0.07250421445579
      5510               2403.6  -0.0513696072909684
      5511                 2404  -0.0519245113603644
      5512               2404.4  -0.0513937335548552
      5513               2404.8  -0.0400785157919541
      5514               2405.2  -0.0526482992769679
      5515               2405.6  -0.0541923801657219
      5516                 2406  -0.0569427742488152
      5517               2406.4  -0.0257716413070919
      5518               2406.8   -0.046640859569159
      5519               2407.2  -0.0476541626524038
      5520               2407.6  -0.0539993700546277
      5521                 2408  -0.0621299209844735
      5522               2408.4  -0.0567015116099474
      5523               2408.8  -0.0546990317073444
      5524               2409.2  -0.0392340965559167
      5525               2409.6  -0.0404404097502558
      5526                 2410  -0.0441558543888204
      5527               2410.4  -0.0583179712903618
      5528               2410.8   -0.039644243041992
      5529               2411.2  -0.0397648743614259
      5530               2411.6  -0.0589693804153049
      5531                 2412  -0.0623711836233413
      5532               2412.4  -0.0399820107364069
      5533               2412.8  -0.0589693804153049
      5534               2413.2  -0.0685716334422444
      5535               2413.6  -0.0601515673457573
      5536                 2414  -0.0933493064539702
      5537               2414.4  -0.0492947485967051
      5538               2414.8  -0.0546749054434576
      5539               2415.2  -0.0624194361511148
      5540               2415.6  -0.0811414169272582
      5541                 2416  -0.0621540472483602
      5542               2416.4  -0.0725524669835636
      5543               2416.8   -0.051852132568704
      5544               2417.2  -0.0276776161541478
      5545               2417.6  -0.0525035416936472
      5546                 2418  -0.0721423204974883
      5547               2418.4  -0.0530101932352696
      5548               2418.8  -0.0494877587077993
      5549               2419.2  -0.0582214662348147
      5550               2419.6  -0.0770158258026184
      5551                 2420  -0.0475094050690831
      5552               2420.4  -0.0483538243051205
      5553               2420.8   -0.045748187805348
      5554               2421.2  -0.0572081631515698
      5555               2421.6  -0.0652180827619816
      5556                 2422  -0.0819617098994088
      5557               2422.4  -0.0539269912629673
      5558               2422.8  -0.0748444620528079
      5559               2423.2  -0.0504286829993839
      5560               2423.6  -0.0688852748727726
      5561                 2424  -0.0373281217088609
      5562               2424.4  -0.0548196630267783
      5563               2424.8  -0.0501150415688557
      5564               2425.2  -0.0642771584703971
      5565               2425.6  -0.0737829064417895
      5566                 2426  -0.0412848289862932
      5567               2426.4  -0.0562431125960985
      5568               2426.8  -0.0868593414684257
      5569               2427.2   -0.059403653165267
      5570               2427.6   -0.066617406067415
      5571                 2428  -0.0476059101246303
      5572               2428.4  -0.0652663352897552
      5573               2428.8  -0.0823959826493709
      5574               2429.2   -0.069174790039414
      5575               2429.6  -0.0487880970550826
      5576                 2430  -0.0441558543888204
      5577               2430.4  -0.0845673463991813
      5578               2430.8  -0.0758818913999396
      5579               2431.2  -0.0614543855956435
      5580               2431.6  -0.0583903500820221
      5581                 2432  -0.0639876433037557
      5582               2432.4  -0.0503563042077235
      5583               2432.8  -0.0648561888036799
      5584               2433.2  -0.0273881009875064
      5585               2433.6  -0.0777637399831086
      5586                 2434  -0.0465202282497251
      5587               2434.4  -0.0481125616662527
      5588               2434.8  -0.0381001621532379
      5589               2435.2  -0.0697779466365836
      5590               2435.6  -0.0746755782056004
      5591                 2436  -0.0791148107607685
      5592               2436.4  -0.0464961019858383
      5593               2436.8  -0.0649044413314535
      5594               2437.2  -0.0716356689558658
      5595               2437.6  -0.0564843752349663
      5596                 2438  -0.0428289098750473
      5597               2438.4  -0.0653869666091891
      5598               2438.8  -0.0578836985403997
      5599               2439.2  -0.0406334198613501
      5600               2439.6   -0.046303091874744
      5601                 2440  -0.0562431125960985
      5602               2440.4  -0.0214289138074711
      5603               2440.8  -0.0517073749853833
      5604               2441.2  -0.0523829103742132
      5605               2441.6  -0.0476541626524038
      5606                 2442   -0.047967804082932
      5607               2442.4   -0.063070845276058
      5608               2442.8  -0.0422740058056513
      5609               2443.2   -0.047750667707951
      5610               2443.6    -0.04130895525018
      5611                 2444  -0.0669310474979432
      5612               2444.4  -0.0744584418306194
      5613               2444.8  -0.0697538203726968
      5614               2445.2  -0.0574976783182112
      5615               2445.6  -0.0720458154419411
      5616                 2446  -0.0344088437785602
      5617               2446.4   -0.040754051180784
      5618               2446.8   -0.045531051430367
      5619               2447.2  -0.0519486376242512
      5620               2447.6  -0.0515626174020626
      5621                 2448  -0.0659659969424719
      5622               2448.4  -0.0521416477353454
      5623               2448.8  -0.0271468383486386
      5624               2449.2  -0.0729143609418653
      5625               2449.6  -0.0458688191247819
      5626                 2450  -0.0494636324439125
      5627               2450.4  -0.0522864053186661
      5628               2450.8  -0.0530343194991564
      5629               2451.2  -0.0632156028593787
      5630               2451.6  -0.0766780581082034
      5631                 2452  -0.0553504408322875
      5632               2452.4  -0.0714426588447716
      5633               2452.8  -0.0451450312081784
      5634               2453.2  -0.0472198899024417
      5635               2453.6  -0.0398372531530863
      5636                 2454  -0.0517073749853833
      5637               2454.4  -0.0539511175268541
      5638               2454.8  -0.0339986972924849
      5639               2455.2  -0.0663761434285472
      5640               2455.6  -0.0422257532778777
      5641                 2456  -0.0558812186377967
      5642               2456.4  -0.0612131229567757
      5643               2456.8  -0.0772088359137126
      5644               2457.2  -0.0429012886667077
      5645               2457.6   -0.071177269942017
      5646                 2458  -0.0671481838729242
      5647               2458.4  -0.0520933952075718
      5648               2458.8  -0.0652663352897552
      5649               2459.2  -0.0364354499450499
      5650               2459.6  -0.0561466075405513
      5651                 2460  -0.0527930568602886
      5652               2460.4  -0.0624194361511148
      5653               2460.8  -0.0628054563733034
      5654               2461.2  -0.0586798652486635
      5655               2461.6  -0.0630949715399448
      5656                 2462  -0.0521657739992322
      5657               2462.4  -0.0767021843720902
      5658               2462.8  -0.0550609256656461
      5659               2463.2  -0.0591141379986256
      5660               2463.6  -0.0578113197487393
      5661                 2464  -0.0666897848590754
      5662               2464.4  -0.0488363495828562
      5663               2464.8  -0.0619851634011528
      5664               2465.2   -0.047967804082932
      5665               2465.6  -0.0294870859456565
      5666                 2466  -0.0592830218458331
      5667               2466.4  -0.0447590109859899
      5668               2466.8  -0.0459411979164423
      5669               2467.2  -0.0566773853460606
      5670               2467.6  -0.0807312704411829
      5671                 2468  -0.0275087323069403
      5672               2468.4   -0.056846269193268
      5673               2468.8  -0.0363389448895028
      5674               2469.2  -0.0683062445394898
      5675               2469.6  -0.0528171831241753
      5676                 2470  -0.0715391639003187
      5677               2470.4  -0.0613820068039832
      5678               2470.8  -0.0680891081645088
      5679               2471.2  -0.0543853902768162
      5680               2471.6  -0.0635533705537936
      5681                 2472  -0.0556882085267025
      5682               2472.4   -0.034650106417428
      5683               2472.8  -0.0414295865696139
      5684               2473.2  -0.0404645360141426
      5685               2473.6  -0.0646873049564724
      5686                 2474  -0.0543853902768162
      5687               2474.4  -0.0535409710407788
      5688               2474.8  -0.0693195476227347
      5689               2475.2  -0.0595966632763613
      5690               2475.6  -0.0586557389847767
      5691                 2476  -0.0420086169028967
      5692               2476.4  -0.0602721986651912
      5693               2476.8  -0.0434079402083301
      5694               2477.2  -0.0604169562485119
      5695               2477.6  -0.0523829103742132
      5696                 2478  -0.0458205665970084
      5697               2478.4   -0.042635899763953
      5698               2478.8  -0.0381001621532379
      5699               2479.2   -0.045531051430367
      5700               2479.6  -0.0487157182634223
      5701                 2480  -0.0467856171524797
      5702               2480.4  -0.0695608102616025
      5703               2480.8  -0.0657488605674909
      5704               2481.2  -0.0676307091506599
      5705               2481.6    -0.05795607733206
      5706                 2482  -0.0618162795539453
      5707               2482.4   -0.048860475846743
      5708               2482.8  -0.0512248497076477
      5709               2483.2  -0.0503804304716103
      5710               2483.6  -0.0662796383730001
      5711                 2484   -0.060175693609644
      5712               2484.4  -0.0389445813892753
      5713               2484.8  -0.0392340965559167
      5714               2485.2  -0.0731073710529596
      5715               2485.6  -0.0499461577216482
      5716                 2486  -0.0513454810270816
      5717               2486.4  -0.0699709567476778
      5718               2486.8  -0.0364837024728235
      5719               2487.2  -0.0610924916373418
      5720               2487.6  -0.0398131268891995
      5721                 2488  -0.0492706223328183
      5722               2488.4  -0.0532514558741374
      5723               2488.8  -0.0567497641377209
      5724               2489.2  -0.0590417592069653
      5725               2489.6  -0.0319238385982215
      5726                 2490  -0.0511765971798741
      5727               2490.4  -0.0498737789299878
      5728               2490.8  -0.0681373606922823
      5729               2491.2  -0.0187026459882646
      5730               2491.6  -0.0711290174142434
      5731                 2492  -0.0639876433037557
      5732               2492.4  -0.0579078248042865
      5733               2492.8  -0.0487639707911958
      5734               2493.2  -0.0456275564859141
      5735               2493.6  -0.0571599106237962
      5736                 2494  -0.0677513404700938
      5737               2494.4  -0.0391617177642563
      5738               2494.8  -0.0682338657478295
      5739               2495.2  -0.0329130154175796
      5740               2495.6  -0.0887411900515948
      5741                 2496  -0.0577630672209658
      5742               2496.4  -0.0602721986651912
      5743               2496.8   -0.076726310635977
      5744               2497.2  -0.0504528092632706
      5745               2497.6  -0.0486674657356487
      5746                 2498  -0.0473163949579889
      5747               2498.4  -0.0660866282619058
      5748               2498.8  -0.0585109814014561
      5749               2499.2  -0.0545784003879105
      5750               2499.6   -0.047750667707951
      5751                 2500  -0.0540958751101748
      5752               2500.4  -0.0539511175268541
      5753               2500.8  -0.0608271027345872
      5754               2501.2  -0.0607788502068136
      5755               2501.6  -0.0395477379864449
      5756                 2502  -0.0642047796787368
      5757               2502.4  -0.0559294711655703
      5758               2502.8  -0.0511765971798741
      5759               2503.2  -0.0538063599435334
      5760               2503.6  -0.0488846021106298
      5761                 2504  -0.0309105355149767
      5762               2504.4  -0.0348431165285222
      5763               2504.8  -0.0595725370124745
      5764               2505.2  -0.0543130114851559
      5765               2505.6  -0.0513696072909684
      5766                 2506  -0.0725283407196768
      5767               2506.4  -0.0356392832367861
      5768               2506.8  -0.0383172985282189
      5769               2507.2  -0.0603204511929648
      5770               2507.6  -0.0513696072909684
      5771                 2508  -0.0424428896528588
      5772               2508.4  -0.0475094050690831
      5773               2508.8   -0.035205010486824
      5774               2509.2  -0.0176893429050198
      5775               2509.6  -0.0358081670839936
      5776                 2510  -0.0601033148179837
      5777               2510.4  -0.0472922686941021
      5778               2510.8  -0.0649768201231138
      5779               2511.2  -0.0843019574964267
      5780               2511.6  -0.0447590109859899
      5781                 2512   -0.068282118275603
      5782               2512.4  -0.0366284600561442
      5783               2512.8  -0.0615991431789642
      5784               2513.2   -0.061961037137266
      5785               2513.6  -0.0330336467370135
      5786                 2514  -0.0393788541392374
      5787               2514.4  -0.0411400714029725
      5788               2514.8  -0.0624918149427752
      5789               2515.2  -0.0511283446521005
      5790               2515.6  -0.0644701685814914
      5791                 2516  -0.0575941833737583
      5792               2516.4  -0.0683303708033766
      5793               2516.8   -0.049970283985535
      5794               2517.2  -0.0572081631515698
      5795               2517.6  -0.0677754667339806
      5796                 2518  -0.0740000428167705
      5797               2518.4  -0.0332507831119946
      5798               2518.8  -0.0412124501946329
      5799               2519.2  -0.0452415362637256
      5800               2519.6  -0.0476300363885171
      5801                 2520  -0.0576665621654187
      5802               2520.4  -0.0588246228319842
      5803               2520.8  -0.0561466075405513
      5804               2521.2  -0.0541441276379484
      5805               2521.6   -0.073831158969563
      5806                 2522  -0.0689335274005462
      5807               2522.4   -0.040416283486369
      5808               2522.8  -0.0569427742488152
      5809               2523.2  -0.0522864053186661
      5810               2523.6  -0.0612613754845493
      5811                 2524  -0.0540476225824013
      5812               2524.4  -0.0497048950827804
      5813               2524.8  -0.0486674657356487
      5814               2525.2  -0.0479919303468188
      5815               2525.6  -0.0686440122339048
      5816                 2526  -0.0382931722643322
      5817               2526.4  -0.0676065828867731
      5818               2526.8  -0.0358081670839936
      5819               2527.2  -0.0203673581964526
      5820               2527.6  -0.0291734445151283
      5821                 2528    -0.06418065341485
      5822               2528.4  -0.0364595762089367
      5823               2528.8  -0.0505975668465913
      5824               2529.2  -0.0771123308581655
      5825               2529.6  -0.0478230464996113
      5826                 2530  -0.0622264260400206
      5827               2530.4   -0.050187420360516
      5828               2530.8  -0.0470510060552343
      5829               2531.2  -0.0388239500698414
      5830               2531.6  -0.0658694918869248
      5831                 2532  -0.0595242844847009
      5832               2532.4   -0.053516844776892
      5833               2532.8  -0.0541923801657219
      5834               2533.2   -0.062733077581643
      5835               2533.6  -0.0405127885419162
      5836                 2534  -0.0472440161663285
      5837               2534.4  -0.0581973399709279
      5838               2534.8  -0.0334920457508624
      5839               2535.2  -0.0465684807774986
      5840               2535.6  -0.0364354499450499
      5841                 2536  -0.0153973478357754
      5842               2536.4  -0.0637222544010011
      5843               2536.8  -0.0557605873183628
      5844               2537.2  -0.0430460462500283
      5845               2537.6  -0.0256027574598845
      5846                 2538  -0.0337333083897302
      5847               2538.4  -0.0533962134574581
      5848               2538.8  -0.0626365725260959
      5849               2539.2    -0.04963251629112
      5850               2539.6  -0.0480401828745924
      5851                 2540  -0.0598137996513423
      5852               2540.4  -0.0671964364006978
      5853               2540.8  -0.0382207934726718
      5854               2541.2  -0.0640600220954161
      5855               2541.6  -0.0390410864448224
      5856                 2542  -0.0340710760841452
      5857               2542.4  -0.0426841522917266
      5858               2542.8  -0.0456516827498009
      5859               2543.2  -0.0448072635137635
      5860               2543.6  -0.0473405212218757
      5861                 2544  -0.0323339850842968
      5862               2544.4  -0.0383655510559925
      5863               2544.8  -0.0509835870687799
      5864               2545.2  -0.0487639707911958
      5865               2545.6    -0.05585709237391
      5866                 2546  -0.0464478494580647
      5867               2546.4   -0.044638379666556
      5868               2546.8   -0.022104449196301
      5869               2547.2   -0.033202530584221
      5870               2547.6   -0.045531051430367
      5871                 2548  -0.0227799845851309
      5872               2548.4     -0.0524070366381
      5873               2548.8   -0.053516844776892
      5874               2549.2  -0.0628295826371901
      5875               2549.6  -0.0422498795417645
      5876                 2550   -0.042418763388972
      5877               2550.4  -0.0318997123343348
      5878               2550.8  -0.0417191017362553
      5879               2551.2  -0.0410435663474254
      5880               2551.6  -0.0380277833615776
      5881                 2552  -0.0433838139444433
      5882               2552.4  -0.0493188748605918
      5883               2552.8  -0.0508870820132327
      5884               2553.2  -0.0494877587077993
      5885               2553.6   -0.056291365123872
      5886                 2554   -0.055302188304514
      5887               2554.4  -0.0491017384856108
      5888               2554.8   -0.027870626265242
      5889               2555.2  -0.0484985818884412
      5890               2555.6  -0.0628537089010769
      5891                 2556  -0.0199572117103773
      5892               2556.4  -0.0520451426797983
      5893               2556.8  -0.0526965518047414
      5894               2557.2  -0.0680167293728484
      5895               2557.6  -0.0447348847221031
      5896                 2558  -0.0395718642503316
      5897               2558.4     -0.0524070366381
      5898               2558.8  -0.0601274410818705
      5899               2559.2  -0.0483779505690073
      5900               2559.6  -0.0489811071661769
      5901                 2560  -0.0560501024850042
      5902               2560.4  -0.0627572038455298
      5903               2560.8  -0.0562189863322117
      5904               2561.2  -0.0259163988904126
      5905               2561.6  -0.0442041069165939
      5906                 2562  -0.0558088398461364
      5907               2562.4   -0.065507597928623
      5908               2562.8  -0.0650250726508874
      5909               2563.2  -0.0379312783060304
      5910               2563.6  -0.0300902425428261
      5911                 2564  -0.0272192171402989
      5912               2564.4  -0.0348189902646355
      5913               2564.8  -0.0522140265270058
      5914               2565.2  -0.0448072635137635
      5915               2565.6  -0.0348189902646355
      5916                 2566   -0.044638379666556
      5917               2566.4  -0.0601515673457573
      5918               2566.8  -0.0533479609296846
      5919               2567.2  -0.0468338696802532
      5920               2567.6  -0.0613820068039832
      5921                 2568  -0.0323822376120704
      5922               2568.4 -0.00958291823906077
      5923               2568.8  -0.0275811110986006
      5924               2569.2  -0.0578113197487393
      5925               2569.6  -0.0574494257904376
      5926                 2570  -0.0355186519173522
      5927               2570.4  -0.0488122233189694
      5928               2570.8  -0.0493912536522522
      5929               2571.2  -0.0378588995143701
      5930               2571.6  -0.0285944141818455
      5931                 2572  -0.0725283407196768
      5932               2572.4  -0.0518280063048173
      5933               2572.8  -0.0379554045699172
      5934               2573.2  -0.0369903540144459
      5935               2573.6  -0.0362183135700689
      5936                 2574  -0.0393788541392374
      5937               2574.4  -0.0255062524043373
      5938               2574.8  -0.0305486415566749
      5939               2575.2  -0.0543130114851559
      5940               2575.6  -0.0469545009996871
      5941                 2576  -0.0311759244177313
      5942               2576.4  -0.0411400714029725
      5943               2576.8  -0.0531066982908167
      5944               2577.2  -0.0514419860826287
      5945               2577.6  -0.0688852748727726
      5946                 2578  -0.0569186479849284
      5947               2578.4  -0.0518038800409305
      5948               2578.8   -0.030765777931656
      5949               2579.2   -0.043745707902745
      5950               2579.6  -0.0428047836111605
      5951                 2580  -0.0282807727513174
      5952               2580.4  -0.0521657739992322
      5953               2580.8  -0.0688128960811123
      5954               2581.2  -0.0436974553749715
      5955               2581.6   -0.060296324929078
      5956                 2582  -0.0239380452516965
      5957               2582.4  -0.0648803150675667
      5958               2582.8  -0.0281601414318834
      5959               2583.2  -0.0371592378616534
      5960               2583.6  -0.0829991392465405
      5961                 2584  -0.0595966632763613
      5962               2584.4  -0.0456758090136877
      5963               2584.8  -0.0414537128335007
      5964               2585.2  -0.0281360151679967
      5965               2585.6    -0.06695517376183
      5966                 2586  -0.0152043377246811
      5967               2586.4  -0.0535409710407788
      5968               2586.8  -0.0449520210970842
      5969               2587.2  -0.0322374800287497
      5970               2587.6  -0.0491258647494976
      5971                 2588  -0.0511524709159873
      5972               2588.4  -0.0565808802905134
      5973               2588.8  -0.0782221389969575
      5974               2589.2  -0.0123574385860408
      5975               2589.6  -0.0358081670839936
      5976                 2590   -0.049970283985535
      5977               2590.4  -0.0403680309585955
      5978               2590.8  -0.0238415401961493
      5979               2591.2  -0.0596690420680216
      5980               2591.6  -0.0373763742366344
      5981                 2592  -0.0472198899024417
      5982               2592.4  -0.0424670159167456
      5983               2592.8  -0.0496083900272332
      5984               2593.2  -0.0317067022232405
      5985               2593.6  -0.0214771663352446
      5986                 2594  -0.0440593493332732
      5987               2594.4  -0.0299937374872789
      5988               2594.8  -0.0263989241681483
      5989               2595.2  -0.0678719717895277
      5990               2595.6  -0.0402473996391616
      5991                 2596  -0.0589935066791917
      5992               2596.4  -0.0448796423054238
      5993               2596.8  -0.0655558504563966
      5994               2597.2   -0.040971187555765
      5995               2597.6   -0.023214257335093
      5996                 2598  -0.0361218085145217
      5997               2598.4  -0.0301626213344864
      5998               2598.8  -0.0352532630145975
      5999               2599.2  -0.0395959905142184
      6000               2599.6  -0.0484262030967809
      6001                 2600   -0.019329928849321
      6002               2600.4  -0.0269538282375443
      6003               2600.8   -0.021549545126905
      6004               2601.2  -0.0560259762211174
      6005               2601.6  -0.0718286790669601
      6006                 2602  -0.0541200013740616
      6007               2602.4  -0.0504769355271574
      6008               2602.8  -0.0462789656108572
      6009               2603.2  -0.0211876511686032
      6010               2603.6  -0.0613820068039832
      6011                 2604  -0.0305245152927881
      6012               2604.4  -0.0449037685693106
      6013               2604.8  -0.0707188709281681
      6014               2605.2  -0.0441317281249336
      6015               2605.6  -0.0632156028593787
      6016                 2606  -0.0170620600439634
      6017               2606.4  -0.0517073749853833
      6018               2606.8  -0.0173998277383784
      6019               2607.2  -0.0411641976668593
      6020               2607.6  -0.0602239461374176
      6021                 2608  -0.0311517981538445
      6022               2608.4  -0.0298007273761847
      6023               2608.8  -0.0755682499694114
      6024               2609.2  -0.0146735599191719
      6025               2609.6   -0.040971187555765
      6026                 2610  -0.0556882085267025
      6027               2610.4   -0.039861379416973
      6028               2610.8  -0.0323339850842968
      6029               2611.2  -0.0483538243051205
      6030               2611.6   -0.052961940707496
      6031                 2612  -0.0425876472361795
      6032               2612.4  -0.0512248497076477
      6033               2612.8  -0.0668104161785093
      6034               2613.2  -0.0546507791795708
      6035               2613.6  -0.0493671273883654
      6036                 2614  -0.0521657739992322
      6037               2614.4  -0.0450002736248577
      6038               2614.8  -0.0323098588204101
      6039               2615.2  -0.0519003850964776
      6040               2615.6   -0.057401173262664
      6041                 2616  -0.0442764857082543
      6042               2616.4  -0.0459894504442158
      6043               2616.8  -0.0346018538896544
      6044               2617.2  -0.0312965557371652
      6045               2617.6  -0.0591141379986256
      6046                 2618  -0.0746273256778269
      6047               2618.4   -0.033540298278636
      6048               2618.8   -0.038196667208785
      6049               2619.2  -0.0365802075283706
      6050               2619.6  -0.0303315051816939
      6051                 2620  -0.0405369148058029
      6052               2620.4  -0.0608994815262475
      6053               2620.8   -0.019884832918717
      6054               2621.2  -0.0383655510559925
      6055               2621.6  -0.0494636324439125
      6056                 2622  -0.0257233887793184
      6057               2622.4  -0.0496807688188936
      6058               2622.8   -0.030982914306637
      6059               2623.2  -0.0243723180016586
      6060               2623.6  -0.0467373646247061
      6061                 2624  -0.0206809996269808
      6062               2624.4  -0.0577630672209658
      6063               2624.8  -0.0233831411823005
      6064               2625.2  -0.0158798731135111
      6065               2625.6  -0.0356875357645596
      6066                 2626  -0.0264471766959219
      6067               2626.4  -0.0613337542762096
      6068               2626.8  -0.0397166218336523
      6069               2627.2  -0.0408746825002179
      6070               2627.6  -0.0483779505690073
      6071                 2628  -0.0227076057934705
      6072               2628.4  -0.0476541626524038
      6073               2628.8  -0.0291493182512415
      6074               2629.2  -0.0581973399709279
      6075               2629.6  -0.0197883278631698
      6076                 2630   -0.034095202348032
      6077               2630.4  -0.0441558543888204
      6078               2630.8  -0.0587763703042107
      6079               2631.2  -0.0589452541514181
      6080               2631.6  -0.0346259801535412
      6081                 2632   -0.052744804332515
      6082               2632.4  -0.0128399638637764
      6083               2632.8  -0.0350602529035033
      6084               2633.2  -0.0330818992647871
      6085               2633.6   -0.043528571527764
      6086                 2634  -0.0175687115855858
      6087               2634.4  -0.0445418746110089
      6088               2634.8  -0.0368938489588988
      6089               2635.2  -0.0257475150432052
      6090               2635.6  -0.0479436778190452
      6091                 2636  -0.0360494297228614
      6092               2636.4  -0.0386550662226339
      6093               2636.8  -0.0206809996269808
      6094               2637.2  -0.0389204551253885
      6095               2637.6   -0.057521804582098
      6096                 2638  -0.0402956521669351
      6097               2638.4  -0.0413330815140668
      6098               2638.8  -0.0188715298354721
      6099               2639.2  -0.0339504447647113
      6100               2639.6  -0.0259163988904126
      6101                 2640  -0.0414537128335007
      6102               2640.4  -0.0396683693058788
      6103               2640.8  -0.0432390563611226
      6104               2641.2  -0.0238656664600361
      6105               2641.6  -0.0512007234437609
      6106                 2642  -0.0327682578342589
      6107               2642.4  -0.0310070405705238
      6108               2642.8  -0.0438180866944054
      6109               2643.2  -0.0334196669592021
      6110               2643.6  -0.0197400753353963
      6111                 2644   -0.040754051180784
      6112               2644.4  -0.0423463845973116
      6113               2644.8  -0.0519245113603644
      6114               2645.2   -0.016217640807926
      6115               2645.6  -0.0378830257782569
      6116                 2646  -0.0543853902768162
      6117               2646.4  -0.0454586726387066
      6118               2646.8  -0.0388239500698414
      6119               2647.2  -0.0592588955819463
      6120               2647.6  -0.0411883239307461
      6121                 2648  -0.0353015155423711
      6122               2648.4  -0.0436974553749715
      6123               2648.8  -0.0458929453886687
      6124               2649.2  -0.0357357882923332
      6125               2649.6  -0.0452656625276124
      6126                 2650  -0.0391134652364828
      6127               2650.4  -0.0343847175146734
      6128               2650.8  -0.0431425513055755
      6129               2651.2  -0.0254579998765638
      6130               2651.6  -0.0768469419554109
      6131                 2652  -0.0692230425671876
      6132               2652.4  -0.0395236117225581
      6133               2652.8  -0.0483296980412338
      6134               2653.2  -0.0550367994017593
      6135               2653.6 -0.00533669579498702
      6136                 2654  -0.0103067061556643
      6137               2654.4  -0.0427806573472737
      6138               2654.8  -0.0336609295980699
      6139               2655.2  -0.0375693843477287
      6140               2655.6   -0.014770064974719
      6141                 2656  -0.0509353345410063
      6142               2656.4  -0.0396201167781052
      6143               2656.8  -0.0259405251542994
      6144               2657.2  -0.0211876511686032
      6145               2657.6   -0.040416283486369
      6146                 2658  -0.0361700610422953
      6147               2658.4  -0.0298489799039582
      6148               2658.8  -0.0627089513177562
      6149               2659.2  -0.0307416516677692
      6150               2659.6  -0.0317790810149008
      6151                 2660  -0.0681132344283956
      6152               2660.4  -0.0601998198735308
      6153               2660.8  -0.0596690420680216
      6154               2661.2   -0.043311435152783
      6155               2661.6  -0.0318514598065612
      6156                 2662  -0.0502356728882896
      6157               2662.4  -0.0392340965559167
      6158               2662.8  -0.0784151491080518
      6159               2663.2  -0.0497290213466672
      6160               2663.6  -0.0618645320817188
      6161                 2664  -0.0462065868191969
      6162               2664.4  -0.0193540551132078
      6163               2664.8  -0.0477989202357245
      6164               2665.2  -0.0450485261526313
      6165               2665.6  -0.0270262070292046
      6166                 2666  -0.0506940719021385
      6167               2666.4  -0.0371351115977666
      6168               2666.8  -0.0390169601809356
      6169               2667.2   -0.052189900263119
      6170               2667.6   -0.035422146861805
      6171                 2668  -0.0220803229324142
      6172               2668.4  -0.0493912536522522
      6173               2668.8  -0.0312241769455048
      6174               2669.2  -0.0685475071783576
      6175               2669.6  -0.0535892235685524
      6176                 2670  -0.0277258686819214
      6177               2670.4  -0.0406092935974633
      6178               2670.8  -0.0211635249047165
      6179               2671.2   -0.024324065473885
      6180               2671.6  -0.0256992625154316
      6181                 2672  -0.0500426627771953
      6182               2672.4  -0.0332990356397681
      6183               2672.8  -0.0621299209844735
      6184               2673.2  -0.0451691574720652
      6185               2673.6  -0.0263989241681483
      6186                 2674  -0.0464237231941779
      6187               2674.4    -0.04685799594414
      6188               2674.8  -0.0619127846094924
      6189               2675.2 -0.00444402403117607
      6190               2675.6  -0.0286667929735059
      6191                 2676  -0.0406092935974633
      6192               2676.4  -0.0407057986530104
      6193               2676.8  -0.0378106469865965
      6194               2677.2  -0.0371592378616534
      6195               2677.6  -0.0136120043081535
      6196                 2678  -0.0231660048073194
      6197               2678.4  -0.0550367994017593
      6198               2678.8  -0.0465926070413854
      6199               2679.2   -0.023214257335093
      6200               2679.6  -0.0551333044573065
      6201                 2680  -0.0575700571098715
      6202               2680.4  -0.0589452541514181
      6203               2680.8  -0.0402956521669351
      6204               2681.2  -0.0324787426676175
      6205               2681.6  -0.0428047836111605
      6206                 2682  -0.0161693882801524
      6207               2682.4   -0.032430490139844
      6208               2682.8  -0.0396924955697656
      6209               2683.2  -0.0221768279879613
      6210               2683.6  -0.0472922686941021
      6211                 2684  -0.0418879855834628
      6212               2684.4    -0.03298539420924
      6213               2684.8  -0.0181959944466422
      6214               2685.2  -0.0265195554875822
      6215               2685.6  -0.0218390602935464
      6216                 2686  -0.0488363495828562
      6217               2686.4  -0.0598379259152291
      6218               2686.8  -0.0274846060430535
      6219               2687.2  -0.0263747979042615
      6220               2687.6  -0.0311276718899577
      6221                 2688  -0.0322374800287497
      6222               2688.4  -0.0120920496832862
      6223               2688.8  -0.0445660008748957
      6224               2689.2  -0.0254097473487902
      6225               2689.6  -0.0194023076409813
      6226                 2690  -0.0412365764585196
      6227               2690.4  -0.0199089591826038
      6228               2690.8  -0.0353256418062579
      6229               2691.2  -0.0450726524165181
      6230               2691.6  -0.0572564156793434
      6231                 2692  -0.0235037725017344
      6232               2692.4    -0.03298539420924
      6233               2692.8  -0.0532273296102506
      6234               2693.2  -0.0414537128335007
      6235               2693.6  -0.0197642015992831
      6236                 2694  -0.0608271027345872
      6237               2694.4  -0.0377623944588229
      6238               2694.8  -0.0431425513055755
      6239               2695.2  -0.0408264299724443
      6240               2695.6   -0.043745707902745
      6241                 2696  -0.0439869705416129
      6242               2696.4  -0.0558088398461364
      6243               2696.8  -0.0333955406953153
      6244               2697.2  -0.0305245152927881
      6245               2697.6  -0.0227799845851309
      6246                 2698  -0.0374487530282948
      6247               2698.4  -0.0329612679453532
      6248               2698.8  -0.0163141458634731
      6249               2699.2  -0.0577630672209658
      6250               2699.6  -0.0376900156671626
      6251                 2700  -0.0418879855834628
      6252               2700.4 -0.00391324622566684
      6253               2700.8  -0.0504286829993839
      6254               2701.2  -0.0289563081401473
      6255               2701.6  -0.0323581113481836
      6256                 2702  -0.0223698380990556
      6257               2702.4  -0.0288356768207133
      6258               2702.8  -0.0127193325443425
      6259               2703.2  -0.0173998277383784
      6260               2703.6   -0.030428010237241
      6261                 2704  -0.0495118849716861
      6262               2704.4  -0.0341193286119188
      6263               2704.8  -0.0492947485967051
      6264               2705.2  -0.0481849404579131
      6265               2705.6  -0.0475335313329699
      6266                 2706  -0.0319962173898819
      6267               2706.4  -0.0290286869318076
      6268               2706.8  -0.0245894543766396
      6269               2707.2  -0.0287874242929398
      6270               2707.6  -0.0512731022354212
      6271                 2708  -0.0474852788051964
      6272               2708.4  -0.0253614948210166
      6273               2708.8  -0.0340469498202584
      6274               2709.2  -0.0331301517925607
      6275               2709.6   -0.016555408502341
      6276                 2710  -0.0269779545014311
      6277               2710.4  -0.0150837064052472
      6278               2710.8  -0.0413572077779536
      6279               2711.2  -0.0297283485845243
      6280               2711.6  -0.0513213547631948
      6281                 2712   -0.050525188054931
      6282               2712.4  -0.0555917034711553
      6283               2712.8  -0.0130329739748707
      6284               2713.2   -0.037641763139389
      6285               2713.6  -0.0545542741240237
      6286                 2714  -0.0424428896528588
      6287               2714.4  -0.0265678080153558
      6288               2714.8  -0.0503321779438367
      6289               2715.2  -0.0130329739748707
      6290               2715.6  -0.0369662277505591
      6291                 2716  -0.0319238385982215
      6292               2716.4  -0.0432149300972358
      6293               2716.8 -0.00965529703072111
      6294               2717.2  -0.0425393947084059
      6295               2717.6  -0.0219838178768671
      6296                 2718  -0.0407781774446708
      6297               2718.4  -0.0126469537526822
      6298               2718.8  -0.0562672388599853
      6299               2719.2  -0.0535409710407788
      6300               2719.6  -0.0387998238059546
      6301                 2720  -0.0496083900272332
      6302               2720.4 -0.00820772119751416
      6303               2720.8  -0.0371833641255402
      6304               2721.2  -0.0151560851969076
      6305               2721.6  -0.0163382721273599
      6306                 2722  -0.0216219239185653
      6307               2722.4  -0.0270744595569782
      6308               2722.8  -0.0260611564737333
      6309               2723.2    -0.03575991455622
      6310               2723.6  -0.0665450272757547
      6311                 2724  -0.0183648782938497
      6312               2724.4  -0.0166277872940013
      6313               2724.8  -0.0217184289741125
      6314               2725.2  -0.0285220353901852
      6315               2725.6  -0.0304762627650146
      6316                 2726  -0.0557847135822496
      6317               2726.4  -0.0253614948210166
      6318               2726.8  -0.0128399638637764
      6319               2727.2  -0.0355669044451257
      6320               2727.6  -0.0271709646125253
      6321                 2728  -0.0235520250295079
      6322               2728.4  -0.0357116620284464
      6323               2728.8  -0.0263024191126012
      6324               2729.2 -0.00922102428075904
      6325               2729.6  -0.0247583382238471
      6326                 2730  -0.0426841522917266
      6327               2730.4  -0.0211393986408297
      6328               2730.8  -0.0359287984034275
      6329               2731.2  -0.0346983589452015
      6330               2731.6  -0.0323822376120704
      6331                 2732  -0.0654352191369627
      6332               2732.4  -0.0286667929735059
      6333               2732.8 -0.000897463239819013
      6334               2733.2  -0.0255545049321109
      6335               2733.6  -0.0233590149184137
      6336                 2734  -0.0242758129461114
      6337               2734.4  -0.0272433434041857
      6338               2734.8  -0.0201743480853584
      6339               2735.2  -0.0218873128213199
      6340               2735.6 -0.000559695545404054
      6341                 2736  -0.0378347732504833
      6342               2736.4  -0.0336126770702963
      6343               2736.8 -0.00890738285023085
      6344               2737.2  -0.0393306016114638
      6345               2737.6  -0.0372074903894269
      6346                 2738  -0.0215736713907918
      6347               2738.4  -0.0374970055560683
      6348               2738.8  -0.0242758129461114
      6349               2739.2  -0.0392099702920299
      6350               2739.6  -0.0200537167659244
      6351                 2740  -0.0551333044573065
      6352               2740.4  -0.0423705108611984
      6353               2740.8  -0.0323098588204101
      6354               2741.2  -0.0229729946962252
      6355               2741.6  -0.0199572117103773
      6356                 2742  -0.0224904694184895
      6357               2742.4  -0.0219114390852067
      6358               2742.8  -0.0241793078905643
      6359               2743.2  -0.0318032072787876
      6360               2743.6  -0.0242516866822246
      6361                 2744  -0.0428530361389341
      6362               2744.4  -0.0295112122095433
      6363               2744.8  -0.0287150455012794
      6364               2745.2  -0.0300419900150525
      6365               2745.6  -0.0399337582086334
      6366                 2746  -0.0110304940722677
      6367               2746.4  -0.0303797577094674
      6368               2746.8  -0.0261576615292805
      6369               2747.2  -0.0254579998765638
      6370               2747.6  -0.0188232773076985
      6371                 2748 -0.00905214043355156
      6372               2748.4  -0.0378347732504833
      6373               2748.8  -0.0291975707790151
      6374               2749.2  -0.0139738982664552
      6375               2749.6  -0.0236726563489419
      6376                 2750  -0.0288839293484869
      6377               2750.4  -0.0279671313207892
      6378               2750.8  -0.0353738943340315
      6379               2751.2  -0.0172791964189444
      6380               2751.6  -0.0163623983912467
      6381                 2752  -0.0519486376242512
      6382               2752.4  -0.0386791924865207
      6383               2752.8  -0.0266160605431293
      6384               2753.2  -0.0127193325443425
      6385               2753.6  -0.0175445853216991
      6386                 2754  -0.0340228235563716
      6387               2754.4  -0.0215254188630182
      6388               2754.8   -0.052744804332515
      6389               2755.2 -0.00844898383638198
      6390               2755.6  -0.0322857325565233
      6391                 2756  -0.0572081631515698
      6392               2756.4  -0.0194264339048681
      6393               2756.8  -0.0196194440159624
      6394               2757.2   0.0249900179106988
      6395               2757.6  -0.0230936260156591
      6396                 2758  -0.0343364649868998
      6397               2758.4  -0.0394994854586713
      6398               2758.8  -0.0222492067796217
      6399               2759.2  -0.0245894543766396
      6400               2759.6  -0.0255303786682241
      6401                 2760 -0.00878675153079694
      6402               2760.4  -0.0360011771950878
      6403               2760.8  -0.0312724294732784
      6404               2761.2  -0.0280153838485627
      6405               2761.6  -0.0263747979042615
      6406                 2762  -0.0172791964189444
      6407               2762.4   -0.016217640807926
      6408               2762.8  -0.0320685961815422
      6409               2763.2  -0.0429495411944812
      6410               2763.6    -0.05518155698508
      6411                 2764  -0.0313448082649388
      6412               2764.4  -0.0194505601687549
      6413               2764.8  -0.0409953138196518
      6414               2765.2  -0.0303073789178071
      6415               2765.6  -0.0351567579590504
      6416                 2766  -0.0251926109738092
      6417               2766.4  -0.0214289138074711
      6418               2766.8  -0.0196676965437359
      6419               2767.2  -0.0135396255164931
      6420               2767.6  -0.0360976822506349
      6421                 2768  -0.0121403022110597
      6422               2768.4  -0.0331301517925607
      6423               2768.8  -0.0317308284871273
      6424               2769.2  -0.0356151569728993
      6425               2769.6  -0.0262782928487144
      6426                 2770  -0.0260611564737333
      6427               2770.4  -0.0284014040707513
      6428               2770.8  -0.0188232773076985
      6429               2771.2  -0.0318997123343348
      6430               2771.6  -0.0165071559745674
      6431                 2772  -0.0151319589330208
      6432               2772.4  -0.0268573231819972
      6433               2772.8  -0.0195229389604152
      6434               2773.2  -0.0120679234193994
      6435               2773.6  -0.0317308284871273
      6436                 2774 -0.00598810491993015
      6437               2774.4  -0.0136843830998138
      6438               2774.8  -0.0222974593073952
      6439               2775.2  -0.0428047836111605
      6440               2775.6  -0.0146011811275116
      6441                 2776  0.00317987535704728
      6442               2776.4   -0.027991257584676
      6443               2776.8  -0.0196194440159624
      6444               2777.2  -0.0210911461130561
      6445               2777.6  0.00021234489897301
      6446                 2778  -0.0317067022232405
      6447               2778.4  -0.0238897927239229
      6448               2778.8  -0.0147218124469455
      6449               2779.2  -0.0328165103620325
      6450               2779.6  -0.0335885508064095
      6451                 2780  -0.0287391717651662
      6452               2780.4  -0.0381001621532379
      6453               2780.8  -0.0185337621410571
      6454               2781.2 -0.00610873623936406
      6455               2781.6   -0.016217640807926
      6456                 2782  -0.0180271105994347
      6457               2782.4  -0.0121644284749465
      6458               2782.8  -0.0091245192252119
      6459               2783.2  -0.0254579998765638
      6460               2783.6  -0.0358081670839936
      6461                 2784  -0.0220320704046406
      6462               2784.4   -0.016555408502341
      6463               2784.8  -0.0424670159167456
      6464               2785.2  -0.0167484186134352
      6465               2785.6   -0.027098585820865
      6466                 2786  -0.0176410903772462
      6467               2786.4  -0.0134189941970592
      6468               2786.8  -0.0278947525291288
      6469               2787.2  -0.0417914805279156
      6470               2787.6  -0.0199089591826038
      6471                 2788  -0.0172550701550577
      6472               2788.4  -0.0217184289741125
      6473               2788.8  -0.0369421014866723
      6474               2789.2   -0.023214257335093
      6475               2789.6  -0.0144081710164173
      6476                 2790  -0.0131777315581914
      6477               2790.4 -0.00632587261434511
      6478               2790.8 -0.00410625633676111
      6479               2791.2  -0.0306210203483353
      6480               2791.6  -0.0111993779194752
      6481                 2792  -0.0381001621532379
      6482               2792.4  -0.0176169641133594
      6483               2792.8  -0.0145288023358512
      6484               2793.2  0.00489284009300883
      6485               2793.6   -0.036314818625616
      6486                 2794 -0.00429926644785536
      6487               2794.4  0.00245608744044379
      6488               2794.8  -0.0208740097380751
      6489               2795.2  -0.0251926109738092
      6490               2795.6  -0.0127434588082293
      6491                 2796  -0.0317790810149008
      6492               2796.4  -0.0183890045577365
      6493               2796.8  -0.0232625098628666
      6494               2797.2  -0.0124056911138143
      6495               2797.6  -0.0376658894032758
      6496                 2798 -0.00738742822536355
      6497               2798.4 -0.00410625633676111
      6498               2798.8  -0.0234555199739608
      6499               2799.2  0.00153928941274603
      6500               2799.6   -0.016217640807926
      6501                 2800  -0.0181959944466422
      6502               2800.4  -0.0128640901276632
      6503               2800.8  -0.0144805498080777
      6504               2801.2  -0.0167001660856617
      6505               2801.6  -0.0162417670718128
      6506                 2802  0.00986285045368607
      6507               2802.4  -0.0287874242929398
      6508               2802.8  -0.0281601414318834
      6509               2803.2  -0.0156386104746432
      6510               2803.6  -0.0477747939718378
      6511                 2804  -0.0170620600439634
      6512               2804.4  -0.0183166257660761
      6513               2804.8  0.00262497128765127
      6514               2805.2  -0.0205121157797733
      6515               2805.6 -0.00437164523951571
      6516                 2806 -0.00910039296132512
      6517               2806.4  -0.0261817877931673
      6518               2806.8  -0.0377382681949362
      6519               2807.2 -0.00647063019766581
      6520               2807.6 -0.00683252415596755
      6521                 2808  -0.0209463885297354
      6522               2808.4   0.0178003912724376
      6523               2808.8  -0.0321892275009761
      6524               2809.2  -0.0209222622658486
      6525               2809.6  -0.0191610450021135
      6526                 2810  -0.0227558583212441
      6527               2810.4  -0.0143116659608702
      6528               2810.8  0.00655755230119684
      6529               2811.2    0.013312906189496
      6530               2811.6 -0.00900388790577798
      6531                 2812  -0.0231418785434326
      6532               2812.4 -0.00526431700332668
      6533               2812.8  -0.0173515752106048
      6534               2813.2  -0.0129364689193236
      6535               2813.6  0.00761910791221529
      6536                 2814  0.00038122874618049
      6537               2814.4 -0.00692902921151467
      6538               2814.8  -0.0285944141818455
      6539               2815.2  -0.0191369187382267
      6540               2815.6  -0.0179788580716611
      6541                 2816  -0.0106927263778528
      6542               2816.4  0.00453094613470709
      6543               2816.8  0.00643692098176293
      6544               2817.2 -0.00540907458664737
      6545               2817.6    0.010200618148101
      6546                 2818  -0.0238174139322626
      6547               2818.4  0.00202181469048171
      6548               2818.8  -0.0129364689193236
      6549               2819.2 -0.00934165560019294
      6550               2819.6  -0.0184613833493968
      6551                 2820  0.00400016832919789
      6552               2820.4  -0.0112476304472488
      6553               2820.8  -0.0129847214470971
      6554               2821.2  -0.0277258686819214
      6555               2821.6   -0.018220120710529
      6556                 2822   0.0078603705510831
      6557               2822.4  -0.0009215895037058
      6558               2822.8  -0.0397166218336523
      6559               2823.2  -0.0208016309464147
      6560               2823.6 -0.00777344844755207
      6561                 2824  0.00537536537074448
      6562               2824.4 -0.00466116040615711
      6563               2824.8  0.00315574909316049
      6564               2825.2  -0.0343364649868998
      6565               2825.6 1.93347878787442e-05
      6566                 2826 -0.00152474610087536
      6567               2826.4  -0.0236967826128286
      6568               2826.8    0.028078179688207
      6569               2827.2 -0.00591572612826981
      6570               2827.6 -0.00557795843385485
      6571                 2828 0.000284723690633343
      6572               2828.4 -0.00437164523951571
      6573               2828.8  -0.0101378223084568
      6574               2829.2  -0.0286426667096191
      6575               2829.6  -0.0114888930861166
      6576                 2830  -0.0295112122095433
      6577               2830.4 -0.00133173598978109
      6578               2830.8   -0.013225984085965
      6579               2831.2  0.00223895106546274
      6580               2831.6   0.0026973500793116
      6581                 2832  -0.0156144842107564
      6582               2832.4  -0.0263024191126012
      6583               2832.8  -0.0135878780442667
      6584               2833.2   0.0108761535369309
      6585               2833.6  -0.0208498834741883
      6586                 2834  0.00474808250968814
      6587               2834.4  -0.0219596916129803
      6588               2834.8 0.000718996440595421
      6589               2835.2 -0.00316533204517658
      6590               2835.6  0.00691944625949859
      6591                 2836  -0.0302591263900335
      6592               2836.4    0.024410987577416
      6593               2836.8  -0.0254579998765638
      6594               2837.2  -0.0150113276135869
      6595               2837.6  -0.0133707416692856
      6596                 2838  -0.0069049029476279
      6597               2838.4 -0.00852136262804233
      6598               2838.8   0.0248452603273781
      6599               2839.2  0.00226307732934952
      6600               2839.6  -0.0096794232946079
      6601                 2840  0.00795687560663025
      6602               2840.4  0.00713658263447964
      6603               2840.8  0.00108089039889717
      6604               2841.2 -0.00333421589238406
      6605               2841.6 -0.00545732711442093
      6606                 2842 -0.000366685434309788
      6607               2842.4  -0.0260852827376201
      6608               2842.8 0.000188218635086224
      6609               2843.2  -0.0186061409327175
      6610               2843.6  0.00248021370433057
      6611                 2844  0.00387953700976396
      6612               2844.4  0.00945270396761078
      6613               2844.8   0.0256655532995287
      6614               2845.2  -0.0128640901276632
      6615               2845.6  -0.0168449236689824
      6616                 2846 -0.00241741786468633
      6617               2846.4  0.00170817325995351
      6618               2846.8  0.00981459792591249
      6619               2847.2  0.00626803713455545
      6620               2847.6  0.00742609780112102
      6621                 2848 -0.00900388790577798
      6622               2848.4 0.000188218635086224
      6623               2848.8  -0.0303073789178071
      6624               2849.2 -0.00676014536430719
      6625               2849.6 0.000718996440595421
      6626                 2850  -0.0288598030846001
      6627               2850.4  -0.0091245192252119
      6628               2850.8   -0.027098585820865
      6629               2851.2 -0.00924515054464581
      6630               2851.6  -0.0198124541270566
      6631                 2852  -0.0255786311959977
      6632               2852.4  -0.0223698380990556
      6633               2852.8  -0.0174480802661519
      6634               2853.2  0.00402429459308465
      6635               2853.6  0.00233545612100988
      6636                 2854 -0.00183838753140353
      6637               2854.4  0.00600264823180083
      6638               2854.8  0.00330050667648119
      6639               2855.2  0.00643692098176293
      6640               2855.6  -0.0281360151679967
      6641                 2856  -0.0110546203361545
      6642               2856.4  0.00814988571772449
      6643               2856.8   0.0066299310928572
      6644               2857.2  -0.0216219239185653
      6645               2857.6  0.00180467831550066
      6646                 2858   0.0130716435506282
      6647               2858.4 -0.000607948073177628
      6648               2858.8  -0.0009215895037058
      6649               2859.2  0.00836702209270554
      6650               2859.6   0.0102488706758746
      6651                 2860  0.00648517350953651
      6652               2860.4  0.00672643614840432
      6653               2860.8  -0.0219596916129803
      6654               2861.2 -0.00905214043355156
      6655               2861.6 -0.00468528667004389
      6656                 2862 -0.00275518555910126
      6657               2862.4   0.0148087345504765
      6658               2862.8 -0.00454052908672319
      6659               2863.2  -0.0281601414318834
      6660               2863.6 -0.000173675323215522
      6661                 2864   0.0134094112450431
      6662               2864.4  -0.0066153877809865
      6663               2864.8  0.00453094613470709
      6664               2865.2  0.00544774416240484
      6665               2865.6  0.00925969385651651
      6666                 2866 -0.00502305436445885
      6667               2866.4   0.0137471789394581
      6668               2866.8 -0.00420276139230823
      6669               2867.2 -0.00540907458664737
      6670               2867.6  -0.0034065946840444
      6671                 2868  0.00346939052368866
      6672               2868.4  -0.0021520289619317
      6673               2868.8   0.0202371439250026
      6674               2869.2   0.0351230487431475
      6675               2869.6 -0.00449227655894963
      6676                 2870   0.0238319572441332
      6677               2870.4 0.000550112593387941
      6678               2870.8   0.0263169624244718
      6679               2871.2   0.0191514620500974
      6680               2871.6  -0.0286185404457323
      6681                 2872   0.0244592401051896
      6682               2872.4 -0.00181426126751674
      6683               2872.8   0.0032763804125944
      6684               2873.2   0.0217329722859831
      6685               2873.6   0.0327828011461296
      6686                 2874   0.0226980228414544
      6687               2874.4 -0.00960704450294755
      6688               2874.8   0.0241697249385482
      6689               2875.2   0.0071607088983664
      6690               2875.6   0.0106107646341763
      6691                 2876   0.0321072657572997
      6692               2876.4  0.00655755230119684
      6693               2876.8   0.0158220376337214
      6694               2877.2   0.0145915981754955
      6695               2877.6  0.00525473405131058
      6696                 2878 -0.00220028148970527
      6697               2878.4   0.0153395123559857
      6698               2878.8  0.00983872418979928
      6699               2879.2  0.00783624428719631
      6700               2879.6 -0.00292406940630874
      6701                 2880  0.00991110298145964
      6702               2880.4   0.0162563103836835
      6703               2880.8   0.0074743503288946
      6704               2881.2   0.0162321841197967
      6705               2881.6   0.0264375937439058
      6706                 2882  0.00414492591251858
      6707               2882.4   0.0157737851059478
      6708               2882.8   0.0140125678422127
      6709               2883.2 -0.000173675323215522
      6710               2883.6   0.0188136943556824
      6711                 2884   0.0223602551470395
      6712               2884.4  -0.0105479687945321
      6713               2884.8   0.0197787449111538
      6714               2885.2   0.0193444721611917
      6715               2885.6  0.00407254712085822
      6716                 2886   0.0284883261742823
      6717               2886.4 0.000284723690633343
      6718               2886.8 -0.00598810491993015
      6719               2887.2   0.0296705131047346
      6720               2887.6    0.011865330356289
      6721                 2888   0.0316971192712244
      6722               2888.4   0.0232529269108505
      6723               2888.8  0.00576138559293302
      6724               2889.2   0.0162563103836835
      6725               2889.6 -0.00603635744770371
      6726                 2890   0.0190549569945503
      6727               2890.4   0.0338202304932613
      6728               2890.8  0.00617153207900831
      6729               2891.2   0.0203819015083233
      6730               2891.6   0.0227704016331148
      6731                 2892   0.0226256440497941
      6732               2892.4  0.00491696635689562
      6733               2892.8   0.0296463868408479
      6734               2893.2   0.0173661185224755
      6735               2893.6   0.0197787449111538
      6736                 2894   0.0276439069382449
      6737               2894.4  0.00233545612100988
      6738               2894.8   0.0310457101462813
      6739               2895.2  0.00834289582881875
      6740               2895.6   0.0270166240771886
      6741                 2896    0.014422714328288
      6742               2896.4   0.0279092958409995
      6743               2896.8 -0.00463703414227032
      6744               2897.2   0.0032763804125944
      6745               2897.6 -0.00615698876713763
      6746                 2898   0.0344233870904308
      6747               2898.4   0.0206472904110779
      6748               2898.8   0.0200682600777951
      6749               2899.2   0.0111897949674591
      6750               2899.6   0.0146157244393822
      6751                 2900    0.024748755271831
      6752               2900.4   0.0227221491053412
      6753               2900.8  0.00597852196791407
      6754               2901.2   0.0200200075500216
      6755               2901.6   0.0138436839950052
      6756                 2902  -0.0146735599191719
      6757               2902.4   0.0162563103836835
      6758               2902.8   0.0170766033558341
      6759               2903.2   0.0116723202451948
      6760               2903.6    0.018861946883456
      6761                 2904   0.0326621698266957
      6762               2904.4  0.00913906253708258
      6763               2904.8   0.0158220376337214
      6764               2905.2   0.0128062546478735
      6765               2905.6   0.0342303769793366
      6766                 2906  0.00880129484266765
      6767               2906.4  0.00732959274557388
      6768               2906.8   0.0352195537986947
      6769               2907.2   0.0302012909102439
      6770               2907.6    0.032300275868394
      6771                 2908   0.0329034324655635
      6772               2908.4     0.03285517993779
      6773               2908.8   0.0214675833832285
      6774               2909.2   0.0181381589668525
      6775               2909.6   0.0245798714246235
      6776                 2910   0.0115275626618741
      6777               2910.4  -0.0247100856960735
      6778               2910.8    0.031407604104583
      6779               2911.2  0.00981459792591249
      6780               2911.6   0.0332653264238653
      6781                 2912   0.0422161703258616
      6782               2912.4   0.0357744578680907
      6783               2912.8   0.0107313959536103
      6784               2913.2   0.0218053510776435
      6785               2913.6   0.0376321801873729
      6786                 2914   0.0314799828962433
      6787               2914.4   0.0234459370219447
      6788               2914.8   0.0206955429388515
      6789               2915.2   0.0179692751196451
      6790               2915.6 -0.00900388790577798
      6791                 2916   0.0200682600777951
      6792               2916.4   0.0267029826466604
      6793               2916.8   0.0177280124807772
      6794               2917.2   0.0451354482561623
      6795               2917.6   0.0406720894371075
      6796                 2918   0.0389349984372592
      6797               2918.4   0.0250382704384724
      6798               2918.8   0.0430123370341255
      6799               2919.2   0.0209126793138325
      6800               2919.6  0.00571313306515944
      6801                 2920  0.00740197153723424
      6802               2920.4   0.0221189925081717
      6803               2920.8   0.0271131291327357
      6804               2921.2   0.0303943010213381
      6805               2921.6   0.0374632963401655
      6806                 2922   0.0131681486061753
      6807               2922.4   0.0232288006469637
      6808               2922.8   0.0312145939934887
      6809               2923.2   0.0266547301188868
      6810               2923.6   0.0226497703136809
      6811                 2924   0.0364741195208074
      6812               2924.4   0.0353401851181286
      6813               2924.8   0.0307320687157531
      6814               2925.2   0.0211780682165872
      6815               2925.6    0.022529138994247
      6816                 2926   0.0349059123681665
      6817               2926.4   0.0168594669808531
      6818               2926.8   0.0442669027562382
      6819               2927.2   0.0549789639219697
      6820               2927.6   0.0642434492544942
      6821                 2928  0.00496521888466919
      6822               2928.4   0.0567401811857048
      6823               2928.8   0.0374632963401655
      6824               2929.2   0.0362328568819395
      6825               2929.6   0.0697201111567939
      6826                 2930    0.030635563660206
      6827               2930.4   0.0588391661438549
      6828               2930.8   0.0335789678543934
      6829               2931.2   0.0681760302680398
      6830               2931.6    0.033627220382167
      6831                 2932   0.0275715281465846
      6832               2932.4   0.0430847158257858
      6833               2932.8   0.0404549530621265
      6834               2933.2   0.0479582211309159
      6835               2933.6   0.0386937357983914
      6836                 2934    0.033627220382167
      6837               2934.4   0.0616378127547217
      6838               2934.8   0.0399000489927305
      6839               2935.2   0.0383559681039764
      6840               2935.6   0.0249417653829253
      6841                 2936   0.0335789678543934
      6842               2936.4   0.0579223681161572
      6843               2936.8   0.0421679177980881
      6844               2937.2   0.0648707321155506
      6845               2937.6   0.0678623888375116
      6846                 2938   0.0343751345626573
      6847               2938.4   0.0427469481313709
      6848               2938.8    0.041950781423107
      6849               2939.2   0.0464865190338222
      6850               2939.6   0.0269442452855282
      6851                 2940   0.0624339794629855
      6852               2940.4   0.0285607049659427
      6853               2940.8   0.0604314995603826
      6854               2941.2   0.0231081693275298
      6855               2941.6   0.0402619429510322
      6856                 2942   0.0382835893123161
      6857               2942.4   0.0531453678665742
      6858               2942.8   0.0649431109072109
      6859               2943.2     0.04950230201967
      6860               2943.6   0.0754380356979614
      6861                 2944   0.0516977920333672
      6862               2944.4   0.0574398428384215
      6863               2944.8    0.039731165145523
      6864               2945.2   0.0754380356979614
      6865               2945.6   0.0419025288953335
      6866                 2946   0.0515289081861598
      6867               2946.4   0.0333377052155256
      6868               2946.8   0.0499124485057453
      6869               2947.2   0.0295498817853007
      6870               2947.6   0.0482959888253309
      6871                 2948   0.0481512312420102
      6872               2948.4   0.0530971153388006
      6873               2948.8   0.0707334142400388
      6874               2949.2   0.0469931705754446
      6875               2949.6   0.0677176312541909
      6876                 2950   0.0672351059764553
      6877               2950.4   0.0352195537986947
      6878               2950.8   0.0586220297688739
      6879               2951.2   0.0626511158379666
      6880               2951.6   0.0484407464086516
      6881                 2952   0.0649913634349845
      6882               2952.4   0.0669455908098139
      6883               2952.8   0.0279816746326599
      6884               2953.2   0.0549307113941961
      6885               2953.6     0.06682495949038
      6886                 2954   0.0429399582424651
      6887               2954.4   0.0483201150892177
      6888               2954.8   0.0323967809239411
      6889               2955.2   0.0699855000595485
      6890               2955.6   0.0627958734212873
      6891                 2956   0.0568125599773652
      6892               2956.4   0.0628682522129476
      6893               2956.8   0.0416853925203524
      6894               2957.2   0.0511187617000844
      6895               2957.6   0.0481994837697838
      6896                 2958   0.0521320647833293
      6897               2958.4   0.0910959809604834
      6898               2958.8   0.0729530305176228
      6899               2959.2   0.0840993644333164
      6900               2959.6    0.050949877852877
      6901                 2960   0.0704197728095106
      6902               2960.4    0.062940631004608
      6903               2960.8   0.0778265358227529
      6904               2961.2   0.0675728736708703
      6905               2961.6   0.0761376973506781
      6906                 2962   0.0688515656568697
      6907               2962.4   0.0403825742704662
      6908               2962.8   0.0429882107702387
      6909               2963.2    0.084026985641656
      6910               2963.6   0.0598524692270998
      6911                 2964   0.0793223641837334
      6912               2964.4   0.0586944085605342
      6913               2964.8    0.063495535074004
      6914               2965.2   0.0555097417274789
      6915               2965.6   0.0668490857542668
      6916                 2966   0.0833755765167129
      6917               2966.4   0.0228669066886619
      6918               2966.8   0.0751967730590936
      6919               2967.2   0.0752691518507539
      6920               2967.6   0.0716260860038497
      6921                 2968   0.0620238329769102
      6922               2968.4   0.0742317225036223
      6923               2968.8   0.0580188731717043
      6924               2969.2   0.0673557372958892
      6925               2969.6   0.0518184233528012
      6926                 2970   0.0717225910593969
      6927               2970.4   0.0835203341000336
      6928               2970.8   0.0716260860038497
      6929               2971.2   0.0720121062260383
      6930               2971.6   0.0595629540604584
      6931                 2972    0.074255848767509
      6932               2972.4   0.0582842620744589
      6933               2972.8   0.0724946315037739
      6934               2973.2    0.061155287476986
      6935               2973.6   0.0914578749187851
      6936                 2974    0.067042095865361
      6937               2974.4   0.0651843735460788
      6938               2974.8   0.0536761456720834
      6939               2975.2   0.0612517925325332
      6940               2975.6   0.0597077116437791
      6941                 2976   0.0526869688527253
      6942               2976.4    0.072928904253736
      6943               2976.8   0.0552443528247243
      6944               2977.2   0.0836650916833543
      6945               2977.6   0.0814454754057703
      6946                 2978   0.0628923784768344
      6947               2978.4   0.0857399503776176
      6948               2978.8   0.0762824549339988
      6949               2979.2   0.0847266472943727
      6950               2979.6   0.0715054546844158
      6951                 2980    0.089358889960635
      6952               2980.4   0.0422644228536352
      6953               2980.8   0.0543516810609133
      6954               2981.2   0.0791534803365259
      6955               2981.6    0.073700944698113
      6956                 2982   0.0769821165867155
      6957               2982.4   0.0863913595025607
      6958               2982.8   0.0832790714611658
      6959               2983.2   0.0752450255868671
      6960               2983.6   0.0885627232523712
      6961                 2984   0.0792741116559599
      6962               2984.4   0.0764272125173195
      6963               2984.8   0.0508051202695563
      6964               2985.2   0.0650154896988713
      6965               2985.6   0.0621685905602309
      6966                 2986   0.0744729851424901
      6967               2986.4   0.0708299192955859
      6968               2986.8   0.0704197728095106
      6969               2987.2   0.0823140209056945
      6970               2987.6   0.0921092840437282
      6971                 2988   0.0713606971010951
      6972               2988.4   0.0995884258486309
      6973               2988.8   0.0730495355731699
      6974               2989.2   0.0816867380446381
      6975               2989.6    0.089358889960635
      6976                 2990   0.0417577713120128
      6977               2990.4   0.0811559602391289
      6978               2990.8   0.0782125560449414
      6979               2991.2   0.0824587784890151
      6980               2991.6   0.0794671217670541
      6981                 2992   0.0734355557953584
      6982               2992.4   0.0616619390186085
      6983               2992.8   0.0875976726968999
      6984               2993.2   0.0643882068378149
      6985               2993.6   0.0991541530986688
      6986                 2994   0.0802150359475444
      6987               2994.4   0.0856193190581837
      6988               2994.8   0.0768856115311684
      6989               2995.2   0.0787915863782242
      6990               2995.6    0.106898683806326
      6991                 2996   0.0712400657816612
      6992               2996.4   0.0734114295314716
      6993               2996.8   0.0715295809483026
      6994               2997.2   0.0970792944044055
      6995               2997.6   0.0635679138656643
      6996                 2998   0.0709746768789066
      6997               2998.4   0.0734355557953584
      6998               2998.8    0.063712671448985
      6999               2999.2   0.0963072539600284
      7000               2999.6   0.0844853846555049
      7001                 3000    0.061493055171401
      7002               3000.4   0.0920127789881811
      7003               3000.8   0.0817591168362985
      7004               3001.2   0.0650396159627581
      7005               3001.6    0.068489671698568
      7006                 3002   0.0723981264482268
      7007               3002.4   0.0658599089349087
      7008               3002.8   0.0770786216422626
      7009               3003.2    0.104268921042667
      7010               3003.6   0.0583083883383457
      7011                 3004   0.0818556218918456
      7012               3004.4    0.105981885778628
      7013               3004.8   0.0853780564193159
      7014               3005.2   0.0680071464208323
      7015               3005.6   0.0994677945291969
      7016                 3006   0.0767891064756212
      7017               3006.4   0.0959694862656135
      7018               3006.8   0.0758723084479235
      7019               3007.2   0.0881043242385223
      7020               3007.6   0.0621685905602309
      7021                 3008   0.0545205649081208
      7022               3008.4    0.090251561724446
      7023               3008.8    0.070709287976152
      7024               3009.2   0.0833273239889393
      7025               3009.6   0.0815419804613174
      7026                 3010   0.0844371321277313
      7027               3010.4   0.0773198842811305
      7028               3010.8   0.0748107528369051
      7029               3011.2   0.0450871957283888
      7030               3011.6   0.0639056815600793
      7031                 3012    0.060045479338194
      7032               3012.4   0.0890693747939936
      7033               3012.8   0.0831343138778451
      7034               3013.2   0.0805769299058461
      7035               3013.6   0.0559198882135542
      7036                 3014   0.0923264204187093
      7037               3014.4   0.0778989146144132
      7038               3014.8   0.0824105259612416
      7039               3015.2   0.0787192075865638
      7040               3015.6   0.0752691518507539
      7041                 3016   0.0757999296562631
      7042               3016.4   0.0812042127669025
      7043               3016.8   0.0878389353357677
      7044               3017.2   0.0687550606013226
      7045               3017.6    0.076813232739508
      7046                 3018    0.084581889711052
      7047               3018.4   0.0735320608509056
      7048               3018.8   0.0757999296562631
      7049               3019.2   0.0807940662808271
      7050               3019.6   0.0982856075987446
      7051                 3020   0.0765478438367534
      7052               3020.4   0.0789363439615449
      7053               3020.8   0.0766926014200741
      7054               3021.2   0.0758481821840367
      7055               3021.6    0.106392032264704
      7056                 3022    0.100963622890177
      7057               3022.4   0.0715537072121894
      7058               3022.8    0.098792259140367
      7059               3023.2   0.0580912519633646
      7060               3023.6   0.0979478399043296
      7061                 3024   0.0844612583916181
      7062               3024.4   0.0906858344744081
      7063               3024.8   0.0914096223910115
      7064               3025.2   0.0847266472943727
      7065               3025.6   0.0782125560449414
      7066                 3026   0.0884420919329373
      7067               3026.4    0.081807369364072
      7068               3026.8   0.0996608046402912
      7069               3027.2    0.111096653722626
      7070               3027.6    0.101952799709536
      7071                 3028   0.0839304805861089
      7072               3028.4   0.0902998142522195
      7073               3028.8    0.103882900820478
      7074               3029.2   0.0854504352109762
      7075               3029.6   0.0966450216544434
      7076                 3030   0.0872116524747114
      7077               3030.4   0.0720362324899251
      7078               3030.8     0.10154265322346
      7079               3031.2   0.0717708435871704
      7080               3031.6   0.0914337486548983
      7081                 3032   0.0808905713363743
      7082               3032.4    0.072156863809359
      7083               3032.8    0.106030138306402
      7084               3033.2    0.106922810070213
      7085               3033.6   0.0903721930438799
      7086                 3034   0.0892865111689747
      7087               3034.4   0.0707575405039255
      7088               3034.8    0.113364522527984
      7089               3035.2   0.0857399503776176
      7090               3035.6   0.0959694862656135
      7091                 3036   0.0837615967389014
      7092               3036.4   0.0890211222662201
      7093               3036.8   0.0886833545718051
      7094               3037.2   0.0909994759049362
      7095               3037.6   0.0662941816848708
      7096                 3038   0.0852815513637687
      7097               3038.4   0.0936051124047088
      7098               3038.8   0.0917715163493133
      7099               3039.2    0.100070951126367
      7100               3039.6   0.0746418689896976
      7101                 3040   0.0930743345991995
      7102               3040.4   0.0750278892118861
      7103               3040.8    0.111796315375343
      7104               3041.2   0.0875735464330131
      7105               3041.6   0.0833514502528261
      7106                 3042   0.0915061274465587
      7107               3042.4    0.082700041127883
      7108               3042.8    0.086584369613655
      7109               3043.2   0.0742317225036223
      7110               3043.6   0.0807458137530536
      7111                 3044    0.090130930405012
      7112               3044.4    0.104582562473195
      7113               3044.8   0.0852332988359952
      7114               3045.2   0.0606727621992504
      7115               3045.6   0.0853298038915423
      7116                 3046   0.0930743345991995
      7117               3046.4   0.0598524692270998
      7118               3046.8   0.0969827893488583
      7119               3047.2   0.0801185308919972
      7120               3047.6   0.0625546107824194
      7121                 3048    0.119130699596925
      7122               3048.4   0.0705886566567181
      7123               3048.8   0.0971516731960658
      7124               3049.2   0.0764995913089798
      7125               3049.6   0.0972240519877262
      7126                 3050   0.0735320608509056
      7127               3050.4    0.085136793780448
      7128               3050.8    0.107043441389647
      7129               3051.2   0.0695029747818129
      7130               3051.6   0.0962831276961416
      7131                 3052    0.105813001931421
      7132               3052.4   0.0859088342248251
      7133               3052.8   0.0583325146022325
      7134               3053.2    0.084581889711052
      7135               3053.6   0.0718914749066043
      7136                 3054   0.0430364632980123
      7137               3054.4   0.0663665604765311
      7138               3054.8   0.0759929397673574
      7139               3055.2   0.0775128943922247
      7140               3055.6   0.0804562985864122
      7141                 3056   0.0959453600017267
      7142               3056.4   0.0912889910715776
      7143               3056.8    0.102435324987271
      7144               3057.2   0.0886351020440315
      7145               3057.6   0.0948838043907082
      7146                 3058   0.0930743345991995
      7147               3058.4   0.0826035360723359
      7148               3058.8    0.101180759265159
      7149               3059.2   0.0980443449598768
      7150               3059.6   0.0577534842689497
      7151                 3060    0.077151000433923
      7152               3060.4   0.0658840351987955
      7153               3060.8   0.0944736579046329
      7154               3061.2   0.0801185308919972
      7155               3061.6   0.0838339755305618
      7156                 3062   0.0832308189333922
      7157               3062.4    0.103858774556591
      7158               3062.8   0.0703232677539635
      7159               3063.2    0.100167456181914
      7160               3063.6   0.0723016213926796
      7161                 3064   0.0592010601021566
      7162               3064.4   0.0605038783520429
      7163               3064.8   0.0758240559201499
      7164               3065.2   0.0563059084357427
      7165               3065.6   0.0847266472943727
      7166                 3066   0.0925435567936903
      7167               3066.4   0.0923022941548225
      7168               3066.8   0.0891900061134275
      7169               3067.2   0.0612276662686464
      7170               3067.6   0.0852815513637687
      7171                 3068   0.0719879799621515
      7172               3068.4   0.0681277777402662
      7173               3068.8    0.100698233987423
      7174               3069.2   0.0948596781268214
      7175               3069.6    0.085136793780448
      7176                 3070   0.0712159395177744
      7177               3070.4   0.0823863996973548
      7178               3070.8   0.0577776105328365
      7179               3071.2   0.0854021826832027
      7180               3071.6   0.0782366823088282
      7181                 3072   0.0723981264482268
      7182               3072.4   0.0720603587538118
      7183               3072.8   0.0781643035171678
      7184               3073.2   0.0911201072243701
      7185               3073.6      0.0779230408783
      7186                 3074    0.091916273932634
      7187               3074.4   0.0694547222540393
      7188               3074.8    0.105306350389798
      7189               3075.2   0.0814213491418835
      7190               3075.6   0.0865119908219946
      7191                 3076   0.0864154857664475
      7192               3076.4   0.0954145821962175
      7193               3076.8     0.10079473904297
      7194               3077.2    0.055944014477441
      7195               3077.6   0.0816143592529778
      7196                 3078   0.0549065851303093
      7197               3078.4    0.071264192045548
      7198               3078.8   0.0916026325021058
      7199               3079.2   0.0779471671421868
      7200               3079.6   0.0728323991981889
      7201                 3080   0.0532177466582346
      7202               3080.4   0.0898655415022575
      7203               3080.8   0.0679588938930588
      7204               3081.2   0.0816867380446381
      7205               3081.6   0.0726152628232078
      7206                 3082   0.0883214606135033
      7207               3082.4   0.0879595666552016
      7208               3082.8   0.0959212337378399
      7209               3083.2   0.0964761378072359
      7210               3083.6   0.0730736618370567
      7211                 3084   0.0734114295314716
      7212               3084.4   0.0563782872274031
      7213               3084.8   0.0575122216300819
      7214               3085.2   0.0768856115311684
      7215               3085.6   0.0390797560205799
      7216                 3086   0.0727358941426417
      7217               3086.4   0.0760170660312442
      7218               3086.8   0.0739904598647544
      7219               3087.2   0.0724705052398871
      7220               3087.6   0.0878389353357677
      7221                 3088   0.0696959848929071
      7222               3088.4   0.0633990300184568
      7223               3088.8   0.0569090650329123
      7224               3089.2   0.0647259745322299
      7225               3089.6   0.0342303769793366
      7226                 3090   0.0848472786138066
      7227               3090.4   0.0841234906972032
      7228               3090.8    0.063712671448985
      7229               3091.2   0.0581153782272514
      7230               3091.6   0.0500330798251792
      7231                 3092   0.0741352174480751
      7232               3092.4     0.05782586306061
      7233               3092.8   0.0430123370341255
      7234               3093.2   0.0555097417274789
      7235               3093.6   0.0692858384068318
      7236                 3094   0.0462935089227279
      7237               3094.4   0.0352678063264682
      7238               3094.8   0.0630612623240419
      7239               3095.2   0.0304425535491117
      7240               3095.6    0.048947397950274
      7241                 3096   0.0772233792255833
      7242               3096.4   0.0579706206439307
      7243               3096.8   0.0585496509772135
      7244               3097.2   0.0377528115068068
      7245               3097.6   0.0351471750070343
      7246                 3098   0.0446770492423135
      7247               3098.4   0.0685379242263416
      7248               3098.8   0.0305390586046588
      7249               3099.2   0.0395622812983155
      7250               3099.6   0.0443392815478985
      7251                 3100   0.0347129022570722
      7252               3100.4   0.0473309382698596
      7253               3100.8   0.0225773915220205
      7254               3101.2   0.0524698324777443
      7255               3101.6   0.0274267705632639
      7256                 3102   0.0619273279213631
      7257               3102.4    0.063495535074004
      7258               3102.8   0.0387178620622781
      7259               3103.2   0.0336030941182802
      7260               3103.6   0.0462935089227279
      7261                 3104   0.0325656647711486
      7262               3104.4   0.0342303769793366
      7263               3104.8   0.0108037747452706
      7264               3105.2   0.0338684830210348
      7265               3105.6   0.0172937397308151
      7266                 3106   0.0506603626862356
      7267               3106.4   0.0606968884631372
      7268               3106.8   0.0235424420774918
      7269               3107.2   0.0309733313546209
      7270               3107.6   0.0346887759931855
      7271                 3108   0.0420714127425409
      7272               3108.4   0.0397070388816362
      7273               3108.8   0.0323726546600543
      7274               3109.2   0.0363776144652602
      7275               3109.6   0.0282229372715277
      7276                 3110   0.0536761456720834
      7277               3110.4   0.0385007256872971
      7278               3110.8   0.0437602512146157
      7279               3111.2   0.0298152706880553
      7280               3111.6   0.0355814477569964
      7281                 3112   0.0468966655198975
      7282               3112.4   0.0259550684661701
      7283               3112.8   0.0285365787020559
      7284               3113.2   0.0577293580050629
      7285               3113.6   0.0229875380080959
      7286                 3114    0.031624740479564
      7287               3114.4   0.0120100879396097
      7288               3114.8   0.0434948623118611
      7289               3115.2   0.0438567562701629
      7290               3115.6   0.0251830280217931
      7291                 3116  0.00829464330104521
      7292               3116.4   0.0354366901736757
      7293               3116.8   0.0335065890627331
      7294               3117.2   0.0230116642719826
      7295               3117.6   0.0528558526999328
      7296                 3118   0.0205025328277572
      7297               3118.4   0.0481029787142366
      7298               3118.8   0.0384765994234103
      7299               3119.2   0.0198269974389273
      7300               3119.6   0.0088254211065544
      7301                 3120   0.0457627311172187
      7302               3120.4   0.0280058008965466
      7303               3120.8   0.0288019676048105
      7304               3121.2   0.0149293658699104
      7305               3121.6   0.0343751345626573
      7306                 3122   0.0315523616879037
      7307               3122.4   0.0316006142156773
      7308               3122.8   0.0385248519511839
      7309               3123.2  0.00576138559293302
      7310               3123.6   0.0111897949674591
      7311                 3124   0.0285365787020559
      7312               3124.4   0.0241214724107746
      7313               3124.8    0.015870290161495
      7314               3125.2 -0.00724267064204286
      7315               3125.6   0.0212986995360211
      7316                 3126 -2.89177398948293e-05
      7317               3126.4 0.000525986329501182
      7318               3126.8   0.0133852849811563
      7319               3127.2   0.0155083962031932
      7320               3127.6   0.0218777298693038
      7321                 3128  0.00240783491267021
      7322               3128.4 -0.00562621096162841
      7323               3128.8   0.0204784065638705
      7324               3129.2   0.0229151592164355
      7325               3129.6   0.0133611587172696
      7326                 3130   0.0393933974511081
      7327               3130.4  0.00400016832919789
      7328               3130.8   0.0131922748700621
      7329               3131.2 -0.000125422795441948
      7330               3131.6   0.0106348908980631
      7331                 3132   0.0148328608143633
      7332               3132.4 -0.00772519591977851
      7333               3132.8 -0.00338246842015762
      7334               3133.2   0.0147846082865897
      7335               3133.6  0.00660580482897041
      7336                 3134 -0.00574684228106233
      7337               3134.4  -0.0142634134330966
      7338               3134.8   0.0254966694523212
      7339               3135.2  0.00448269360693354
      7340               3135.6  0.00694357252338537
      7341                 3136   0.0101041130925539
      7342               3136.4  0.00368652689866969
      7343               3136.8   0.0120100879396097
      7344               3137.2  -0.0123815648499276
      7345               3137.6 -0.00929340307241938
      7346                 3138  -0.0180271105994347
      7347               3138.4 -0.000632074337064387
      7348               3138.8  -0.0018866400591771
      7349               3139.2   0.0204301540360969
      7350               3139.6   0.0116240677174212
      7351                 3140   -0.012116175947173
      7352               3140.4 -0.000559695545404054
      7353               3140.8 -0.00603635744770371
      7354               3141.2 -0.00309295325351623
      7355               3141.6  0.00814988571772449
      7356                 3142   -0.018992161154906
      7357               3142.4  0.00117739545444431
      7358               3142.8  0.00400016832919789
      7359               3143.2  0.00969396660647859
      7360               3143.6   -0.026543681751469
      7361                 3144  -0.0241551816266775
      7362               3144.4 -0.00905214043355156
      7363               3144.8 -0.00224853401747885
      7364               3145.2  -0.0203673581964526
      7365               3145.6  0.00395191580142432
      7366                 3146  -0.0182924995021893
      7367               3146.4  -0.0178582267522272
      7368               3146.8  0.00349351678757545
      7369               3147.2   -0.019547065224302
      7370               3147.6  -0.0056503372255152
      7371                 3148 -0.00608460997547729
      7372               3148.4 -0.000463190489856907
      7373               3148.8  -0.0127193325443425
      7374               3149.2  -0.0157592417940771
      7375               3149.6  -0.0151802114607943
      7376                 3150 -0.00977592835015503
      7377               3150.4  -0.0186785197243778
      7378               3150.8  0.00831876956493197
      7379               3151.2  -0.0257475150432052
      7380               3151.6  -0.0120920496832862
      7381                 3152 0.000453607537840822
      7382               3152.4 -0.00881087779468373
      7383               3152.8 -0.00888325658634408
      7384               3153.2  -0.0194988126965285
      7385               3153.6  -0.0292216970429019
      7386                 3154  -0.0415502178890478
      7387               3154.4 -0.00408213007287432
      7388               3154.8  -0.0442282331804807
      7389               3155.2  -0.0358564196117671
      7390               3155.6   -0.024541201848866
      7391                 3156  0.00115326919055753
      7392               3156.4  -0.0192575500576606
      7393               3156.8 -0.00929340307241938
      7394               3157.2 -0.00538494832276058
      7395               3157.6   -0.021766681501886
      7396                 3158  -0.0225628482101499
      7397               3158.4  -0.0259163988904126
      7398               3158.8  -0.0268573231819972
      7399               3159.2 -0.00724267064204286
      7400               3159.6  -0.0287391717651662
      7401                 3160  0.00351764305146224
      7402               3160.4 -0.00852136262804233
      7403               3160.8  -0.0180271105994347
      7404               3161.2  0.00153928941274603
      7405               3161.6 -0.00154887236476214
      7406                 3162  -0.0189439086271325
      7407               3162.4 -0.00207965017027137
      7408               3162.8    -0.01843725708551
      7409               3163.2  -0.0102584536278907
      7410               3163.6  0.00359002184312257
      7411                 3164  0.00021234489897301
      7412               3164.4  -0.0255062524043373
      7413               3164.8 -0.00084921071204544
      7414               3165.2  -0.0171344388356238
      7415               3165.6 -0.00818359493362737
      7416                 3166 -0.00878675153079694
      7417               3166.4  -0.0096794232946079
      7418               3166.8   -0.060175693609644
      7419               3167.2  -0.0398372531530863
      7420               3167.6  -0.0255545049321109
      7421                 3168  -0.0186543934604911
      7422               3168.4  -0.0272433434041857
      7423               3168.8  -0.0222733330435085
      7424               3169.2 -0.00478179172559101
      7425               3169.6 -0.00241741786468633
      7426                 3170  -0.0266884393347897
      7427               3170.4  -0.0367732176394649
      7428               3170.8 -0.00311707951740302
      7429               3171.2  -0.0412848289862932
      7430               3171.6  -0.0356634095006728
      7431                 3172  0.00901843121764867
      7432               3172.4  -0.0308140304594295
      7433               3172.8  0.00752260285666814
      7434               3173.2  -0.0018866400591771
      7435               3173.6  -0.0221527017240745
      7436                 3174  -0.0183166257660761
      7437               3174.4   -0.013105352766531
      7438               3174.8  -0.0011869784064604
      7439               3175.2  -0.0256268837237713
      7440               3175.6  -0.0489087283745165
      7441                 3176  0.00252846623210415
      7442               3176.4  -0.0335161720147492
      7443               3176.8 -0.00885913032245729
      7444               3177.2  -0.0359529246673142
      7445               3177.6  -0.0493912536522522
      7446                 3178  -0.0202708531409055
      7447               3178.4  -0.0217908077657728
      7448               3178.8  -0.0233590149184137
      7449               3179.2  -0.0251443584460356
      7450               3179.6  -0.0236244038211683
      7451                 3180  -0.0102343273640039
      7452               3180.4  -0.0423946371250852
      7453               3180.8 0.000501860065614396
      7454               3181.2  -0.0299696112233921
      7455               3181.6  -0.0375211318199551
      7456                 3182  -0.0247100856960735
      7457               3182.4  -0.0194264339048681
      7458               3182.8  -0.0401750208475012
      7459               3183.2   -0.037086859069993
      7460               3183.6  -0.0403680309585955
      7461                 3184  -0.0475335313329699
      7462               3184.4  -0.0274604797791667
      7463               3184.8 -0.00526431700332668
      7464               3185.2  -0.0250719796543753
      7465               3185.6  -0.0353015155423711
      7466                 3186  -0.0424670159167456
      7467               3186.4  -0.0613820068039832
      7468               3186.8  -0.0609477340540211
      7469               3187.2  -0.0229247421684516
      7470               3187.6  -0.0206809996269808
      7471                 3188  -0.0278223737374685
      7472               3188.4  -0.0369903540144459
      7473               3188.8   -0.022104449196301
      7474               3189.2  -0.0563396176516456
      7475               3189.6  -0.0665932798035282
      7476                 3190  -0.0492947485967051
      7477               3190.4  -0.0172791964189444
      7478               3190.8  -0.0400785157919541
      7479               3191.2  -0.0326958790425986
      7480               3191.6  -0.0284737828624116
      7481                 3192  -0.0495118849716861
      7482               3192.4   -0.033757434653617
      7483               3192.8  -0.0583903500820221
      7484               3193.2  -0.0297524748484111
      7485               3193.6  -0.0575941833737583
      7486                 3194   -0.043866339222179
      7487               3194.4   -0.026543681751469
      7488               3194.8  -0.0312483032093916
      7489               3195.2  -0.0342158336674659
      7490               3195.6  -0.0580043298598336
      7491                 3196  -0.0454827989025934
      7492               3196.4  -0.0519486376242512
      7493               3196.8  -0.0516591224576098
      7494               3197.2   -0.053854612471307
      7495               3197.6  -0.0440352230693864
      7496                 3198  -0.0402473996391616
      7497               3198.4  -0.0374728792921815
      7498               3198.8  -0.0290286869318076
      7499               3199.2  -0.0351326316951636
      7500               3199.6 -0.00999306472513607
      7501                 3200  -0.0178341004883404
      7502               3200.4  -0.0318032072787876
      7503               3200.8  -0.0545301478601369
      7504               3201.2   -0.047967804082932
      7505               3201.6  -0.0367490913755781
      7506                 3202  -0.0499944102494218
      7507               3202.4  -0.0336850558619567
      7508               3202.8  -0.0216460501824521
      7509               3203.2  -0.0246377069044132
      7510               3203.6  -0.0541923801657219
      7511                 3204  -0.0492223698050447
      7512               3204.4  -0.0476059101246303
      7513               3204.8  -0.0529136881797225
      7514               3205.2  -0.0561466075405513
      7515               3205.6  -0.0532032033463639
      7516                 3206  -0.0716356689558658
      7517               3206.4  -0.0452656625276124
      7518               3206.8  -0.0734210124834877
      7519               3207.2  -0.0527206780686282
      7520               3207.6  -0.0484020768328941
      7521                 3208  -0.0288356768207133
      7522               3208.4  -0.0655558504563966
      7523               3208.8  -0.0637946331926615
      7524               3209.2   -0.057521804582098
      7525               3209.6  -0.0379554045699172
      7526                 3210  -0.0574252995265508
      7527               3210.4  -0.0675342040951128
      7528               3210.8  -0.0351085054312768
      7529               3211.2  -0.0382207934726718
      7530               3211.6   -0.034312338723013
      7531                 3212  -0.0646873049564724
      7532               3212.4  -0.0313448082649388
      7533               3212.8  -0.0484744556245544
      7534               3213.2  -0.0369662277505591
      7535               3213.6 -0.00955879197517399
      7536                 3214  -0.0517073749853833
      7537               3214.4  -0.0407057986530104
      7538               3214.8  -0.0269055757097707
      7539               3215.2  -0.0702604719143192
      7540               3215.6  -0.0137085093637006
      7541                 3216  -0.0239139189878097
      7542               3216.4  -0.0342640861952394
      7543               3216.8  -0.0651698302342081
      7544               3217.2  -0.0826854978160123
      7545               3217.6  -0.0514902386104023
[truncated: 395,131 more chars]
