# Supplementary material for: Sustainable Electrochemical Strategy for Selective Double Bond Oxidation in the Presence of Aldehyde Groups with Mo─N─O Catalysts
Source: Adv Sci (Weinh). 2025 Jun 23;12(36):e06584. doi: 10.1002/advs.202506584 (PMC12463080; doi:10.1002/advs.202506584)
Supplement: Supplementary file 2 — Supporting Information [file ADVS-12-e06584-s002.zip › GC/-10-L.txt]

[Header]
Data File Name	C:\Users\acer\Desktop\��־��\����\ZHIPU\2023-7-20\-10-L.qgd
Output Date	2024/3/1
Output Time	18:02:01

[MS Chromatogram]
m/z	1-1 TIC
Event Time(msec)	300
# of Points	3000
Start Time(min)	2.000
End Time(min)	16.995
Ret.Time	Absolute Intensity	Relative Intensity
2.000	435910	2.21
2.005	404342	2.05
2.010	374489	1.90
2.015	348608	1.77
2.020	326421	1.66
2.025	308934	1.57
2.030	424811	2.16
2.035	1862173	9.45
2.040	6289516	31.93
2.045	11186959	56.79
2.050	14562001	73.92
2.055	17378155	88.21
2.060	18900717	95.94
2.065	19285386	97.89
2.070	19303836	97.99
2.075	18788306	95.37
2.080	16551777	84.02
2.085	13884014	70.48
2.090	11590377	58.83
2.095	9526753	48.36
2.100	7572202	38.44
2.105	5904863	29.97
2.110	4543668	23.06
2.115	3511868	17.83
2.120	2741192	13.91
2.125	2125829	10.79
2.130	1688235	8.57
2.135	1332888	6.77
2.140	1073122	5.45
2.145	875617	4.44
2.150	721685	3.66
2.155	608043	3.09
2.160	515099	2.61
2.165	441049	2.24
2.170	383213	1.95
2.175	332457	1.69
2.180	297508	1.51
2.185	267829	1.36
2.190	243595	1.24
2.195	221514	1.12
2.200	203177	1.03
2.205	188735	0.96
2.210	175727	0.89
2.215	166301	0.84
2.220	158925	0.81
2.225	151517	0.77
2.230	141745	0.72
2.235	139218	0.71
2.240	132233	0.67
2.245	127619	0.65
2.250	122052	0.62
2.255	119559	0.61
2.260	117052	0.59
2.265	114623	0.58
2.270	110120	0.56
2.275	106644	0.54
2.280	103800	0.53
2.285	101969	0.52
2.290	101675	0.52
2.295	96567	0.49
2.300	96641	0.49
2.305	94201	0.48
2.310	90933	0.46
2.315	89686	0.46
2.320	88904	0.45
2.325	85443	0.43
2.330	83390	0.42
2.335	83166	0.42
2.340	83256	0.42
2.345	81817	0.42
2.350	79569	0.40
2.355	78285	0.40
2.360	77628	0.39
2.365	78694	0.40
2.370	76299	0.39
2.375	75181	0.38
2.380	73445	0.37
2.385	71467	0.36
2.390	69622	0.35
2.395	71840	0.36
2.400	70661	0.36
2.405	69330	0.35
2.410	68307	0.35
2.415	66997	0.34
2.420	67388	0.34
2.425	65269	0.33
2.430	65892	0.33
2.435	64542	0.33
2.440	64040	0.33
2.445	62016	0.31
2.450	62341	0.32
2.455	62074	0.32
2.460	60541	0.31
2.465	59834	0.30
2.470	59347	0.30
2.475	58144	0.30
2.480	59088	0.30
2.485	58324	0.30
2.490	57372	0.29
2.495	56137	0.28
2.500	56470	0.29
2.505	53200	0.27
2.510	55881	0.28
2.515	54483	0.28
2.520	53695	0.27
2.525	52018	0.26
2.530	53184	0.27
2.535	51259	0.26
2.540	53539	0.27
2.545	51527	0.26
2.550	53494	0.27
2.555	53397	0.27
2.560	51715	0.26
2.565	51776	0.26
2.570	52622	0.27
2.575	50307	0.26
2.580	50607	0.26
2.585	50329	0.26
2.590	49765	0.25
2.595	48063	0.24
2.600	48209	0.24
2.605	46755	0.24
2.610	47330	0.24
2.615	46382	0.24
2.620	46466	0.24
2.625	45565	0.23
2.630	43691	0.22
2.635	44857	0.23
2.640	44323	0.22
2.645	43551	0.22
2.650	43740	0.22
2.655	43176	0.22
2.660	43374	0.22
2.665	42037	0.21
2.670	41460	0.21
2.675	42019	0.21
2.680	39902	0.20
2.685	40219	0.20
2.690	38853	0.20
2.695	39061	0.20
2.700	40515	0.21
2.705	38680	0.20
2.710	37961	0.19
2.715	37989	0.19
2.720	38680	0.20
2.725	37436	0.19
2.730	37792	0.19
2.735	37646	0.19
2.740	37369	0.19
2.745	36600	0.19
2.750	36938	0.19
2.755	35375	0.18
2.760	35698	0.18
2.765	35040	0.18
2.770	34948	0.18
2.775	35578	0.18
2.780	34419	0.17
2.785	35123	0.18
2.790	34229	0.17
2.795	35381	0.18
2.800	34666	0.18
2.805	34247	0.17
2.810	33179	0.17
2.815	33504	0.17
2.820	32747	0.17
2.825	32991	0.17
2.830	33752	0.17
2.835	32531	0.17
2.840	33274	0.17
2.845	31951	0.16
2.850	32569	0.17
2.855	31857	0.16
2.860	31767	0.16
2.865	31764	0.16
2.870	31014	0.16
2.875	31539	0.16
2.880	30640	0.16
2.885	30712	0.16
2.890	31412	0.16
2.895	31473	0.16
2.900	31354	0.16
2.905	32383	0.16
2.910	31902	0.16
2.915	32280	0.16
2.920	34350	0.17
2.925	32648	0.17
2.930	33557	0.17
2.935	31952	0.16
2.940	33807	0.17
2.945	31228	0.16
2.950	30725	0.16
2.955	30126	0.15
2.960	30244	0.15
2.965	31559	0.16
2.970	29702	0.15
2.975	29011	0.15
2.980	29407	0.15
2.985	29718	0.15
2.990	29035	0.15
2.995	27996	0.14
3.000	27031	0.14
3.005	27462	0.14
3.010	27507	0.14
3.015	28169	0.14
3.020	26317	0.13
3.025	26696	0.14
3.030	26111	0.13
3.035	26416	0.13
3.040	27138	0.14
3.045	26314	0.13
3.050	26137	0.13
3.055	25979	0.13
3.060	26293	0.13
3.065	25211	0.13
3.070	25754	0.13
3.075	26259	0.13
3.080	25381	0.13
3.085	25833	0.13
3.090	24717	0.13
3.095	24651	0.13
3.100	24801	0.13
3.105	24688	0.13
3.110	25633	0.13
3.115	25054	0.13
3.120	24886	0.13
3.125	25074	0.13
3.130	24649	0.13
3.135	24912	0.13
3.140	24326	0.12
3.145	24050	0.12
3.150	24715	0.13
3.155	24419	0.12
3.160	24513	0.12
3.165	24495	0.12
3.170	23549	0.12
3.175	23901	0.12
3.180	23925	0.12
3.185	24112	0.12
3.190	22849	0.12
3.195	23241	0.12
3.200	23230	0.12
3.205	23429	0.12
3.210	22599	0.11
3.215	23000	0.12
3.220	22711	0.12
3.225	22873	0.12
3.230	22448	0.11
3.235	22593	0.11
3.240	22080	0.11
3.245	22445	0.11
3.250	22173	0.11
3.255	21889	0.11
3.260	22075	0.11
3.265	21933	0.11
3.270	22023	0.11
3.275	21818	0.11
3.280	21421	0.11
3.285	21078	0.11
3.290	21167	0.11
3.295	21462	0.11
3.300	21992	0.11
3.305	21488	0.11
3.310	21090	0.11
3.315	20738	0.11
3.320	20528	0.10
3.325	21135	0.11
3.330	20927	0.11
3.335	20322	0.10
3.340	20847	0.11
3.345	20997	0.11
3.350	20330	0.10
3.355	20655	0.10
3.360	20251	0.10
3.365	19977	0.10
3.370	20668	0.10
3.375	19807	0.10
3.380	19782	0.10
3.385	19989	0.10
3.390	20259	0.10
3.395	20081	0.10
3.400	19808	0.10
3.405	19635	0.10
3.410	19481	0.10
3.415	19182	0.10
3.420	19613	0.10
3.425	19463	0.10
3.430	18871	0.10
3.435	18859	0.10
3.440	19375	0.10
3.445	18465	0.09
3.450	18733	0.10
3.455	19078	0.10
3.460	19447	0.10
3.465	17746	0.09
3.470	18950	0.10
3.475	17465	0.09
3.480	16944	0.09
3.485	18494	0.09
3.490	17326	0.09
3.495	17252	0.09
3.500	17304	0.09
3.505	18604	0.09
3.510	18576	0.09
3.515	17112	0.09
3.520	17572	0.09
3.525	18930	0.10
3.530	17907	0.09
3.535	16922	0.09
3.540	17729	0.09
3.545	16660	0.08
3.550	17171	0.09
3.555	17891	0.09
3.560	18047	0.09
3.565	16507	0.08
3.570	17691	0.09
3.575	17354	0.09
3.580	16825	0.09
3.585	16011	0.08
3.590	16045	0.08
3.595	16372	0.08
3.600	16111	0.08
3.605	16796	0.09
3.610	17753	0.09
3.615	15082	0.08
3.620	16545	0.08
3.625	16849	0.09
3.630	16445	0.08
3.635	15572	0.08
3.640	16343	0.08
3.645	15173	0.08
3.650	17354	0.09
3.655	15729	0.08
3.660	15458	0.08
3.665	15807	0.08
3.670	14352	0.07
3.675	16422	0.08
3.680	14219	0.07
3.685	15229	0.08
3.690	13420	0.07
3.695	14705	0.07
3.700	13874	0.07
3.705	14036	0.07
3.710	15933	0.08
3.715	16050	0.08
3.720	14130	0.07
3.725	14254	0.07
3.730	13907	0.07
3.735	13789	0.07
3.740	12879	0.07
3.745	12921	0.07
3.750	14373	0.07
3.755	12656	0.06
3.760	12527	0.06
3.765	13741	0.07
3.770	13626	0.07
3.775	12815	0.07
3.780	11460	0.06
3.785	12608	0.06
3.790	12956	0.07
3.795	12849	0.07
3.800	12606	0.06
3.805	12232	0.06
3.810	12300	0.06
3.815	11776	0.06
3.820	11213	0.06
3.825	13713	0.07
3.830	11108	0.06
3.835	12032	0.06
3.840	12215	0.06
3.845	16902	0.09
3.850	47104	0.24
3.855	72434	0.37
3.860	80830	0.41
3.865	83775	0.43
3.870	87392	0.44
3.875	88546	0.45
3.880	88059	0.45
3.885	88191	0.45
3.890	87143	0.44
3.895	81994	0.42
3.900	81327	0.41
3.905	78644	0.40
3.910	78571	0.40
3.915	73800	0.37
3.920	72296	0.37
3.925	73122	0.37
3.930	69984	0.36
3.935	67743	0.34
3.940	68691	0.35
3.945	65108	0.33
3.950	60862	0.31
3.955	62118	0.32
3.960	61372	0.31
3.965	60912	0.31
3.970	58524	0.30
3.975	57486	0.29
3.980	55022	0.28
3.985	53667	0.27
3.990	52985	0.27
3.995	53573	0.27
4.000	51274	0.26
4.005	50688	0.26
4.010	51312	0.26
4.015	48490	0.25
4.020	48348	0.25
4.025	48259	0.24
4.030	46538	0.24
4.035	46641	0.24
4.040	42230	0.21
4.045	43331	0.22
4.050	45176	0.23
4.055	41811	0.21
4.060	41129	0.21
4.065	39445	0.20
4.070	41260	0.21
4.075	40594	0.21
4.080	39263	0.20
4.085	39197	0.20
4.090	41208	0.21
4.095	38200	0.19
4.100	41632	0.21
4.105	39427	0.20
4.110	42594	0.22
4.115	40626	0.21
4.120	38252	0.19
4.125	36715	0.19
4.130	34697	0.18
4.135	34861	0.18
4.140	36424	0.18
4.145	33260	0.17
4.150	34583	0.18
4.155	35477	0.18
4.160	33585	0.17
4.165	31751	0.16
4.170	31678	0.16
4.175	32829	0.17
4.180	31423	0.16
4.185	31254	0.16
4.190	32446	0.16
4.195	32184	0.16
4.200	31900	0.16
4.205	30285	0.15
4.210	30762	0.16
4.215	29429	0.15
4.220	30486	0.15
4.225	31309	0.16
4.230	28449	0.14
4.235	29841	0.15
4.240	28360	0.14
4.245	27485	0.14
4.250	29689	0.15
4.255	28215	0.14
4.260	28378	0.14
4.265	27691	0.14
4.270	27387	0.14
4.275	26267	0.13
4.280	27067	0.14
4.285	24058	0.12
4.290	26894	0.14
4.295	24929	0.13
4.300	24890	0.13
4.305	25521	0.13
4.310	24829	0.13
4.315	25203	0.13
4.320	24645	0.13
4.325	25093	0.13
4.330	22204	0.11
4.335	23512	0.12
4.340	23982	0.12
4.345	22783	0.12
4.350	21517	0.11
4.355	23017	0.12
4.360	22164	0.11
4.365	21369	0.11
4.370	22497	0.11
4.375	24825	0.13
4.380	21994	0.11
4.385	22793	0.12
4.390	20823	0.11
4.395	20899	0.11
4.400	20233	0.10
4.405	20233	0.10
4.410	19161	0.10
4.415	19358	0.10
4.420	19012	0.10
4.425	18211	0.09
4.430	16927	0.09
4.435	19184	0.10
4.440	19075	0.10
4.445	18365	0.09
4.450	19058	0.10
4.455	17275	0.09
4.460	17011	0.09
4.465	17521	0.09
4.470	19749	0.10
4.475	18704	0.09
4.480	17369	0.09
4.485	19166	0.10
4.490	18073	0.09
4.495	18176	0.09
4.500	16853	0.09
4.505	18045	0.09
4.510	20337	0.10
4.515	18255	0.09
4.520	16766	0.09
4.525	18445	0.09
4.530	17491	0.09
4.535	18299	0.09
4.540	16450	0.08
4.545	18664	0.09
4.550	18038	0.09
4.555	19553	0.10
4.560	18217	0.09
4.565	18595	0.09
4.570	18113	0.09
4.575	17479	0.09
4.580	17031	0.09
4.585	16342	0.08
4.590	18163	0.09
4.595	16938	0.09
4.600	17653	0.09
4.605	16438	0.08
4.610	17335	0.09
4.615	15474	0.08
4.620	15175	0.08
4.625	15726	0.08
4.630	16695	0.08
4.635	17399	0.09
4.640	14811	0.08
4.645	15003	0.08
4.650	14885	0.08
4.655	14614	0.07
4.660	16454	0.08
4.665	16040	0.08
4.670	16501	0.08
4.675	14717	0.07
4.680	14955	0.08
4.685	15262	0.08
4.690	15020	0.08
4.695	15518	0.08
4.700	14411	0.07
4.705	16303	0.08
4.710	14599	0.07
4.715	16278	0.08
4.720	14666	0.07
4.725	14449	0.07
4.730	15735	0.08
4.735	14144	0.07
4.740	16071	0.08
4.745	13153	0.07
4.750	14753	0.07
4.755	14466	0.07
4.760	15132	0.08
4.765	14254	0.07
4.770	15312	0.08
4.775	15495	0.08
4.780	14717	0.07
4.785	17155	0.09
4.790	21795	0.11
4.795	26355	0.13
4.800	25920	0.13
4.805	23170	0.12
4.810	20814	0.11
4.815	18048	0.09
4.820	15958	0.08
4.825	16033	0.08
4.830	15228	0.08
4.835	15017	0.08
4.840	14244	0.07
4.845	13721	0.07
4.850	14544	0.07
4.855	13016	0.07
4.860	13274	0.07
4.865	16677	0.08
4.870	15564	0.08
4.875	18208	0.09
4.880	16798	0.09
4.885	15703	0.08
4.890	16602	0.08
4.895	15258	0.08
4.900	14228	0.07
4.905	14522	0.07
4.910	13406	0.07
4.915	13371	0.07
4.920	13668	0.07
4.925	14295	0.07
4.930	12654	0.06
4.935	13929	0.07
4.940	14647	0.07
4.945	12834	0.07
4.950	14588	0.07
4.955	14280	0.07
4.960	12557	0.06
4.965	13697	0.07
4.970	11349	0.06
4.975	12092	0.06
4.980	12984	0.07
4.985	12665	0.06
4.990	13207	0.07
4.995	13821	0.07
5.000	12866	0.07
5.005	12916	0.07
5.010	13132	0.07
5.015	13925	0.07
5.020	12858	0.07
5.025	13055	0.07
5.030	11770	0.06
5.035	14016	0.07
5.040	14007	0.07
5.045	13015	0.07
5.050	13003	0.07
5.055	13106	0.07
5.060	11932	0.06
5.065	11685	0.06
5.070	12954	0.07
5.075	13848	0.07
5.080	12980	0.07
5.085	13055	0.07
5.090	11475	0.06
5.095	11847	0.06
5.100	12836	0.07
5.105	13169	0.07
5.110	11927	0.06
5.115	11782	0.06
5.120	14490	0.07
5.125	13133	0.07
5.130	13701	0.07
5.135	12465	0.06
5.140	11764	0.06
5.145	12384	0.06
5.150	11827	0.06
5.155	12968	0.07
5.160	11676	0.06
5.165	12223	0.06
5.170	11847	0.06
5.175	12113	0.06
5.180	12136	0.06
5.185	12239	0.06
5.190	10939	0.06
5.195	11846	0.06
5.200	13035	0.07
5.205	11955	0.06
5.210	12389	0.06
5.215	11560	0.06
5.220	12425	0.06
5.225	13595	0.07
5.230	12228	0.06
5.235	11174	0.06
5.240	13514	0.07
5.245	10943	0.06
5.250	12108	0.06
5.255	12410	0.06
5.260	11620	0.06
5.265	11425	0.06
5.270	13553	0.07
5.275	12425	0.06
5.280	11999	0.06
5.285	12352	0.06
5.290	13372	0.07
5.295	11991	0.06
5.300	13326	0.07
5.305	11407	0.06
5.310	10817	0.05
5.315	13529	0.07
5.320	12680	0.06
5.325	13549	0.07
5.330	14276	0.07
5.335	12992	0.07
5.340	13543	0.07
5.345	11397	0.06
5.350	15099	0.08
5.355	11524	0.06
5.360	13534	0.07
5.365	12172	0.06
5.370	14167	0.07
5.375	13938	0.07
5.380	11448	0.06
5.385	14027	0.07
5.390	11827	0.06
5.395	12165	0.06
5.400	12433	0.06
5.405	12527	0.06
5.410	13281	0.07
5.415	12989	0.07
5.420	10236	0.05
5.425	13093	0.07
5.430	12852	0.07
5.435	12382	0.06
5.440	12784	0.06
5.445	14017	0.07
5.450	12972	0.07
5.455	12221	0.06
5.460	13654	0.07
5.465	12763	0.06
5.470	12523	0.06
5.475	12923	0.07
5.480	12569	0.06
5.485	13770	0.07
5.490	13453	0.07
5.495	15052	0.08
5.500	15145	0.08
5.505	15015	0.08
5.510	14386	0.07
5.515	13879	0.07
5.520	13988	0.07
5.525	15517	0.08
5.530	14848	0.08
5.535	15242	0.08
5.540	14332	0.07
5.545	14536	0.07
5.550	14979	0.08
5.555	15300	0.08
5.560	14251	0.07
5.565	16346	0.08
5.570	14979	0.08
5.575	14028	0.07
5.580	13811	0.07
5.585	12892	0.07
5.590	15271	0.08
5.595	13761	0.07
5.600	15925	0.08
5.605	14406	0.07
5.610	14648	0.07
5.615	14336	0.07
5.620	15276	0.08
5.625	13554	0.07
5.630	15520	0.08
5.635	14035	0.07
5.640	13176	0.07
5.645	13941	0.07
5.650	14188	0.07
5.655	12395	0.06
5.660	13790	0.07
5.665	14012	0.07
5.670	14028	0.07
5.675	15339	0.08
5.680	15312	0.08
5.685	15939	0.08
5.690	15259	0.08
5.695	14545	0.07
5.700	13847	0.07
5.705	13726	0.07
5.710	15026	0.08
5.715	13566	0.07
5.720	16142	0.08
5.725	13780	0.07
5.730	14039	0.07
5.735	13870	0.07
5.740	12784	0.06
5.745	15775	0.08
5.750	11219	0.06
5.755	13067	0.07
5.760	12781	0.06
5.765	12843	0.07
5.770	12811	0.07
5.775	13558	0.07
5.780	14589	0.07
5.785	14204	0.07
5.790	13907	0.07
5.795	14105	0.07
5.800	12563	0.06
5.805	14735	0.07
5.810	14536	0.07
5.815	12493	0.06
5.820	14165	0.07
5.825	11979	0.06
5.830	13718	0.07
5.835	15056	0.08
5.840	11833	0.06
5.845	13867	0.07
5.850	13179	0.07
5.855	16052	0.08
5.860	15002	0.08
5.865	12879	0.07
5.870	12593	0.06
5.875	15278	0.08
5.880	15251	0.08
5.885	13878	0.07
5.890	14044	0.07
5.895	17060	0.09
5.900	12578	0.06
5.905	16751	0.09
5.910	14401	0.07
5.915	15075	0.08
5.920	13621	0.07
5.925	12977	0.07
5.930	13979	0.07
5.935	15889	0.08
5.940	13485	0.07
5.945	16166	0.08
5.950	15527	0.08
5.955	15251	0.08
5.960	16515	0.08
5.965	14989	0.08
5.970	16296	0.08
5.975	15874	0.08
5.980	15637	0.08
5.985	16653	0.08
5.990	16531	0.08
5.995	17801	0.09
6.000	15053	0.08
6.005	16377	0.08
6.010	15449	0.08
6.015	16132	0.08
6.020	16187	0.08
6.025	15139	0.08
6.030	16647	0.08
6.035	14645	0.07
6.040	17656	0.09
6.045	17814	0.09
6.050	17795	0.09
6.055	15944	0.08
6.060	15059	0.08
6.065	13703	0.07
6.070	14001	0.07
6.075	13456	0.07
6.080	15272	0.08
6.085	14128	0.07
6.090	14377	0.07
6.095	15029	0.08
6.100	13684	0.07
6.105	14698	0.07
6.110	14167	0.07
6.115	12908	0.07
6.120	14639	0.07
6.125	13202	0.07
6.130	13344	0.07
6.135	13852	0.07
6.140	13682	0.07
6.145	14745	0.07
6.150	13105	0.07
6.155	13429	0.07
6.160	13814	0.07
6.165	12713	0.06
6.170	11175	0.06
6.175	11636	0.06
6.180	13061	0.07
6.185	13244	0.07
6.190	12993	0.07
6.195	12364	0.06
6.200	12880	0.07
6.205	10403	0.05
6.210	10268	0.05
6.215	12069	0.06
6.220	11157	0.06
6.225	12495	0.06
6.230	13050	0.07
6.235	10992	0.06
6.240	12231	0.06
6.245	10997	0.06
6.250	12522	0.06
6.255	10615	0.05
6.260	10200	0.05
6.265	12930	0.07
6.270	12027	0.06
6.275	12391	0.06
6.280	11015	0.06
6.285	9682	0.05
6.290	12379	0.06
6.295	11022	0.06
6.300	11165	0.06
6.305	12204	0.06
6.310	11791	0.06
6.315	9708	0.05
6.320	12010	0.06
6.325	10838	0.06
6.330	11870	0.06
6.335	10492	0.05
6.340	11982	0.06
6.345	10902	0.06
6.350	11068	0.06
6.355	11766	0.06
6.360	12300	0.06
6.365	12862	0.07
6.370	10781	0.05
6.375	14305	0.07
6.380	11614	0.06
6.385	11517	0.06
6.390	10317	0.05
6.395	10903	0.06
6.400	10836	0.06
6.405	10592	0.05
6.410	10807	0.05
6.415	10744	0.05
6.420	10925	0.06
6.425	9493	0.05
6.430	12310	0.06
6.435	10483	0.05
6.440	9865	0.05
6.445	9861	0.05
6.450	12149	0.06
6.455	11090	0.06
6.460	12039	0.06
6.465	11937	0.06
6.470	14645	0.07
6.475	14767	0.07
6.480	18078	0.09
6.485	20266	0.10
6.490	19927	0.10
6.495	19448	0.10
6.500	18506	0.09
6.505	16898	0.09
6.510	13049	0.07
6.515	12696	0.06
6.520	13487	0.07
6.525	11231	0.06
6.530	10069	0.05
6.535	9922	0.05
6.540	11300	0.06
6.545	12409	0.06
6.550	11674	0.06
6.555	11187	0.06
6.560	10239	0.05
6.565	9944	0.05
6.570	11046	0.06
6.575	11257	0.06
6.580	12054	0.06
6.585	12560	0.06
6.590	11001	0.06
6.595	9978	0.05
6.600	10235	0.05
6.605	10950	0.06
6.610	11734	0.06
6.615	9545	0.05
6.620	9545	0.05
6.625	9915	0.05
6.630	10085	0.05
6.635	9220	0.05
6.640	10376	0.05
6.645	9995	0.05
6.650	11081	0.06
6.655	9216	0.05
6.660	10610	0.05
6.665	10657	0.05
6.670	13001	0.07
6.675	12663	0.06
6.680	10940	0.06
6.685	9936	0.05
6.690	9429	0.05
6.695	10260	0.05
6.700	9615	0.05
6.705	9541	0.05
6.710	8854	0.04
6.715	8895	0.05
6.720	8950	0.05
6.725	10340	0.05
6.730	8866	0.05
6.735	9736	0.05
6.740	9675	0.05
6.745	9082	0.05
6.750	9971	0.05
6.755	10086	0.05
6.760	9258	0.05
6.765	9160	0.05
6.770	9087	0.05
6.775	8946	0.05
6.780	9048	0.05
6.785	9971	0.05
6.790	8586	0.04
6.795	9778	0.05
6.800	10480	0.05
6.805	8616	0.04
6.810	8725	0.04
6.815	8867	0.05
6.820	8874	0.05
6.825	10313	0.05
6.830	10270	0.05
6.835	10339	0.05
6.840	9256	0.05
6.845	13135	0.07
6.850	10051	0.05
6.855	9648	0.05
6.860	8576	0.04
6.865	9724	0.05
6.870	8959	0.05
6.875	8900	0.05
6.880	11348	0.06
6.885	8924	0.05
6.890	23854	0.12
6.895	59013	0.30
6.900	85361	0.43
6.905	107879	0.55
6.910	109521	0.56
6.915	105430	0.54
6.920	105712	0.54
6.925	100126	0.51
6.930	97415	0.49
6.935	92206	0.47
6.940	91132	0.46
6.945	87832	0.45
6.950	80050	0.41
6.955	69854	0.35
6.960	63191	0.32
6.965	55378	0.28
6.970	50485	0.26
6.975	75654	0.38
6.980	144879	0.74
6.985	217639	1.10
6.990	240280	1.22
6.995	228080	1.16
7.000	208065	1.06
7.005	191218	0.97
7.010	173318	0.88
7.015	159646	0.81
7.020	144177	0.73
7.025	138756	0.70
7.030	122965	0.62
7.035	113350	0.58
7.040	98820	0.50
7.045	77778	0.39
7.050	69934	0.35
7.055	62798	0.32
7.060	54873	0.28
7.065	49774	0.25
7.070	45227	0.23
7.075	41573	0.21
7.080	38194	0.19
7.085	33442	0.17
7.090	34376	0.17
7.095	33212	0.17
7.100	31150	0.16
7.105	31332	0.16
7.110	26394	0.13
7.115	28705	0.15
7.120	57894	0.29
7.125	398430	2.02
7.130	1316979	6.69
7.135	2187452	11.10
7.140	2291963	11.63
7.145	2038501	10.35
7.150	1709587	8.68
7.155	1445725	7.34
7.160	1146473	5.82
7.165	923241	4.69
7.170	722611	3.67
7.175	570679	2.90
7.180	451446	2.29
7.185	360614	1.83
7.190	293965	1.49
7.195	243130	1.23
7.200	207950	1.06
7.205	176725	0.90
7.210	151558	0.77
7.215	135370	0.69
7.220	123593	0.63
7.225	107154	0.54
7.230	99392	0.50
7.235	89031	0.45
7.240	76521	0.39
7.245	70137	0.36
7.250	66608	0.34
7.255	63641	0.32
7.260	59023	0.30
7.265	55125	0.28
7.270	55431	0.28
7.275	50505	0.26
7.280	48352	0.25
7.285	54435	0.28
7.290	376969	1.91
7.295	2078442	10.55
7.300	5049089	25.63
7.305	7990869	40.56
7.310	10244521	52.00
7.315	12049315	61.16
7.320	13174189	66.87
7.325	14215612	72.16
7.330	15174127	77.02
7.335	16333321	82.91
7.340	17141211	87.01
7.345	17901290	90.87
7.350	18586554	94.35
7.355	19048721	96.69
7.360	19377777	98.36
7.365	19700290	100.00
7.370	19691964	99.96
7.375	19685443	99.92
7.380	18779642	95.33
7.385	18226904	92.52
7.390	18307772	92.93
7.395	18440926	93.61
7.400	18691040	94.88
7.405	18646138	94.65
7.410	8159849	41.42
7.415	2280877	11.58
7.420	2042075	10.37
7.425	1888047	9.58
7.430	1820199	9.24
7.435	1684022	8.55
7.440	1605932	8.15
7.445	1526929	7.75
7.450	1453820	7.38
7.455	1367866	6.94
7.460	1300907	6.60
7.465	1266698	6.43
7.470	1228007	6.23
7.475	1192661	6.05
7.480	1153814	5.86
7.485	1124142	5.71
7.490	1101855	5.59
7.495	1061016	5.39
7.500	1033404	5.25
7.505	1009664	5.13
7.510	962448	4.89
7.515	928412	4.71
7.520	886528	4.50
7.525	865098	4.39
7.530	856551	4.35
7.535	855669	4.34
7.540	833928	4.23
7.545	846048	4.29
7.550	815981	4.14
7.555	794271	4.03
7.560	757034	3.84
7.565	721751	3.66
7.570	698915	3.55
7.575	682361	3.46
7.580	689121	3.50
7.585	691008	3.51
7.590	689918	3.50
7.595	684904	3.48
7.600	686896	3.49
7.605	672252	3.41
7.610	653398	3.32
7.615	638924	3.24
7.620	625774	3.18
7.625	625860	3.18
7.630	618013	3.14
7.635	605358	3.07
7.640	603813	3.06
7.645	587356	2.98
7.650	582391	2.96
7.655	601040	3.05
7.660	601292	3.05
7.665	585475	2.97
7.670	567568	2.88
7.675	568022	2.88
7.680	571156	2.90
7.685	565437	2.87
7.690	575082	2.92
7.695	560734	2.85
7.700	562253	2.85
7.705	554811	2.82
7.710	543299	2.76
7.715	542276	2.75
7.720	538100	2.73
7.725	541382	2.75
7.730	540287	2.74
7.735	530604	2.69
7.740	519999	2.64
7.745	510787	2.59
7.750	505632	2.57
7.755	505881	2.57
7.760	481512	2.44
7.765	483860	2.46
7.770	477759	2.43
7.775	474320	2.41
7.780	471747	2.39
7.785	462456	2.35
7.790	446832	2.27
7.795	437374	2.22
7.800	436066	2.21
7.805	432139	2.19
7.810	420283	2.13
7.815	421754	2.14
7.820	417478	2.12
7.825	415861	2.11
7.830	411538	2.09
7.835	389840	1.98
7.840	376339	1.91
7.845	363861	1.85
7.850	361205	1.83
7.855	362255	1.84
7.860	356809	1.81
7.865	350675	1.78
7.870	346918	1.76
7.875	347563	1.76
7.880	347598	1.76
7.885	337376	1.71
7.890	336374	1.71
7.895	322440	1.64
7.900	317643	1.61
7.905	304886	1.55
7.910	308652	1.57
7.915	303045	1.54
7.920	294955	1.50
7.925	284996	1.45
7.930	287640	1.46
7.935	284933	1.45
7.940	284118	1.44
7.945	281918	1.43
7.950	277858	1.41
7.955	271707	1.38
7.960	264043	1.34
7.965	259309	1.32
7.970	256643	1.30
7.975	259729	1.32
7.980	258982	1.31
7.985	250876	1.27
7.990	241145	1.22
7.995	239157	1.21
8.000	235344	1.19
8.005	236185	1.20
8.010	234463	1.19
8.015	232179	1.18
8.020	228188	1.16
8.025	223543	1.13
8.030	220566	1.12
8.035	216035	1.10
8.040	211986	1.08
8.045	212180	1.08
8.050	205430	1.04
8.055	206867	1.05
8.060	207626	1.05
8.065	203888	1.03
8.070	194975	0.99
8.075	192836	0.98
8.080	191066	0.97
8.085	192578	0.98
8.090	190160	0.97
8.095	188223	0.96
8.100	187309	0.95
8.105	184605	0.94
8.110	182781	0.93
8.115	180283	0.92
8.120	178998	0.91
8.125	176148	0.89
8.130	172133	0.87
8.135	168472	0.86
8.140	164563	0.84
8.145	169081	0.86
8.150	166487	0.85
8.155	164898	0.84
8.160	163770	0.83
8.165	163026	0.83
8.170	168110	0.85
8.175	176538	0.90
8.180	188005	0.95
8.185	184072	0.93
8.190	166735	0.85
8.195	157037	0.80
8.200	150502	0.76
8.205	146273	0.74
8.210	149303	0.76
8.215	148068	0.75
8.220	145405	0.74
8.225	146519	0.74
8.230	146582	0.74
8.235	149210	0.76
8.240	145538	0.74
8.245	142956	0.73
8.250	139454	0.71
8.255	138546	0.70
8.260	137074	0.70
8.265	135353	0.69
8.270	135903	0.69
8.275	133179	0.68
8.280	126651	0.64
8.285	123997	0.63
8.290	126596	0.64
8.295	126904	0.64
8.300	129401	0.66
8.305	125100	0.64
8.310	123614	0.63
8.315	118865	0.60
8.320	118663	0.60
8.325	118320	0.60
8.330	122045	0.62
8.335	122505	0.62
8.340	124398	0.63
8.345	119186	0.60
8.350	111016	0.56
8.355	111771	0.57
8.360	109383	0.56
8.365	107889	0.55
8.370	106748	0.54
8.375	106276	0.54
8.380	108172	0.55
8.385	108134	0.55
8.390	107057	0.54
8.395	104037	0.53
8.400	100612	0.51
8.405	98837	0.50
8.410	103262	0.52
8.415	101936	0.52
8.420	93403	0.47
8.425	100442	0.51
8.430	96745	0.49
8.435	99766	0.51
8.440	97403	0.49
8.445	95789	0.49
8.450	95151	0.48
8.455	92258	0.47
8.460	89302	0.45
8.465	89424	0.45
8.470	88467	0.45
8.475	90397	0.46
8.480	90110	0.46
8.485	90587	0.46
8.490	88767	0.45
8.495	85893	0.44
8.500	83081	0.42
8.505	85295	0.43
8.510	81456	0.41
8.515	84989	0.43
8.520	83326	0.42
8.525	85610	0.43
8.530	85381	0.43
8.535	82873	0.42
8.540	82952	0.42
8.545	83837	0.43
8.550	83055	0.42
8.555	82850	0.42
8.560	80993	0.41
8.565	80717	0.41
8.570	78062	0.40
8.575	78222	0.40
8.580	75911	0.39
8.585	76912	0.39
8.590	74062	0.38
8.595	75793	0.38
8.600	79066	0.40
8.605	78176	0.40
8.610	74583	0.38
8.615	75553	0.38
8.620	78480	0.40
8.625	82784	0.42
8.630	79582	0.40
8.635	79293	0.40
8.640	76471	0.39
8.645	77146	0.39
8.650	79247	0.40
8.655	78124	0.40
8.660	69923	0.35
8.665	69504	0.35
8.670	67790	0.34
8.675	66386	0.34
8.680	65975	0.33
8.685	65112	0.33
8.690	66330	0.34
8.695	66790	0.34
8.700	66521	0.34
8.705	65256	0.33
8.710	66147	0.34
8.715	64218	0.33
8.720	61603	0.31
8.725	62351	0.32
8.730	61881	0.31
8.735	62367	0.32
8.740	60694	0.31
8.745	60490	0.31
8.750	60643	0.31
8.755	60258	0.31
8.760	60527	0.31
8.765	59430	0.30
8.770	59078	0.30
8.775	59110	0.30
8.780	58468	0.30
8.785	58041	0.29
8.790	58285	0.30
8.795	62937	0.32
8.800	66623	0.34
8.805	67436	0.34
8.810	65482	0.33
8.815	64316	0.33
8.820	62932	0.32
8.825	68581	0.35
8.830	70670	0.36
8.835	83651	0.42
8.840	84366	0.43
8.845	67326	0.34
8.850	58849	0.30
8.855	52997	0.27
8.860	54289	0.28
8.865	53780	0.27
8.870	50256	0.26
8.875	52973	0.27
8.880	56348	0.29
8.885	57159	0.29
8.890	57181	0.29
8.895	53371	0.27
8.900	53784	0.27
8.905	56605	0.29
8.910	53880	0.27
8.915	52977	0.27
8.920	53635	0.27
8.925	52611	0.27
8.930	52043	0.26
8.935	51382	0.26
8.940	49628	0.25
8.945	49514	0.25
8.950	49100	0.25
8.955	47687	0.24
8.960	47320	0.24
8.965	48093	0.24
8.970	46463	0.24
8.975	49371	0.25
8.980	48294	0.25
8.985	44034	0.22
8.990	43858	0.22
8.995	45069	0.23
9.000	46532	0.24
9.005	43081	0.22
9.010	42040	0.21
9.015	43887	0.22
9.020	47288	0.24
9.025	46141	0.23
9.030	47095	0.24
9.035	44286	0.22
9.040	46329	0.24
9.045	42638	0.22
9.050	42155	0.21
9.055	44479	0.23
9.060	41129	0.21
9.065	40294	0.20
9.070	41720	0.21
9.075	42878	0.22
9.080	42306	0.21
9.085	43954	0.22
9.090	40059	0.20
9.095	39546	0.20
9.100	40488	0.21
9.105	38322	0.19
9.110	44084	0.22
9.115	40580	0.21
9.120	41537	0.21
9.125	40608	0.21
9.130	40966	0.21
9.135	43771	0.22
9.140	47168	0.24
9.145	47768	0.24
9.150	51703	0.26
9.155	51339	0.26
9.160	48765	0.25
9.165	41993	0.21
9.170	41456	0.21
9.175	39289	0.20
9.180	41203	0.21
9.185	41162	0.21
9.190	40005	0.20
9.195	40144	0.20
9.200	40029	0.20
9.205	38952	0.20
9.210	37838	0.19
9.215	37970	0.19
9.220	40260	0.20
9.225	40043	0.20
9.230	36812	0.19
9.235	36634	0.19
9.240	38562	0.20
9.245	37527	0.19
9.250	36278	0.18
9.255	35319	0.18
9.260	35584	0.18
9.265	37299	0.19
9.270	35049	0.18
9.275	36033	0.18
9.280	37871	0.19
9.285	36425	0.18
9.290	37970	0.19
9.295	36548	0.19
9.300	36804	0.19
9.305	35239	0.18
9.310	35750	0.18
9.315	34587	0.18
9.320	34998	0.18
9.325	35831	0.18
9.330	33463	0.17
9.335	34975	0.18
9.340	34199	0.17
9.345	34740	0.18
9.350	35538	0.18
9.355	38260	0.19
9.360	37248	0.19
9.365	36363	0.18
9.370	36583	0.19
9.375	35728	0.18
9.380	35412	0.18
9.385	37014	0.19
9.390	35113	0.18
9.395	35727	0.18
9.400	35138	0.18
9.405	34439	0.17
9.410	35190	0.18
9.415	36899	0.19
9.420	33686	0.17
9.425	32991	0.17
9.430	32936	0.17
9.435	32663	0.17
9.440	33216	0.17
9.445	31866	0.16
9.450	31721	0.16
9.455	30150	0.15
9.460	30699	0.16
9.465	28897	0.15
9.470	29324	0.15
9.475	29928	0.15
9.480	30383	0.15
9.485	29889	0.15
9.490	30282	0.15
9.495	29231	0.15
9.500	29544	0.15
9.505	29024	0.15
9.510	28123	0.14
9.515	29731	0.15
9.520	29554	0.15
9.525	29881	0.15
9.530	30970	0.16
9.535	30004	0.15
9.540	28958	0.15
9.545	29210	0.15
9.550	30115	0.15
9.555	28822	0.15
9.560	28744	0.15
9.565	28696	0.15
9.570	30037	0.15
9.575	30598	0.16
9.580	28219	0.14
9.585	28598	0.15
9.590	26684	0.14
9.595	27887	0.14
9.600	29806	0.15
9.605	34700	0.18
9.610	36739	0.19
9.615	35855	0.18
9.620	31249	0.16
9.625	27103	0.14
9.630	28129	0.14
9.635	27900	0.14
9.640	28686	0.15
9.645	29760	0.15
9.650	30834	0.16
9.655	27583	0.14
9.660	28477	0.14
9.665	24733	0.13
9.670	23519	0.12
9.675	24352	0.12
9.680	23923	0.12
9.685	23132	0.12
9.690	20973	0.11
9.695	22842	0.12
9.700	21083	0.11
9.705	21789	0.11
9.710	21447	0.11
9.715	22498	0.11
9.720	24527	0.12
9.725	23861	0.12
9.730	22726	0.12
9.735	25424	0.13
9.740	26286	0.13
9.745	25150	0.13
9.750	25327	0.13
9.755	27148	0.14
9.760	26399	0.13
9.765	27186	0.14
9.770	30670	0.16
9.775	32277	0.16
9.780	32007	0.16
9.785	28471	0.14
9.790	30283	0.15
9.795	31496	0.16
9.800	32506	0.17
9.805	30551	0.16
9.810	29709	0.15
9.815	30957	0.16
9.820	30429	0.15
9.825	30244	0.15
9.830	30708	0.16
9.835	30585	0.16
9.840	32218	0.16
9.845	30574	0.16
9.850	33021	0.17
9.855	34525	0.18
9.860	33145	0.17
9.865	35068	0.18
9.870	35105	0.18
9.875	36487	0.19
9.880	37412	0.19
9.885	36654	0.19
9.890	38764	0.20
9.895	40746	0.21
9.900	41307	0.21
9.905	42597	0.22
9.910	41285	0.21
9.915	38901	0.20
9.920	38913	0.20
9.925	40093	0.20
9.930	38001	0.19
9.935	38611	0.20
9.940	38444	0.20
9.945	39920	0.20
9.950	41823	0.21
9.955	44724	0.23
9.960	44877	0.23
9.965	46436	0.24
9.970	51271	0.26
9.975	52451	0.27
9.980	54458	0.28
9.985	56671	0.29
9.990	63635	0.32
9.995	70057	0.36
10.000	73580	0.37
10.005	81751	0.41
10.010	84534	0.43
10.015	88998	0.45
10.020	92773	0.47
10.025	93344	0.47
10.030	91622	0.47
10.035	96404	0.49
10.040	93329	0.47
10.045	93317	0.47
10.050	90488	0.46
10.055	87088	0.44
10.060	79205	0.40
10.065	68419	0.35
10.070	56241	0.29
10.075	52329	0.27
10.080	46976	0.24
10.085	46101	0.23
10.090	42501	0.22
10.095	42767	0.22
10.100	45318	0.23
10.105	50001	0.25
10.110	54242	0.28
10.115	59648	0.30
10.120	62428	0.32
10.125	67989	0.35
10.130	74501	0.38
10.135	75197	0.38
10.140	79774	0.40
10.145	81290	0.41
10.150	88093	0.45
10.155	90437	0.46
10.160	91596	0.46
10.165	88460	0.45
10.170	87221	0.44
10.175	88282	0.45
10.180	85732	0.44
10.185	80213	0.41
10.190	79508	0.40
10.195	73399	0.37
10.200	72212	0.37
10.205	63500	0.32
10.210	57558	0.29
10.215	48396	0.25
10.220	44128	0.22
10.225	40195	0.20
10.230	45510	0.23
10.235	53279	0.27
10.240	59815	0.30
10.245	57270	0.29
10.250	51791	0.26
10.255	49404	0.25
10.260	47375	0.24
10.265	46819	0.24
10.270	40410	0.21
10.275	37775	0.19
10.280	36418	0.18
10.285	37598	0.19
10.290	36820	0.19
10.295	37453	0.19
10.300	35072	0.18
10.305	33924	0.17
10.310	30994	0.16
10.315	31591	0.16
10.320	34036	0.17
10.325	34984	0.18
10.330	34652	0.18
10.335	34306	0.17
10.340	36790	0.19
10.345	39543	0.20
10.350	40781	0.21
10.355	41426	0.21
10.360	39005	0.20
10.365	40887	0.21
10.370	39969	0.20
10.375	36635	0.19
10.380	34058	0.17
10.385	30112	0.15
10.390	27994	0.14
10.395	27736	0.14
10.400	26583	0.13
10.405	25755	0.13
10.410	24946	0.13
10.415	22914	0.12
10.420	19714	0.10
10.425	20734	0.11
10.430	17956	0.09
10.435	17936	0.09
10.440	19964	0.10
10.445	19218	0.10
10.450	17352	0.09
10.455	16963	0.09
10.460	17239	0.09
10.465	18498	0.09
10.470	17743	0.09
10.475	19729	0.10
10.480	21254	0.11
10.485	25117	0.13
10.490	26437	0.13
10.495	29829	0.15
10.500	34712	0.18
10.505	42168	0.21
10.510	44963	0.23
10.515	48446	0.25
10.520	51458	0.26
10.525	58266	0.30
10.530	68867	0.35
10.535	77401	0.39
10.540	86403	0.44
10.545	97326	0.49
10.550	107340	0.54
10.555	112103	0.57
10.560	118644	0.60
10.565	121615	0.62
10.570	114850	0.58
10.575	108109	0.55
10.580	93000	0.47
10.585	78203	0.40
10.590	68914	0.35
10.595	56085	0.28
10.600	49840	0.25
10.605	42596	0.22
10.610	41035	0.21
10.615	40759	0.21
10.620	37984	0.19
10.625	40769	0.21
10.630	41039	0.21
10.635	42512	0.22
10.640	44942	0.23
10.645	46550	0.24
10.650	51688	0.26
10.655	54960	0.28
10.660	64056	0.33
10.665	71718	0.36
10.670	80444	0.41
10.675	88734	0.45
10.680	95501	0.48
10.685	105905	0.54
10.690	115250	0.59
10.695	126719	0.64
10.700	142551	0.72
10.705	161182	0.82
10.710	165988	0.84
10.715	174044	0.88
10.720	184680	0.94
10.725	186964	0.95
10.730	192911	0.98
10.735	199659	1.01
10.740	201702	1.02
10.745	198495	1.01
10.750	187416	0.95
10.755	193678	0.98
10.760	180204	0.91
10.765	159713	0.81
10.770	154346	0.78
10.775	148002	0.75
10.780	137350	0.70
10.785	111237	0.56
10.790	98802	0.50
10.795	85751	0.44
10.800	77444	0.39
10.805	63731	0.32
10.810	51583	0.26
10.815	44109	0.22
10.820	39118	0.20
10.825	34575	0.18
10.830	31904	0.16
10.835	31388	0.16
10.840	29712	0.15
10.845	32390	0.16
10.850	33203	0.17
10.855	37678	0.19
10.860	39829	0.20
10.865	42495	0.22
10.870	43518	0.22
10.875	39025	0.20
10.880	38896	0.20
10.885	36170	0.18
10.890	32845	0.17
10.895	30435	0.15
10.900	30513	0.15
10.905	28706	0.15
10.910	26905	0.14
10.915	23386	0.12
10.920	26391	0.13
10.925	25737	0.13
10.930	22681	0.12
10.935	23340	0.12
10.940	24500	0.12
10.945	28796	0.15
10.950	29365	0.15
10.955	31716	0.16
10.960	35208	0.18
10.965	36554	0.19
10.970	38509	0.20
10.975	37409	0.19
10.980	38500	0.20
10.985	39875	0.20
10.990	42072	0.21
10.995	45875	0.23
11.000	45245	0.23
11.005	48078	0.24
11.010	48486	0.25
11.015	53144	0.27
11.020	54670	0.28
11.025	50191	0.25
11.030	54265	0.28
11.035	59409	0.30
11.040	66932	0.34
11.045	80445	0.41
11.050	95692	0.49
11.055	108924	0.55
11.060	119757	0.61
11.065	135390	0.69
11.070	135792	0.69
11.075	131423	0.67
11.080	126295	0.64
11.085	114535	0.58
11.090	112414	0.57
11.095	108509	0.55
11.100	103749	0.53
11.105	106383	0.54
11.110	111760	0.57
11.115	123092	0.62
11.120	128254	0.65
11.125	141390	0.72
11.130	159495	0.81
11.135	185961	0.94
11.140	221472	1.12
11.145	236755	1.20
11.150	262615	1.33
11.155	299769	1.52
11.160	327153	1.66
11.165	344834	1.75
11.170	339525	1.72
11.175	310635	1.58
11.180	283823	1.44
11.185	236726	1.20
11.190	187143	0.95
11.195	159693	0.81
11.200	145210	0.74
11.205	140808	0.71
11.210	146572	0.74
11.215	162100	0.82
11.220	189881	0.96
11.225	203630	1.03
11.230	205810	1.04
11.235	207089	1.05
11.240	207100	1.05
11.245	228401	1.16
11.250	231251	1.17
11.255	241664	1.23
11.260	253932	1.29
11.265	252687	1.28
11.270	239780	1.22
11.275	248424	1.26
11.280	242241	1.23
11.285	227306	1.15
11.290	216169	1.10
11.295	213913	1.09
11.300	211511	1.07
11.305	217876	1.11
11.310	214851	1.09
11.315	241133	1.22
11.320	278892	1.42
11.325	296613	1.51
11.330	319772	1.62
11.335	365865	1.86
11.340	385022	1.95
11.345	405578	2.06
11.350	392110	1.99
11.355	402597	2.04
11.360	428299	2.17
11.365	456074	2.32
11.370	415607	2.11
11.375	365700	1.86
11.380	304853	1.55
11.385	236120	1.20
11.390	179187	0.91
11.395	139209	0.71
11.400	101256	0.51
11.405	83348	0.42
11.410	83257	0.42
11.415	96595	0.49
11.420	117598	0.60
11.425	140570	0.71
11.430	166034	0.84
11.435	186512	0.95
11.440	213847	1.09
11.445	257009	1.30
11.450	314852	1.60
11.455	392900	1.99
11.460	455328	2.31
11.465	507226	2.57
11.470	554806	2.82
11.475	554373	2.81
11.480	581611	2.95
11.485	585847	2.97
11.490	587081	2.98
11.495	572712	2.91
11.500	552515	2.80
11.505	496352	2.52
11.510	471698	2.39
11.515	469406	2.38
11.520	443422	2.25
11.525	427691	2.17
11.530	422062	2.14
11.535	398850	2.02
11.540	383924	1.95
11.545	347389	1.76
11.550	301547	1.53
11.555	267755	1.36
11.560	235593	1.20
11.565	212238	1.08
11.570	199997	1.02
11.575	206121	1.05
11.580	237453	1.21
11.585	283807	1.44
11.590	314051	1.59
11.595	343579	1.74
11.600	318979	1.62
11.605	296227	1.50
11.610	280935	1.43
11.615	240101	1.22
11.620	195889	0.99
11.625	177450	0.90
11.630	172160	0.87
11.635	179413	0.91
11.640	184333	0.94
11.645	207392	1.05
11.650	213976	1.09
11.655	221437	1.12
11.660	227282	1.15
11.665	222346	1.13
11.670	229869	1.17
11.675	249603	1.27
11.680	269639	1.37
11.685	266942	1.36
11.690	266112	1.35
11.695	270614	1.37
11.700	252944	1.28
11.705	251420	1.28
11.710	273890	1.39
11.715	314849	1.60
11.720	371792	1.89
11.725	423890	2.15
11.730	511743	2.60
11.735	592322	3.01
11.740	659986	3.35
11.745	707594	3.59
11.750	721224	3.66
11.755	650118	3.30
11.760	541514	2.75
11.765	427072	2.17
11.770	289625	1.47
11.775	196532	1.00
11.780	119901	0.61
11.785	79057	0.40
11.790	58528	0.30
11.795	51537	0.26
11.800	43144	0.22
11.805	40284	0.20
11.810	37365	0.19
11.815	35592	0.18
11.820	38184	0.19
11.825	42478	0.22
11.830	69466	0.35
11.835	111195	0.56
11.840	157907	0.80
11.845	185923	0.94
11.850	191403	0.97
11.855	183641	0.93
11.860	165150	0.84
11.865	148294	0.75
11.870	141393	0.72
11.875	129014	0.65
11.880	115785	0.59
11.885	103946	0.53
11.890	95027	0.48
11.895	85688	0.43
11.900	78701	0.40
11.905	76286	0.39
11.910	67549	0.34
11.915	62970	0.32
11.920	59159	0.30
11.925	54471	0.28
11.930	54897	0.28
11.935	56265	0.29
11.940	56082	0.28
11.945	65819	0.33
11.950	63923	0.32
11.955	59762	0.30
11.960	53693	0.27
11.965	48228	0.24
11.970	43482	0.22
11.975	45182	0.23
11.980	39696	0.20
11.985	41617	0.21
11.990	42898	0.22
11.995	40180	0.20
12.000	40302	0.20
12.005	39836	0.20
12.010	40127	0.20
12.015	38140	0.19
12.020	40898	0.21
12.025	40027	0.20
12.030	40368	0.20
12.035	38126	0.19
12.040	37708	0.19
12.045	38306	0.19
12.050	35551	0.18
12.055	37191	0.19
12.060	36289	0.18
12.065	35883	0.18
12.070	37062	0.19
12.075	34953	0.18
12.080	36276	0.18
12.085	39743	0.20
12.090	35054	0.18
12.095	35567	0.18
12.100	37077	0.19
12.105	35953	0.18
12.110	33851	0.17
12.115	33755	0.17
12.120	33882	0.17
12.125	32964	0.17
12.130	32270	0.16
12.135	33323	0.17
12.140	34672	0.18
12.145	35639	0.18
12.150	37843	0.19
12.155	35158	0.18
12.160	35814	0.18
12.165	37881	0.19
12.170	39385	0.20
12.175	39348	0.20
12.180	38579	0.20
12.185	42696	0.22
12.190	43472	0.22
12.195	41232	0.21
12.200	45705	0.23
12.205	46867	0.24
12.210	51650	0.26
12.215	46069	0.23
12.220	43380	0.22
12.225	41803	0.21
12.230	40612	0.21
12.235	43942	0.22
12.240	37184	0.19
12.245	37406	0.19
12.250	35147	0.18
12.255	34354	0.17
12.260	32205	0.16
12.265	33889	0.17
12.270	33936	0.17
12.275	35027	0.18
12.280	31964	0.16
12.285	31930	0.16
12.290	34811	0.18
12.295	34589	0.18
12.300	36191	0.18
12.305	37187	0.19
12.310	37185	0.19
12.315	35054	0.18
12.320	33004	0.17
12.325	32064	0.16
12.330	32697	0.17
12.335	31611	0.16
12.340	31397	0.16
12.345	33859	0.17
12.350	33280	0.17
12.355	33812	0.17
12.360	32078	0.16
12.365	31331	0.16
12.370	31661	0.16
12.375	32423	0.16
12.380	33269	0.17
12.385	35245	0.18
12.390	38782	0.20
12.395	39153	0.20
12.400	41516	0.21
12.405	36150	0.18
12.410	39240	0.20
12.415	37800	0.19
12.420	39265	0.20
12.425	36721	0.19
12.430	38390	0.19
12.435	40258	0.20
12.440	39300	0.20
12.445	47353	0.24
12.450	51761	0.26
12.455	54776	0.28
12.460	46386	0.24
12.465	41301	0.21
12.470	39901	0.20
12.475	36077	0.18
12.480	37526	0.19
12.485	36446	0.19
12.490	34192	0.17
12.495	36161	0.18
12.500	38796	0.20
12.505	38116	0.19
12.510	38128	0.19
12.515	34994	0.18
12.520	36719	0.19
12.525	34664	0.18
12.530	38006	0.19
12.535	39686	0.20
12.540	39259	0.20
12.545	42228	0.21
12.550	43720	0.22
12.555	45481	0.23
12.560	48164	0.24
12.565	46506	0.24
12.570	44352	0.23
12.575	40176	0.20
12.580	41166	0.21
12.585	37821	0.19
12.590	38432	0.20
12.595	40209	0.20
12.600	39986	0.20
12.605	43023	0.22
12.610	42712	0.22
12.615	39312	0.20
12.620	39924	0.20
12.625	37622	0.19
12.630	37601	0.19
12.635	37943	0.19
12.640	36755	0.19
12.645	41385	0.21
12.650	38075	0.19
12.655	38267	0.19
12.660	36520	0.19
12.665	35860	0.18
12.670	34704	0.18
12.675	33839	0.17
12.680	33650	0.17
12.685	35851	0.18
12.690	34280	0.17
12.695	32254	0.16
12.700	34799	0.18
12.705	33051	0.17
12.710	35435	0.18
12.715	36873	0.19
12.720	35880	0.18
12.725	34785	0.18
12.730	34928	0.18
12.735	37663	0.19
12.740	38419	0.20
12.745	34655	0.18
12.750	38007	0.19
12.755	39107	0.20
12.760	45133	0.23
12.765	43411	0.22
12.770	40584	0.21
12.775	36105	0.18
12.780	34957	0.18
12.785	35316	0.18
12.790	35042	0.18
12.795	33806	0.17
12.800	34231	0.17
12.805	32819	0.17
12.810	31895	0.16
12.815	33227	0.17
12.820	32694	0.17
12.825	31544	0.16
12.830	32495	0.16
12.835	32875	0.17
12.840	32987	0.17
12.845	33610	0.17
12.850	30014	0.15
12.855	29544	0.15
12.860	30242	0.15
12.865	33440	0.17
12.870	36307	0.18
12.875	32751	0.17
12.880	29789	0.15
12.885	29759	0.15
12.890	28736	0.15
12.895	30746	0.16
12.900	32236	0.16
12.905	33433	0.17
12.910	34099	0.17
12.915	32129	0.16
12.920	31841	0.16
12.925	34015	0.17
12.930	41347	0.21
12.935	44782	0.23
12.940	45049	0.23
12.945	41302	0.21
12.950	33865	0.17
12.955	31226	0.16
12.960	31023	0.16
12.965	29508	0.15
12.970	28396	0.14
12.975	29617	0.15
12.980	35625	0.18
12.985	51316	0.26
12.990	73071	0.37
12.995	81876	0.42
13.000	74687	0.38
13.005	63934	0.32
13.010	50050	0.25
13.015	47759	0.24
13.020	42059	0.21
13.025	39111	0.20
13.030	35953	0.18
13.035	35614	0.18
13.040	35272	0.18
13.045	34766	0.18
13.050	35404	0.18
13.055	35971	0.18
13.060	35441	0.18
13.065	40087	0.20
13.070	36906	0.19
13.075	38940	0.20
13.080	42365	0.22
13.085	42463	0.22
13.090	40975	0.21
13.095	41804	0.21
13.100	44348	0.23
13.105	45873	0.23
13.110	52012	0.26
13.115	51853	0.26
13.120	53861	0.27
13.125	55771	0.28
13.130	53780	0.27
13.135	50231	0.25
13.140	47669	0.24
13.145	43899	0.22
13.150	44788	0.23
13.155	44698	0.23
13.160	40458	0.21
13.165	40785	0.21
13.170	41004	0.21
13.175	37215	0.19
13.180	36267	0.18
13.185	37842	0.19
13.190	42720	0.22
13.195	46758	0.24
13.200	59291	0.30
13.205	60434	0.31
13.210	64961	0.33
13.215	68990	0.35
13.220	66258	0.34
13.225	63773	0.32
13.230	60561	0.31
13.235	55515	0.28
13.240	55282	0.28
13.245	55602	0.28
13.250	51470	0.26
13.255	47369	0.24
13.260	42308	0.21
13.265	42052	0.21
13.270	39580	0.20
13.275	38821	0.20
13.280	31999	0.16
13.285	32603	0.17
13.290	29883	0.15
13.295	26744	0.14
13.300	25868	0.13
13.305	27601	0.14
13.310	30922	0.16
13.315	40229	0.20
13.320	46828	0.24
13.325	51139	0.26
13.330	50132	0.25
13.335	45415	0.23
13.340	44361	0.23
13.345	42023	0.21
13.350	39212	0.20
13.355	34584	0.18
13.360	33139	0.17
13.365	31069	0.16
13.370	28431	0.14
13.375	28673	0.15
13.380	26970	0.14
13.385	25117	0.13
13.390	24939	0.13
13.395	23622	0.12
13.400	24525	0.12
13.405	23724	0.12
13.410	24962	0.13
13.415	25091	0.13
13.420	25914	0.13
13.425	21889	0.11
13.430	23172	0.12
13.435	20570	0.10
13.440	21625	0.11
13.445	22127	0.11
13.450	20729	0.11
13.455	21163	0.11
13.460	20411	0.10
13.465	19984	0.10
13.470	20389	0.10
13.475	20937	0.11
13.480	23099	0.12
13.485	22221	0.11
13.490	20354	0.10
13.495	22970	0.12
13.500	26197	0.13
13.505	31232	0.16
13.510	32756	0.17
13.515	29447	0.15
13.520	26233	0.13
13.525	22678	0.12
13.530	24285	0.12
13.535	23426	0.12
13.540	23397	0.12
13.545	23378	0.12
13.550	21136	0.11
13.555	20899	0.11
13.560	22057	0.11
13.565	23046	0.12
13.570	22931	0.12
13.575	24876	0.13
13.580	27272	0.14
13.585	25898	0.13
13.590	27144	0.14
13.595	24145	0.12
13.600	24333	0.12
13.605	23828	0.12
13.610	22918	0.12
13.615	22918	0.12
13.620	20969	0.11
13.625	22194	0.11
13.630	21484	0.11
13.635	22052	0.11
13.640	21806	0.11
13.645	22085	0.11
13.650	22005	0.11
13.655	24864	0.13
13.660	22561	0.11
13.665	22760	0.12
13.670	21982	0.11
13.675	24835	0.13
13.680	22420	0.11
13.685	21594	0.11
13.690	20759	0.11
13.695	20148	0.10
13.700	20942	0.11
13.705	20920	0.11
13.710	20926	0.11
13.715	19885	0.10
13.720	21122	0.11
13.725	19266	0.10
13.730	20130	0.10
13.735	19669	0.10
13.740	16912	0.09
13.745	19332	0.10
13.750	18557	0.09
13.755	18773	0.10
13.760	18641	0.09
13.765	19224	0.10
13.770	18173	0.09
13.775	18559	0.09
13.780	20390	0.10
13.785	18612	0.09
13.790	21120	0.11
13.795	21293	0.11
13.800	21703	0.11
13.805	21974	0.11
13.810	21411	0.11
13.815	19878	0.10
13.820	17529	0.09
13.825	17943	0.09
13.830	18482	0.09
13.835	20490	0.10
13.840	18407	0.09
13.845	18421	0.09
13.850	18086	0.09
13.855	19149	0.10
13.860	18158	0.09
13.865	21176	0.11
13.870	20282	0.10
13.875	21763	0.11
13.880	24716	0.13
13.885	24504	0.12
13.890	23825	0.12
13.895	20457	0.10
13.900	21728	0.11
13.905	20665	0.10
13.910	21655	0.11
13.915	22650	0.11
13.920	21762	0.11
13.925	22078	0.11
13.930	22963	0.12
13.935	23081	0.12
13.940	23083	0.12
13.945	20586	0.10
13.950	20113	0.10
13.955	20086	0.10
13.960	19744	0.10
13.965	18095	0.09
13.970	17973	0.09
13.975	17587	0.09
13.980	18214	0.09
13.985	22291	0.11
13.990	25177	0.13
13.995	34650	0.18
14.000	37609	0.19
14.005	34359	0.17
14.010	30551	0.16
14.015	26184	0.13
14.020	21303	0.11
14.025	20777	0.11
14.030	21108	0.11
14.035	19589	0.10
14.040	18821	0.10
14.045	20261	0.10
14.050	20344	0.10
14.055	20178	0.10
14.060	20019	0.10
14.065	21929	0.11
14.070	24939	0.13
14.075	22185	0.11
14.080	20830	0.11
14.085	20027	0.10
14.090	20380	0.10
14.095	18709	0.09
14.100	20029	0.10
14.105	18017	0.09
14.110	18127	0.09
14.115	16926	0.09
14.120	17991	0.09
14.125	16511	0.08
14.130	17862	0.09
14.135	16086	0.08
14.140	15688	0.08
14.145	16156	0.08
14.150	16075	0.08
14.155	18240	0.09
14.160	18137	0.09
14.165	20831	0.11
14.170	26321	0.13
14.175	28143	0.14
14.180	33713	0.17
14.185	33714	0.17
14.190	35044	0.18
14.195	41356	0.21
14.200	40801	0.21
14.205	42593	0.22
14.210	42135	0.21
14.215	34006	0.17
14.220	32593	0.17
14.225	26354	0.13
14.230	23527	0.12
14.235	23886	0.12
14.240	22971	0.12
14.245	22518	0.11
14.250	22045	0.11
14.255	23509	0.12
14.260	21666	0.11
14.265	20104	0.10
14.270	19660	0.10
14.275	20945	0.11
14.280	20727	0.11
14.285	20348	0.10
14.290	20337	0.10
14.295	19561	0.10
14.300	19037	0.10
14.305	20711	0.11
14.310	21690	0.11
14.315	21181	0.11
14.320	20286	0.10
14.325	18370	0.09
14.330	19051	0.10
14.335	19563	0.10
14.340	20304	0.10
14.345	19735	0.10
14.350	18632	0.09
14.355	20627	0.10
14.360	17781	0.09
14.365	20983	0.11
14.370	20796	0.11
14.375	19353	0.10
14.380	18352	0.09
14.385	20695	0.11
14.390	18133	0.09
14.395	21194	0.11
14.400	26162	0.13
14.405	29772	0.15
14.410	35376	0.18
14.415	35274	0.18
14.420	37236	0.19
14.425	36709	0.19
14.430	35853	0.18
14.435	32748	0.17
14.440	29266	0.15
14.445	27274	0.14
14.450	23231	0.12
14.455	25135	0.13
14.460	23169	0.12
14.465	21688	0.11
14.470	22964	0.12
14.475	23480	0.12
14.480	22920	0.12
14.485	20299	0.10
14.490	23176	0.12
14.495	23714	0.12
14.500	22516	0.11
14.505	24851	0.13
14.510	23156	0.12
14.515	21321	0.11
14.520	21156	0.11
14.525	18556	0.09
14.530	22465	0.11
14.535	21071	0.11
14.540	21548	0.11
14.545	22958	0.12
14.550	24221	0.12
14.555	26806	0.14
14.560	27112	0.14
14.565	28562	0.14
14.570	29283	0.15
14.575	29724	0.15
14.580	30137	0.15
14.585	31084	0.16
14.590	30776	0.16
14.595	29108	0.15
14.600	26805	0.14
14.605	26655	0.14
14.610	25375	0.13
14.615	27825	0.14
14.620	26308	0.13
14.625	24518	0.12
14.630	26366	0.13
14.635	25381	0.13
14.640	24662	0.13
14.645	25088	0.13
14.650	25657	0.13
14.655	25413	0.13
14.660	26203	0.13
14.665	28730	0.15
14.670	24906	0.13
14.675	27980	0.14
14.680	28887	0.15
14.685	28188	0.14
14.690	27867	0.14
14.695	29155	0.15
14.700	28230	0.14
14.705	30865	0.16
14.710	27322	0.14
14.715	28187	0.14
14.720	29143	0.15
14.725	29753	0.15
14.730	27035	0.14
14.735	26785	0.14
14.740	30091	0.15
14.745	26641	0.14
14.750	27166	0.14
14.755	27606	0.14
14.760	29773	0.15
14.765	27427	0.14
14.770	28459	0.14
14.775	27319	0.14
14.780	25828	0.13
14.785	26819	0.14
14.790	25941	0.13
14.795	25749	0.13
14.800	26564	0.13
14.805	27169	0.14
14.810	27229	0.14
14.815	29306	0.15
14.820	31488	0.16
14.825	28972	0.15
14.830	28970	0.15
14.835	27717	0.14
14.840	26662	0.14
14.845	26687	0.14
14.850	27455	0.14
14.855	26160	0.13
14.860	27381	0.14
14.865	26448	0.13
14.870	27968	0.14
14.875	29498	0.15
14.880	32431	0.16
14.885	32008	0.16
14.890	30281	0.15
14.895	30182	0.15
14.900	29729	0.15
14.905	27798	0.14
14.910	28772	0.15
14.915	28266	0.14
14.920	26324	0.13
14.925	25715	0.13
14.930	27155	0.14
14.935	26989	0.14
14.940	29559	0.15
14.945	30095	0.15
14.950	29056	0.15
14.955	29057	0.15
14.960	30243	0.15
14.965	26271	0.13
14.970	28638	0.15
14.975	26590	0.13
14.980	27761	0.14
14.985	25371	0.13
14.990	28968	0.15
14.995	29970	0.15
15.000	33195	0.17
15.005	37412	0.19
15.010	37589	0.19
15.015	36334	0.18
15.020	33210	0.17
15.025	28633	0.15
15.030	27169	0.14
15.035	24459	0.12
15.040	21513	0.11
15.045	20922	0.11
15.050	20762	0.11
15.055	20293	0.10
15.060	21399	0.11
15.065	18361	0.09
15.070	20410	0.10
15.075	18969	0.10
15.080	20215	0.10
15.085	18796	0.10
15.090	21039	0.11
15.095	18680	0.09
15.100	20361	0.10
15.105	19915	0.10
15.110	18985	0.10
15.115	18553	0.09
15.120	18553	0.09
15.125	19478	0.10
15.130	20999	0.11
15.135	22751	0.12
15.140	20243	0.10
15.145	21922	0.11
15.150	20358	0.10
15.155	18071	0.09
15.160	19831	0.10
15.165	18873	0.10
15.170	17591	0.09
15.175	16953	0.09
15.180	16950	0.09
15.185	17249	0.09
15.190	16809	0.09
15.195	19407	0.10
15.200	15762	0.08
15.205	16717	0.08
15.210	17550	0.09
15.215	17552	0.09
15.220	18566	0.09
15.225	19049	0.10
15.230	18315	0.09
15.235	16585	0.08
15.240	17979	0.09
15.245	16432	0.08
15.250	14936	0.08
15.255	15726	0.08
15.260	18372	0.09
15.265	16408	0.08
15.270	15121	0.08
15.275	16217	0.08
15.280	16036	0.08
15.285	16446	0.08
15.290	14677	0.07
15.295	16147	0.08
15.300	16402	0.08
15.305	16683	0.08
15.310	16309	0.08
15.315	16767	0.09
15.320	18054	0.09
15.325	16503	0.08
15.330	16481	0.08
15.335	16949	0.09
15.340	16133	0.08
15.345	18070	0.09
15.350	16806	0.09
15.355	17272	0.09
15.360	17682	0.09
15.365	17910	0.09
15.370	18462	0.09
15.375	19437	0.10
15.380	17392	0.09
15.385	18873	0.10
15.390	16620	0.08
15.395	16768	0.09
15.400	15452	0.08
15.405	16745	0.08
15.410	16693	0.08
15.415	16602	0.08
15.420	15981	0.08
15.425	16928	0.09
15.430	16922	0.09
15.435	15564	0.08
15.440	16380	0.08
15.445	15760	0.08
15.450	16353	0.08
15.455	15971	0.08
15.460	15408	0.08
15.465	17450	0.09
15.470	19231	0.10
15.475	19273	0.10
15.480	19179	0.10
15.485	20978	0.11
15.490	18906	0.10
15.495	17577	0.09
15.500	17678	0.09
15.505	16113	0.08
15.510	17117	0.09
15.515	17741	0.09
15.520	16367	0.08
15.525	18717	0.10
15.530	17964	0.09
15.535	16244	0.08
15.540	18256	0.09
15.545	18488	0.09
15.550	17266	0.09
15.555	18481	0.09
15.560	19535	0.10
15.565	17777	0.09
15.570	17173	0.09
15.575	17025	0.09
15.580	18504	0.09
15.585	18325	0.09
15.590	18491	0.09
15.595	18782	0.10
15.600	18211	0.09
15.605	19305	0.10
15.610	17292	0.09
15.615	16973	0.09
15.620	17199	0.09
15.625	17183	0.09
15.630	16233	0.08
15.635	18830	0.10
15.640	16831	0.09
15.645	17698	0.09
15.650	17822	0.09
15.655	16551	0.08
15.660	16313	0.08
15.665	16143	0.08
15.670	17249	0.09
15.675	17618	0.09
15.680	18079	0.09
15.685	16799	0.09
15.690	18829	0.10
15.695	17968	0.09
15.700	17683	0.09
15.705	17544	0.09
15.710	18702	0.09
15.715	19209	0.10
15.720	20375	0.10
15.725	18517	0.09
15.730	18224	0.09
15.735	19302	0.10
15.740	17940	0.09
15.745	18587	0.09
15.750	19614	0.10
15.755	18689	0.09
15.760	17589	0.09
15.765	17098	0.09
15.770	17287	0.09
15.775	18372	0.09
15.780	18258	0.09
15.785	16756	0.09
15.790	16410	0.08
15.795	16464	0.08
15.800	16497	0.08
15.805	16543	0.08
15.810	16350	0.08
15.815	17247	0.09
15.820	17648	0.09
15.825	17116	0.09
15.830	15988	0.08
15.835	16226	0.08
15.840	15968	0.08
15.845	16642	0.08
15.850	16125	0.08
15.855	15969	0.08
15.860	14822	0.08
15.865	16100	0.08
15.870	15275	0.08
15.875	14116	0.07
15.880	15986	0.08
15.885	15257	0.08
15.890	14994	0.08
15.895	15630	0.08
15.900	15989	0.08
15.905	16668	0.08
15.910	16347	0.08
15.915	16533	0.08
15.920	15929	0.08
15.925	15984	0.08
15.930	16934	0.09
15.935	16724	0.08
15.940	17607	0.09
15.945	16696	0.08
15.950	16132	0.08
15.955	17943	0.09
15.960	17160	0.09
15.965	19175	0.10
15.970	20896	0.11
15.975	24465	0.12
15.980	26563	0.13
15.985	29901	0.15
15.990	32349	0.16
15.995	29897	0.15
16.000	27697	0.14
16.005	26033	0.13
16.010	22272	0.11
16.015	21801	0.11
16.020	19408	0.10
16.025	17052	0.09
16.030	16396	0.08
16.035	16540	0.08
16.040	16694	0.08
16.045	17092	0.09
16.050	16294	0.08
16.055	15827	0.08
16.060	14414	0.07
16.065	15119	0.08
16.070	17145	0.09
16.075	15307	0.08
16.080	13903	0.07
16.085	14737	0.07
16.090	15082	0.08
16.095	15576	0.08
16.100	15225	0.08
16.105	16105	0.08
16.110	14908	0.08
16.115	15380	0.08
16.120	14263	0.07
16.125	15369	0.08
16.130	15136	0.08
16.135	14118	0.07
16.140	15705	0.08
16.145	15882	0.08
16.150	15521	0.08
16.155	15051	0.08
16.160	15732	0.08
16.165	16539	0.08
16.170	15548	0.08
16.175	15936	0.08
16.180	15794	0.08
16.185	14986	0.08
16.190	15866	0.08
16.195	15311	0.08
16.200	15355	0.08
16.205	13099	0.07
16.210	14174	0.07
16.215	15454	0.08
16.220	15208	0.08
16.225	15519	0.08
16.230	15423	0.08
16.235	15413	0.08
16.240	14816	0.08
16.245	15576	0.08
16.250	13839	0.07
16.255	14741	0.07
16.260	14185	0.07
16.265	13830	0.07
16.270	13629	0.07
16.275	14921	0.08
16.280	13287	0.07
16.285	13291	0.07
16.290	14740	0.07
16.295	14703	0.07
16.300	14287	0.07
16.305	14009	0.07
16.310	14657	0.07
16.315	15335	0.08
16.320	16456	0.08
16.325	15560	0.08
16.330	16168	0.08
16.335	16007	0.08
16.340	15451	0.08
16.345	15630	0.08
16.350	15789	0.08
16.355	16473	0.08
16.360	15472	0.08
16.365	15761	0.08
16.370	15924	0.08
16.375	17050	0.09
16.380	17721	0.09
16.385	16701	0.08
16.390	16703	0.08
16.395	16900	0.09
16.400	17466	0.09
16.405	16829	0.09
16.410	17701	0.09
16.415	18121	0.09
16.420	20151	0.10
16.425	21044	0.11
16.430	23490	0.12
16.435	22752	0.12
16.440	21933	0.11
16.445	21908	0.11
16.450	21107	0.11
16.455	20076	0.10
16.460	19541	0.10
16.465	18270	0.09
16.470	17058	0.09
16.475	16549	0.08
16.480	15914	0.08
16.485	15741	0.08
16.490	16423	0.08
16.495	16367	0.08
16.500	16787	0.09
16.505	16248	0.08
16.510	15987	0.08
16.515	15373	0.08
16.520	15496	0.08
16.525	15407	0.08
16.530	15206	0.08
16.535	17696	0.09
16.540	15627	0.08
16.545	16478	0.08
16.550	14790	0.08
16.555	15145	0.08
16.560	16332	0.08
16.565	16038	0.08
16.570	13799	0.07
16.575	15179	0.08
16.580	14820	0.08
16.585	15169	0.08
16.590	17244	0.09
16.595	15133	0.08
16.600	16470	0.08
16.605	17105	0.09
16.610	16805	0.09
16.615	16915	0.09
16.620	16566	0.08
16.625	17177	0.09
16.630	18237	0.09
16.635	17764	0.09
16.640	17016	0.09
16.645	19996	0.10
16.650	19214	0.10
16.655	18571	0.09
16.660	19877	0.10
16.665	18415	0.09
16.670	17092	0.09
16.675	18281	0.09
16.680	18430	0.09
16.685	19147	0.10
16.690	16358	0.08
16.695	17120	0.09
16.700	19261	0.10
16.705	16299	0.08
16.710	16581	0.08
16.715	16425	0.08
16.720	16497	0.08
16.725	18870	0.10
16.730	16578	0.08
16.735	18237	0.09
16.740	16112	0.08
16.745	18002	0.09
16.750	18416	0.09
16.755	17126	0.09
16.760	16622	0.08
16.765	16655	0.08
16.770	17896	0.09
16.775	15271	0.08
16.780	15733	0.08
16.785	15731	0.08
16.790	16866	0.09
16.795	16747	0.09
16.800	16601	0.08
16.805	14933	0.08
16.810	16237	0.08
16.815	15649	0.08
16.820	15280	0.08
16.825	14753	0.07
16.830	15157	0.08
16.835	12824	0.07
16.840	14007	0.07
16.845	12449	0.06
16.850	14588	0.07
16.855	13650	0.07
16.860	12638	0.06
16.865	14686	0.07
16.870	15167	0.08
16.875	13168	0.07
16.880	14478	0.07
16.885	14470	0.07
16.890	12972	0.07
16.895	13079	0.07
16.900	12899	0.07
16.905	12254	0.06
16.910	13134	0.07
16.915	12300	0.06
16.920	12560	0.06
16.925	14571	0.07
16.930	13485	0.07
16.935	13697	0.07
16.940	14283	0.07
16.945	14459	0.07
16.950	15849	0.08
16.955	14953	0.08
16.960	15237	0.08
16.965	17872	0.09
16.970	15637	0.08
16.975	17958	0.09
16.980	16653	0.08
16.985	17986	0.09
16.990	17083	0.09
16.995	15279	0.08
