# Supplementary material for: Sustainable Electrochemical Strategy for Selective Double Bond Oxidation in the Presence of Aldehyde Groups with Mo─N─O Catalysts
Source: Adv Sci (Weinh). 2025 Jun 23;12(36):e06584. doi: 10.1002/advs.202506584 (PMC12463080; doi:10.1002/advs.202506584)
Supplement: Supplementary file 2 — Supporting Information [file ADVS-12-e06584-s002.zip › GC/-100-L.txt]

[Header]
Data File Name	C:\Users\acer\Desktop\-100-L.qgd
Output Date	2024/3/1
Output Time	19:12:42

[MS Chromatogram]
m/z	1-1 TIC
Event Time(msec)	300
# of Points	5600
Start Time(min)	2.000
End Time(min)	29.995
Ret.Time	Absolute Intensity	Relative Intensity
2.000	533288	2.73
2.005	492847	2.53
2.010	459685	2.36
2.015	428394	2.20
2.020	396179	2.03
2.025	375721	1.93
2.030	472755	2.42
2.035	1996138	10.23
2.040	7189393	36.84
2.045	12564651	64.38
2.050	16100007	82.50
2.055	18447713	94.53
2.060	19369768	99.26
2.065	19514929	100.00
2.070	18621402	95.42
2.075	16222797	83.13
2.080	13405447	68.69
2.085	10844314	55.57
2.090	8400618	43.05
2.095	6330572	32.44
2.100	4726491	24.22
2.105	3527511	18.08
2.110	2619128	13.42
2.115	1995138	10.22
2.120	1525384	7.82
2.125	1183397	6.06
2.130	940243	4.82
2.135	762699	3.91
2.140	621503	3.18
2.145	519033	2.66
2.150	440523	2.26
2.155	384501	1.97
2.160	333548	1.71
2.165	295577	1.51
2.170	265600	1.36
2.175	241187	1.24
2.180	222670	1.14
2.185	206936	1.06
2.190	190981	0.98
2.195	181793	0.93
2.200	172204	0.88
2.205	160040	0.82
2.210	155028	0.79
2.215	151580	0.78
2.220	143825	0.74
2.225	137733	0.71
2.230	133664	0.68
2.235	126044	0.65
2.240	125117	0.64
2.245	120640	0.62
2.250	117345	0.60
2.255	115325	0.59
2.260	113129	0.58
2.265	112219	0.58
2.270	110989	0.57
2.275	106031	0.54
2.280	104374	0.53
2.285	102452	0.52
2.290	100138	0.51
2.295	97082	0.50
2.300	94515	0.48
2.305	94295	0.48
2.310	91632	0.47
2.315	92390	0.47
2.320	90776	0.47
2.325	87280	0.45
2.330	87370	0.45
2.335	85033	0.44
2.340	85399	0.44
2.345	84553	0.43
2.350	82648	0.42
2.355	82452	0.42
2.360	80710	0.41
2.365	79244	0.41
2.370	76542	0.39
2.375	77046	0.39
2.380	75178	0.39
2.385	73195	0.38
2.390	73215	0.38
2.395	72802	0.37
2.400	71865	0.37
2.405	71400	0.37
2.410	71277	0.37
2.415	68683	0.35
2.420	68922	0.35
2.425	66578	0.34
2.430	68183	0.35
2.435	65919	0.34
2.440	64892	0.33
2.445	64725	0.33
2.450	63519	0.33
2.455	63499	0.33
2.460	61942	0.32
2.465	61332	0.31
2.470	61199	0.31
2.475	61315	0.31
2.480	58878	0.30
2.485	59366	0.30
2.490	57664	0.30
2.495	57943	0.30
2.500	56004	0.29
2.505	55120	0.28
2.510	54374	0.28
2.515	55257	0.28
2.520	54232	0.28
2.525	54479	0.28
2.530	53619	0.27
2.535	53413	0.27
2.540	52618	0.27
2.545	52241	0.27
2.550	53028	0.27
2.555	54449	0.28
2.560	52855	0.27
2.565	52560	0.27
2.570	52221	0.27
2.575	52099	0.27
2.580	49948	0.26
2.585	50159	0.26
2.590	49941	0.26
2.595	48762	0.25
2.600	48767	0.25
2.605	47581	0.24
2.610	46113	0.24
2.615	46291	0.24
2.620	46520	0.24
2.625	45369	0.23
2.630	44089	0.23
2.635	44439	0.23
2.640	43549	0.22
2.645	42752	0.22
2.650	42892	0.22
2.655	42966	0.22
2.660	42477	0.22
2.665	41069	0.21
2.670	40618	0.21
2.675	41220	0.21
2.680	40913	0.21
2.685	40952	0.21
2.690	40932	0.21
2.695	39784	0.20
2.700	39823	0.20
2.705	39557	0.20
2.710	39378	0.20
2.715	38545	0.20
2.720	37707	0.19
2.725	37565	0.19
2.730	38013	0.19
2.735	38310	0.20
2.740	37707	0.19
2.745	36815	0.19
2.750	37207	0.19
2.755	37051	0.19
2.760	37191	0.19
2.765	37031	0.19
2.770	35364	0.18
2.775	35631	0.18
2.780	36438	0.19
2.785	35122	0.18
2.790	34608	0.18
2.795	34425	0.18
2.800	34623	0.18
2.805	34128	0.17
2.810	34019	0.17
2.815	34445	0.18
2.820	34807	0.18
2.825	33509	0.17
2.830	33534	0.17
2.835	33273	0.17
2.840	32812	0.17
2.845	33931	0.17
2.850	32159	0.16
2.855	33120	0.17
2.860	32747	0.17
2.865	31563	0.16
2.870	32601	0.17
2.875	31625	0.16
2.880	31417	0.16
2.885	31593	0.16
2.890	31637	0.16
2.895	30998	0.16
2.900	31300	0.16
2.905	31488	0.16
2.910	30638	0.16
2.915	30639	0.16
2.920	30794	0.16
2.925	30673	0.16
2.930	31534	0.16
2.935	31566	0.16
2.940	33219	0.17
2.945	31892	0.16
2.950	30446	0.16
2.955	30061	0.15
2.960	31333	0.16
2.965	30016	0.15
2.970	30634	0.16
2.975	31027	0.16
2.980	30593	0.16
2.985	29537	0.15
2.990	28381	0.15
2.995	28844	0.15
3.000	29206	0.15
3.005	29055	0.15
3.010	27724	0.14
3.015	27726	0.14
3.020	27631	0.14
3.025	27758	0.14
3.030	27007	0.14
3.035	27105	0.14
3.040	27422	0.14
3.045	27234	0.14
3.050	27099	0.14
3.055	27133	0.14
3.060	26038	0.13
3.065	27518	0.14
3.070	26564	0.14
3.075	26666	0.14
3.080	26214	0.13
3.085	26255	0.13
3.090	26482	0.14
3.095	25834	0.13
3.100	26189	0.13
3.105	25716	0.13
3.110	25294	0.13
3.115	25693	0.13
3.120	25385	0.13
3.125	26211	0.13
3.130	26193	0.13
3.135	25173	0.13
3.140	25079	0.13
3.145	24949	0.13
3.150	25331	0.13
3.155	24692	0.13
3.160	25214	0.13
3.165	25154	0.13
3.170	24326	0.12
3.175	24355	0.12
3.180	24664	0.13
3.185	24571	0.13
3.190	24186	0.12
3.195	24743	0.13
3.200	23771	0.12
3.205	24284	0.12
3.210	24009	0.12
3.215	23595	0.12
3.220	23481	0.12
3.225	23463	0.12
3.230	23238	0.12
3.235	23358	0.12
3.240	23055	0.12
3.245	23212	0.12
3.250	23115	0.12
3.255	23240	0.12
3.260	22689	0.12
3.265	22727	0.12
3.270	22633	0.12
3.275	22948	0.12
3.280	22943	0.12
3.285	22451	0.12
3.290	21946	0.11
3.295	21585	0.11
3.300	21981	0.11
3.305	21876	0.11
3.310	22735	0.12
3.315	21640	0.11
3.320	21820	0.11
3.325	21531	0.11
3.330	21218	0.11
3.335	21581	0.11
3.340	21841	0.11
3.345	21432	0.11
3.350	21021	0.11
3.355	21550	0.11
3.360	20792	0.11
3.365	21118	0.11
3.370	21168	0.11
3.375	20826	0.11
3.380	21202	0.11
3.385	19875	0.10
3.390	20809	0.11
3.395	20863	0.11
3.400	20434	0.10
3.405	19647	0.10
3.410	19669	0.10
3.415	19564	0.10
3.420	19028	0.10
3.425	18542	0.10
3.430	19609	0.10
3.435	18968	0.10
3.440	19751	0.10
3.445	19732	0.10
3.450	19386	0.10
3.455	18797	0.10
3.460	19233	0.10
3.465	20067	0.10
3.470	19911	0.10
3.475	18613	0.10
3.480	19756	0.10
3.485	18738	0.10
3.490	18798	0.10
3.495	17797	0.09
3.500	18985	0.10
3.505	19860	0.10
3.510	19249	0.10
3.515	18447	0.09
3.520	18058	0.09
3.525	18210	0.09
3.530	19164	0.10
3.535	18612	0.10
3.540	17864	0.09
3.545	18172	0.09
3.550	18645	0.10
3.555	17716	0.09
3.560	17250	0.09
3.565	18755	0.10
3.570	17060	0.09
3.575	18533	0.09
3.580	17204	0.09
3.585	18283	0.09
3.590	16712	0.09
3.595	17650	0.09
3.600	16949	0.09
3.605	15776	0.08
3.610	18281	0.09
3.615	17693	0.09
3.620	16060	0.08
3.625	15745	0.08
3.630	16179	0.08
3.635	16965	0.09
3.640	16630	0.09
3.645	16877	0.09
3.650	16542	0.08
3.655	16321	0.08
3.660	16317	0.08
3.665	15032	0.08
3.670	14996	0.08
3.675	14641	0.08
3.680	15872	0.08
3.685	15331	0.08
3.690	16207	0.08
3.695	14871	0.08
3.700	14774	0.08
3.705	201670	1.03
3.710	1732162	8.88
3.715	4040611	20.71
3.720	6116769	31.34
3.725	7478644	38.32
3.730	8477091	43.44
3.735	8692376	44.54
3.740	8176651	41.90
3.745	6662974	34.14
3.750	5255420	26.93
3.755	4247124	21.76
3.760	3523226	18.05
3.765	2985363	15.30
3.770	2556412	13.10
3.775	2223063	11.39
3.780	2006557	10.28
3.785	1802663	9.24
3.790	1617892	8.29
3.795	1426555	7.31
3.800	1306407	6.69
3.805	1185256	6.07
3.810	1090424	5.59
3.815	986654	5.06
3.820	927196	4.75
3.825	868484	4.45
3.830	805017	4.13
3.835	743907	3.81
3.840	714145	3.66
3.845	651730	3.34
3.850	611903	3.14
3.855	571211	2.93
3.860	540034	2.77
3.865	511361	2.62
3.870	483409	2.48
3.875	465332	2.38
3.880	435426	2.23
3.885	421314	2.16
3.890	406580	2.08
3.895	386245	1.98
3.900	372200	1.91
3.905	354192	1.81
3.910	341886	1.75
3.915	324603	1.66
3.920	308333	1.58
3.925	301698	1.55
3.930	292723	1.50
3.935	279342	1.43
3.940	273386	1.40
3.945	255149	1.31
3.950	252159	1.29
3.955	241386	1.24
3.960	239489	1.23
3.965	229672	1.18
3.970	222972	1.14
3.975	217842	1.12
3.980	212037	1.09
3.985	205032	1.05
3.990	199282	1.02
3.995	192988	0.99
4.000	185836	0.95
4.005	185962	0.95
4.010	177744	0.91
4.015	172061	0.88
4.020	169836	0.87
4.025	161420	0.83
4.030	157292	0.81
4.035	156151	0.80
4.040	154196	0.79
4.045	149784	0.77
4.050	146886	0.75
4.055	142675	0.73
4.060	139516	0.71
4.065	136987	0.70
4.070	134752	0.69
4.075	134883	0.69
4.080	131650	0.67
4.085	127364	0.65
4.090	122897	0.63
4.095	121772	0.62
4.100	116188	0.60
4.105	115636	0.59
4.110	112209	0.57
4.115	110398	0.57
4.120	105567	0.54
4.125	104906	0.54
4.130	100897	0.52
4.135	101858	0.52
4.140	100067	0.51
4.145	96940	0.50
4.150	93093	0.48
4.155	92203	0.47
4.160	92912	0.48
4.165	89402	0.46
4.170	87603	0.45
4.175	90015	0.46
4.180	83000	0.43
4.185	81578	0.42
4.190	81893	0.42
4.195	82078	0.42
4.200	79646	0.41
4.205	79843	0.41
4.210	76441	0.39
4.215	76689	0.39
4.220	74863	0.38
4.225	72791	0.37
4.230	70118	0.36
4.235	69179	0.35
4.240	68415	0.35
4.245	68065	0.35
4.250	66583	0.34
4.255	66811	0.34
4.260	63250	0.32
4.265	64788	0.33
4.270	64962	0.33
4.275	63860	0.33
4.280	61404	0.31
4.285	59791	0.31
4.290	59873	0.31
4.295	60146	0.31
4.300	57450	0.29
4.305	57453	0.29
4.310	56158	0.29
4.315	57003	0.29
4.320	54721	0.28
4.325	56374	0.29
4.330	54114	0.28
4.335	53086	0.27
4.340	52112	0.27
4.345	49362	0.25
4.350	50082	0.26
4.355	49138	0.25
4.360	50374	0.26
4.365	51098	0.26
4.370	48430	0.25
4.375	49222	0.25
4.380	49931	0.26
4.385	48164	0.25
4.390	46264	0.24
4.395	46622	0.24
4.400	48319	0.25
4.405	45942	0.24
4.410	44387	0.23
4.415	43853	0.22
4.420	43545	0.22
4.425	42277	0.22
4.430	43330	0.22
4.435	43155	0.22
4.440	42601	0.22
4.445	41455	0.21
4.450	41115	0.21
4.455	41545	0.21
4.460	39848	0.20
4.465	39334	0.20
4.470	38000	0.19
4.475	38826	0.20
4.480	37824	0.19
4.485	36610	0.19
4.490	37352	0.19
4.495	38620	0.20
4.500	35836	0.18
4.505	38683	0.20
4.510	34693	0.18
4.515	35606	0.18
4.520	34630	0.18
4.525	37339	0.19
4.530	34242	0.18
4.535	36389	0.19
4.540	36045	0.18
4.545	35586	0.18
4.550	35201	0.18
4.555	36496	0.19
4.560	35112	0.18
4.565	33660	0.17
4.570	32888	0.17
4.575	33864	0.17
4.580	33721	0.17
4.585	32746	0.17
4.590	33257	0.17
4.595	32991	0.17
4.600	32131	0.16
4.605	33166	0.17
4.610	33002	0.17
4.615	30781	0.16
4.620	30495	0.16
4.625	31493	0.16
4.630	31344	0.16
4.635	30727	0.16
4.640	29517	0.15
4.645	30792	0.16
4.650	32588	0.17
4.655	30133	0.15
4.660	30230	0.15
4.665	29540	0.15
4.670	27514	0.14
4.675	29372	0.15
4.680	29582	0.15
4.685	29637	0.15
4.690	31416	0.16
4.695	28800	0.15
4.700	29313	0.15
4.705	29307	0.15
4.710	27086	0.14
4.715	26824	0.14
4.720	28708	0.15
4.725	27657	0.14
4.730	26383	0.14
4.735	27569	0.14
4.740	28010	0.14
4.745	28382	0.15
4.750	29397	0.15
4.755	25772	0.13
4.760	27071	0.14
4.765	26598	0.14
4.770	27863	0.14
4.775	27476	0.14
4.780	26793	0.14
4.785	30327	0.16
4.790	27907	0.14
4.795	26555	0.14
4.800	27400	0.14
4.805	26503	0.14
4.810	26795	0.14
4.815	24868	0.13
4.820	26080	0.13
4.825	25470	0.13
4.830	24834	0.13
4.835	25053	0.13
4.840	24126	0.12
4.845	25143	0.13
4.850	25817	0.13
4.855	24536	0.13
4.860	25066	0.13
4.865	26325	0.13
4.870	24877	0.13
4.875	26247	0.13
4.880	25268	0.13
4.885	24764	0.13
4.890	24855	0.13
4.895	24558	0.13
4.900	24759	0.13
4.905	24483	0.13
4.910	23782	0.12
4.915	22261	0.11
4.920	23075	0.12
4.925	23489	0.12
4.930	21067	0.11
4.935	23934	0.12
4.940	23854	0.12
4.945	22429	0.11
4.950	22150	0.11
4.955	23545	0.12
4.960	24528	0.13
4.965	21921	0.11
4.970	22857	0.12
4.975	21013	0.11
4.980	22765	0.12
4.985	25274	0.13
4.990	23125	0.12
4.995	20287	0.10
5.000	23706	0.12
5.005	21380	0.11
5.010	23540	0.12
5.015	23963	0.12
5.020	22627	0.12
5.025	23706	0.12
5.030	23380	0.12
5.035	23118	0.12
5.040	21886	0.11
5.045	22530	0.12
5.050	21956	0.11
5.055	22564	0.12
5.060	20195	0.10
5.065	21412	0.11
5.070	23369	0.12
5.075	21698	0.11
5.080	22250	0.11
5.085	22574	0.12
5.090	22298	0.11
5.095	20834	0.11
5.100	21047	0.11
5.105	21287	0.11
5.110	22208	0.11
5.115	22990	0.12
5.120	19541	0.10
5.125	20911	0.11
5.130	21437	0.11
5.135	21225	0.11
5.140	21135	0.11
5.145	22529	0.12
5.150	22085	0.11
5.155	21883	0.11
5.160	20651	0.11
5.165	23291	0.12
5.170	23926	0.12
5.175	26479	0.14
5.180	28019	0.14
5.185	29482	0.15
5.190	31391	0.16
5.195	32173	0.16
5.200	32230	0.17
5.205	31471	0.16
5.210	30954	0.16
5.215	32749	0.17
5.220	32862	0.17
5.225	35791	0.18
5.230	33035	0.17
5.235	34238	0.18
5.240	34691	0.18
5.245	32213	0.17
5.250	31173	0.16
5.255	32898	0.17
5.260	31292	0.16
5.265	30275	0.16
5.270	32542	0.17
5.275	31338	0.16
5.280	30845	0.16
5.285	30657	0.16
5.290	34868	0.18
5.295	32082	0.16
5.300	30937	0.16
5.305	32448	0.17
5.310	31918	0.16
5.315	29490	0.15
5.320	31917	0.16
5.325	31824	0.16
5.330	32929	0.17
5.335	28778	0.15
5.340	30206	0.15
5.345	29971	0.15
5.350	32078	0.16
5.355	30243	0.15
5.360	30530	0.16
5.365	32104	0.16
5.370	29261	0.15
5.375	29450	0.15
5.380	30448	0.16
5.385	31320	0.16
5.390	29005	0.15
5.395	30900	0.16
5.400	30501	0.16
5.405	28150	0.14
5.410	29894	0.15
5.415	31423	0.16
5.420	27701	0.14
5.425	29944	0.15
5.430	26259	0.13
5.435	26196	0.13
5.440	27808	0.14
5.445	26070	0.13
5.450	27243	0.14
5.455	26360	0.14
5.460	24946	0.13
5.465	27370	0.14
5.470	26372	0.14
5.475	25995	0.13
5.480	30967	0.16
5.485	29741	0.15
5.490	30370	0.16
5.495	33632	0.17
5.500	32898	0.17
5.505	34087	0.17
5.510	36377	0.19
5.515	35143	0.18
5.520	36829	0.19
5.525	36509	0.19
5.530	36167	0.19
5.535	38070	0.20
5.540	36873	0.19
5.545	36153	0.19
5.550	35825	0.18
5.555	35578	0.18
5.560	36971	0.19
5.565	36347	0.19
5.570	37600	0.19
5.575	37098	0.19
5.580	36110	0.19
5.585	37228	0.19
5.590	35351	0.18
5.595	35000	0.18
5.600	35887	0.18
5.605	34755	0.18
5.610	35679	0.18
5.615	36457	0.19
5.620	33641	0.17
5.625	34995	0.18
5.630	33177	0.17
5.635	33469	0.17
5.640	33152	0.17
5.645	33346	0.17
5.650	33037	0.17
5.655	31798	0.16
5.660	33415	0.17
5.665	33979	0.17
5.670	33440	0.17
5.675	34079	0.17
5.680	33521	0.17
5.685	33408	0.17
5.690	30071	0.15
5.695	30283	0.16
5.700	32530	0.17
5.705	30091	0.15
5.710	30032	0.15
5.715	30919	0.16
5.720	32791	0.17
5.725	33374	0.17
5.730	32703	0.17
5.735	33244	0.17
5.740	33614	0.17
5.745	33640	0.17
5.750	34606	0.18
5.755	34644	0.18
5.760	34546	0.18
5.765	35156	0.18
5.770	35892	0.18
5.775	33493	0.17
5.780	34119	0.17
5.785	34676	0.18
5.790	34902	0.18
5.795	34934	0.18
5.800	35850	0.18
5.805	36021	0.18
5.810	36353	0.19
5.815	35035	0.18
5.820	34508	0.18
5.825	33042	0.17
5.830	35453	0.18
5.835	34046	0.17
5.840	33835	0.17
5.845	32640	0.17
5.850	33314	0.17
5.855	34019	0.17
5.860	32944	0.17
5.865	33009	0.17
5.870	34772	0.18
5.875	33286	0.17
5.880	33534	0.17
5.885	31522	0.16
5.890	33609	0.17
5.895	34651	0.18
5.900	32628	0.17
5.905	33562	0.17
5.910	31421	0.16
5.915	32364	0.17
5.920	32552	0.17
5.925	32304	0.17
5.930	32315	0.17
5.935	30609	0.16
5.940	32921	0.17
5.945	31789	0.16
5.950	31057	0.16
5.955	31468	0.16
5.960	29985	0.15
5.965	31573	0.16
5.970	32041	0.16
5.975	31928	0.16
5.980	31160	0.16
5.985	30590	0.16
5.990	29782	0.15
5.995	31629	0.16
6.000	30363	0.16
6.005	30682	0.16
6.010	29482	0.15
6.015	30426	0.16
6.020	31141	0.16
6.025	32362	0.17
6.030	30163	0.15
6.035	29636	0.15
6.040	29891	0.15
6.045	30137	0.15
6.050	27502	0.14
6.055	28116	0.14
6.060	28568	0.15
6.065	28865	0.15
6.070	28188	0.14
6.075	28869	0.15
6.080	27756	0.14
6.085	28720	0.15
6.090	27961	0.14
6.095	29033	0.15
6.100	30146	0.15
6.105	28841	0.15
6.110	28198	0.14
6.115	27437	0.14
6.120	28220	0.14
6.125	27254	0.14
6.130	28417	0.15
6.135	26088	0.13
6.140	25392	0.13
6.145	25991	0.13
6.150	25174	0.13
6.155	25352	0.13
6.160	25518	0.13
6.165	27405	0.14
6.170	26759	0.14
6.175	25460	0.13
6.180	26518	0.14
6.185	26905	0.14
6.190	25918	0.13
6.195	24695	0.13
6.200	26365	0.14
6.205	25979	0.13
6.210	25533	0.13
6.215	25220	0.13
6.220	26660	0.14
6.225	26394	0.14
6.230	28003	0.14
6.235	26284	0.13
6.240	27491	0.14
6.245	28398	0.15
6.250	28406	0.15
6.255	30346	0.16
6.260	29968	0.15
6.265	30269	0.16
6.270	26532	0.14
6.275	28203	0.14
6.280	25274	0.13
6.285	26183	0.13
6.290	26473	0.14
6.295	26231	0.13
6.300	27019	0.14
6.305	27304	0.14
6.310	26402	0.14
6.315	24999	0.13
6.320	24426	0.13
6.325	25278	0.13
6.330	24159	0.12
6.335	25686	0.13
6.340	25889	0.13
6.345	25851	0.13
6.350	24642	0.13
6.355	24507	0.13
6.360	24889	0.13
6.365	23663	0.12
6.370	23731	0.12
6.375	23974	0.12
6.380	23730	0.12
6.385	24689	0.13
6.390	22751	0.12
6.395	23901	0.12
6.400	22123	0.11
6.405	23253	0.12
6.410	21657	0.11
6.415	23135	0.12
6.420	23126	0.12
6.425	24320	0.12
6.430	22059	0.11
6.435	22474	0.12
6.440	21559	0.11
6.445	21622	0.11
6.450	23526	0.12
6.455	21410	0.11
6.460	24901	0.13
6.465	28595	0.15
6.470	28950	0.15
6.475	28830	0.15
6.480	28455	0.15
6.485	27990	0.14
6.490	25533	0.13
6.495	24695	0.13
6.500	22697	0.12
6.505	21660	0.11
6.510	22626	0.12
6.515	20607	0.11
6.520	20790	0.11
6.525	20868	0.11
6.530	20648	0.11
6.535	22517	0.12
6.540	21143	0.11
6.545	20187	0.10
6.550	21302	0.11
6.555	19241	0.10
6.560	20114	0.10
6.565	20014	0.10
6.570	22351	0.11
6.575	21793	0.11
6.580	21906	0.11
6.585	23875	0.12
6.590	23788	0.12
6.595	22703	0.12
6.600	23364	0.12
6.605	22468	0.12
6.610	25449	0.13
6.615	24563	0.13
6.620	23075	0.12
6.625	23493	0.12
6.630	22054	0.11
6.635	22790	0.12
6.640	21572	0.11
6.645	21253	0.11
6.650	21731	0.11
6.655	22450	0.12
6.660	20984	0.11
6.665	20858	0.11
6.670	21780	0.11
6.675	19586	0.10
6.680	19502	0.10
6.685	21402	0.11
6.690	20382	0.10
6.695	18294	0.09
6.700	19143	0.10
6.705	19695	0.10
6.710	21028	0.11
6.715	20345	0.10
6.720	19790	0.10
6.725	17029	0.09
6.730	18321	0.09
6.735	17592	0.09
6.740	16781	0.09
6.745	19070	0.10
6.750	17296	0.09
6.755	19561	0.10
6.760	18873	0.10
6.765	19322	0.10
6.770	18537	0.09
6.775	16640	0.09
6.780	17217	0.09
6.785	19295	0.10
6.790	15240	0.08
6.795	18075	0.09
6.800	18272	0.09
6.805	15018	0.08
6.810	17090	0.09
6.815	17457	0.09
6.820	16444	0.08
6.825	17736	0.09
6.830	16471	0.08
6.835	18809	0.10
6.840	18071	0.09
6.845	17946	0.09
6.850	16342	0.08
6.855	16681	0.09
6.860	15564	0.08
6.865	15791	0.08
6.870	17212	0.09
6.875	16857	0.09
6.880	14912	0.08
6.885	15290	0.08
6.890	15283	0.08
6.895	16771	0.09
6.900	15610	0.08
6.905	15339	0.08
6.910	17150	0.09
6.915	14904	0.08
6.920	18995	0.10
6.925	24430	0.13
6.930	29402	0.15
6.935	28499	0.15
6.940	29943	0.15
6.945	30584	0.16
6.950	26112	0.13
6.955	24523	0.13
6.960	26421	0.14
6.965	23703	0.12
6.970	25722	0.13
6.975	70840	0.36
6.980	233252	1.20
6.985	411495	2.11
6.990	469211	2.40
6.995	432875	2.22
7.000	408534	2.09
7.005	378958	1.94
7.010	354709	1.82
7.015	332600	1.70
7.020	307295	1.57
7.025	285821	1.46
7.030	265687	1.36
7.035	230158	1.18
7.040	205707	1.05
7.045	183985	0.94
7.050	161038	0.83
7.055	141751	0.73
7.060	126722	0.65
7.065	106650	0.55
7.070	96413	0.49
7.075	89409	0.46
7.080	80601	0.41
7.085	71146	0.36
7.090	64536	0.33
7.095	59009	0.30
7.100	54179	0.28
7.105	49929	0.26
7.110	50646	0.26
7.115	45920	0.24
7.120	42534	0.22
7.125	41910	0.21
7.130	42400	0.22
7.135	65079	0.33
7.140	324881	1.66
7.145	968270	4.96
7.150	1405704	7.20
7.155	1452964	7.45
7.160	1349572	6.92
7.165	1267955	6.50
7.170	1206681	6.18
7.175	1176232	6.03
7.180	1081574	5.54
7.185	1019675	5.23
7.190	928408	4.76
7.195	874674	4.48
7.200	825154	4.23
7.205	781667	4.01
7.210	749112	3.84
7.215	719864	3.69
7.220	679112	3.48
7.225	637754	3.27
7.230	613547	3.14
7.235	596839	3.06
7.240	570249	2.92
7.245	532917	2.73
7.250	493601	2.53
7.255	487186	2.50
7.260	475784	2.44
7.265	459013	2.35
7.270	436506	2.24
7.275	412923	2.12
7.280	402059	2.06
7.285	382792	1.96
7.290	361339	1.85
7.295	338854	1.74
7.300	323251	1.66
7.305	310705	1.59
7.310	306135	1.57
7.315	299671	1.54
7.320	285977	1.47
7.325	278093	1.43
7.330	262786	1.35
7.335	250285	1.28
7.340	243757	1.25
7.345	231186	1.18
7.350	211181	1.08
7.355	202240	1.04
7.360	191344	0.98
7.365	185546	0.95
7.370	178862	0.92
7.375	169157	0.87
7.380	159235	0.82
7.385	154054	0.79
7.390	155345	0.80
7.395	147278	0.75
7.400	138873	0.71
7.405	134072	0.69
7.410	127009	0.65
7.415	125736	0.64
7.420	117642	0.60
7.425	111667	0.57
7.430	110839	0.57
7.435	105835	0.54
7.440	104865	0.54
7.445	105046	0.54
7.450	101403	0.52
7.455	111264	0.57
7.460	202715	1.04
7.465	343220	1.76
7.470	406216	2.08
7.475	445839	2.28
7.480	443547	2.27
7.485	442338	2.27
7.490	438159	2.25
7.495	440971	2.26
7.500	434920	2.23
7.505	431013	2.21
7.510	437530	2.24
7.515	434251	2.23
7.520	425881	2.18
7.525	410767	2.10
7.530	414986	2.13
7.535	407418	2.09
7.540	403215	2.07
7.545	389002	1.99
7.550	377562	1.93
7.555	374365	1.92
7.560	373939	1.92
7.565	369808	1.90
7.570	367782	1.88
7.575	369342	1.89
7.580	354810	1.82
7.585	356658	1.83
7.590	358890	1.84
7.595	351557	1.80
7.600	343473	1.76
7.605	340710	1.75
7.610	325467	1.67
7.615	321419	1.65
7.620	322175	1.65
7.625	331578	1.70
7.630	324752	1.66
7.635	318840	1.63
7.640	306499	1.57
7.645	309992	1.59
7.650	306090	1.57
7.655	306252	1.57
7.660	300837	1.54
7.665	306974	1.57
7.670	298415	1.53
7.675	300710	1.54
7.680	290247	1.49
7.685	295976	1.52
7.690	292123	1.50
7.695	286254	1.47
7.700	275675	1.41
7.705	276971	1.42
7.710	281415	1.44
7.715	278475	1.43
7.720	279071	1.43
7.725	277216	1.42
7.730	276770	1.42
7.735	272952	1.40
7.740	276889	1.42
7.745	266888	1.37
7.750	260777	1.34
7.755	250060	1.28
7.760	255219	1.31
7.765	253608	1.30
7.770	256943	1.32
7.775	256912	1.32
7.780	255521	1.31
7.785	250415	1.28
7.790	250529	1.28
7.795	247494	1.27
7.800	246703	1.26
7.805	239949	1.23
7.810	234421	1.20
7.815	227401	1.17
7.820	231332	1.19
7.825	239839	1.23
7.830	231127	1.18
7.835	228302	1.17
7.840	220840	1.13
7.845	220242	1.13
7.850	224331	1.15
7.855	223234	1.14
7.860	218518	1.12
7.865	215609	1.10
7.870	213817	1.10
7.875	208337	1.07
7.880	207182	1.06
7.885	206298	1.06
7.890	207079	1.06
7.895	201212	1.03
7.900	198733	1.02
7.905	198627	1.02
7.910	193530	0.99
7.915	189053	0.97
7.920	188948	0.97
7.925	187069	0.96
7.930	182163	0.93
7.935	182940	0.94
7.940	179302	0.92
7.945	179353	0.92
7.950	173688	0.89
7.955	175702	0.90
7.960	175777	0.90
7.965	168588	0.86
7.970	166401	0.85
7.975	166316	0.85
7.980	161167	0.83
7.985	155719	0.80
7.990	159869	0.82
7.995	157168	0.81
8.000	159146	0.82
8.005	157592	0.81
8.010	152198	0.78
8.015	147404	0.76
8.020	147739	0.76
8.025	146098	0.75
8.030	144376	0.74
8.035	140854	0.72
8.040	141122	0.72
8.045	140816	0.72
8.050	136498	0.70
8.055	132613	0.68
8.060	135640	0.70
8.065	133788	0.69
8.070	133352	0.68
8.075	134946	0.69
8.080	129485	0.66
8.085	126165	0.65
8.090	122897	0.63
8.095	122985	0.63
8.100	118212	0.61
8.105	120739	0.62
8.110	118459	0.61
8.115	113492	0.58
8.120	116480	0.60
8.125	118165	0.61
8.130	115011	0.59
8.135	116084	0.59
8.140	114901	0.59
8.145	115823	0.59
8.150	113258	0.58
8.155	109697	0.56
8.160	108410	0.56
8.165	107786	0.55
8.170	112331	0.58
8.175	113700	0.58
8.180	128356	0.66
8.185	131520	0.67
8.190	127717	0.65
8.195	116417	0.60
8.200	110731	0.57
8.205	105824	0.54
8.210	103834	0.53
8.215	103106	0.53
8.220	102004	0.52
8.225	102466	0.53
8.230	102642	0.53
8.235	105604	0.54
8.240	104241	0.53
8.245	105284	0.54
8.250	106242	0.54
8.255	101198	0.52
8.260	102822	0.53
8.265	104016	0.53
8.270	103152	0.53
8.275	98505	0.50
8.280	102483	0.53
8.285	102183	0.52
8.290	99294	0.51
8.295	105383	0.54
8.300	101009	0.52
8.305	98262	0.50
8.310	97863	0.50
8.315	97766	0.50
8.320	92898	0.48
8.325	97473	0.50
8.330	92989	0.48
8.335	93827	0.48
8.340	95938	0.49
8.345	95074	0.49
8.350	95528	0.49
8.355	97115	0.50
8.360	94249	0.48
8.365	90354	0.46
8.370	88573	0.45
8.375	90567	0.46
8.380	87777	0.45
8.385	88393	0.45
8.390	88851	0.46
8.395	89647	0.46
8.400	85188	0.44
8.405	85038	0.44
8.410	86531	0.44
8.415	87905	0.45
8.420	81408	0.42
8.425	83488	0.43
8.430	82948	0.43
8.435	82266	0.42
8.440	80359	0.41
8.445	79706	0.41
8.450	78574	0.40
8.455	76694	0.39
8.460	79559	0.41
8.465	79255	0.41
8.470	74231	0.38
8.475	72707	0.37
8.480	75531	0.39
8.485	78224	0.40
8.490	74841	0.38
8.495	72565	0.37
8.500	70186	0.36
8.505	72085	0.37
8.510	70679	0.36
8.515	69319	0.36
8.520	66721	0.34
8.525	71079	0.36
8.530	65484	0.34
8.535	65962	0.34
8.540	64264	0.33
8.545	65120	0.33
8.550	66353	0.34
8.555	64419	0.33
8.560	63051	0.32
8.565	65735	0.34
8.570	63573	0.33
8.575	59082	0.30
8.580	58889	0.30
8.585	62646	0.32
8.590	60989	0.31
8.595	59337	0.30
8.600	59088	0.30
8.605	64131	0.33
8.610	58669	0.30
8.615	59574	0.31
8.620	59412	0.30
8.625	61336	0.31
8.630	66566	0.34
8.635	60795	0.31
8.640	56280	0.29
8.645	55107	0.28
8.650	54962	0.28
8.655	56909	0.29
8.660	56226	0.29
8.665	57194	0.29
8.670	53382	0.27
8.675	59268	0.30
8.680	54985	0.28
8.685	54539	0.28
8.690	53491	0.27
8.695	52620	0.27
8.700	52368	0.27
8.705	53650	0.27
8.710	50455	0.26
8.715	51071	0.26
8.720	50072	0.26
8.725	51778	0.27
8.730	50835	0.26
8.735	49085	0.25
8.740	49766	0.26
8.745	49682	0.25
8.750	51265	0.26
8.755	47798	0.24
8.760	46484	0.24
8.765	45300	0.23
8.770	46540	0.24
8.775	44763	0.23
8.780	48000	0.25
8.785	45246	0.23
8.790	46401	0.24
8.795	46198	0.24
8.800	48911	0.25
8.805	46792	0.24
8.810	46207	0.24
8.815	46107	0.24
8.820	45372	0.23
8.825	46419	0.24
8.830	49194	0.25
8.835	54325	0.28
8.840	54602	0.28
8.845	54240	0.28
8.850	45704	0.23
8.855	39723	0.20
8.860	40687	0.21
8.865	39694	0.20
8.870	39902	0.20
8.875	40774	0.21
8.880	39382	0.20
8.885	38816	0.20
8.890	42401	0.22
8.895	42016	0.22
8.900	38875	0.20
8.905	37159	0.19
8.910	38448	0.20
8.915	39182	0.20
8.920	38781	0.20
8.925	37289	0.19
8.930	39417	0.20
8.935	38142	0.20
8.940	37280	0.19
8.945	36660	0.19
8.950	36733	0.19
8.955	35815	0.18
8.960	33678	0.17
8.965	33135	0.17
8.970	33339	0.17
8.975	32832	0.17
8.980	33354	0.17
8.985	32480	0.17
8.990	35196	0.18
8.995	33076	0.17
9.000	31653	0.16
9.005	33170	0.17
9.010	34195	0.18
9.015	31956	0.16
9.020	30712	0.16
9.025	31185	0.16
9.030	33115	0.17
9.035	30329	0.16
9.040	32302	0.17
9.045	30796	0.16
9.050	27322	0.14
9.055	29585	0.15
9.060	29793	0.15
9.065	29863	0.15
9.070	30326	0.16
9.075	28069	0.14
9.080	28155	0.14
9.085	29461	0.15
9.090	27039	0.14
9.095	27875	0.14
9.100	27442	0.14
9.105	26538	0.14
9.110	27149	0.14
9.115	27562	0.14
9.120	26936	0.14
9.125	27166	0.14
9.130	26187	0.13
9.135	24632	0.13
9.140	25682	0.13
9.145	26620	0.14
9.150	27924	0.14
9.155	27388	0.14
9.160	30087	0.15
9.165	28106	0.14
9.170	26231	0.13
9.175	23771	0.12
9.180	22461	0.12
9.185	26730	0.14
9.190	24325	0.12
9.195	23579	0.12
9.200	23214	0.12
9.205	24104	0.12
9.210	24543	0.13
9.215	23283	0.12
9.220	22525	0.12
9.225	23852	0.12
9.230	22477	0.12
9.235	21197	0.11
9.240	22893	0.12
9.245	23096	0.12
9.250	22656	0.12
9.255	20893	0.11
9.260	22028	0.11
9.265	21496	0.11
9.270	21493	0.11
9.275	19522	0.10
9.280	19049	0.10
9.285	20566	0.11
9.290	20862	0.11
9.295	21278	0.11
9.300	18749	0.10
9.305	20257	0.10
9.310	19970	0.10
9.315	17997	0.09
9.320	17651	0.09
9.325	17156	0.09
9.330	16938	0.09
9.335	18953	0.10
9.340	19211	0.10
9.345	19835	0.10
9.350	16930	0.09
9.355	19049	0.10
9.360	20322	0.10
9.365	17076	0.09
9.370	18183	0.09
9.375	21849	0.11
9.380	32585	0.17
9.385	39347	0.20
9.390	46589	0.24
9.395	46699	0.24
9.400	49595	0.25
9.405	45708	0.23
9.410	51146	0.26
9.415	50227	0.26
9.420	51537	0.26
9.425	49286	0.25
9.430	50775	0.26
9.435	51063	0.26
9.440	51060	0.26
9.445	47741	0.24
9.450	48218	0.25
9.455	47759	0.24
9.460	49579	0.25
9.465	47528	0.24
9.470	49974	0.26
9.475	46398	0.24
9.480	47722	0.24
9.485	46078	0.24
9.490	46335	0.24
9.495	43282	0.22
9.500	42636	0.22
9.505	44515	0.23
9.510	43065	0.22
9.515	42652	0.22
9.520	41492	0.21
9.525	40216	0.21
9.530	39904	0.20
9.535	40656	0.21
9.540	41352	0.21
9.545	38076	0.20
9.550	37759	0.19
9.555	38548	0.20
9.560	36982	0.19
9.565	38228	0.20
9.570	36746	0.19
9.575	36123	0.19
9.580	36185	0.19
9.585	34682	0.18
9.590	35448	0.18
9.595	33700	0.17
9.600	34529	0.18
9.605	34293	0.18
9.610	33173	0.17
9.615	33790	0.17
9.620	33806	0.17
9.625	32070	0.16
9.630	31453	0.16
9.635	30252	0.16
9.640	33154	0.17
9.645	35110	0.18
9.650	33786	0.17
9.655	35802	0.18
9.660	32376	0.17
9.665	31245	0.16
9.670	33482	0.17
9.675	30752	0.16
9.680	30892	0.16
9.685	30766	0.16
9.690	28629	0.15
9.695	27285	0.14
9.700	27350	0.14
9.705	28558	0.15
9.710	27701	0.14
9.715	28023	0.14
9.720	29678	0.15
9.725	31616	0.16
9.730	33925	0.17
9.735	28032	0.14
9.740	27211	0.14
9.745	25509	0.13
9.750	25978	0.13
9.755	24825	0.13
9.760	25051	0.13
9.765	24229	0.12
9.770	22275	0.11
9.775	22811	0.12
9.780	22319	0.11
9.785	21513	0.11
9.790	22495	0.12
9.795	21092	0.11
9.800	20688	0.11
9.805	20693	0.11
9.810	20492	0.11
9.815	18222	0.09
9.820	22055	0.11
9.825	21056	0.11
9.830	17844	0.09
9.835	18877	0.10
9.840	19552	0.10
9.845	16306	0.08
9.850	18109	0.09
9.855	17230	0.09
9.860	17772	0.09
9.865	16723	0.09
9.870	16455	0.08
9.875	16108	0.08
9.880	17205	0.09
9.885	18031	0.09
9.890	16129	0.08
9.895	16556	0.08
9.900	16694	0.09
9.905	15172	0.08
9.910	15979	0.08
9.915	15053	0.08
9.920	15449	0.08
9.925	15607	0.08
9.930	17455	0.09
9.935	13754	0.07
9.940	14887	0.08
9.945	13544	0.07
9.950	15721	0.08
9.955	16742	0.09
9.960	15391	0.08
9.965	15548	0.08
9.970	12700	0.07
9.975	15052	0.08
9.980	11194	0.06
9.985	13641	0.07
9.990	14020	0.07
9.995	14209	0.07
10.000	15286	0.08
10.005	12819	0.07
10.010	14003	0.07
10.015	13185	0.07
10.020	11411	0.06
10.025	13142	0.07
10.030	13105	0.07
10.035	12606	0.06
10.040	11574	0.06
10.045	12625	0.06
10.050	14247	0.07
10.055	13786	0.07
10.060	14809	0.08
10.065	13350	0.07
10.070	13105	0.07
10.075	15188	0.08
10.080	15657	0.08
10.085	13008	0.07
10.090	13743	0.07
10.095	16591	0.09
10.100	14028	0.07
10.105	14409	0.07
10.110	15249	0.08
10.115	13067	0.07
10.120	15619	0.08
10.125	13210	0.07
10.130	15420	0.08
10.135	12038	0.06
10.140	15004	0.08
10.145	13548	0.07
10.150	12957	0.07
10.155	12946	0.07
10.160	14502	0.07
10.165	14001	0.07
10.170	11816	0.06
10.175	11575	0.06
10.180	14346	0.07
10.185	13349	0.07
10.190	12886	0.07
10.195	12470	0.06
10.200	12705	0.07
10.205	12941	0.07
10.210	12240	0.06
10.215	13114	0.07
10.220	14192	0.07
10.225	12917	0.07
10.230	12367	0.06
10.235	13778	0.07
10.240	14159	0.07
10.245	17340	0.09
10.250	19929	0.10
10.255	19879	0.10
10.260	20146	0.10
10.265	16938	0.09
10.270	15026	0.08
10.275	15233	0.08
10.280	18519	0.09
10.285	16152	0.08
10.290	14206	0.07
10.295	11367	0.06
10.300	11592	0.06
10.305	12125	0.06
10.310	13098	0.07
10.315	10772	0.06
10.320	10763	0.06
10.325	9291	0.05
10.330	8816	0.05
10.335	10766	0.06
10.340	10361	0.05
10.345	9264	0.05
10.350	9197	0.05
10.355	9261	0.05
10.360	8811	0.05
10.365	8877	0.05
10.370	8480	0.04
10.375	8759	0.04
10.380	8869	0.05
10.385	8496	0.04
10.390	9810	0.05
10.395	7636	0.04
10.400	8538	0.04
10.405	9009	0.05
10.410	8746	0.04
10.415	10215	0.05
10.420	9191	0.05
10.425	8840	0.05
10.430	8558	0.04
10.435	8495	0.04
10.440	8427	0.04
10.445	8368	0.04
10.450	7176	0.04
10.455	7564	0.04
10.460	8773	0.04
10.465	8259	0.04
10.470	8390	0.04
10.475	7126	0.04
10.480	7133	0.04
10.485	7181	0.04
10.490	7484	0.04
10.495	8566	0.04
10.500	9825	0.05
10.505	9728	0.05
10.510	8934	0.05
10.515	11879	0.06
10.520	12931	0.07
10.525	13401	0.07
10.530	9945	0.05
10.535	6202	0.03
10.540	8544	0.04
10.545	8399	0.04
10.550	8552	0.04
10.555	8290	0.04
10.560	6223	0.03
10.565	6311	0.03
10.570	6972	0.04
10.575	7480	0.04
10.580	6925	0.04
10.585	7237	0.04
10.590	7324	0.04
10.595	6898	0.04
10.600	8205	0.04
10.605	6112	0.03
10.610	7347	0.04
10.615	7468	0.04
10.620	7172	0.04
10.625	6909	0.04
10.630	7372	0.04
10.635	6095	0.03
10.640	7571	0.04
10.645	12326	0.06
10.650	21207	0.11
10.655	27785	0.14
10.660	19388	0.10
10.665	11371	0.06
10.670	8821	0.05
10.675	5811	0.03
10.680	6809	0.03
10.685	7011	0.04
10.690	7142	0.04
10.695	5640	0.03
10.700	6784	0.03
10.705	7264	0.04
10.710	7105	0.04
10.715	7034	0.04
10.720	6821	0.03
10.725	6019	0.03
10.730	6765	0.03
10.735	5428	0.03
10.740	6974	0.04
10.745	6467	0.03
10.750	6711	0.03
10.755	6638	0.03
10.760	6925	0.04
10.765	5810	0.03
10.770	7010	0.04
10.775	5620	0.03
10.780	6745	0.03
10.785	5361	0.03
10.790	6419	0.03
10.795	6663	0.03
10.800	5236	0.03
10.805	6345	0.03
10.810	6727	0.03
10.815	6583	0.03
10.820	6618	0.03
10.825	5566	0.03
10.830	5592	0.03
10.835	5666	0.03
10.840	6789	0.03
10.845	6802	0.03
10.850	7867	0.04
10.855	9762	0.05
10.860	11425	0.06
10.865	11098	0.06
10.870	11128	0.06
10.875	10532	0.05
10.880	11262	0.06
10.885	10195	0.05
10.890	8278	0.04
10.895	7108	0.04
10.900	7010	0.04
10.905	7899	0.04
10.910	6740	0.03
10.915	6638	0.03
10.920	6342	0.03
10.925	6781	0.03
10.930	6541	0.03
10.935	5510	0.03
10.940	5434	0.03
10.945	6340	0.03
10.950	5045	0.03
10.955	5246	0.03
10.960	6054	0.03
10.965	6553	0.03
10.970	6243	0.03
10.975	6450	0.03
10.980	5526	0.03
10.985	6112	0.03
10.990	5151	0.03
10.995	4969	0.03
11.000	5224	0.03
11.005	7631	0.04
11.010	9438	0.05
11.015	10638	0.05
11.020	10680	0.05
11.025	11368	0.06
11.030	11115	0.06
11.035	8713	0.04
11.040	8250	0.04
11.045	7233	0.04
11.050	8290	0.04
11.055	9559	0.05
11.060	8101	0.04
11.065	8981	0.05
11.070	9051	0.05
11.075	9613	0.05
11.080	10007	0.05
11.085	9368	0.05
11.090	8904	0.05
11.095	7378	0.04
11.100	6492	0.03
11.105	8762	0.04
11.110	5124	0.03
11.115	6449	0.03
11.120	6812	0.03
11.125	7548	0.04
11.130	5068	0.03
11.135	5366	0.03
11.140	5212	0.03
11.145	5473	0.03
11.150	6340	0.03
11.155	5273	0.03
11.160	6492	0.03
11.165	6665	0.03
11.170	6488	0.03
11.175	6791	0.03
11.180	7652	0.04
11.185	6388	0.03
11.190	6327	0.03
11.195	6088	0.03
11.200	6479	0.03
11.205	5451	0.03
11.210	5242	0.03
11.215	5334	0.03
11.220	5097	0.03
11.225	5913	0.03
11.230	4677	0.02
11.235	5237	0.03
11.240	4904	0.03
11.245	4999	0.03
11.250	5117	0.03
11.255	5428	0.03
11.260	6145	0.03
11.265	7889	0.04
11.270	8020	0.04
11.275	7351	0.04
11.280	6017	0.03
11.285	6811	0.03
11.290	8682	0.04
11.295	8868	0.05
11.300	8757	0.04
11.305	7747	0.04
11.310	7852	0.04
11.315	9083	0.05
11.320	11179	0.06
11.325	14987	0.08
11.330	15604	0.08
11.335	17304	0.09
11.340	17003	0.09
11.345	18105	0.09
11.350	14393	0.07
11.355	11771	0.06
11.360	10579	0.05
11.365	9622	0.05
11.370	11052	0.06
11.375	12349	0.06
11.380	8651	0.04
11.385	8003	0.04
11.390	8006	0.04
11.395	8784	0.05
11.400	8722	0.04
11.405	7692	0.04
11.410	8553	0.04
11.415	14241	0.07
11.420	14260	0.07
11.425	15278	0.08
11.430	13152	0.07
11.435	10880	0.06
11.440	10627	0.05
11.445	10611	0.05
11.450	11568	0.06
11.455	11572	0.06
11.460	22042	0.11
11.465	33783	0.17
11.470	37833	0.19
11.475	27874	0.14
11.480	18979	0.10
11.485	15627	0.08
11.490	14163	0.07
11.495	11766	0.06
11.500	11060	0.06
11.505	8534	0.04
11.510	10223	0.05
11.515	9308	0.05
11.520	10359	0.05
11.525	10157	0.05
11.530	10205	0.05
11.535	9518	0.05
11.540	11861	0.06
11.545	10325	0.05
11.550	10646	0.05
11.555	9887	0.05
11.560	10206	0.05
11.565	8873	0.05
11.570	10605	0.05
11.575	7460	0.04
11.580	8088	0.04
11.585	10057	0.05
11.590	10766	0.06
11.595	10671	0.05
11.600	12493	0.06
11.605	12403	0.06
11.610	11747	0.06
11.615	10439	0.05
11.620	10830	0.06
11.625	10261	0.05
11.630	10469	0.05
11.635	9204	0.05
11.640	10139	0.05
11.645	9344	0.05
11.650	9961	0.05
11.655	6601	0.03
11.660	9265	0.05
11.665	8905	0.05
11.670	10165	0.05
11.675	9150	0.05
11.680	9521	0.05
11.685	10089	0.05
11.690	8636	0.04
11.695	8015	0.04
11.700	10064	0.05
11.705	7975	0.04
11.710	7702	0.04
11.715	8538	0.04
11.720	10150	0.05
11.725	10387	0.05
11.730	9851	0.05
11.735	9838	0.05
11.740	8899	0.05
11.745	8467	0.04
11.750	7489	0.04
11.755	8775	0.04
11.760	8407	0.04
11.765	7227	0.04
11.770	8561	0.04
11.775	8065	0.04
11.780	8219	0.04
11.785	7155	0.04
11.790	8096	0.04
11.795	8437	0.04
11.800	6178	0.03
11.805	8075	0.04
11.810	5655	0.03
11.815	5851	0.03
11.820	14833	0.08
11.825	39159	0.20
11.830	82962	0.43
11.835	127749	0.65
11.840	142713	0.73
11.845	134655	0.69
11.850	125031	0.64
11.855	113326	0.58
11.860	98658	0.51
11.865	89232	0.46
11.870	78223	0.40
11.875	69270	0.35
11.880	61122	0.31
11.885	53242	0.27
11.890	44234	0.23
11.895	38396	0.20
11.900	34416	0.18
11.905	30682	0.16
11.910	25997	0.13
11.915	25253	0.13
11.920	22022	0.11
11.925	19195	0.10
11.930	19064	0.10
11.935	18706	0.10
11.940	20612	0.11
11.945	21703	0.11
11.950	21335	0.11
11.955	18981	0.10
11.960	16158	0.08
11.965	13829	0.07
11.970	13127	0.07
11.975	12521	0.06
11.980	12635	0.06
11.985	12403	0.06
11.990	12432	0.06
11.995	12093	0.06
12.000	12175	0.06
12.005	13256	0.07
12.010	11554	0.06
12.015	11462	0.06
12.020	11889	0.06
12.025	10193	0.05
12.030	11484	0.06
12.035	10952	0.06
12.040	10756	0.06
12.045	11253	0.06
12.050	10489	0.05
12.055	10529	0.05
12.060	9851	0.05
12.065	9973	0.05
12.070	10950	0.06
12.075	9839	0.05
12.080	12892	0.07
12.085	11587	0.06
12.090	12126	0.06
12.095	11569	0.06
12.100	11679	0.06
12.105	11629	0.06
12.110	11764	0.06
12.115	12296	0.06
12.120	12337	0.06
12.125	10883	0.06
12.130	11038	0.06
12.135	10160	0.05
12.140	9927	0.05
12.145	9917	0.05
12.150	11435	0.06
12.155	10415	0.05
12.160	9070	0.05
12.165	10034	0.05
12.170	9902	0.05
12.175	8746	0.04
12.180	9890	0.05
12.185	8272	0.04
12.190	8373	0.04
12.195	14629	0.07
12.200	28783	0.15
12.205	41488	0.21
12.210	35911	0.18
12.215	19844	0.10
12.220	10634	0.05
12.225	8383	0.04
12.230	8209	0.04
12.235	9607	0.05
12.240	10082	0.05
12.245	8259	0.04
12.250	6785	0.03
12.255	9315	0.05
12.260	10533	0.05
12.265	8754	0.04
12.270	8645	0.04
12.275	7094	0.04
12.280	8105	0.04
12.285	8361	0.04
12.290	9314	0.05
12.295	9339	0.05
12.300	7693	0.04
12.305	7469	0.04
12.310	7637	0.04
12.315	7020	0.04
12.320	7979	0.04
12.325	8536	0.04
12.330	8043	0.04
12.335	8154	0.04
12.340	7649	0.04
12.345	8455	0.04
12.350	8964	0.05
12.355	7572	0.04
12.360	9632	0.05
12.365	6282	0.03
12.370	7487	0.04
12.375	8390	0.04
12.380	7575	0.04
12.385	9038	0.05
12.390	10436	0.05
12.395	10787	0.06
12.400	8573	0.04
12.405	9474	0.05
12.410	8352	0.04
12.415	10722	0.05
12.420	10013	0.05
12.425	8472	0.04
12.430	8432	0.04
12.435	8782	0.05
12.440	11038	0.06
12.445	12619	0.06
12.450	14342	0.07
12.455	14883	0.08
12.460	12568	0.06
12.465	12075	0.06
12.470	12098	0.06
12.475	10727	0.05
12.480	9134	0.05
12.485	6063	0.03
12.490	8536	0.04
12.495	9562	0.05
12.500	9529	0.05
12.505	8977	0.05
12.510	8454	0.04
12.515	9437	0.05
12.520	9586	0.05
12.525	8379	0.04
12.530	8768	0.04
12.535	10463	0.05
12.540	8987	0.05
12.545	11310	0.06
12.550	13183	0.07
12.555	11475	0.06
12.560	14322	0.07
12.565	13930	0.07
12.570	11803	0.06
12.575	9949	0.05
12.580	8918	0.05
12.585	8854	0.05
12.590	7777	0.04
12.595	8562	0.04
12.600	8410	0.04
12.605	6380	0.03
12.610	10862	0.06
12.615	8560	0.04
12.620	9404	0.05
12.625	8351	0.04
12.630	9520	0.05
12.635	8396	0.04
12.640	10281	0.05
12.645	9628	0.05
12.650	9312	0.05
12.655	10931	0.06
12.660	12684	0.06
12.665	11812	0.06
12.670	8619	0.04
12.675	10520	0.05
12.680	7708	0.04
12.685	7812	0.04
12.690	9348	0.05
12.695	9461	0.05
12.700	7209	0.04
12.705	10588	0.05
12.710	8513	0.04
12.715	9840	0.05
12.720	10577	0.05
12.725	8740	0.04
12.730	9636	0.05
12.735	9272	0.05
12.740	9505	0.05
12.745	9600	0.05
12.750	10553	0.05
12.755	12910	0.07
12.760	14222	0.07
12.765	12740	0.07
12.770	12702	0.07
12.775	11185	0.06
12.780	10244	0.05
12.785	9770	0.05
12.790	10613	0.05
12.795	10475	0.05
12.800	9916	0.05
12.805	10877	0.06
12.810	11143	0.06
12.815	9636	0.05
12.820	10052	0.05
12.825	9441	0.05
12.830	8159	0.04
12.835	10164	0.05
12.840	10320	0.05
12.845	10518	0.05
12.850	11160	0.06
12.855	12731	0.07
12.860	29006	0.15
12.865	57056	0.29
12.870	57276	0.29
12.875	34248	0.18
12.880	15141	0.08
12.885	8820	0.05
12.890	10153	0.05
12.895	10546	0.05
12.900	10972	0.06
12.905	9151	0.05
12.910	8729	0.04
12.915	11780	0.06
12.920	10843	0.06
12.925	10364	0.05
12.930	13126	0.07
12.935	15080	0.08
12.940	15285	0.08
12.945	12273	0.06
12.950	12529	0.06
12.955	10606	0.05
12.960	9497	0.05
12.965	11206	0.06
12.970	11074	0.06
12.975	11249	0.06
12.980	11873	0.06
12.985	15027	0.08
12.990	21390	0.11
12.995	25479	0.13
13.000	22729	0.12
13.005	19396	0.10
13.010	17104	0.09
13.015	12797	0.07
13.020	13235	0.07
13.025	12266	0.06
13.030	10852	0.06
13.035	10559	0.05
13.040	10551	0.05
13.045	9568	0.05
13.050	10426	0.05
13.055	10125	0.05
13.060	8310	0.04
13.065	9277	0.05
13.070	9894	0.05
13.075	9572	0.05
13.080	9675	0.05
13.085	9517	0.05
13.090	10406	0.05
13.095	9686	0.05
13.100	8285	0.04
13.105	9731	0.05
13.110	8377	0.04
13.115	10904	0.06
13.120	9982	0.05
13.125	9391	0.05
13.130	11055	0.06
13.135	10563	0.05
13.140	8260	0.04
13.145	7163	0.04
13.150	8107	0.04
13.155	7122	0.04
13.160	5893	0.03
13.165	6742	0.03
13.170	7003	0.04
13.175	8067	0.04
13.180	6761	0.03
13.185	7674	0.04
13.190	6739	0.03
13.195	6732	0.03
13.200	7381	0.04
13.205	7187	0.04
13.210	9418	0.05
13.215	4891	0.03
13.220	8308	0.04
13.225	6681	0.03
13.230	7629	0.04
13.235	6743	0.03
13.240	7263	0.04
13.245	5833	0.03
13.250	9395	0.05
13.255	8493	0.04
13.260	7310	0.04
13.265	8562	0.04
13.270	8969	0.05
13.275	9638	0.05
13.280	8210	0.04
13.285	9563	0.05
13.290	6036	0.03
13.295	9244	0.05
13.300	7077	0.04
13.305	9513	0.05
13.310	11964	0.06
13.315	12639	0.06
13.320	16485	0.08
13.325	19068	0.10
13.330	19682	0.10
13.335	15489	0.08
13.340	14845	0.08
13.345	15747	0.08
13.350	14256	0.07
13.355	13030	0.07
13.360	10709	0.05
13.365	11039	0.06
13.370	10884	0.06
13.375	10093	0.05
13.380	8945	0.05
13.385	11713	0.06
13.390	8770	0.04
13.395	10578	0.05
13.400	10436	0.05
13.405	6762	0.03
13.410	12190	0.06
13.415	11749	0.06
13.420	10811	0.06
13.425	10401	0.05
13.430	9739	0.05
13.435	9600	0.05
13.440	7767	0.04
13.445	10785	0.06
13.450	9941	0.05
13.455	8843	0.05
13.460	8896	0.05
13.465	8961	0.05
13.470	8930	0.05
13.475	8607	0.04
13.480	8932	0.05
13.485	10034	0.05
13.490	13133	0.07
13.495	23177	0.12
13.500	50847	0.26
13.505	75872	0.39
13.510	62401	0.32
13.515	35217	0.18
13.520	16909	0.09
13.525	9828	0.05
13.530	10917	0.06
13.535	10089	0.05
13.540	10803	0.06
13.545	8789	0.05
13.550	8838	0.05
13.555	9735	0.05
13.560	9655	0.05
13.565	7795	0.04
13.570	11297	0.06
13.575	12354	0.06
13.580	12972	0.07
13.585	11676	0.06
13.590	13406	0.07
13.595	11638	0.06
13.600	10266	0.05
13.605	10019	0.05
13.610	9317	0.05
13.615	11182	0.06
13.620	8874	0.05
13.625	10376	0.05
13.630	11154	0.06
13.635	9366	0.05
13.640	11302	0.06
13.645	10132	0.05
13.650	7507	0.04
13.655	9850	0.05
13.660	8146	0.04
13.665	9983	0.05
13.670	10250	0.05
13.675	8192	0.04
13.680	8137	0.04
13.685	9224	0.05
13.690	8186	0.04
13.695	7097	0.04
13.700	9149	0.05
13.705	8019	0.04
13.710	8158	0.04
13.715	8093	0.04
13.720	8146	0.04
13.725	8093	0.04
13.730	7416	0.04
13.735	7902	0.04
13.740	9086	0.05
13.745	7411	0.04
13.750	9049	0.05
13.755	8229	0.04
13.760	7631	0.04
13.765	7473	0.04
13.770	10197	0.05
13.775	7414	0.04
13.780	7407	0.04
13.785	9554	0.05
13.790	8996	0.05
13.795	10090	0.05
13.800	11868	0.06
13.805	12184	0.06
13.810	10167	0.05
13.815	8431	0.04
13.820	7473	0.04
13.825	7926	0.04
13.830	9294	0.05
13.835	9602	0.05
13.840	8102	0.04
13.845	8824	0.05
13.850	7828	0.04
13.855	6760	0.03
13.860	8366	0.04
13.865	7210	0.04
13.870	9217	0.05
13.875	9322	0.05
13.880	7073	0.04
13.885	6691	0.03
13.890	8485	0.04
13.895	7923	0.04
13.900	7064	0.04
13.905	8406	0.04
13.910	8250	0.04
13.915	8828	0.05
13.920	8305	0.04
13.925	7674	0.04
13.930	9036	0.05
13.935	9653	0.05
13.940	8921	0.05
13.945	8620	0.04
13.950	8368	0.04
13.955	8128	0.04
13.960	7208	0.04
13.965	7538	0.04
13.970	6109	0.03
13.975	9032	0.05
13.980	7504	0.04
13.985	7580	0.04
13.990	10491	0.05
13.995	14397	0.07
14.000	14418	0.07
14.005	11878	0.06
14.010	10453	0.05
14.015	7605	0.04
14.020	9216	0.05
14.025	7483	0.04
14.030	6027	0.03
14.035	7438	0.04
14.040	8231	0.04
14.045	8005	0.04
14.050	5976	0.03
14.055	8025	0.04
14.060	8185	0.04
14.065	6936	0.04
14.070	8167	0.04
14.075	8138	0.04
14.080	8126	0.04
14.085	8578	0.04
14.090	8516	0.04
14.095	9583	0.05
14.100	11223	0.06
14.105	8817	0.05
14.110	8961	0.05
14.115	8743	0.04
14.120	7603	0.04
14.125	10677	0.05
14.130	8797	0.05
14.135	8825	0.05
14.140	11877	0.06
14.145	11211	0.06
14.150	15402	0.08
14.155	23919	0.12
14.160	27895	0.14
14.165	29298	0.15
14.170	28159	0.14
14.175	28658	0.15
14.180	26440	0.14
14.185	28874	0.15
14.190	43151	0.22
14.195	68498	0.35
14.200	93218	0.48
14.205	92814	0.48
14.210	67243	0.34
14.215	39953	0.20
14.220	24625	0.13
14.225	16821	0.09
14.230	14167	0.07
14.235	13908	0.07
14.240	13355	0.07
14.245	15003	0.08
14.250	12659	0.06
14.255	11965	0.06
14.260	11846	0.06
14.265	12278	0.06
14.270	13296	0.07
14.275	14541	0.07
14.280	13160	0.07
14.285	14173	0.07
14.290	12971	0.07
14.295	12893	0.07
14.300	11669	0.06
14.305	12584	0.06
14.310	11440	0.06
14.315	11801	0.06
14.320	10209	0.05
14.325	10861	0.06
14.330	10548	0.05
14.335	11116	0.06
14.340	10683	0.05
14.345	7351	0.04
14.350	8479	0.04
14.355	8841	0.05
14.360	9158	0.05
14.365	9723	0.05
14.370	8405	0.04
14.375	9811	0.05
14.380	10205	0.05
14.385	9779	0.05
14.390	13063	0.07
14.395	12058	0.06
14.400	14796	0.08
14.405	13185	0.07
14.410	16045	0.08
14.415	17800	0.09
14.420	13477	0.07
14.425	13271	0.07
14.430	10418	0.05
14.435	9540	0.05
14.440	9839	0.05
14.445	10467	0.05
14.450	7355	0.04
14.455	9438	0.05
14.460	7368	0.04
14.465	9565	0.05
14.470	8367	0.04
14.475	7447	0.04
14.480	10081	0.05
14.485	7575	0.04
14.490	7643	0.04
14.495	7444	0.04
14.500	9449	0.05
14.505	9755	0.05
14.510	7262	0.04
14.515	8604	0.04
14.520	8465	0.04
14.525	7311	0.04
14.530	9555	0.05
14.535	8550	0.04
14.540	9554	0.05
14.545	8441	0.04
14.550	9834	0.05
14.555	9041	0.05
14.560	9215	0.05
14.565	8991	0.05
14.570	8150	0.04
14.575	7449	0.04
14.580	9294	0.05
14.585	7182	0.04
14.590	7022	0.04
14.595	8257	0.04
14.600	7450	0.04
14.605	7336	0.04
14.610	7117	0.04
14.615	7139	0.04
14.620	7030	0.04
14.625	8112	0.04
14.630	7303	0.04
14.635	5971	0.03
14.640	7359	0.04
14.645	6363	0.03
14.650	7228	0.04
14.655	7026	0.04
14.660	8018	0.04
14.665	5981	0.03
14.670	7355	0.04
14.675	8016	0.04
14.680	5728	0.03
14.685	6329	0.03
14.690	6376	0.03
14.695	6143	0.03
14.700	6279	0.03
14.705	6010	0.03
14.710	5847	0.03
14.715	5953	0.03
14.720	8311	0.04
14.725	7362	0.04
14.730	7243	0.04
14.735	7128	0.04
14.740	8010	0.04
14.745	8034	0.04
14.750	8970	0.05
14.755	7856	0.04
14.760	7649	0.04
14.765	8742	0.04
14.770	8546	0.04
14.775	6397	0.03
14.780	9212	0.05
14.785	13474	0.07
14.790	21946	0.11
14.795	29594	0.15
14.800	37288	0.19
14.805	43035	0.22
14.810	43491	0.22
14.815	43327	0.22
14.820	40510	0.21
14.825	36958	0.19
14.830	36484	0.19
14.835	31576	0.16
14.840	29594	0.15
14.845	28263	0.14
14.850	25552	0.13
14.855	25289	0.13
14.860	22899	0.12
14.865	20521	0.11
14.870	19112	0.10
14.875	16245	0.08
14.880	17043	0.09
14.885	15720	0.08
14.890	15821	0.08
14.895	13373	0.07
14.900	13299	0.07
14.905	14874	0.08
14.910	12340	0.06
14.915	12155	0.06
14.920	12943	0.07
14.925	12199	0.06
14.930	12284	0.06
14.935	9197	0.05
14.940	9121	0.05
14.945	10297	0.05
14.950	10665	0.05
14.955	10021	0.05
14.960	8901	0.05
14.965	9872	0.05
14.970	8732	0.04
14.975	8422	0.04
14.980	10574	0.05
14.985	12270	0.06
14.990	23871	0.12
14.995	42165	0.22
15.000	66136	0.34
15.005	85679	0.44
15.010	80755	0.41
15.015	60523	0.31
15.020	33926	0.17
15.025	19322	0.10
15.030	12677	0.06
15.035	7841	0.04
15.040	7728	0.04
15.045	7266	0.04
15.050	7186	0.04
15.055	7315	0.04
15.060	7254	0.04
15.065	6938	0.04
15.070	5555	0.03
15.075	6764	0.03
15.080	6920	0.04
15.085	5831	0.03
15.090	5483	0.03
15.095	5335	0.03
15.100	5774	0.03
15.105	6706	0.03
15.110	7137	0.04
15.115	7089	0.04
15.120	7222	0.04
15.125	5949	0.03
15.130	7128	0.04
15.135	7038	0.04
15.140	7372	0.04
15.145	6052	0.03
15.150	5748	0.03
15.155	6045	0.03
15.160	5449	0.03
15.165	5702	0.03
15.170	5474	0.03
15.175	6332	0.03
15.180	5590	0.03
15.185	6734	0.03
15.190	5448	0.03
15.195	6524	0.03
15.200	4483	0.02
15.205	5917	0.03
15.210	5417	0.03
15.215	5539	0.03
15.220	5658	0.03
15.225	5629	0.03
15.230	5693	0.03
15.235	5844	0.03
15.240	6700	0.03
15.245	5411	0.03
15.250	4672	0.02
15.255	6172	0.03
15.260	5297	0.03
15.265	5561	0.03
15.270	6375	0.03
15.275	5825	0.03
15.280	5790	0.03
15.285	5529	0.03
15.290	4036	0.02
15.295	5422	0.03
15.300	5799	0.03
15.305	5676	0.03
15.310	5758	0.03
15.315	5436	0.03
15.320	4335	0.02
15.325	4573	0.02
15.330	5415	0.03
15.335	6057	0.03
15.340	5581	0.03
15.345	5363	0.03
15.350	5621	0.03
15.355	4705	0.02
15.360	5584	0.03
15.365	4335	0.02
15.370	4900	0.03
15.375	5608	0.03
15.380	5715	0.03
15.385	4638	0.02
15.390	5498	0.03
15.395	5588	0.03
15.400	5575	0.03
15.405	5629	0.03
15.410	5452	0.03
15.415	4345	0.02
15.420	5634	0.03
15.425	5745	0.03
15.430	4631	0.02
15.435	4579	0.02
15.440	5364	0.03
15.445	5560	0.03
15.450	5248	0.03
15.455	5646	0.03
15.460	5638	0.03
15.465	6122	0.03
15.470	7228	0.04
15.475	8634	0.04
15.480	7644	0.04
15.485	7347	0.04
15.490	6012	0.03
15.495	6144	0.03
15.500	6195	0.03
15.505	4735	0.02
15.510	5752	0.03
15.515	5590	0.03
15.520	5849	0.03
15.525	5503	0.03
15.530	5376	0.03
15.535	5703	0.03
15.540	5325	0.03
15.545	4658	0.02
15.550	5541	0.03
15.555	5557	0.03
15.560	3082	0.02
15.565	5218	0.03
15.570	5569	0.03
15.575	4257	0.02
15.580	5483	0.03
15.585	4616	0.02
15.590	5275	0.03
15.595	5621	0.03
15.600	5851	0.03
15.605	5571	0.03
15.610	5786	0.03
15.615	4457	0.02
15.620	4735	0.02
15.625	4609	0.02
15.630	4316	0.02
15.635	4321	0.02
15.640	5405	0.03
15.645	4161	0.02
15.650	4460	0.02
15.655	4523	0.02
15.660	5398	0.03
15.665	5461	0.03
15.670	4337	0.02
15.675	5551	0.03
15.680	5668	0.03
15.685	5574	0.03
15.690	4564	0.02
15.695	4332	0.02
15.700	5636	0.03
15.705	4661	0.02
15.710	5447	0.03
15.715	5630	0.03
15.720	5718	0.03
15.725	5480	0.03
15.730	5670	0.03
15.735	5583	0.03
15.740	5213	0.03
15.745	5712	0.03
15.750	5824	0.03
15.755	5538	0.03
15.760	5541	0.03
15.765	5708	0.03
15.770	5936	0.03
15.775	5848	0.03
15.780	5373	0.03
15.785	5178	0.03
15.790	3315	0.02
15.795	5467	0.03
15.800	4463	0.02
15.805	5743	0.03
15.810	5544	0.03
15.815	5592	0.03
15.820	5191	0.03
15.825	4239	0.02
15.830	5171	0.03
15.835	5483	0.03
15.840	3296	0.02
15.845	5951	0.03
15.850	4383	0.02
15.855	5341	0.03
15.860	5612	0.03
15.865	5632	0.03
15.870	5730	0.03
15.875	6103	0.03
15.880	5617	0.03
15.885	4541	0.02
15.890	5476	0.03
15.895	5325	0.03
15.900	5668	0.03
15.905	5828	0.03
15.910	4416	0.02
15.915	4431	0.02
15.920	5367	0.03
15.925	4516	0.02
15.930	5194	0.03
15.935	4352	0.02
15.940	4441	0.02
15.945	5692	0.03
15.950	5470	0.03
15.955	5730	0.03
15.960	8010	0.04
15.965	12790	0.07
15.970	21649	0.11
15.975	33951	0.17
15.980	52244	0.27
15.985	63949	0.33
15.990	66480	0.34
15.995	59134	0.30
16.000	42925	0.22
16.005	26841	0.14
16.010	17597	0.09
16.015	11213	0.06
16.020	9466	0.05
16.025	6366	0.03
16.030	5828	0.03
16.035	5743	0.03
16.040	4359	0.02
16.045	5398	0.03
16.050	4604	0.02
16.055	5608	0.03
16.060	4395	0.02
16.065	4583	0.02
16.070	4359	0.02
16.075	5635	0.03
16.080	3492	0.02
16.085	5793	0.03
16.090	4680	0.02
16.095	5875	0.03
16.100	5862	0.03
16.105	4215	0.02
16.110	4419	0.02
16.115	5220	0.03
16.120	5521	0.03
16.125	4126	0.02
16.130	3229	0.02
16.135	4147	0.02
16.140	5483	0.03
16.145	5252	0.03
16.150	4339	0.02
16.155	4713	0.02
16.160	5629	0.03
16.165	5737	0.03
16.170	5844	0.03
16.175	5705	0.03
16.180	5577	0.03
16.185	5672	0.03
16.190	5575	0.03
16.195	5637	0.03
16.200	5912	0.03
16.205	5846	0.03
16.210	5502	0.03
16.215	6569	0.03
16.220	7896	0.04
16.225	8671	0.04
16.230	9533	0.05
16.235	11970	0.06
16.240	12875	0.07
16.245	12741	0.07
16.250	12068	0.06
16.255	10263	0.05
16.260	9060	0.05
16.265	7119	0.04
16.270	7574	0.04
16.275	5916	0.03
16.280	4300	0.02
16.285	5801	0.03
16.290	5559	0.03
16.295	5551	0.03
16.300	5461	0.03
16.305	5756	0.03
16.310	5493	0.03
16.315	5899	0.03
16.320	7404	0.04
16.325	5715	0.03
16.330	5824	0.03
16.335	5709	0.03
16.340	5944	0.03
16.345	5949	0.03
16.350	5620	0.03
16.355	5944	0.03
16.360	5672	0.03
16.365	4479	0.02
16.370	5845	0.03
16.375	5576	0.03
16.380	5386	0.03
16.385	5801	0.03
16.390	4430	0.02
16.395	5659	0.03
16.400	5994	0.03
16.405	5724	0.03
16.410	5707	0.03
16.415	6460	0.03
16.420	7295	0.04
16.425	7101	0.04
16.430	7237	0.04
16.435	5964	0.03
16.440	5648	0.03
16.445	7086	0.04
16.450	5701	0.03
16.455	5655	0.03
16.460	5427	0.03
16.465	5467	0.03
16.470	5713	0.03
16.475	5360	0.03
16.480	3193	0.02
16.485	5312	0.03
16.490	5325	0.03
16.495	3203	0.02
16.500	4500	0.02
16.505	4602	0.02
16.510	4347	0.02
16.515	4508	0.02
16.520	4377	0.02
16.525	4514	0.02
16.530	5046	0.03
16.535	4391	0.02
16.540	5310	0.03
16.545	4283	0.02
16.550	5669	0.03
16.555	4444	0.02
16.560	4625	0.02
16.565	4460	0.02
16.570	4207	0.02
16.575	5989	0.03
16.580	3180	0.02
16.585	5330	0.03
16.590	5286	0.03
16.595	4155	0.02
16.600	5325	0.03
16.605	4465	0.02
16.610	4455	0.02
16.615	3168	0.02
16.620	5438	0.03
16.625	4513	0.02
16.630	3554	0.02
16.635	3295	0.02
16.640	5859	0.03
16.645	4926	0.03
16.650	6148	0.03
16.655	6137	0.03
16.660	7288	0.04
16.665	7327	0.04
16.670	3835	0.02
16.675	4894	0.03
16.680	5901	0.03
16.685	4491	0.02
16.690	3230	0.02
16.695	5695	0.03
16.700	4435	0.02
16.705	4443	0.02
16.710	3134	0.02
16.715	5297	0.03
16.720	3421	0.02
16.725	4681	0.02
16.730	5267	0.03
16.735	3463	0.02
16.740	4600	0.02
16.745	5502	0.03
16.750	4440	0.02
16.755	3323	0.02
16.760	3343	0.02
16.765	5641	0.03
16.770	4458	0.02
16.775	4455	0.02
16.780	4540	0.02
16.785	4325	0.02
16.790	4389	0.02
16.795	5507	0.03
16.800	5572	0.03
16.805	4902	0.03
16.810	5255	0.03
16.815	4497	0.02
16.820	4520	0.02
16.825	4437	0.02
16.830	4941	0.03
16.835	4742	0.02
16.840	5521	0.03
16.845	4958	0.03
16.850	4282	0.02
16.855	3491	0.02
16.860	4630	0.02
16.865	4333	0.02
16.870	4197	0.02
16.875	4531	0.02
16.880	3299	0.02
16.885	3498	0.02
16.890	3279	0.02
16.895	5148	0.03
16.900	4489	0.02
16.905	3398	0.02
16.910	3349	0.02
16.915	4491	0.02
16.920	4496	0.02
16.925	4610	0.02
16.930	5448	0.03
16.935	5808	0.03
16.940	5785	0.03
16.945	5825	0.03
16.950	5476	0.03
16.955	5545	0.03
16.960	5716	0.03
16.965	5697	0.03
16.970	5624	0.03
16.975	5979	0.03
16.980	3305	0.02
16.985	4465	0.02
16.990	5591	0.03
16.995	5621	0.03
17.000	5349	0.03
17.005	4291	0.02
17.010	5357	0.03
17.015	8307	0.04
17.020	9029	0.05
17.025	9239	0.05
17.030	9994	0.05
17.035	10356	0.05
17.040	10173	0.05
17.045	7839	0.04
17.050	7244	0.04
17.055	6916	0.04
17.060	3320	0.02
17.065	5787	0.03
17.070	4304	0.02
17.075	4246	0.02
17.080	4288	0.02
17.085	5396	0.03
17.090	4666	0.02
17.095	3514	0.02
17.100	4856	0.02
17.105	4201	0.02
17.110	5836	0.03
17.115	4351	0.02
17.120	5645	0.03
17.125	4034	0.02
17.130	4200	0.02
17.135	4426	0.02
17.140	4309	0.02
17.145	4299	0.02
17.150	5478	0.03
17.155	4440	0.02
17.160	4280	0.02
17.165	5436	0.03
17.170	4511	0.02
17.175	4212	0.02
17.180	4784	0.02
17.185	3859	0.02
17.190	4140	0.02
17.195	11382	0.06
17.200	17043	0.09
17.205	20850	0.11
17.210	27999	0.14
17.215	38811	0.20
17.220	45686	0.23
17.225	51053	0.26
17.230	48441	0.25
17.235	34798	0.18
17.240	28877	0.15
17.245	20933	0.11
17.250	15583	0.08
17.255	10530	0.05
17.260	8201	0.04
17.265	5815	0.03
17.270	5168	0.03
17.275	5065	0.03
17.280	6827	0.03
17.285	7582	0.04
17.290	6981	0.04
17.295	6984	0.04
17.300	6129	0.03
17.305	5759	0.03
17.310	5592	0.03
17.315	6357	0.03
17.320	6483	0.03
17.325	5109	0.03
17.330	5221	0.03
17.335	5110	0.03
17.340	4404	0.02
17.345	4728	0.02
17.350	4826	0.02
17.355	3269	0.02
17.360	5225	0.03
17.365	4540	0.02
17.370	5216	0.03
17.375	4422	0.02
17.380	5224	0.03
17.385	4572	0.02
17.390	4378	0.02
17.395	3227	0.02
17.400	3333	0.02
17.405	5560	0.03
17.410	4447	0.02
17.415	3315	0.02
17.420	3283	0.02
17.425	2997	0.02
17.430	3389	0.02
17.435	4138	0.02
17.440	4444	0.02
17.445	4648	0.02
17.450	5359	0.03
17.455	4556	0.02
17.460	3523	0.02
17.465	4306	0.02
17.470	4891	0.03
17.475	4635	0.02
17.480	4326	0.02
17.485	4371	0.02
17.490	4655	0.02
17.495	4384	0.02
17.500	4339	0.02
17.505	4684	0.02
17.510	4654	0.02
17.515	4285	0.02
17.520	4329	0.02
17.525	4659	0.02
17.530	4249	0.02
17.535	4648	0.02
17.540	5579	0.03
17.545	4489	0.02
17.550	4090	0.02
17.555	4555	0.02
17.560	4430	0.02
17.565	4358	0.02
17.570	4702	0.02
17.575	4443	0.02
17.580	4660	0.02
17.585	4607	0.02
17.590	4673	0.02
17.595	4777	0.02
17.600	4684	0.02
17.605	4387	0.02
17.610	3287	0.02
17.615	4328	0.02
17.620	4353	0.02
17.625	4232	0.02
17.630	4744	0.02
17.635	4494	0.02
17.640	4711	0.02
17.645	4567	0.02
17.650	4347	0.02
17.655	4521	0.02
17.660	5876	0.03
17.665	4680	0.02
17.670	4275	0.02
17.675	4421	0.02
17.680	4371	0.02
17.685	4356	0.02
17.690	4614	0.02
17.695	4141	0.02
17.700	4592	0.02
17.705	4553	0.02
17.710	4295	0.02
17.715	4487	0.02
17.720	4790	0.02
17.725	4224	0.02
17.730	4750	0.02
17.735	4747	0.02
17.740	4895	0.03
17.745	4789	0.02
17.750	4907	0.03
17.755	5102	0.03
17.760	4560	0.02
17.765	4987	0.03
17.770	4949	0.03
17.775	4852	0.02
17.780	4728	0.02
17.785	5063	0.03
17.790	5110	0.03
17.795	5207	0.03
17.800	5185	0.03
17.805	6394	0.03
17.810	6239	0.03
17.815	5286	0.03
17.820	5154	0.03
17.825	6258	0.03
17.830	5298	0.03
17.835	5371	0.03
17.840	4864	0.02
17.845	5249	0.03
17.850	5297	0.03
17.855	5137	0.03
17.860	4928	0.03
17.865	5986	0.03
17.870	5553	0.03
17.875	5090	0.03
17.880	5179	0.03
17.885	4534	0.02
17.890	5007	0.03
17.895	5504	0.03
17.900	4684	0.02
17.905	4809	0.02
17.910	4834	0.02
17.915	4656	0.02
17.920	4585	0.02
17.925	4567	0.02
17.930	4684	0.02
17.935	4527	0.02
17.940	4248	0.02
17.945	4554	0.02
17.950	5153	0.03
17.955	5616	0.03
17.960	4488	0.02
17.965	4326	0.02
17.970	4446	0.02
17.975	4308	0.02
17.980	4178	0.02
17.985	4404	0.02
17.990	4005	0.02
17.995	4434	0.02
18.000	4590	0.02
18.005	3230	0.02
18.010	4765	0.02
18.015	4357	0.02
18.020	4483	0.02
18.025	4740	0.02
18.030	4657	0.02
18.035	4269	0.02
18.040	4510	0.02
18.045	4681	0.02
18.050	4700	0.02
18.055	3010	0.02
18.060	4644	0.02
18.065	4470	0.02
18.070	4465	0.02
18.075	4089	0.02
18.080	4470	0.02
18.085	4360	0.02
18.090	4232	0.02
18.095	4637	0.02
18.100	3285	0.02
18.105	4291	0.02
18.110	4485	0.02
18.115	4286	0.02
18.120	4244	0.02
18.125	4123	0.02
18.130	4307	0.02
18.135	4694	0.02
18.140	4337	0.02
18.145	4240	0.02
18.150	3436	0.02
18.155	4359	0.02
18.160	3147	0.02
18.165	3596	0.02
18.170	3249	0.02
18.175	4203	0.02
18.180	3133	0.02
18.185	3395	0.02
18.190	3551	0.02
18.195	3728	0.02
18.200	4893	0.03
18.205	4344	0.02
18.210	4758	0.02
18.215	4835	0.02
18.220	5141	0.03
18.225	5247	0.03
18.230	4948	0.03
18.235	3836	0.02
18.240	4387	0.02
18.245	5027	0.03
18.250	3566	0.02
18.255	4331	0.02
18.260	5500	0.03
18.265	3181	0.02
18.270	3135	0.02
18.275	3325	0.02
18.280	3184	0.02
18.285	3449	0.02
18.290	3253	0.02
18.295	4483	0.02
18.300	3277	0.02
18.305	3335	0.02
18.310	3583	0.02
18.315	3217	0.02
18.320	3618	0.02
18.325	4517	0.02
18.330	3378	0.02
18.335	3437	0.02
18.340	3260	0.02
18.345	3416	0.02
18.350	3346	0.02
18.355	4210	0.02
18.360	3299	0.02
18.365	3647	0.02
18.370	3230	0.02
18.375	3448	0.02
18.380	3284	0.02
18.385	2956	0.02
18.390	2784	0.01
18.395	3138	0.02
18.400	4408	0.02
18.405	3385	0.02
18.410	4474	0.02
18.415	3245	0.02
18.420	3603	0.02
18.425	3131	0.02
18.430	3114	0.02
18.435	3114	0.02
18.440	4252	0.02
18.445	3360	0.02
18.450	3215	0.02
18.455	3047	0.02
18.460	4286	0.02
18.465	3509	0.02
18.470	3277	0.02
18.475	4360	0.02
18.480	3311	0.02
18.485	3472	0.02
18.490	3280	0.02
18.495	4394	0.02
18.500	3365	0.02
18.505	3223	0.02
18.510	4229	0.02
18.515	3378	0.02
18.520	3397	0.02
18.525	3280	0.02
18.530	4063	0.02
18.535	3245	0.02
18.540	3615	0.02
18.545	3642	0.02
18.550	3292	0.02
18.555	3090	0.02
18.560	2915	0.01
18.565	3240	0.02
18.570	4190	0.02
18.575	4472	0.02
18.580	4559	0.02
18.585	4493	0.02
18.590	4196	0.02
18.595	4319	0.02
18.600	4364	0.02
18.605	4578	0.02
18.610	4088	0.02
18.615	4362	0.02
18.620	4146	0.02
18.625	5296	0.03
18.630	3442	0.02
18.635	4182	0.02
18.640	4515	0.02
18.645	3149	0.02
18.650	3216	0.02
18.655	3235	0.02
18.660	3617	0.02
18.665	4115	0.02
18.670	3426	0.02
18.675	4185	0.02
18.680	3448	0.02
18.685	4074	0.02
18.690	3421	0.02
18.695	2872	0.01
18.700	4542	0.02
18.705	4326	0.02
18.710	3224	0.02
18.715	3134	0.02
18.720	4276	0.02
18.725	3214	0.02
18.730	2949	0.02
18.735	3276	0.02
18.740	3057	0.02
18.745	3321	0.02
18.750	3280	0.02
18.755	3407	0.02
18.760	3202	0.02
18.765	3470	0.02
18.770	3578	0.02
18.775	4026	0.02
18.780	7840	0.04
18.785	8751	0.04
18.790	12927	0.07
18.795	13925	0.07
18.800	18852	0.10
18.805	26356	0.14
18.810	31291	0.16
18.815	33251	0.17
18.820	33079	0.17
18.825	31817	0.16
18.830	27991	0.14
18.835	24264	0.12
18.840	21045	0.11
18.845	16042	0.08
18.850	14173	0.07
18.855	10187	0.05
18.860	8952	0.05
18.865	4129	0.02
18.870	4905	0.03
18.875	3396	0.02
18.880	3793	0.02
18.885	3595	0.02
18.890	3566	0.02
18.895	3563	0.02
18.900	3475	0.02
18.905	3070	0.02
18.910	3576	0.02
18.915	3246	0.02
18.920	3250	0.02
18.925	3146	0.02
18.930	3384	0.02
18.935	3196	0.02
18.940	3255	0.02
18.945	3509	0.02
18.950	3597	0.02
18.955	3220	0.02
18.960	3490	0.02
18.965	3234	0.02
18.970	3047	0.02
18.975	3393	0.02
18.980	3373	0.02
18.985	3215	0.02
18.990	3198	0.02
18.995	3378	0.02
19.000	3200	0.02
19.005	3058	0.02
19.010	3436	0.02
19.015	3348	0.02
19.020	3528	0.02
19.025	3290	0.02
19.030	2899	0.01
19.035	3259	0.02
19.040	3219	0.02
19.045	3364	0.02
19.050	4239	0.02
19.055	3490	0.02
19.060	4375	0.02
19.065	3301	0.02
19.070	3110	0.02
19.075	3515	0.02
19.080	3160	0.02
19.085	3284	0.02
19.090	3314	0.02
19.095	3032	0.02
19.100	4552	0.02
19.105	2950	0.02
19.110	3393	0.02
19.115	3332	0.02
19.120	3338	0.02
19.125	3461	0.02
19.130	3100	0.02
19.135	3247	0.02
19.140	3144	0.02
19.145	3140	0.02
19.150	3457	0.02
19.155	3353	0.02
19.160	4075	0.02
19.165	3311	0.02
19.170	3413	0.02
19.175	4261	0.02
19.180	3435	0.02
19.185	3353	0.02
19.190	3113	0.02
19.195	3086	0.02
19.200	3312	0.02
19.205	3223	0.02
19.210	3281	0.02
19.215	3190	0.02
19.220	3033	0.02
19.225	3068	0.02
19.230	3277	0.02
19.235	3247	0.02
19.240	3080	0.02
19.245	3171	0.02
19.250	3390	0.02
19.255	3071	0.02
19.260	4288	0.02
19.265	3926	0.02
19.270	3443	0.02
19.275	4421	0.02
19.280	3262	0.02
19.285	2943	0.02
19.290	3348	0.02
19.295	4371	0.02
19.300	4182	0.02
19.305	4484	0.02
19.310	3265	0.02
19.315	4472	0.02
19.320	2959	0.02
19.325	3400	0.02
19.330	3388	0.02
19.335	4045	0.02
19.340	4356	0.02
19.345	4449	0.02
19.350	3283	0.02
19.355	4613	0.02
19.360	3257	0.02
19.365	4274	0.02
19.370	4323	0.02
19.375	4142	0.02
19.380	3336	0.02
19.385	4084	0.02
19.390	4466	0.02
19.395	4402	0.02
19.400	3197	0.02
19.405	4775	0.02
19.410	4375	0.02
19.415	4371	0.02
19.420	3296	0.02
19.425	4239	0.02
19.430	3175	0.02
19.435	4163	0.02
19.440	3320	0.02
19.445	3395	0.02
19.450	3191	0.02
19.455	4456	0.02
19.460	4471	0.02
19.465	3192	0.02
19.470	3109	0.02
19.475	3057	0.02
19.480	4938	0.03
19.485	4128	0.02
19.490	4449	0.02
19.495	4397	0.02
19.500	3327	0.02
19.505	3479	0.02
19.510	5474	0.03
19.515	4509	0.02
19.520	4368	0.02
19.525	2917	0.01
19.530	3416	0.02
19.535	3658	0.02
19.540	4455	0.02
19.545	4329	0.02
19.550	3572	0.02
19.555	3081	0.02
19.560	3143	0.02
19.565	3066	0.02
19.570	3411	0.02
19.575	4263	0.02
19.580	3202	0.02
19.585	3299	0.02
19.590	3368	0.02
19.595	3016	0.02
19.600	3273	0.02
19.605	2981	0.02
19.610	3153	0.02
19.615	3272	0.02
19.620	3424	0.02
19.625	3376	0.02
19.630	2965	0.02
19.635	2949	0.02
19.640	3222	0.02
19.645	3377	0.02
19.650	3391	0.02
19.655	4591	0.02
19.660	3367	0.02
19.665	3101	0.02
19.670	3115	0.02
19.675	3203	0.02
19.680	3182	0.02
19.685	3436	0.02
19.690	3170	0.02
19.695	3414	0.02
19.700	3300	0.02
19.705	3260	0.02
19.710	3133	0.02
19.715	3123	0.02
19.720	4406	0.02
19.725	3021	0.02
19.730	3037	0.02
19.735	3421	0.02
19.740	3342	0.02
19.745	2971	0.02
19.750	2899	0.01
19.755	2979	0.02
19.760	3288	0.02
19.765	3133	0.02
19.770	3182	0.02
19.775	3363	0.02
19.780	3242	0.02
19.785	3173	0.02
19.790	3084	0.02
19.795	3377	0.02
19.800	3411	0.02
19.805	3323	0.02
19.810	3032	0.02
19.815	3257	0.02
19.820	3339	0.02
19.825	3324	0.02
19.830	2892	0.01
19.835	3536	0.02
19.840	3012	0.02
19.845	3538	0.02
19.850	3105	0.02
19.855	3128	0.02
19.860	3304	0.02
19.865	3400	0.02
19.870	3466	0.02
19.875	2907	0.01
19.880	3076	0.02
19.885	2875	0.01
19.890	3141	0.02
19.895	3199	0.02
19.900	3313	0.02
19.905	3402	0.02
19.910	3106	0.02
19.915	3323	0.02
19.920	3019	0.02
19.925	3082	0.02
19.930	3313	0.02
19.935	3035	0.02
19.940	3124	0.02
19.945	3097	0.02
19.950	3127	0.02
19.955	3373	0.02
19.960	2936	0.02
19.965	3195	0.02
19.970	2997	0.02
19.975	3395	0.02
19.980	3031	0.02
19.985	3398	0.02
19.990	3417	0.02
19.995	3282	0.02
20.000	3122	0.02
20.005	4147	0.02
20.010	3275	0.02
20.015	3426	0.02
20.020	3191	0.02
20.025	4246	0.02
20.030	3086	0.02
20.035	3339	0.02
20.040	3156	0.02
20.045	2937	0.02
20.050	3085	0.02
20.055	3124	0.02
20.060	3314	0.02
20.065	3278	0.02
20.070	3001	0.02
20.075	3343	0.02
20.080	3031	0.02
20.085	3319	0.02
20.090	3142	0.02
20.095	3277	0.02
20.100	3122	0.02
20.105	3063	0.02
20.110	3376	0.02
20.115	3316	0.02
20.120	3017	0.02
20.125	3200	0.02
20.130	3217	0.02
20.135	3275	0.02
20.140	3304	0.02
20.145	3272	0.02
20.150	4367	0.02
20.155	4310	0.02
20.160	3165	0.02
20.165	4330	0.02
20.170	4151	0.02
20.175	4380	0.02
20.180	3258	0.02
20.185	5259	0.03
20.190	3448	0.02
20.195	3111	0.02
20.200	5395	0.03
20.205	3088	0.02
20.210	5591	0.03
20.215	3270	0.02
20.220	5167	0.03
20.225	3268	0.02
20.230	4530	0.02
20.235	4440	0.02
20.240	3157	0.02
20.245	3149	0.02
20.250	3290	0.02
20.255	3052	0.02
20.260	2968	0.02
20.265	3445	0.02
20.270	3450	0.02
20.275	4331	0.02
20.280	3058	0.02
20.285	3487	0.02
20.290	3311	0.02
20.295	3077	0.02
20.300	4412	0.02
20.305	3001	0.02
20.310	3165	0.02
20.315	3317	0.02
20.320	3868	0.02
20.325	3285	0.02
20.330	3600	0.02
20.335	3425	0.02
20.340	3657	0.02
20.345	3738	0.02
20.350	3641	0.02
20.355	4511	0.02
20.360	4511	0.02
20.365	3555	0.02
20.370	3308	0.02
20.375	3656	0.02
20.380	3498	0.02
20.385	3538	0.02
20.390	3592	0.02
20.395	3630	0.02
20.400	3328	0.02
20.405	3036	0.02
20.410	3326	0.02
20.415	4286	0.02
20.420	3258	0.02
20.425	3027	0.02
20.430	3134	0.02
20.435	3198	0.02
20.440	3202	0.02
20.445	3299	0.02
20.450	2960	0.02
20.455	3200	0.02
20.460	2967	0.02
20.465	3132	0.02
20.470	3361	0.02
20.475	3167	0.02
20.480	3185	0.02
20.485	3018	0.02
20.490	3112	0.02
20.495	3273	0.02
20.500	3438	0.02
20.505	2812	0.01
20.510	3312	0.02
20.515	3087	0.02
20.520	2976	0.02
20.525	2980	0.02
20.530	3394	0.02
20.535	3077	0.02
20.540	3288	0.02
20.545	3315	0.02
20.550	4209	0.02
20.555	3355	0.02
20.560	3144	0.02
20.565	3123	0.02
20.570	3281	0.02
20.575	3336	0.02
20.580	3033	0.02
20.585	3133	0.02
20.590	3185	0.02
20.595	3492	0.02
20.600	3220	0.02
20.605	3165	0.02
20.610	3032	0.02
20.615	2924	0.01
20.620	3345	0.02
20.625	3318	0.02
20.630	3027	0.02
20.635	3202	0.02
20.640	3291	0.02
20.645	3129	0.02
20.650	3620	0.02
20.655	3269	0.02
20.660	3329	0.02
20.665	4226	0.02
20.670	3376	0.02
20.675	3016	0.02
20.680	3247	0.02
20.685	3684	0.02
20.690	3176	0.02
20.695	3602	0.02
20.700	3281	0.02
20.705	3483	0.02
20.710	3250	0.02
20.715	3183	0.02
20.720	3038	0.02
20.725	3468	0.02
20.730	3592	0.02
20.735	3207	0.02
20.740	3242	0.02
20.745	3563	0.02
20.750	3358	0.02
20.755	3423	0.02
20.760	3411	0.02
20.765	3712	0.02
20.770	3361	0.02
20.775	3378	0.02
20.780	3366	0.02
20.785	3510	0.02
20.790	3717	0.02
20.795	3462	0.02
20.800	3533	0.02
20.805	3672	0.02
20.810	3513	0.02
20.815	3536	0.02
20.820	3418	0.02
20.825	3709	0.02
20.830	3595	0.02
20.835	3505	0.02
20.840	4049	0.02
20.845	4720	0.02
20.850	3547	0.02
20.855	5312	0.03
20.860	7089	0.04
20.865	8599	0.04
20.870	10643	0.05
20.875	12354	0.06
20.880	12635	0.06
20.885	15658	0.08
20.890	17855	0.09
20.895	19021	0.10
20.900	20088	0.10
20.905	20929	0.11
20.910	20726	0.11
20.915	20902	0.11
20.920	20295	0.10
20.925	19218	0.10
20.930	16839	0.09
20.935	16345	0.08
20.940	13615	0.07
20.945	12353	0.06
20.950	10327	0.05
20.955	8604	0.04
20.960	5581	0.03
20.965	4203	0.02
20.970	4103	0.02
20.975	4007	0.02
20.980	4041	0.02
20.985	3345	0.02
20.990	3377	0.02
20.995	3524	0.02
21.000	3474	0.02
21.005	3586	0.02
21.010	3372	0.02
21.015	3163	0.02
21.020	3202	0.02
21.025	3595	0.02
21.030	4559	0.02
21.035	3394	0.02
21.040	3468	0.02
21.045	3167	0.02
21.050	3356	0.02
21.055	3355	0.02
21.060	3277	0.02
21.065	3437	0.02
21.070	1823	0.01
21.075	3062	0.02
21.080	3306	0.02
21.085	3617	0.02
21.090	3262	0.02
21.095	3191	0.02
21.100	3490	0.02
21.105	3129	0.02
21.110	3310	0.02
21.115	3108	0.02
21.120	3495	0.02
21.125	3246	0.02
21.130	3250	0.02
21.135	3441	0.02
21.140	3417	0.02
21.145	3357	0.02
21.150	3331	0.02
21.155	3629	0.02
21.160	3215	0.02
21.165	2990	0.02
21.170	3256	0.02
21.175	3530	0.02
21.180	3506	0.02
21.185	3429	0.02
21.190	3303	0.02
21.195	3122	0.02
21.200	3230	0.02
21.205	3594	0.02
21.210	3441	0.02
21.215	3040	0.02
21.220	2899	0.01
21.225	3233	0.02
21.230	3307	0.02
21.235	3150	0.02
21.240	2993	0.02
21.245	3282	0.02
21.250	3170	0.02
21.255	3549	0.02
21.260	3186	0.02
21.265	3377	0.02
21.270	3308	0.02
21.275	3259	0.02
21.280	3180	0.02
21.285	3436	0.02
21.290	3331	0.02
21.295	3328	0.02
21.300	3455	0.02
21.305	3490	0.02
21.310	3428	0.02
21.315	3360	0.02
21.320	3497	0.02
21.325	3080	0.02
21.330	2924	0.01
21.335	2973	0.02
21.340	2964	0.02
21.345	3593	0.02
21.350	3261	0.02
21.355	3122	0.02
21.360	3329	0.02
21.365	3048	0.02
21.370	2898	0.01
21.375	3152	0.02
21.380	3229	0.02
21.385	3276	0.02
21.390	3130	0.02
21.395	3184	0.02
21.400	3439	0.02
21.405	3254	0.02
21.410	3202	0.02
21.415	3329	0.02
21.420	3176	0.02
21.425	3433	0.02
21.430	3122	0.02
21.435	3215	0.02
21.440	3106	0.02
21.445	3043	0.02
21.450	3216	0.02
21.455	3588	0.02
21.460	3296	0.02
21.465	3333	0.02
21.470	3198	0.02
21.475	3056	0.02
21.480	3291	0.02
21.485	3170	0.02
21.490	3439	0.02
21.495	3120	0.02
21.500	3121	0.02
21.505	3566	0.02
21.510	3034	0.02
21.515	2819	0.01
21.520	3315	0.02
21.525	3354	0.02
21.530	3129	0.02
21.535	3289	0.02
21.540	3334	0.02
21.545	3420	0.02
21.550	3544	0.02
21.555	4110	0.02
21.560	3486	0.02
21.565	3184	0.02
21.570	3349	0.02
21.575	4352	0.02
21.580	3416	0.02
21.585	3333	0.02
21.590	4427	0.02
21.595	3267	0.02
21.600	3161	0.02
21.605	3129	0.02
21.610	3245	0.02
21.615	3046	0.02
21.620	3808	0.02
21.625	3302	0.02
21.630	2899	0.01
21.635	3083	0.02
21.640	2949	0.02
21.645	3232	0.02
21.650	3292	0.02
21.655	3099	0.02
21.660	3333	0.02
21.665	3355	0.02
21.670	3198	0.02
21.675	3323	0.02
21.680	3079	0.02
21.685	3526	0.02
21.690	3200	0.02
21.695	2925	0.01
21.700	2934	0.02
21.705	3620	0.02
21.710	3337	0.02
21.715	3269	0.02
21.720	3236	0.02
21.725	3158	0.02
21.730	3362	0.02
21.735	3362	0.02
21.740	3048	0.02
21.745	3209	0.02
21.750	3319	0.02
21.755	3030	0.02
21.760	4176	0.02
21.765	3114	0.02
21.770	3077	0.02
21.775	3158	0.02
21.780	3026	0.02
21.785	3438	0.02
21.790	3218	0.02
21.795	3225	0.02
21.800	3045	0.02
21.805	3236	0.02
21.810	3301	0.02
21.815	3171	0.02
21.820	3333	0.02
21.825	2714	0.01
21.830	3356	0.02
21.835	3344	0.02
21.840	3396	0.02
21.845	3284	0.02
21.850	3452	0.02
21.855	3489	0.02
21.860	3310	0.02
21.865	3442	0.02
21.870	3422	0.02
21.875	3309	0.02
21.880	3066	0.02
21.885	2926	0.01
21.890	3372	0.02
21.895	3031	0.02
21.900	3407	0.02
21.905	3288	0.02
21.910	3361	0.02
21.915	2975	0.02
21.920	3272	0.02
21.925	3327	0.02
21.930	3240	0.02
21.935	3030	0.02
21.940	3146	0.02
21.945	3314	0.02
21.950	3103	0.02
21.955	3197	0.02
21.960	3423	0.02
21.965	3299	0.02
21.970	2960	0.02
21.975	3272	0.02
21.980	3540	0.02
21.985	3135	0.02
21.990	3431	0.02
21.995	3397	0.02
22.000	2986	0.02
22.005	3234	0.02
22.010	3354	0.02
22.015	3306	0.02
22.020	3200	0.02
22.025	2931	0.02
22.030	3306	0.02
22.035	2972	0.02
22.040	3023	0.02
22.045	3262	0.02
22.050	3164	0.02
22.055	3188	0.02
22.060	3389	0.02
22.065	3169	0.02
22.070	2849	0.01
22.075	3295	0.02
22.080	3344	0.02
22.085	3010	0.02
22.090	3321	0.02
22.095	3244	0.02
22.100	3206	0.02
22.105	3395	0.02
22.110	3147	0.02
22.115	3182	0.02
22.120	3280	0.02
22.125	2979	0.02
22.130	3100	0.02
22.135	3296	0.02
22.140	3136	0.02
22.145	3173	0.02
22.150	3371	0.02
22.155	3004	0.02
22.160	2872	0.01
22.165	3119	0.02
22.170	3301	0.02
22.175	3370	0.02
22.180	3420	0.02
22.185	3125	0.02
22.190	3005	0.02
22.195	3389	0.02
22.200	3040	0.02
22.205	3142	0.02
22.210	3389	0.02
22.215	3065	0.02
22.220	2991	0.02
22.225	3724	0.02
22.230	3205	0.02
22.235	3289	0.02
22.240	3015	0.02
22.245	3185	0.02
22.250	3311	0.02
22.255	3494	0.02
22.260	3328	0.02
22.265	3023	0.02
22.270	3166	0.02
22.275	2949	0.02
22.280	3257	0.02
22.285	3381	0.02
22.290	3224	0.02
22.295	3262	0.02
22.300	2932	0.02
22.305	3124	0.02
22.310	3187	0.02
22.315	3188	0.02
22.320	3294	0.02
22.325	3068	0.02
22.330	3356	0.02
22.335	3118	0.02
22.340	3254	0.02
22.345	3326	0.02
22.350	3246	0.02
22.355	3216	0.02
22.360	3143	0.02
22.365	3165	0.02
22.370	3384	0.02
22.375	2960	0.02
22.380	2912	0.01
22.385	3078	0.02
22.390	3215	0.02
22.395	3214	0.02
22.400	3045	0.02
22.405	2863	0.01
22.410	3484	0.02
22.415	2689	0.01
22.420	3303	0.02
22.425	3133	0.02
22.430	3299	0.02
22.435	3116	0.02
22.440	3361	0.02
22.445	3168	0.02
22.450	3485	0.02
22.455	2996	0.02
22.460	3477	0.02
22.465	3564	0.02
22.470	3177	0.02
22.475	3298	0.02
22.480	3482	0.02
22.485	3292	0.02
22.490	2964	0.02
22.495	3615	0.02
22.500	3125	0.02
22.505	3175	0.02
22.510	3299	0.02
22.515	3144	0.02
22.520	3068	0.02
22.525	3153	0.02
22.530	3532	0.02
22.535	3217	0.02
22.540	3225	0.02
22.545	3085	0.02
22.550	3442	0.02
22.555	3463	0.02
22.560	3127	0.02
22.565	3241	0.02
22.570	2948	0.02
22.575	3195	0.02
22.580	3453	0.02
22.585	3597	0.02
22.590	3152	0.02
22.595	3186	0.02
22.600	3145	0.02
22.605	3272	0.02
22.610	3273	0.02
22.615	2962	0.02
22.620	3372	0.02
22.625	2961	0.02
22.630	3038	0.02
22.635	3229	0.02
22.640	3272	0.02
22.645	3202	0.02
22.650	3420	0.02
22.655	3176	0.02
22.660	2989	0.02
22.665	3254	0.02
22.670	3329	0.02
22.675	3395	0.02
22.680	3444	0.02
22.685	3343	0.02
22.690	3517	0.02
22.695	3242	0.02
22.700	3112	0.02
22.705	3259	0.02
22.710	2970	0.02
22.715	3534	0.02
22.720	3126	0.02
22.725	3199	0.02
22.730	2939	0.02
22.735	3171	0.02
22.740	3358	0.02
22.745	3280	0.02
22.750	3268	0.02
22.755	3294	0.02
22.760	3128	0.02
22.765	3059	0.02
22.770	3399	0.02
22.775	3275	0.02
22.780	2883	0.01
22.785	3171	0.02
22.790	3477	0.02
22.795	3077	0.02
22.800	2943	0.02
22.805	3291	0.02
22.810	3523	0.02
22.815	3550	0.02
22.820	3467	0.02
22.825	3061	0.02
22.830	3045	0.02
22.835	3228	0.02
22.840	3349	0.02
22.845	3411	0.02
22.850	3423	0.02
22.855	3265	0.02
22.860	3212	0.02
22.865	3149	0.02
22.870	3109	0.02
22.875	2926	0.01
22.880	3185	0.02
22.885	3019	0.02
22.890	3225	0.02
22.895	3444	0.02
22.900	2974	0.02
22.905	3279	0.02
22.910	3467	0.02
22.915	3190	0.02
22.920	3182	0.02
22.925	3188	0.02
22.930	3041	0.02
22.935	3118	0.02
22.940	3495	0.02
22.945	2877	0.01
22.950	3302	0.02
22.955	3197	0.02
22.960	3125	0.02
22.965	3231	0.02
22.970	3223	0.02
22.975	3502	0.02
22.980	3397	0.02
22.985	3150	0.02
22.990	3447	0.02
22.995	3065	0.02
23.000	3459	0.02
23.005	3127	0.02
23.010	3386	0.02
23.015	3314	0.02
23.020	3181	0.02
23.025	2869	0.01
23.030	3252	0.02
23.035	2827	0.01
23.040	3255	0.02
23.045	3209	0.02
23.050	2955	0.02
23.055	2916	0.01
23.060	3070	0.02
23.065	3147	0.02
23.070	3349	0.02
23.075	3398	0.02
23.080	3130	0.02
23.085	2933	0.02
23.090	3026	0.02
23.095	3214	0.02
23.100	2908	0.01
23.105	3472	0.02
23.110	3404	0.02
23.115	2909	0.01
23.120	3003	0.02
23.125	2947	0.02
23.130	3333	0.02
23.135	2928	0.02
23.140	3162	0.02
23.145	3251	0.02
23.150	2969	0.02
23.155	3137	0.02
23.160	3017	0.02
23.165	3311	0.02
23.170	3324	0.02
23.175	3225	0.02
23.180	3224	0.02
23.185	3477	0.02
23.190	3088	0.02
23.195	3227	0.02
23.200	3246	0.02
23.205	3419	0.02
23.210	3485	0.02
23.215	3146	0.02
23.220	3232	0.02
23.225	3646	0.02
23.230	3242	0.02
23.235	3317	0.02
23.240	2894	0.01
23.245	3602	0.02
23.250	3594	0.02
23.255	3640	0.02
23.260	3433	0.02
23.265	3675	0.02
23.270	3504	0.02
23.275	3574	0.02
23.280	3479	0.02
23.285	3451	0.02
23.290	3761	0.02
23.295	3653	0.02
23.300	3595	0.02
23.305	3817	0.02
23.310	3030	0.02
23.315	3077	0.02
23.320	3425	0.02
23.325	3136	0.02
23.330	3436	0.02
23.335	2964	0.02
23.340	3251	0.02
23.345	3216	0.02
23.350	3467	0.02
23.355	3181	0.02
23.360	3157	0.02
23.365	3369	0.02
23.370	3532	0.02
23.375	3081	0.02
23.380	3440	0.02
23.385	3185	0.02
23.390	2975	0.02
23.395	3136	0.02
23.400	3169	0.02
23.405	3290	0.02
23.410	2878	0.01
23.415	3273	0.02
23.420	3225	0.02
23.425	3131	0.02
23.430	3399	0.02
23.435	3501	0.02
23.440	3471	0.02
23.445	3150	0.02
23.450	3085	0.02
23.455	2990	0.02
23.460	3018	0.02
23.465	3149	0.02
23.470	3119	0.02
23.475	2934	0.02
23.480	3244	0.02
23.485	2939	0.02
23.490	3542	0.02
23.495	2889	0.01
23.500	2959	0.02
23.505	3463	0.02
23.510	3374	0.02
23.515	3217	0.02
23.520	3182	0.02
23.525	3120	0.02
23.530	3480	0.02
23.535	3181	0.02
23.540	3293	0.02
23.545	3359	0.02
23.550	2896	0.01
23.555	3629	0.02
23.560	3305	0.02
23.565	3312	0.02
23.570	2862	0.01
23.575	2927	0.01
23.580	3388	0.02
23.585	3570	0.02
23.590	3186	0.02
23.595	3259	0.02
23.600	3506	0.02
23.605	3375	0.02
23.610	3734	0.02
23.615	5727	0.03
23.620	6114	0.03
23.625	6833	0.04
23.630	7103	0.04
23.635	7395	0.04
23.640	10353	0.05
23.645	10209	0.05
23.650	11827	0.06
23.655	11705	0.06
23.660	11920	0.06
23.665	12682	0.06
23.670	13736	0.07
23.675	13806	0.07
23.680	14815	0.08
23.685	13560	0.07
23.690	14147	0.07
23.695	12891	0.07
23.700	12915	0.07
23.705	12380	0.06
23.710	11464	0.06
23.715	10344	0.05
23.720	10036	0.05
23.725	8657	0.04
23.730	8257	0.04
23.735	6834	0.04
23.740	6814	0.03
23.745	4428	0.02
23.750	4925	0.03
23.755	7040	0.04
23.760	3573	0.02
23.765	3984	0.02
23.770	3549	0.02
23.775	5003	0.03
23.780	3637	0.02
23.785	3500	0.02
23.790	3470	0.02
23.795	3239	0.02
23.800	3046	0.02
23.805	3300	0.02
23.810	3326	0.02
23.815	3337	0.02
23.820	3202	0.02
23.825	3312	0.02
23.830	3528	0.02
23.835	3465	0.02
23.840	3324	0.02
23.845	3496	0.02
23.850	3181	0.02
23.855	2894	0.01
23.860	3145	0.02
23.865	3026	0.02
23.870	3317	0.02
23.875	2927	0.01
23.880	2898	0.01
23.885	3132	0.02
23.890	3277	0.02
23.895	3045	0.02
23.900	3418	0.02
23.905	3522	0.02
23.910	3344	0.02
23.915	3094	0.02
23.920	3554	0.02
23.925	3178	0.02
23.930	3038	0.02
23.935	3185	0.02
23.940	2955	0.02
23.945	3519	0.02
23.950	2970	0.02
23.955	3116	0.02
23.960	3515	0.02
23.965	3309	0.02
23.970	3059	0.02
23.975	3453	0.02
23.980	3028	0.02
23.985	2906	0.01
23.990	3499	0.02
23.995	3158	0.02
24.000	3458	0.02
24.005	3354	0.02
24.010	2920	0.01
24.015	3048	0.02
24.020	3392	0.02
24.025	3149	0.02
24.030	3387	0.02
24.035	2974	0.02
24.040	3101	0.02
24.045	3002	0.02
24.050	3120	0.02
24.055	3421	0.02
24.060	3397	0.02
24.065	3502	0.02
24.070	3371	0.02
24.075	3461	0.02
24.080	3133	0.02
24.085	3217	0.02
24.090	3004	0.02
24.095	2948	0.02
24.100	3117	0.02
24.105	3131	0.02
24.110	3300	0.02
24.115	3065	0.02
24.120	3348	0.02
24.125	3225	0.02
24.130	3269	0.02
24.135	3146	0.02
24.140	3267	0.02
24.145	3451	0.02
24.150	3230	0.02
24.155	3228	0.02
24.160	3328	0.02
24.165	3105	0.02
24.170	3333	0.02
24.175	3020	0.02
24.180	3313	0.02
24.185	3211	0.02
24.190	3201	0.02
24.195	3151	0.02
24.200	3463	0.02
24.205	3184	0.02
24.210	2938	0.02
24.215	3131	0.02
24.220	3151	0.02
24.225	3283	0.02
24.230	3404	0.02
24.235	3164	0.02
24.240	3453	0.02
24.245	3320	0.02
24.250	2982	0.02
24.255	3571	0.02
24.260	3166	0.02
24.265	3398	0.02
24.270	3081	0.02
24.275	3499	0.02
24.280	3104	0.02
24.285	3001	0.02
24.290	3261	0.02
24.295	3068	0.02
24.300	3102	0.02
24.305	2909	0.01
24.310	3582	0.02
24.315	3363	0.02
24.320	3038	0.02
24.325	3277	0.02
24.330	2976	0.02
24.335	3149	0.02
24.340	3088	0.02
24.345	3049	0.02
24.350	3349	0.02
24.355	3171	0.02
24.360	3007	0.02
24.365	3492	0.02
24.370	3473	0.02
24.375	3310	0.02
24.380	3356	0.02
24.385	3373	0.02
24.390	3117	0.02
24.395	3207	0.02
24.400	3246	0.02
24.405	3183	0.02
24.410	3486	0.02
24.415	3630	0.02
24.420	3373	0.02
24.425	3103	0.02
24.430	3266	0.02
24.435	3238	0.02
24.440	3774	0.02
24.445	2985	0.02
24.450	3123	0.02
24.455	3067	0.02
24.460	3086	0.02
24.465	3199	0.02
24.470	3037	0.02
24.475	3175	0.02
24.480	3019	0.02
24.485	3325	0.02
24.490	3289	0.02
24.495	3196	0.02
24.500	3311	0.02
24.505	3049	0.02
24.510	2938	0.02
24.515	3049	0.02
24.520	3043	0.02
24.525	3240	0.02
24.530	3195	0.02
24.535	3145	0.02
24.540	3063	0.02
24.545	3226	0.02
24.550	3682	0.02
24.555	3095	0.02
24.560	3241	0.02
24.565	3397	0.02
24.570	3036	0.02
24.575	3206	0.02
24.580	3170	0.02
24.585	3366	0.02
24.590	3418	0.02
24.595	3064	0.02
24.600	3304	0.02
24.605	3349	0.02
24.610	2852	0.01
24.615	3266	0.02
24.620	3289	0.02
24.625	3250	0.02
24.630	3090	0.02
24.635	3147	0.02
24.640	3252	0.02
24.645	3275	0.02
24.650	3103	0.02
24.655	3283	0.02
24.660	3175	0.02
24.665	3184	0.02
24.670	3289	0.02
24.675	3189	0.02
24.680	3411	0.02
24.685	3294	0.02
24.690	3407	0.02
24.695	3253	0.02
24.700	3127	0.02
24.705	3291	0.02
24.710	3546	0.02
24.715	3160	0.02
24.720	3031	0.02
24.725	3259	0.02
24.730	3038	0.02
24.735	3122	0.02
24.740	3154	0.02
24.745	3403	0.02
24.750	3207	0.02
24.755	3423	0.02
24.760	3250	0.02
24.765	3241	0.02
24.770	2882	0.01
24.775	3059	0.02
24.780	3350	0.02
24.785	3172	0.02
24.790	3242	0.02
24.795	3271	0.02
24.800	3059	0.02
24.805	3214	0.02
24.810	3427	0.02
24.815	3090	0.02
24.820	2986	0.02
24.825	3101	0.02
24.830	3180	0.02
24.835	3378	0.02
24.840	3221	0.02
24.845	3655	0.02
24.850	3200	0.02
24.855	2890	0.01
24.860	3235	0.02
24.865	3237	0.02
24.870	3397	0.02
24.875	2896	0.01
24.880	3040	0.02
24.885	3581	0.02
24.890	3204	0.02
24.895	3037	0.02
24.900	3152	0.02
24.905	3063	0.02
24.910	3414	0.02
24.915	3440	0.02
24.920	2924	0.01
24.925	2976	0.02
24.930	3140	0.02
24.935	3269	0.02
24.940	2864	0.01
24.945	3236	0.02
24.950	3084	0.02
24.955	2823	0.01
24.960	2906	0.01
24.965	3297	0.02
24.970	3127	0.02
24.975	2954	0.02
24.980	3319	0.02
24.985	3330	0.02
24.990	2868	0.01
24.995	3044	0.02
25.000	3441	0.02
25.005	3353	0.02
25.010	3134	0.02
25.015	3335	0.02
25.020	2930	0.02
25.025	3162	0.02
25.030	3117	0.02
25.035	3352	0.02
25.040	2954	0.02
25.045	2864	0.01
25.050	3293	0.02
25.055	3357	0.02
25.060	3436	0.02
25.065	3118	0.02
25.070	3117	0.02
25.075	3370	0.02
25.080	3218	0.02
25.085	3201	0.02
25.090	3120	0.02
25.095	3130	0.02
25.100	2917	0.01
25.105	3205	0.02
25.110	3154	0.02
25.115	2755	0.01
25.120	3111	0.02
25.125	3114	0.02
25.130	3219	0.02
25.135	3137	0.02
25.140	3410	0.02
25.145	3039	0.02
25.150	3008	0.02
25.155	3221	0.02
25.160	3144	0.02
25.165	3317	0.02
25.170	3061	0.02
25.175	3240	0.02
25.180	3232	0.02
25.185	3164	0.02
25.190	3139	0.02
25.195	3086	0.02
25.200	3024	0.02
25.205	2987	0.02
25.210	3443	0.02
25.215	3210	0.02
25.220	3476	0.02
25.225	3201	0.02
25.230	3324	0.02
25.235	3029	0.02
25.240	3514	0.02
25.245	3233	0.02
25.250	3450	0.02
25.255	3123	0.02
25.260	3076	0.02
25.265	3257	0.02
25.270	2834	0.01
25.275	2924	0.01
25.280	3085	0.02
25.285	3064	0.02
25.290	3452	0.02
25.295	3133	0.02
25.300	3236	0.02
25.305	3111	0.02
25.310	3335	0.02
25.315	3093	0.02
25.320	3216	0.02
25.325	2860	0.01
25.330	3441	0.02
25.335	3286	0.02
25.340	3225	0.02
25.345	3294	0.02
25.350	3269	0.02
25.355	3154	0.02
25.360	3002	0.02
25.365	2957	0.02
25.370	3174	0.02
25.375	2941	0.02
25.380	3136	0.02
25.385	3331	0.02
25.390	2885	0.01
25.395	3174	0.02
25.400	3148	0.02
25.405	3442	0.02
25.410	3256	0.02
25.415	3166	0.02
25.420	3293	0.02
25.425	3435	0.02
25.430	3156	0.02
25.435	3339	0.02
25.440	3166	0.02
25.445	3178	0.02
25.450	3094	0.02
25.455	3276	0.02
25.460	3087	0.02
25.465	3157	0.02
25.470	2974	0.02
25.475	3107	0.02
25.480	3177	0.02
25.485	3047	0.02
25.490	3227	0.02
25.495	3056	0.02
25.500	3252	0.02
25.505	3261	0.02
25.510	3206	0.02
25.515	3210	0.02
25.520	3080	0.02
25.525	3478	0.02
25.530	3134	0.02
25.535	3195	0.02
25.540	3301	0.02
25.545	2909	0.01
25.550	3312	0.02
25.555	3259	0.02
25.560	3358	0.02
25.565	3103	0.02
25.570	3197	0.02
25.575	2982	0.02
25.580	3067	0.02
25.585	2997	0.02
25.590	3085	0.02
25.595	3133	0.02
25.600	3142	0.02
25.605	3120	0.02
25.610	3178	0.02
25.615	3224	0.02
25.620	3478	0.02
25.625	3093	0.02
25.630	3219	0.02
25.635	3257	0.02
25.640	3263	0.02
25.645	3379	0.02
25.650	3099	0.02
25.655	3189	0.02
25.660	3012	0.02
25.665	3269	0.02
25.670	2947	0.02
25.675	3258	0.02
25.680	3144	0.02
25.685	3107	0.02
25.690	3007	0.02
25.695	3456	0.02
25.700	3203	0.02
25.705	3224	0.02
25.710	3079	0.02
25.715	2973	0.02
25.720	2999	0.02
25.725	3067	0.02
25.730	2702	0.01
25.735	3215	0.02
25.740	3741	0.02
25.745	3318	0.02
25.750	3066	0.02
25.755	2942	0.02
25.760	3332	0.02
25.765	3330	0.02
25.770	3154	0.02
25.775	2990	0.02
25.780	3169	0.02
25.785	3369	0.02
25.790	3077	0.02
25.795	3267	0.02
25.800	2962	0.02
25.805	3117	0.02
25.810	3246	0.02
25.815	3173	0.02
25.820	3003	0.02
25.825	3280	0.02
25.830	3084	0.02
25.835	3055	0.02
25.840	3115	0.02
25.845	3217	0.02
25.850	3440	0.02
25.855	3420	0.02
25.860	3242	0.02
25.865	3153	0.02
25.870	3520	0.02
25.875	3222	0.02
25.880	3033	0.02
25.885	3220	0.02
25.890	3156	0.02
25.895	2881	0.01
25.900	2902	0.01
25.905	2846	0.01
25.910	3250	0.02
25.915	3262	0.02
25.920	3304	0.02
25.925	3046	0.02
25.930	3140	0.02
25.935	2938	0.02
25.940	3376	0.02
25.945	3181	0.02
25.950	3202	0.02
25.955	3460	0.02
25.960	3016	0.02
25.965	3174	0.02
25.970	3426	0.02
25.975	3210	0.02
25.980	3065	0.02
25.985	3009	0.02
25.990	3083	0.02
25.995	2932	0.02
26.000	3291	0.02
26.005	3055	0.02
26.010	3140	0.02
26.015	3226	0.02
26.020	3084	0.02
26.025	3179	0.02
26.030	3088	0.02
26.035	3264	0.02
26.040	3213	0.02
26.045	3246	0.02
26.050	2888	0.01
26.055	3314	0.02
26.060	3202	0.02
26.065	3007	0.02
26.070	3044	0.02
26.075	3082	0.02
26.080	3337	0.02
26.085	3211	0.02
26.090	3235	0.02
26.095	3050	0.02
26.100	3053	0.02
26.105	3379	0.02
26.110	3272	0.02
26.115	3285	0.02
26.120	3229	0.02
26.125	3066	0.02
26.130	2940	0.02
26.135	2955	0.02
26.140	3060	0.02
26.145	3532	0.02
26.150	3093	0.02
26.155	2972	0.02
26.160	2854	0.01
26.165	3227	0.02
26.170	3324	0.02
26.175	3002	0.02
26.180	2970	0.02
26.185	2972	0.02
26.190	3046	0.02
26.195	3201	0.02
26.200	3375	0.02
26.205	3093	0.02
26.210	2811	0.01
26.215	3334	0.02
26.220	3024	0.02
26.225	2869	0.01
26.230	3120	0.02
26.235	3283	0.02
26.240	2866	0.01
26.245	3381	0.02
26.250	3027	0.02
26.255	2986	0.02
26.260	2893	0.01
26.265	3394	0.02
26.270	3106	0.02
26.275	2994	0.02
26.280	3011	0.02
26.285	3077	0.02
26.290	3167	0.02
26.295	3262	0.02
26.300	2982	0.02
26.305	3119	0.02
26.310	2761	0.01
26.315	3155	0.02
26.320	2984	0.02
26.325	2929	0.02
26.330	2903	0.01
26.335	3063	0.02
26.340	2987	0.02
26.345	3254	0.02
26.350	2807	0.01
26.355	3081	0.02
26.360	3030	0.02
26.365	3095	0.02
26.370	3459	0.02
26.375	3103	0.02
26.380	2997	0.02
26.385	2907	0.01
26.390	3158	0.02
26.395	3143	0.02
26.400	3070	0.02
26.405	3006	0.02
26.410	3010	0.02
26.415	2946	0.02
26.420	2845	0.01
26.425	3242	0.02
26.430	3073	0.02
26.435	3214	0.02
26.440	3119	0.02
26.445	3166	0.02
26.450	3333	0.02
26.455	3050	0.02
26.460	3031	0.02
26.465	3416	0.02
26.470	3144	0.02
26.475	3273	0.02
26.480	3256	0.02
26.485	2996	0.02
26.490	3097	0.02
26.495	2815	0.01
26.500	3064	0.02
26.505	3261	0.02
26.510	3080	0.02
26.515	3407	0.02
26.520	2810	0.01
26.525	3310	0.02
26.530	2999	0.02
26.535	3316	0.02
26.540	3126	0.02
26.545	3169	0.02
26.550	3129	0.02
26.555	3208	0.02
26.560	3151	0.02
26.565	3409	0.02
26.570	3509	0.02
26.575	3127	0.02
26.580	3365	0.02
26.585	3024	0.02
26.590	3068	0.02
26.595	3140	0.02
26.600	3099	0.02
26.605	2939	0.02
26.610	3306	0.02
26.615	3218	0.02
26.620	2975	0.02
26.625	2994	0.02
26.630	3204	0.02
26.635	2991	0.02
26.640	3163	0.02
26.645	2949	0.02
26.650	3019	0.02
26.655	3216	0.02
26.660	2848	0.01
26.665	2898	0.01
26.670	3160	0.02
26.675	3208	0.02
26.680	3002	0.02
26.685	3151	0.02
26.690	3129	0.02
26.695	3136	0.02
26.700	3125	0.02
26.705	3005	0.02
26.710	3048	0.02
26.715	2839	0.01
26.720	3154	0.02
26.725	3190	0.02
26.730	3504	0.02
26.735	2885	0.01
26.740	3210	0.02
26.745	2781	0.01
26.750	3068	0.02
26.755	3443	0.02
26.760	3260	0.02
26.765	2962	0.02
26.770	2919	0.01
26.775	3004	0.02
26.780	3120	0.02
26.785	3037	0.02
26.790	2956	0.02
26.795	3138	0.02
26.800	3134	0.02
26.805	3169	0.02
26.810	3157	0.02
26.815	3257	0.02
26.820	2876	0.01
26.825	2791	0.01
26.830	2867	0.01
26.835	3170	0.02
26.840	3014	0.02
26.845	3174	0.02
26.850	3091	0.02
26.855	3109	0.02
26.860	3007	0.02
26.865	3142	0.02
26.870	3319	0.02
26.875	2880	0.01
26.880	3287	0.02
26.885	3083	0.02
26.890	3381	0.02
26.895	2878	0.01
26.900	2975	0.02
26.905	2939	0.02
26.910	2968	0.02
26.915	2997	0.02
26.920	2804	0.01
26.925	2817	0.01
26.930	3275	0.02
26.935	3105	0.02
26.940	3284	0.02
26.945	2953	0.02
26.950	3269	0.02
26.955	3150	0.02
26.960	2712	0.01
26.965	3165	0.02
26.970	3322	0.02
26.975	3010	0.02
26.980	3071	0.02
26.985	3208	0.02
26.990	2765	0.01
26.995	3296	0.02
27.000	3188	0.02
27.005	3068	0.02
27.010	3037	0.02
27.015	2677	0.01
27.020	2725	0.01
27.025	3089	0.02
27.030	3091	0.02
27.035	2933	0.02
27.040	2878	0.01
27.045	3288	0.02
27.050	3212	0.02
27.055	3134	0.02
27.060	3055	0.02
27.065	3303	0.02
27.070	3067	0.02
27.075	2859	0.01
27.080	3255	0.02
27.085	3305	0.02
27.090	3164	0.02
27.095	3222	0.02
27.100	3431	0.02
27.105	3114	0.02
27.110	2666	0.01
27.115	3034	0.02
27.120	3364	0.02
27.125	2810	0.01
27.130	3233	0.02
27.135	3198	0.02
27.140	3224	0.02
27.145	3019	0.02
27.150	3157	0.02
27.155	3305	0.02
27.160	3435	0.02
27.165	3325	0.02
27.170	3207	0.02
27.175	3526	0.02
27.180	3027	0.02
27.185	3043	0.02
27.190	2968	0.02
27.195	3030	0.02
27.200	3286	0.02
27.205	3113	0.02
27.210	2983	0.02
27.215	2966	0.02
27.220	3261	0.02
27.225	3303	0.02
27.230	3136	0.02
27.235	3337	0.02
27.240	3165	0.02
27.245	3197	0.02
27.250	3467	0.02
27.255	3612	0.02
27.260	3257	0.02
27.265	3654	0.02
27.270	4693	0.02
27.275	4662	0.02
27.280	3672	0.02
27.285	3859	0.02
27.290	5039	0.03
27.295	6438	0.03
27.300	6457	0.03
27.305	6764	0.03
27.310	6581	0.03
27.315	6802	0.03
27.320	8030	0.04
27.325	7183	0.04
27.330	7337	0.04
27.335	8925	0.05
27.340	9209	0.05
27.345	10015	0.05
27.350	10184	0.05
27.355	10193	0.05
27.360	10782	0.06
27.365	11016	0.06
27.370	10410	0.05
27.375	10452	0.05
27.380	9403	0.05
27.385	9469	0.05
27.390	9436	0.05
27.395	8599	0.04
27.400	8688	0.04
27.405	7111	0.04
27.410	7412	0.04
27.415	7136	0.04
27.420	8025	0.04
27.425	6035	0.03
27.430	5210	0.03
27.435	4862	0.02
27.440	5113	0.03
27.445	3768	0.02
27.450	3426	0.02
27.455	3847	0.02
27.460	3644	0.02
27.465	3301	0.02
27.470	3602	0.02
27.475	3369	0.02
27.480	3312	0.02
27.485	3565	0.02
27.490	3607	0.02
27.495	3226	0.02
27.500	3202	0.02
27.505	3421	0.02
27.510	3406	0.02
27.515	3269	0.02
27.520	3482	0.02
27.525	3416	0.02
27.530	3154	0.02
27.535	3266	0.02
27.540	2949	0.02
27.545	3089	0.02
27.550	3010	0.02
27.555	2950	0.02
27.560	2961	0.02
27.565	2942	0.02
27.570	3074	0.02
27.575	3089	0.02
27.580	3203	0.02
27.585	3183	0.02
27.590	3275	0.02
27.595	3488	0.02
27.600	3387	0.02
27.605	3167	0.02
27.610	3200	0.02
27.615	3050	0.02
27.620	3095	0.02
27.625	3251	0.02
27.630	2857	0.01
27.635	2962	0.02
27.640	3024	0.02
27.645	2572	0.01
27.650	3026	0.02
27.655	2834	0.01
27.660	3180	0.02
27.665	3092	0.02
27.670	2969	0.02
27.675	3170	0.02
27.680	2826	0.01
27.685	3127	0.02
27.690	2865	0.01
27.695	2915	0.01
27.700	3101	0.02
27.705	2790	0.01
27.710	3156	0.02
27.715	2877	0.01
27.720	2674	0.01
27.725	2966	0.02
27.730	3350	0.02
27.735	3097	0.02
27.740	3112	0.02
27.745	3081	0.02
27.750	3052	0.02
27.755	3060	0.02
27.760	2982	0.02
27.765	3227	0.02
27.770	2936	0.02
27.775	3063	0.02
27.780	2960	0.02
27.785	3192	0.02
27.790	3285	0.02
27.795	3430	0.02
27.800	3002	0.02
27.805	2918	0.01
27.810	2915	0.01
27.815	3379	0.02
27.820	2717	0.01
27.825	3188	0.02
27.830	3013	0.02
27.835	3090	0.02
27.840	3136	0.02
27.845	3276	0.02
27.850	3025	0.02
27.855	3092	0.02
27.860	3212	0.02
27.865	2837	0.01
27.870	3315	0.02
27.875	2910	0.01
27.880	3133	0.02
27.885	3008	0.02
27.890	3022	0.02
27.895	3016	0.02
27.900	3299	0.02
27.905	3056	0.02
27.910	2877	0.01
27.915	3225	0.02
27.920	3337	0.02
27.925	3072	0.02
27.930	3116	0.02
27.935	3048	0.02
27.940	2941	0.02
27.945	3101	0.02
27.950	3033	0.02
27.955	3057	0.02
27.960	3132	0.02
27.965	3015	0.02
27.970	2838	0.01
27.975	2864	0.01
27.980	3082	0.02
27.985	3107	0.02
27.990	2936	0.02
27.995	3066	0.02
28.000	2866	0.01
28.005	3070	0.02
28.010	2887	0.01
28.015	3039	0.02
28.020	3276	0.02
28.025	2946	0.02
28.030	3072	0.02
28.035	2776	0.01
28.040	3222	0.02
28.045	2983	0.02
28.050	2971	0.02
28.055	3114	0.02
28.060	2771	0.01
28.065	3357	0.02
28.070	3232	0.02
28.075	3214	0.02
28.080	3044	0.02
28.085	2770	0.01
28.090	3073	0.02
28.095	2953	0.02
28.100	2799	0.01
28.105	2976	0.02
28.110	2856	0.01
28.115	2960	0.02
28.120	2864	0.01
28.125	3069	0.02
28.130	2925	0.01
28.135	2848	0.01
28.140	3044	0.02
28.145	2974	0.02
28.150	3326	0.02
28.155	2998	0.02
28.160	2958	0.02
28.165	3597	0.02
28.170	3093	0.02
28.175	3255	0.02
28.180	3263	0.02
28.185	3197	0.02
28.190	3160	0.02
28.195	3061	0.02
28.200	3214	0.02
28.205	3084	0.02
28.210	3015	0.02
28.215	3087	0.02
28.220	3210	0.02
28.225	3342	0.02
28.230	2890	0.01
28.235	3036	0.02
28.240	3229	0.02
28.245	2938	0.02
28.250	3068	0.02
28.255	2943	0.02
28.260	2821	0.01
28.265	3037	0.02
28.270	2879	0.01
28.275	3107	0.02
28.280	3092	0.02
28.285	2925	0.01
28.290	2939	0.02
28.295	3011	0.02
28.300	2913	0.01
28.305	3133	0.02
28.310	2947	0.02
28.315	3046	0.02
28.320	2746	0.01
28.325	2822	0.01
28.330	2926	0.01
28.335	2875	0.01
28.340	3481	0.02
28.345	3193	0.02
28.350	2962	0.02
28.355	3046	0.02
28.360	2867	0.01
28.365	3134	0.02
28.370	2813	0.01
28.375	2993	0.02
28.380	3101	0.02
28.385	3007	0.02
28.390	3010	0.02
28.395	3242	0.02
28.400	2664	0.01
28.405	2931	0.02
28.410	2942	0.02
28.415	3046	0.02
28.420	2919	0.01
28.425	2838	0.01
28.430	2709	0.01
28.435	3190	0.02
28.440	2999	0.02
28.445	3211	0.02
28.450	3030	0.02
28.455	2805	0.01
28.460	3223	0.02
28.465	3069	0.02
28.470	3119	0.02
28.475	3376	0.02
28.480	3152	0.02
28.485	2923	0.01
28.490	3156	0.02
28.495	3072	0.02
28.500	3113	0.02
28.505	3263	0.02
28.510	2969	0.02
28.515	3170	0.02
28.520	3022	0.02
28.525	3366	0.02
28.530	2928	0.02
28.535	3115	0.02
28.540	3233	0.02
28.545	3185	0.02
28.550	2955	0.02
28.555	3047	0.02
28.560	3120	0.02
28.565	3325	0.02
28.570	2904	0.01
28.575	3001	0.02
28.580	3440	0.02
28.585	3011	0.02
28.590	2922	0.01
28.595	3155	0.02
28.600	4384	0.02
28.605	3971	0.02
28.610	4390	0.02
28.615	4529	0.02
28.620	4007	0.02
28.625	4011	0.02
28.630	4385	0.02
28.635	4134	0.02
28.640	4432	0.02
28.645	4008	0.02
28.650	4173	0.02
28.655	4498	0.02
28.660	4361	0.02
28.665	4025	0.02
28.670	4564	0.02
28.675	4622	0.02
28.680	4331	0.02
28.685	4358	0.02
28.690	4265	0.02
28.695	4499	0.02
28.700	4181	0.02
28.705	4346	0.02
28.710	3944	0.02
28.715	4130	0.02
28.720	4037	0.02
28.725	2931	0.02
28.730	2931	0.02
28.735	3191	0.02
28.740	2803	0.01
28.745	2817	0.01
28.750	2988	0.02
28.755	3051	0.02
28.760	3252	0.02
28.765	2865	0.01
28.770	2967	0.02
28.775	3177	0.02
28.780	3413	0.02
28.785	3034	0.02
28.790	2875	0.01
28.795	3153	0.02
28.800	3012	0.02
28.805	2991	0.02
28.810	3209	0.02
28.815	3141	0.02
28.820	3203	0.02
28.825	3232	0.02
28.830	2835	0.01
28.835	2969	0.02
28.840	3041	0.02
28.845	3041	0.02
28.850	3204	0.02
28.855	2907	0.01
28.860	3254	0.02
28.865	2896	0.01
28.870	3165	0.02
28.875	3151	0.02
28.880	3272	0.02
28.885	2937	0.02
28.890	2979	0.02
28.895	3037	0.02
28.900	3310	0.02
28.905	2883	0.01
28.910	3289	0.02
28.915	3221	0.02
28.920	2865	0.01
28.925	3210	0.02
28.930	3011	0.02
28.935	2976	0.02
28.940	3324	0.02
28.945	3066	0.02
28.950	3197	0.02
28.955	2925	0.01
28.960	3109	0.02
28.965	3109	0.02
28.970	2887	0.01
28.975	3079	0.02
28.980	3032	0.02
28.985	2990	0.02
28.990	3387	0.02
28.995	2850	0.01
29.000	2918	0.01
29.005	3151	0.02
29.010	3256	0.02
29.015	3032	0.02
29.020	3030	0.02
29.025	3010	0.02
29.030	3271	0.02
29.035	2889	0.01
29.040	3008	0.02
29.045	3022	0.02
29.050	2624	0.01
29.055	2889	0.01
29.060	2958	0.02
29.065	3070	0.02
29.070	2769	0.01
29.075	2893	0.01
29.080	2941	0.02
29.085	3059	0.02
29.090	2781	0.01
29.095	3087	0.02
29.100	2871	0.01
29.105	3129	0.02
29.110	3043	0.02
29.115	2877	0.01
29.120	2982	0.02
29.125	2692	0.01
29.130	2847	0.01
29.135	3126	0.02
29.140	3017	0.02
29.145	2831	0.01
29.150	3091	0.02
29.155	2889	0.01
29.160	2739	0.01
29.165	2839	0.01
29.170	2871	0.01
29.175	2712	0.01
29.180	3013	0.02
29.185	2907	0.01
29.190	3038	0.02
29.195	2557	0.01
29.200	3095	0.02
29.205	2761	0.01
29.210	3161	0.02
29.215	2944	0.02
29.220	3213	0.02
29.225	2999	0.02
29.230	2968	0.02
29.235	3308	0.02
29.240	2904	0.01
29.245	2990	0.02
29.250	3141	0.02
29.255	3227	0.02
29.260	2805	0.01
29.265	2821	0.01
29.270	2998	0.02
29.275	3041	0.02
29.280	3067	0.02
29.285	3183	0.02
29.290	2717	0.01
29.295	3225	0.02
29.300	3110	0.02
29.305	2860	0.01
29.310	3118	0.02
29.315	2861	0.01
29.320	2803	0.01
29.325	3218	0.02
29.330	2972	0.02
29.335	2918	0.01
29.340	2915	0.01
29.345	1671	0.01
29.350	2964	0.02
29.355	2828	0.01
29.360	3064	0.02
29.365	3031	0.02
29.370	2877	0.01
29.375	3111	0.02
29.380	2734	0.01
29.385	2968	0.02
29.390	3151	0.02
29.395	3026	0.02
29.400	2896	0.01
29.405	2997	0.02
29.410	3006	0.02
29.415	3005	0.02
29.420	3014	0.02
29.425	3118	0.02
29.430	2768	0.01
29.435	2977	0.02
29.440	2588	0.01
29.445	3258	0.02
29.450	3209	0.02
29.455	3070	0.02
29.460	2845	0.01
29.465	3109	0.02
29.470	3059	0.02
29.475	3299	0.02
29.480	3226	0.02
29.485	2868	0.01
29.490	3034	0.02
29.495	3167	0.02
29.500	3068	0.02
29.505	3073	0.02
29.510	3116	0.02
29.515	3051	0.02
29.520	3269	0.02
29.525	3153	0.02
29.530	3314	0.02
29.535	3357	0.02
29.540	2979	0.02
29.545	3109	0.02
29.550	2893	0.01
29.555	2967	0.02
29.560	3164	0.02
29.565	3286	0.02
29.570	3106	0.02
29.575	3099	0.02
29.580	3055	0.02
29.585	3278	0.02
29.590	3001	0.02
29.595	3486	0.02
29.600	3055	0.02
29.605	3117	0.02
29.610	3360	0.02
29.615	2989	0.02
29.620	3140	0.02
29.625	3141	0.02
29.630	3143	0.02
29.635	2864	0.01
29.640	3215	0.02
29.645	3029	0.02
29.650	3263	0.02
29.655	3291	0.02
29.660	3061	0.02
29.665	3259	0.02
29.670	3248	0.02
29.675	3181	0.02
29.680	2965	0.02
29.685	3244	0.02
29.690	3122	0.02
29.695	3205	0.02
29.700	2984	0.02
29.705	3322	0.02
29.710	3110	0.02
29.715	3371	0.02
29.720	3428	0.02
29.725	2962	0.02
29.730	3166	0.02
29.735	3264	0.02
29.740	3398	0.02
29.745	3003	0.02
29.750	3208	0.02
29.755	3187	0.02
29.760	2617	0.01
29.765	3283	0.02
29.770	2989	0.02
29.775	3094	0.02
29.780	3441	0.02
29.785	2983	0.02
29.790	3139	0.02
29.795	3451	0.02
29.800	3294	0.02
29.805	2938	0.02
29.810	3174	0.02
29.815	2966	0.02
29.820	2707	0.01
29.825	2995	0.02
29.830	2712	0.01
29.835	3027	0.02
29.840	2764	0.01
29.845	3075	0.02
29.850	2994	0.02
29.855	3268	0.02
29.860	2922	0.01
29.865	3378	0.02
29.870	3215	0.02
29.875	2875	0.01
29.880	2964	0.02
29.885	3093	0.02
29.890	3112	0.02
29.895	3280	0.02
29.900	3247	0.02
29.905	2988	0.02
29.910	3010	0.02
29.915	3039	0.02
29.920	3124	0.02
29.925	3043	0.02
29.930	2864	0.01
29.935	3019	0.02
29.940	3253	0.02
29.945	2843	0.01
29.950	2706	0.01
29.955	2980	0.02
29.960	3482	0.02
29.965	3154	0.02
29.970	3049	0.02
29.975	2846	0.01
29.980	3208	0.02
29.985	2922	0.01
29.990	2926	0.01
29.995	3012	0.02
