# Supplementary material for: Sustainable Electrochemical Strategy for Selective Double Bond Oxidation in the Presence of Aldehyde Groups with Mo─N─O Catalysts
Source: Adv Sci (Weinh). 2025 Jun 23;12(36):e06584. doi: 10.1002/advs.202506584 (PMC12463080; doi:10.1002/advs.202506584)
Supplement: Supplementary file 2 — Supporting Information [file ADVS-12-e06584-s002.zip › GC/-200-L.txt]

[Header]
Data File Name	C:\Users\acer\Desktop\-200-L.qgd
Output Date	2024/3/1
Output Time	19:15:52

[MS Chromatogram]
m/z	1-1 TIC
Event Time(msec)	300
# of Points	3000
Start Time(min)	2.000
End Time(min)	16.995
Ret.Time	Absolute Intensity	Relative Intensity
2.000	421400	2.20
2.005	394128	2.06
2.010	369481	1.93
2.015	341203	1.78
2.020	318799	1.66
2.025	300339	1.57
2.030	324049	1.69
2.035	1056376	5.52
2.040	4934591	25.77
2.045	10864689	56.73
2.050	14815986	77.37
2.055	17665433	92.24
2.060	18915315	98.77
2.065	19150707	100.00
2.070	18473200	96.46
2.075	16465191	85.98
2.080	13633410	71.19
2.085	11041150	57.65
2.090	8476653	44.26
2.095	6308076	32.94
2.100	4640805	24.23
2.105	3450779	18.02
2.110	2562961	13.38
2.115	1913784	9.99
2.120	1457408	7.61
2.125	1129751	5.90
2.130	883931	4.62
2.135	706682	3.69
2.140	571839	2.99
2.145	471464	2.46
2.150	397999	2.08
2.155	343098	1.79
2.160	296619	1.55
2.165	265047	1.38
2.170	239286	1.25
2.175	214859	1.12
2.180	197053	1.03
2.185	180154	0.94
2.190	169636	0.89
2.195	161132	0.84
2.200	151473	0.79
2.205	143901	0.75
2.210	137212	0.72
2.215	133901	0.70
2.220	125185	0.65
2.225	121040	0.63
2.230	118908	0.62
2.235	115248	0.60
2.240	114169	0.60
2.245	109881	0.57
2.250	104571	0.55
2.255	104432	0.55
2.260	103305	0.54
2.265	101670	0.53
2.270	96504	0.50
2.275	95960	0.50
2.280	95090	0.50
2.285	91538	0.48
2.290	91286	0.48
2.295	87439	0.46
2.300	87504	0.46
2.305	85691	0.45
2.310	84183	0.44
2.315	82946	0.43
2.320	82360	0.43
2.325	80940	0.42
2.330	80563	0.42
2.335	79421	0.41
2.340	77764	0.41
2.345	77449	0.40
2.350	76304	0.40
2.355	75464	0.39
2.360	73421	0.38
2.365	72630	0.38
2.370	70134	0.37
2.375	70403	0.37
2.380	69892	0.36
2.385	68292	0.36
2.390	67507	0.35
2.395	66720	0.35
2.400	66510	0.35
2.405	65578	0.34
2.410	65130	0.34
2.415	64632	0.34
2.420	61917	0.32
2.425	62801	0.33
2.430	61148	0.32
2.435	62524	0.33
2.440	61247	0.32
2.445	60505	0.32
2.450	59032	0.31
2.455	60130	0.31
2.460	58458	0.31
2.465	58023	0.30
2.470	56193	0.29
2.475	54895	0.29
2.480	53366	0.28
2.485	54149	0.28
2.490	52988	0.28
2.495	53805	0.28
2.500	51974	0.27
2.505	53047	0.28
2.510	52136	0.27
2.515	50400	0.26
2.520	49491	0.26
2.525	48564	0.25
2.530	48460	0.25
2.535	49028	0.26
2.540	49728	0.26
2.545	50064	0.26
2.550	50483	0.26
2.555	49052	0.26
2.560	49473	0.26
2.565	48903	0.26
2.570	47750	0.25
2.575	47371	0.25
2.580	47885	0.25
2.585	46682	0.24
2.590	44172	0.23
2.595	45446	0.24
2.600	43179	0.23
2.605	42749	0.22
2.610	44049	0.23
2.615	41684	0.22
2.620	43300	0.23
2.625	42575	0.22
2.630	41684	0.22
2.635	41017	0.21
2.640	40255	0.21
2.645	39707	0.21
2.650	40026	0.21
2.655	39370	0.21
2.660	39289	0.21
2.665	39164	0.20
2.670	39093	0.20
2.675	37929	0.20
2.680	37654	0.20
2.685	37631	0.20
2.690	37010	0.19
2.695	36521	0.19
2.700	37257	0.19
2.705	35694	0.19
2.710	36109	0.19
2.715	35834	0.19
2.720	36165	0.19
2.725	36530	0.19
2.730	35328	0.18
2.735	35397	0.18
2.740	34697	0.18
2.745	34949	0.18
2.750	33878	0.18
2.755	33668	0.18
2.760	33060	0.17
2.765	32556	0.17
2.770	33646	0.18
2.775	33525	0.18
2.780	32558	0.17
2.785	32748	0.17
2.790	32397	0.17
2.795	31445	0.16
2.800	32103	0.17
2.805	31322	0.16
2.810	32079	0.17
2.815	32208	0.17
2.820	32101	0.17
2.825	31876	0.17
2.830	31122	0.16
2.835	31170	0.16
2.840	30208	0.16
2.845	30455	0.16
2.850	30679	0.16
2.855	30317	0.16
2.860	30320	0.16
2.865	30107	0.16
2.870	30685	0.16
2.875	29783	0.16
2.880	29144	0.15
2.885	29321	0.15
2.890	29750	0.16
2.895	28413	0.15
2.900	28632	0.15
2.905	30296	0.16
2.910	29959	0.16
2.915	30243	0.16
2.920	31045	0.16
2.925	29863	0.16
2.930	30111	0.16
2.935	31688	0.17
2.940	29223	0.15
2.945	28201	0.15
2.950	28280	0.15
2.955	29157	0.15
2.960	28320	0.15
2.965	27540	0.14
2.970	27167	0.14
2.975	26492	0.14
2.980	26261	0.14
2.985	26198	0.14
2.990	25970	0.14
2.995	25473	0.13
3.000	25553	0.13
3.005	25953	0.14
3.010	24878	0.13
3.015	25651	0.13
3.020	25642	0.13
3.025	24479	0.13
3.030	24571	0.13
3.035	25174	0.13
3.040	24688	0.13
3.045	25517	0.13
3.050	25310	0.13
3.055	24953	0.13
3.060	24420	0.13
3.065	24167	0.13
3.070	24109	0.13
3.075	24184	0.13
3.080	24456	0.13
3.085	23444	0.12
3.090	23927	0.12
3.095	23806	0.12
3.100	23491	0.12
3.105	23352	0.12
3.110	23332	0.12
3.115	23187	0.12
3.120	23499	0.12
3.125	24020	0.13
3.130	23821	0.12
3.135	23464	0.12
3.140	23269	0.12
3.145	22373	0.12
3.150	23729	0.12
3.155	22742	0.12
3.160	22440	0.12
3.165	23018	0.12
3.170	23111	0.12
3.175	22646	0.12
3.180	23294	0.12
3.185	22045	0.12
3.190	22821	0.12
3.195	22041	0.12
3.200	22222	0.12
3.205	21520	0.11
3.210	21812	0.11
3.215	22450	0.12
3.220	21919	0.11
3.225	21544	0.11
3.230	21875	0.11
3.235	21274	0.11
3.240	21600	0.11
3.245	21627	0.11
3.250	21621	0.11
3.255	21112	0.11
3.260	20986	0.11
3.265	21703	0.11
3.270	21109	0.11
3.275	20621	0.11
3.280	20406	0.11
3.285	20072	0.10
3.290	19125	0.10
3.295	20810	0.11
3.300	19747	0.10
3.305	20756	0.11
3.310	19935	0.10
3.315	19405	0.10
3.320	19014	0.10
3.325	18985	0.10
3.330	19427	0.10
3.335	18985	0.10
3.340	19595	0.10
3.345	18285	0.10
3.350	18458	0.10
3.355	19483	0.10
3.360	19111	0.10
3.365	18035	0.09
3.370	19756	0.10
3.375	19077	0.10
3.380	18622	0.10
3.385	18231	0.10
3.390	19430	0.10
3.395	18320	0.10
3.400	18670	0.10
3.405	18954	0.10
3.410	17701	0.09
3.415	19284	0.10
3.420	18188	0.09
3.425	16922	0.09
3.430	18835	0.10
3.435	17064	0.09
3.440	18173	0.09
3.445	18214	0.10
3.450	17376	0.09
3.455	16832	0.09
3.460	16973	0.09
3.465	17051	0.09
3.470	17202	0.09
3.475	17928	0.09
3.480	17229	0.09
3.485	17233	0.09
3.490	16059	0.08
3.495	18083	0.09
3.500	16823	0.09
3.505	15771	0.08
3.510	15715	0.08
3.515	15264	0.08
3.520	16126	0.08
3.525	17710	0.09
3.530	16721	0.09
3.535	17159	0.09
3.540	16015	0.08
3.545	16357	0.09
3.550	17436	0.09
3.555	15332	0.08
3.560	14788	0.08
3.565	14911	0.08
3.570	15101	0.08
3.575	15287	0.08
3.580	15092	0.08
3.585	15723	0.08
3.590	14156	0.07
3.595	14614	0.08
3.600	13491	0.07
3.605	14742	0.08
3.610	15242	0.08
3.615	14005	0.07
3.620	14843	0.08
3.625	12857	0.07
3.630	14050	0.07
3.635	14247	0.07
3.640	14329	0.07
3.645	13617	0.07
3.650	15314	0.08
3.655	12745	0.07
3.660	14363	0.07
3.665	14021	0.07
3.670	13597	0.07
3.675	11802	0.06
3.680	11645	0.06
3.685	11471	0.06
3.690	12689	0.07
3.695	12447	0.06
3.700	29717	0.16
3.705	671660	3.51
3.710	2635339	13.76
3.715	4963738	25.92
3.720	6944034	36.26
3.725	8385468	43.79
3.730	9657602	50.43
3.735	10591453	55.31
3.740	11302214	59.02
3.745	11789341	61.56
3.750	11635421	60.76
3.755	9014790	47.07
3.760	5442987	28.42
3.765	4039362	21.09
3.770	3295302	17.21
3.775	2777401	14.50
3.780	2415729	12.61
3.785	2088752	10.91
3.790	1843710	9.63
3.795	1669445	8.72
3.800	1501787	7.84
3.805	1345585	7.03
3.810	1231391	6.43
3.815	1133212	5.92
3.820	1038878	5.42
3.825	962006	5.02
3.830	890252	4.65
3.835	826843	4.32
3.840	769029	4.02
3.845	734419	3.83
3.850	682196	3.56
3.855	646392	3.38
3.860	609048	3.18
3.865	579069	3.02
3.870	548131	2.86
3.875	519185	2.71
3.880	496782	2.59
3.885	481980	2.52
3.890	451187	2.36
3.895	442336	2.31
3.900	413817	2.16
3.905	397735	2.08
3.910	385415	2.01
3.915	368844	1.93
3.920	353111	1.84
3.925	345047	1.80
3.930	331461	1.73
3.935	324423	1.69
3.940	308156	1.61
3.945	295248	1.54
3.950	289908	1.51
3.955	278470	1.45
3.960	268764	1.40
3.965	265648	1.39
3.970	254942	1.33
3.975	248046	1.30
3.980	241651	1.26
3.985	237456	1.24
3.990	229622	1.20
3.995	223470	1.17
4.000	217722	1.14
4.005	212815	1.11
4.010	208206	1.09
4.015	203473	1.06
4.020	194550	1.02
4.025	187137	0.98
4.030	184609	0.96
4.035	181337	0.95
4.040	176393	0.92
4.045	174884	0.91
4.050	171462	0.90
4.055	169562	0.89
4.060	164043	0.86
4.065	158254	0.83
4.070	156978	0.82
4.075	152483	0.80
4.080	151217	0.79
4.085	148665	0.78
4.090	143427	0.75
4.095	140063	0.73
4.100	137253	0.72
4.105	135755	0.71
4.110	136866	0.71
4.115	129803	0.68
4.120	128058	0.67
4.125	127605	0.67
4.130	124181	0.65
4.135	122582	0.64
4.140	120045	0.63
4.145	121274	0.63
4.150	115211	0.60
4.155	112017	0.58
4.160	109076	0.57
4.165	107574	0.56
4.170	109163	0.57
4.175	107368	0.56
4.180	102637	0.54
4.185	100780	0.53
4.190	100462	0.52
4.195	97157	0.51
4.200	95068	0.50
4.205	97424	0.51
4.210	92463	0.48
4.215	91085	0.48
4.220	92158	0.48
4.225	92301	0.48
4.230	87854	0.46
4.235	87720	0.46
4.240	86731	0.45
4.245	84529	0.44
4.250	83312	0.44
4.255	82675	0.43
4.260	80739	0.42
4.265	80865	0.42
4.270	78691	0.41
4.275	77914	0.41
4.280	79746	0.42
4.285	75677	0.40
4.290	72951	0.38
4.295	76313	0.40
4.300	68251	0.36
4.305	68946	0.36
4.310	69445	0.36
4.315	68180	0.36
4.320	68361	0.36
4.325	68360	0.36
4.330	69194	0.36
4.335	67433	0.35
4.340	62616	0.33
4.345	66998	0.35
4.350	64870	0.34
4.355	62259	0.33
4.360	61190	0.32
4.365	59487	0.31
4.370	61308	0.32
4.375	61124	0.32
4.380	60395	0.32
4.385	60527	0.32
4.390	57332	0.30
4.395	60145	0.31
4.400	57267	0.30
4.405	55214	0.29
4.410	54108	0.28
4.415	55190	0.29
4.420	57002	0.30
4.425	53982	0.28
4.430	51755	0.27
4.435	53464	0.28
4.440	53757	0.28
4.445	51977	0.27
4.450	52865	0.28
4.455	51722	0.27
4.460	48103	0.25
4.465	51170	0.27
4.470	49191	0.26
4.475	49888	0.26
4.480	48992	0.26
4.485	48766	0.25
4.490	47762	0.25
4.495	46415	0.24
4.500	45084	0.24
4.505	45927	0.24
4.510	45511	0.24
4.515	46015	0.24
4.520	45198	0.24
4.525	45279	0.24
4.530	44751	0.23
4.535	44362	0.23
4.540	45559	0.24
4.545	43257	0.23
4.550	44194	0.23
4.555	42409	0.22
4.560	44620	0.23
4.565	41745	0.22
4.570	44352	0.23
4.575	41251	0.22
4.580	41381	0.22
4.585	40953	0.21
4.590	41855	0.22
4.595	40755	0.21
4.600	39263	0.21
4.605	40239	0.21
4.610	38484	0.20
4.615	38540	0.20
4.620	37146	0.19
4.625	37938	0.20
4.630	37288	0.19
4.635	38274	0.20
4.640	37481	0.20
4.645	36286	0.19
4.650	36996	0.19
4.655	36788	0.19
4.660	37093	0.19
4.665	35021	0.18
4.670	35159	0.18
4.675	35458	0.19
4.680	36702	0.19
4.685	35663	0.19
4.690	34880	0.18
4.695	33603	0.18
4.700	34152	0.18
4.705	34135	0.18
4.710	35052	0.18
4.715	33143	0.17
4.720	33127	0.17
4.725	32908	0.17
4.730	32937	0.17
4.735	33232	0.17
4.740	32986	0.17
4.745	32092	0.17
4.750	32547	0.17
4.755	34770	0.18
4.760	32371	0.17
4.765	31958	0.17
4.770	32160	0.17
4.775	31970	0.17
4.780	32149	0.17
4.785	32844	0.17
4.790	34456	0.18
4.795	37807	0.20
4.800	35419	0.18
4.805	32958	0.17
4.810	31764	0.17
4.815	30917	0.16
4.820	31234	0.16
4.825	30055	0.16
4.830	29549	0.15
4.835	30471	0.16
4.840	29269	0.15
4.845	31055	0.16
4.850	29570	0.15
4.855	29855	0.16
4.860	29413	0.15
4.865	30369	0.16
4.870	30427	0.16
4.875	30937	0.16
4.880	29199	0.15
4.885	28556	0.15
4.890	28950	0.15
4.895	27205	0.14
4.900	28661	0.15
4.905	29650	0.15
4.910	27866	0.15
4.915	27651	0.14
4.920	28044	0.15
4.925	33162	0.17
4.930	41943	0.22
4.935	50944	0.27
4.940	57449	0.30
4.945	59507	0.31
4.950	62345	0.33
4.955	62584	0.33
4.960	62397	0.33
4.965	62536	0.33
4.970	57568	0.30
4.975	57148	0.30
4.980	55887	0.29
4.985	57925	0.30
4.990	54053	0.28
4.995	54447	0.28
5.000	53183	0.28
5.005	54195	0.28
5.010	52058	0.27
5.015	53047	0.28
5.020	50939	0.27
5.025	51094	0.27
5.030	50288	0.26
5.035	48568	0.25
5.040	49554	0.26
5.045	47954	0.25
5.050	47267	0.25
5.055	47420	0.25
5.060	45471	0.24
5.065	46204	0.24
5.070	45757	0.24
5.075	44211	0.23
5.080	42073	0.22
5.085	43384	0.23
5.090	43907	0.23
5.095	41556	0.22
5.100	41277	0.22
5.105	41864	0.22
5.110	42593	0.22
5.115	39634	0.21
5.120	39916	0.21
5.125	39234	0.20
5.130	39480	0.21
5.135	37654	0.20
5.140	38082	0.20
5.145	40030	0.21
5.150	37931	0.20
5.155	37549	0.20
5.160	37268	0.19
5.165	37416	0.20
5.170	35645	0.19
5.175	36210	0.19
5.180	37173	0.19
5.185	35191	0.18
5.190	35540	0.19
5.195	35359	0.18
5.200	35693	0.19
5.205	34992	0.18
5.210	36460	0.19
5.215	34721	0.18
5.220	33538	0.18
5.225	34592	0.18
5.230	36490	0.19
5.235	33889	0.18
5.240	31409	0.16
5.245	35764	0.19
5.250	32876	0.17
5.255	32804	0.17
5.260	34395	0.18
5.265	33285	0.17
5.270	32987	0.17
5.275	33427	0.17
5.280	32012	0.17
5.285	32545	0.17
5.290	29827	0.16
5.295	33804	0.18
5.300	34801	0.18
5.305	31704	0.17
5.310	31390	0.16
5.315	32080	0.17
5.320	31363	0.16
5.325	32258	0.17
5.330	31449	0.16
5.335	30175	0.16
5.340	31529	0.16
5.345	32298	0.17
5.350	31540	0.16
5.355	30036	0.16
5.360	30671	0.16
5.365	33089	0.17
5.370	32601	0.17
5.375	32037	0.17
5.380	31025	0.16
5.385	33832	0.18
5.390	34200	0.18
5.395	30922	0.16
5.400	29327	0.15
5.405	33468	0.17
5.410	36751	0.19
5.415	34222	0.18
5.420	30859	0.16
5.425	32579	0.17
5.430	32855	0.17
5.435	32660	0.17
5.440	32210	0.17
5.445	33566	0.18
5.450	30348	0.16
5.455	32796	0.17
5.460	31257	0.16
5.465	31550	0.16
5.470	32015	0.17
5.475	32423	0.17
5.480	33095	0.17
5.485	31876	0.17
5.490	32714	0.17
5.495	30244	0.16
5.500	32924	0.17
5.505	33264	0.17
5.510	32654	0.17
5.515	33326	0.17
5.520	34145	0.18
5.525	34012	0.18
5.530	31065	0.16
5.535	31359	0.16
5.540	33840	0.18
5.545	34472	0.18
5.550	31598	0.16
5.555	32353	0.17
5.560	32188	0.17
5.565	32341	0.17
5.570	33295	0.17
5.575	31787	0.17
5.580	32023	0.17
5.585	32013	0.17
5.590	31937	0.17
5.595	33485	0.17
5.600	33084	0.17
5.605	30428	0.16
5.610	32390	0.17
5.615	31626	0.17
5.620	30652	0.16
5.625	32014	0.17
5.630	31641	0.17
5.635	30933	0.16
5.640	32832	0.17
5.645	31213	0.16
5.650	31482	0.16
5.655	31680	0.17
5.660	31633	0.17
5.665	30103	0.16
5.670	31203	0.16
5.675	31595	0.16
5.680	32076	0.17
5.685	31915	0.17
5.690	32988	0.17
5.695	32349	0.17
5.700	31984	0.17
5.705	31652	0.17
5.710	29802	0.16
5.715	31641	0.17
5.720	32420	0.17
5.725	30261	0.16
5.730	31021	0.16
5.735	29766	0.16
5.740	30931	0.16
5.745	28467	0.15
5.750	29734	0.16
5.755	30182	0.16
5.760	32227	0.17
5.765	30247	0.16
5.770	30350	0.16
5.775	30032	0.16
5.780	31106	0.16
5.785	30704	0.16
5.790	30416	0.16
5.795	30269	0.16
5.800	30555	0.16
5.805	31566	0.16
5.810	30214	0.16
5.815	32683	0.17
5.820	29732	0.16
5.825	30502	0.16
5.830	31040	0.16
5.835	30282	0.16
5.840	29482	0.15
5.845	31140	0.16
5.850	31973	0.17
5.855	29573	0.15
5.860	31963	0.17
5.865	30715	0.16
5.870	30610	0.16
5.875	29592	0.15
5.880	28363	0.15
5.885	31180	0.16
5.890	31247	0.16
5.895	30221	0.16
5.900	31091	0.16
5.905	30748	0.16
5.910	30906	0.16
5.915	28770	0.15
5.920	28268	0.15
5.925	29442	0.15
5.930	29014	0.15
5.935	29948	0.16
5.940	29756	0.16
5.945	29309	0.15
5.950	28907	0.15
5.955	27955	0.15
5.960	30501	0.16
5.965	30034	0.16
5.970	28932	0.15
5.975	29417	0.15
5.980	31640	0.17
5.985	29013	0.15
5.990	28189	0.15
5.995	28992	0.15
6.000	29848	0.16
6.005	30534	0.16
6.010	28386	0.15
6.015	30841	0.16
6.020	29857	0.16
6.025	28771	0.15
6.030	30360	0.16
6.035	29599	0.15
6.040	29867	0.16
6.045	30263	0.16
6.050	29432	0.15
6.055	29804	0.16
6.060	29033	0.15
6.065	29638	0.15
6.070	28268	0.15
6.075	27677	0.14
6.080	28695	0.15
6.085	28687	0.15
6.090	27380	0.14
6.095	27354	0.14
6.100	27307	0.14
6.105	27680	0.14
6.110	26600	0.14
6.115	29386	0.15
6.120	28411	0.15
6.125	27721	0.14
6.130	27060	0.14
6.135	27056	0.14
6.140	29033	0.15
6.145	27717	0.14
6.150	27199	0.14
6.155	28887	0.15
6.160	27103	0.14
6.165	27400	0.14
6.170	28393	0.15
6.175	27755	0.14
6.180	28682	0.15
6.185	28230	0.15
6.190	26820	0.14
6.195	29397	0.15
6.200	26468	0.14
6.205	28530	0.15
6.210	27463	0.14
6.215	30330	0.16
6.220	27189	0.14
6.225	28453	0.15
6.230	28604	0.15
6.235	28207	0.15
6.240	29143	0.15
6.245	26078	0.14
6.250	27288	0.14
6.255	27978	0.15
6.260	28453	0.15
6.265	28736	0.15
6.270	28096	0.15
6.275	26698	0.14
6.280	29219	0.15
6.285	27642	0.14
6.290	29335	0.15
6.295	28065	0.15
6.300	26786	0.14
6.305	29581	0.15
6.310	29062	0.15
6.315	28346	0.15
6.320	26545	0.14
6.325	26063	0.14
6.330	27546	0.14
6.335	27608	0.14
6.340	27899	0.15
6.345	28328	0.15
6.350	26149	0.14
6.355	27105	0.14
6.360	26874	0.14
6.365	28507	0.15
6.370	27038	0.14
6.375	26979	0.14
6.380	26789	0.14
6.385	29204	0.15
6.390	27537	0.14
6.395	28956	0.15
6.400	26914	0.14
6.405	27552	0.14
6.410	26962	0.14
6.415	26873	0.14
6.420	26170	0.14
6.425	25769	0.13
6.430	27022	0.14
6.435	27352	0.14
6.440	25807	0.13
6.445	25438	0.13
6.450	26977	0.14
6.455	25699	0.13
6.460	28082	0.15
6.465	29938	0.16
6.470	30866	0.16
6.475	28416	0.15
6.480	27501	0.14
6.485	27137	0.14
6.490	27097	0.14
6.495	27928	0.15
6.500	25595	0.13
6.505	25685	0.13
6.510	25801	0.13
6.515	26469	0.14
6.520	26715	0.14
6.525	27049	0.14
6.530	23913	0.12
6.535	25660	0.13
6.540	25152	0.13
6.545	23929	0.12
6.550	24747	0.13
6.555	25626	0.13
6.560	25368	0.13
6.565	25116	0.13
6.570	28384	0.15
6.575	25392	0.13
6.580	24577	0.13
6.585	26636	0.14
6.590	25106	0.13
6.595	26016	0.14
6.600	23870	0.12
6.605	25127	0.13
6.610	22521	0.12
6.615	23623	0.12
6.620	22929	0.12
6.625	23327	0.12
6.630	22921	0.12
6.635	23158	0.12
6.640	23715	0.12
6.645	24480	0.13
6.650	23796	0.12
6.655	22946	0.12
6.660	24139	0.13
6.665	22029	0.12
6.670	21917	0.11
6.675	23167	0.12
6.680	23666	0.12
6.685	21093	0.11
6.690	21460	0.11
6.695	21480	0.11
6.700	22086	0.12
6.705	22401	0.12
6.710	22225	0.12
6.715	21064	0.11
6.720	21041	0.11
6.725	21122	0.11
6.730	21282	0.11
6.735	21810	0.11
6.740	21831	0.11
6.745	21077	0.11
6.750	20421	0.11
6.755	18926	0.10
6.760	21379	0.11
6.765	20260	0.11
6.770	19154	0.10
6.775	19896	0.10
6.780	19900	0.10
6.785	19425	0.10
6.790	18577	0.10
6.795	19997	0.10
6.800	18405	0.10
6.805	18580	0.10
6.810	18368	0.10
6.815	19290	0.10
6.820	19106	0.10
6.825	18819	0.10
6.830	18490	0.10
6.835	17882	0.09
6.840	17890	0.09
6.845	17789	0.09
6.850	20616	0.11
6.855	17229	0.09
6.860	18609	0.10
6.865	17959	0.09
6.870	18692	0.10
6.875	18043	0.09
6.880	17273	0.09
6.885	17466	0.09
6.890	17989	0.09
6.895	16104	0.08
6.900	17679	0.09
6.905	17171	0.09
6.910	16912	0.09
6.915	17111	0.09
6.920	16776	0.09
6.925	16123	0.08
6.930	16560	0.09
6.935	17547	0.09
6.940	16754	0.09
6.945	17425	0.09
6.950	18007	0.09
6.955	16969	0.09
6.960	16345	0.09
6.965	17821	0.09
6.970	17616	0.09
6.975	17501	0.09
6.980	17995	0.09
6.985	18054	0.09
6.990	17647	0.09
6.995	18211	0.10
7.000	17610	0.09
7.005	16947	0.09
7.010	17472	0.09
7.015	18058	0.09
7.020	17938	0.09
7.025	17435	0.09
7.030	18379	0.10
7.035	19681	0.10
7.040	19316	0.10
7.045	18752	0.10
7.050	18082	0.09
7.055	17297	0.09
7.060	17129	0.09
7.065	17371	0.09
7.070	17363	0.09
7.075	17564	0.09
7.080	17510	0.09
7.085	15965	0.08
7.090	17657	0.09
7.095	15939	0.08
7.100	17204	0.09
7.105	16479	0.09
7.110	17409	0.09
7.115	16929	0.09
7.120	16239	0.08
7.125	15804	0.08
7.130	17114	0.09
7.135	15917	0.08
7.140	19927	0.10
7.145	24137	0.13
7.150	26104	0.14
7.155	21747	0.11
7.160	19985	0.10
7.165	15904	0.08
7.170	16416	0.09
7.175	16121	0.08
7.180	16751	0.09
7.185	15286	0.08
7.190	15717	0.08
7.195	17023	0.09
7.200	14624	0.08
7.205	14691	0.08
7.210	14764	0.08
7.215	16394	0.09
7.220	15057	0.08
7.225	16419	0.09
7.230	15616	0.08
7.235	15917	0.08
7.240	14630	0.08
7.245	14423	0.08
7.250	15737	0.08
7.255	15658	0.08
7.260	14057	0.07
7.265	14523	0.08
7.270	14142	0.07
7.275	14333	0.07
7.280	15763	0.08
7.285	15375	0.08
7.290	14464	0.08
7.295	14689	0.08
7.300	15169	0.08
7.305	14754	0.08
7.310	13933	0.07
7.315	18563	0.10
7.320	18544	0.10
7.325	24583	0.13
7.330	28332	0.15
7.335	32367	0.17
7.340	30309	0.16
7.345	34610	0.18
7.350	34904	0.18
7.355	36355	0.19
7.360	35204	0.18
7.365	37030	0.19
7.370	35716	0.19
7.375	36037	0.19
7.380	35092	0.18
7.385	36248	0.19
7.390	36133	0.19
7.395	35089	0.18
7.400	35869	0.19
7.405	37931	0.20
7.410	34359	0.18
7.415	37176	0.19
7.420	36656	0.19
7.425	32798	0.17
7.430	36555	0.19
7.435	34733	0.18
7.440	35010	0.18
7.445	33401	0.17
7.450	34611	0.18
7.455	35783	0.19
7.460	35466	0.19
7.465	30868	0.16
7.470	32878	0.17
7.475	33215	0.17
7.480	32281	0.17
7.485	31269	0.16
7.490	31174	0.16
7.495	31234	0.16
7.500	31082	0.16
7.505	30950	0.16
7.510	30929	0.16
7.515	31172	0.16
7.520	29180	0.15
7.525	29996	0.16
7.530	29439	0.15
7.535	28114	0.15
7.540	27668	0.14
7.545	27948	0.15
7.550	24979	0.13
7.555	24419	0.13
7.560	29850	0.16
7.565	25525	0.13
7.570	24470	0.13
7.575	23893	0.12
7.580	22339	0.12
7.585	19338	0.10
7.590	19649	0.10
7.595	20235	0.11
7.600	21725	0.11
7.605	19812	0.10
7.610	20154	0.11
7.615	15731	0.08
7.620	16779	0.09
7.625	16702	0.09
7.630	17879	0.09
7.635	15534	0.08
7.640	15188	0.08
7.645	16090	0.08
7.650	28002	0.15
7.655	34005	0.18
7.660	41410	0.22
7.665	44655	0.23
7.670	47306	0.25
7.675	50568	0.26
7.680	51261	0.27
7.685	54682	0.29
7.690	52521	0.27
7.695	54093	0.28
7.700	54927	0.29
7.705	52997	0.28
7.710	55075	0.29
7.715	59358	0.31
7.720	56582	0.30
7.725	57620	0.30
7.730	55903	0.29
7.735	55770	0.29
7.740	55768	0.29
7.745	53381	0.28
7.750	54282	0.28
7.755	53957	0.28
7.760	57013	0.30
7.765	54215	0.28
7.770	53600	0.28
7.775	55526	0.29
7.780	52165	0.27
7.785	53472	0.28
7.790	54009	0.28
7.795	54947	0.29
7.800	51632	0.27
7.805	53190	0.28
7.810	51594	0.27
7.815	49870	0.26
7.820	51594	0.27
7.825	50213	0.26
7.830	49972	0.26
7.835	48157	0.25
7.840	51208	0.27
7.845	49397	0.26
7.850	49055	0.26
7.855	46968	0.25
7.860	48323	0.25
7.865	46540	0.24
7.870	45792	0.24
7.875	45731	0.24
7.880	45181	0.24
7.885	45720	0.24
7.890	44560	0.23
7.895	42825	0.22
7.900	42790	0.22
7.905	43049	0.22
7.910	41239	0.22
7.915	43462	0.23
7.920	40916	0.21
7.925	39448	0.21
7.930	40357	0.21
7.935	37318	0.19
7.940	41725	0.22
7.945	36886	0.19
7.950	36858	0.19
7.955	36413	0.19
7.960	36243	0.19
7.965	36000	0.19
7.970	35324	0.18
7.975	34052	0.18
7.980	35864	0.19
7.985	34032	0.18
7.990	34745	0.18
7.995	33877	0.18
8.000	31377	0.16
8.005	33370	0.17
8.010	31731	0.17
8.015	32917	0.17
8.020	30520	0.16
8.025	30320	0.16
8.030	29873	0.16
8.035	29582	0.15
8.040	30997	0.16
8.045	29383	0.15
8.050	28517	0.15
8.055	27866	0.15
8.060	27844	0.15
8.065	26703	0.14
8.070	30599	0.16
8.075	24733	0.13
8.080	25217	0.13
8.085	25411	0.13
8.090	26277	0.14
8.095	24583	0.13
8.100	23917	0.12
8.105	23582	0.12
8.110	23865	0.12
8.115	25492	0.13
8.120	22445	0.12
8.125	22019	0.11
8.130	22540	0.12
8.135	19265	0.10
8.140	21937	0.11
8.145	18989	0.10
8.150	20618	0.11
8.155	20802	0.11
8.160	19329	0.10
8.165	18569	0.10
8.170	19173	0.10
8.175	15817	0.08
8.180	15793	0.08
8.185	17341	0.09
8.190	16466	0.09
8.195	15951	0.08
8.200	14607	0.08
8.205	16585	0.09
8.210	16899	0.09
8.215	15785	0.08
8.220	14075	0.07
8.225	14912	0.08
8.230	14425	0.08
8.235	16004	0.08
8.240	15364	0.08
8.245	16589	0.09
8.250	19389	0.10
8.255	20977	0.11
8.260	22296	0.12
8.265	22689	0.12
8.270	21744	0.11
8.275	21039	0.11
8.280	23661	0.12
8.285	24187	0.13
8.290	24385	0.13
8.295	22556	0.12
8.300	21167	0.11
8.305	21276	0.11
8.310	22304	0.12
8.315	22333	0.12
8.320	20064	0.10
8.325	21349	0.11
8.330	21272	0.11
8.335	20580	0.11
8.340	19204	0.10
8.345	19517	0.10
8.350	20608	0.11
8.355	18024	0.09
8.360	17899	0.09
8.365	18239	0.10
8.370	18378	0.10
8.375	17783	0.09
8.380	17961	0.09
8.385	18132	0.09
8.390	17762	0.09
8.395	18625	0.10
8.400	19456	0.10
8.405	18103	0.09
8.410	18366	0.10
8.415	17432	0.09
8.420	17930	0.09
8.425	18539	0.10
8.430	18518	0.10
8.435	18953	0.10
8.440	17300	0.09
8.445	16615	0.09
8.450	19257	0.10
8.455	19564	0.10
8.460	20877	0.11
8.465	17078	0.09
8.470	19908	0.10
8.475	18537	0.10
8.480	18808	0.10
8.485	18135	0.09
8.490	18370	0.10
8.495	19599	0.10
8.500	18339	0.10
8.505	19869	0.10
8.510	19805	0.10
8.515	18831	0.10
8.520	17928	0.09
8.525	18825	0.10
8.530	17764	0.09
8.535	17605	0.09
8.540	17090	0.09
8.545	19246	0.10
8.550	18474	0.10
8.555	17644	0.09
8.560	17324	0.09
8.565	17391	0.09
8.570	17327	0.09
8.575	18894	0.10
8.580	18391	0.10
8.585	16899	0.09
8.590	18675	0.10
8.595	17913	0.09
8.600	16475	0.09
8.605	18490	0.10
8.610	17059	0.09
8.615	16899	0.09
8.620	19542	0.10
8.625	18704	0.10
8.630	20750	0.11
8.635	25075	0.13
8.640	24523	0.13
8.645	25449	0.13
8.650	27020	0.14
8.655	29679	0.15
8.660	30162	0.16
8.665	29733	0.16
8.670	31191	0.16
8.675	32155	0.17
8.680	29617	0.15
8.685	27947	0.15
8.690	23419	0.12
8.695	23060	0.12
8.700	25214	0.13
8.705	24625	0.13
8.710	23884	0.12
8.715	23379	0.12
8.720	21255	0.11
8.725	22051	0.12
8.730	20792	0.11
8.735	21207	0.11
8.740	20526	0.11
8.745	22391	0.12
8.750	19805	0.10
8.755	19637	0.10
8.760	18587	0.10
8.765	19141	0.10
8.770	18723	0.10
8.775	17994	0.09
8.780	17479	0.09
8.785	17528	0.09
8.790	18073	0.09
8.795	15889	0.08
8.800	17252	0.09
8.805	15992	0.08
8.810	16047	0.08
8.815	15338	0.08
8.820	18977	0.10
8.825	17508	0.09
8.830	16040	0.08
8.835	18408	0.10
8.840	17755	0.09
8.845	23677	0.12
8.850	25800	0.13
8.855	24410	0.13
8.860	25411	0.13
8.865	21319	0.11
8.870	20146	0.11
8.875	18695	0.10
8.880	15788	0.08
8.885	12431	0.06
8.890	11968	0.06
8.895	11976	0.06
8.900	13341	0.07
8.905	14120	0.07
8.910	14736	0.08
8.915	13760	0.07
8.920	14243	0.07
8.925	13153	0.07
8.930	13200	0.07
8.935	13005	0.07
8.940	12065	0.06
8.945	11338	0.06
8.950	10891	0.06
8.955	12406	0.06
8.960	11283	0.06
8.965	11528	0.06
8.970	11273	0.06
8.975	10919	0.06
8.980	11404	0.06
8.985	11228	0.06
8.990	10427	0.05
8.995	9913	0.05
9.000	10700	0.06
9.005	10697	0.06
9.010	10599	0.06
9.015	11039	0.06
9.020	10872	0.06
9.025	9897	0.05
9.030	10475	0.05
9.035	9876	0.05
9.040	10360	0.05
9.045	9691	0.05
9.050	10141	0.05
9.055	10187	0.05
9.060	9723	0.05
9.065	9950	0.05
9.070	9915	0.05
9.075	9678	0.05
9.080	9842	0.05
9.085	10256	0.05
9.090	9359	0.05
9.095	9386	0.05
9.100	9907	0.05
9.105	8531	0.04
9.110	9952	0.05
9.115	9848	0.05
9.120	9870	0.05
9.125	8420	0.04
9.130	9234	0.05
9.135	9343	0.05
9.140	8073	0.04
9.145	9463	0.05
9.150	9056	0.05
9.155	9257	0.05
9.160	10460	0.05
9.165	9979	0.05
9.170	10983	0.06
9.175	10747	0.06
9.180	12940	0.07
9.185	11073	0.06
9.190	12469	0.07
9.195	12656	0.07
9.200	10360	0.05
9.205	10681	0.06
9.210	10674	0.06
9.215	9168	0.05
9.220	8889	0.05
9.225	9358	0.05
9.230	7896	0.04
9.235	7540	0.04
9.240	8050	0.04
9.245	7742	0.04
9.250	9365	0.05
9.255	7935	0.04
9.260	7655	0.04
9.265	6448	0.03
9.270	8022	0.04
9.275	20744	0.11
9.280	45562	0.24
9.285	64756	0.34
9.290	75124	0.39
9.295	84388	0.44
9.300	84827	0.44
9.305	89775	0.47
9.310	90621	0.47
9.315	89422	0.47
9.320	87844	0.46
9.325	87521	0.46
9.330	89714	0.47
9.335	85842	0.45
9.340	84925	0.44
9.345	86563	0.45
9.350	83809	0.44
9.355	82718	0.43
9.360	86279	0.45
9.365	86727	0.45
9.370	78802	0.41
9.375	77362	0.40
9.380	76635	0.40
9.385	74251	0.39
9.390	75226	0.39
9.395	74161	0.39
9.400	71773	0.37
9.405	73032	0.38
9.410	72630	0.38
9.415	71038	0.37
9.420	69595	0.36
9.425	70108	0.37
9.430	68341	0.36
9.435	66965	0.35
9.440	64563	0.34
9.445	64654	0.34
9.450	61906	0.32
9.455	60717	0.32
9.460	58946	0.31
9.465	58774	0.31
9.470	59310	0.31
9.475	58367	0.30
9.480	58770	0.31
9.485	57472	0.30
9.490	56130	0.29
9.495	55522	0.29
9.500	53443	0.28
9.505	53082	0.28
9.510	50915	0.27
9.515	50859	0.27
9.520	49915	0.26
9.525	49404	0.26
9.530	49374	0.26
9.535	48911	0.26
9.540	48421	0.25
9.545	47457	0.25
9.550	47312	0.25
9.555	46146	0.24
9.560	45178	0.24
9.565	44712	0.23
9.570	44000	0.23
9.575	40492	0.21
9.580	43136	0.23
9.585	42004	0.22
9.590	42291	0.22
9.595	39948	0.21
9.600	38221	0.20
9.605	39094	0.20
9.610	38912	0.20
9.615	38036	0.20
9.620	36870	0.19
9.625	35121	0.18
9.630	33491	0.17
9.635	36581	0.19
9.640	34254	0.18
9.645	35308	0.18
9.650	33486	0.17
9.655	35830	0.19
9.660	37044	0.19
9.665	37862	0.20
9.670	35858	0.19
9.675	34808	0.18
9.680	33093	0.17
9.685	32979	0.17
9.690	33256	0.17
9.695	30662	0.16
9.700	31024	0.16
9.705	30831	0.16
9.710	29463	0.15
9.715	28418	0.15
9.720	28667	0.15
9.725	29754	0.16
9.730	28920	0.15
9.735	30387	0.16
9.740	26854	0.14
9.745	27199	0.14
9.750	25543	0.13
9.755	23831	0.12
9.760	25600	0.13
9.765	24771	0.13
9.770	25014	0.13
9.775	24339	0.13
9.780	24172	0.13
9.785	24278	0.13
9.790	22859	0.12
9.795	24546	0.13
9.800	25952	0.14
9.805	22871	0.12
9.810	23802	0.12
9.815	21420	0.11
9.820	21210	0.11
9.825	22888	0.12
9.830	21808	0.11
9.835	21317	0.11
9.840	19613	0.10
9.845	19623	0.10
9.850	18464	0.10
9.855	17889	0.09
9.860	18194	0.10
9.865	18464	0.10
9.870	17985	0.09
9.875	17145	0.09
9.880	19234	0.10
9.885	17069	0.09
9.890	18636	0.10
9.895	16038	0.08
9.900	15929	0.08
9.905	18958	0.10
9.910	17047	0.09
9.915	16887	0.09
9.920	19070	0.10
9.925	17776	0.09
9.930	20661	0.11
9.935	18845	0.10
9.940	18434	0.10
9.945	17003	0.09
9.950	16031	0.08
9.955	17504	0.09
9.960	15838	0.08
9.965	16341	0.09
9.970	14476	0.08
9.975	13818	0.07
9.980	15096	0.08
9.985	15251	0.08
9.990	12601	0.07
9.995	11572	0.06
10.000	14050	0.07
10.005	14664	0.08
10.010	12691	0.07
10.015	12758	0.07
10.020	15460	0.08
10.025	13612	0.07
10.030	12540	0.07
10.035	12676	0.07
10.040	12405	0.06
10.045	13426	0.07
10.050	13418	0.07
10.055	12084	0.06
10.060	12756	0.07
10.065	11571	0.06
10.070	11784	0.06
10.075	15455	0.08
10.080	12535	0.07
10.085	12800	0.07
10.090	11867	0.06
10.095	11341	0.06
10.100	12469	0.07
10.105	12363	0.06
10.110	10862	0.06
10.115	11148	0.06
10.120	12414	0.06
10.125	10956	0.06
10.130	11260	0.06
10.135	11114	0.06
10.140	11440	0.06
10.145	11095	0.06
10.150	10712	0.06
10.155	11306	0.06
10.160	11406	0.06
10.165	10995	0.06
10.170	11951	0.06
10.175	11053	0.06
10.180	10960	0.06
10.185	11856	0.06
10.190	10474	0.05
10.195	11422	0.06
10.200	10152	0.05
10.205	11581	0.06
10.210	11908	0.06
10.215	12123	0.06
10.220	14603	0.08
10.225	16686	0.09
10.230	14841	0.08
10.235	14483	0.08
10.240	13452	0.07
10.245	15305	0.08
10.250	18132	0.09
10.255	18578	0.10
10.260	18241	0.10
10.265	17387	0.09
10.270	18352	0.10
10.275	17199	0.09
10.280	17309	0.09
10.285	14846	0.08
10.290	11318	0.06
10.295	8960	0.05
10.300	11213	0.06
10.305	11259	0.06
10.310	11454	0.06
10.315	11559	0.06
10.320	10687	0.06
10.325	10030	0.05
10.330	9655	0.05
10.335	8757	0.05
10.340	9768	0.05
10.345	9706	0.05
10.350	9764	0.05
10.355	9548	0.05
10.360	9417	0.05
10.365	9082	0.05
10.370	8827	0.05
10.375	7847	0.04
10.380	7635	0.04
10.385	7512	0.04
10.390	8864	0.05
10.395	8793	0.05
10.400	6264	0.03
10.405	8517	0.04
10.410	7656	0.04
10.415	8668	0.05
10.420	9562	0.05
10.425	9069	0.05
10.430	9009	0.05
10.435	8709	0.05
10.440	7465	0.04
10.445	8163	0.04
10.450	6984	0.04
10.455	7342	0.04
10.460	7081	0.04
10.465	6101	0.03
10.470	5891	0.03
10.475	7045	0.04
10.480	7403	0.04
10.485	10080	0.05
10.490	8642	0.05
10.495	10137	0.05
10.500	10118	0.05
10.505	10441	0.05
10.510	11763	0.06
10.515	15562	0.08
10.520	13592	0.07
10.525	13690	0.07
10.530	9252	0.05
10.535	9674	0.05
10.540	11160	0.06
10.545	10420	0.05
10.550	9008	0.05
10.555	7781	0.04
10.560	9165	0.05
10.565	8064	0.04
10.570	9903	0.05
10.575	9519	0.05
10.580	9595	0.05
10.585	10963	0.06
10.590	9540	0.05
10.595	9487	0.05
10.600	9125	0.05
10.605	7129	0.04
10.610	8079	0.04
10.615	7971	0.04
10.620	7931	0.04
10.625	9700	0.05
10.630	10006	0.05
10.635	9775	0.05
10.640	11299	0.06
10.645	12466	0.07
10.650	12669	0.07
10.655	11866	0.06
10.660	8650	0.05
10.665	10669	0.06
10.670	7904	0.04
10.675	9344	0.05
10.680	10040	0.05
10.685	9332	0.05
10.690	8030	0.04
10.695	8999	0.05
10.700	7817	0.04
10.705	8522	0.04
10.710	7859	0.04
10.715	7492	0.04
10.720	7596	0.04
10.725	6420	0.03
10.730	7286	0.04
10.735	6231	0.03
10.740	7422	0.04
10.745	7047	0.04
10.750	5997	0.03
10.755	7529	0.04
10.760	8568	0.04
10.765	6777	0.04
10.770	5922	0.03
10.775	6424	0.03
10.780	7245	0.04
10.785	5366	0.03
10.790	7084	0.04
10.795	5051	0.03
10.800	6144	0.03
10.805	7084	0.04
10.810	6241	0.03
10.815	4694	0.02
10.820	6088	0.03
10.825	6309	0.03
10.830	6045	0.03
10.835	8297	0.04
10.840	7284	0.04
10.845	5606	0.03
10.850	9073	0.05
10.855	8064	0.04
10.860	11693	0.06
10.865	11601	0.06
10.870	12167	0.06
10.875	12141	0.06
10.880	11460	0.06
10.885	11396	0.06
10.890	11946	0.06
10.895	8298	0.04
10.900	7719	0.04
10.905	8919	0.05
10.910	8804	0.05
10.915	8545	0.04
10.920	7370	0.04
10.925	9011	0.05
10.930	8773	0.05
10.935	8633	0.05
10.940	7378	0.04
10.945	6501	0.03
10.950	7048	0.04
10.955	7530	0.04
10.960	8815	0.05
10.965	6361	0.03
10.970	8609	0.04
10.975	7964	0.04
10.980	6614	0.03
10.985	4863	0.03
10.990	7175	0.04
10.995	3763	0.02
11.000	4870	0.03
11.005	4838	0.03
11.010	5829	0.03
11.015	3626	0.02
11.020	6803	0.04
11.025	4897	0.03
11.030	7340	0.04
11.035	6116	0.03
11.040	7000	0.04
11.045	6673	0.03
11.050	9343	0.05
11.055	8246	0.04
11.060	9700	0.05
11.065	9651	0.05
11.070	11733	0.06
11.075	10866	0.06
11.080	10742	0.06
11.085	11622	0.06
11.090	10714	0.06
11.095	9126	0.05
11.100	9829	0.05
11.105	7942	0.04
11.110	10647	0.06
11.115	9051	0.05
11.120	6691	0.03
11.125	8738	0.05
11.130	8795	0.05
11.135	5538	0.03
11.140	6669	0.03
11.145	6773	0.04
11.150	7802	0.04
11.155	9832	0.05
11.160	7830	0.04
11.165	10277	0.05
11.170	10141	0.05
11.175	11022	0.06
11.180	10671	0.06
11.185	8225	0.04
11.190	9441	0.05
11.195	8424	0.04
11.200	9417	0.05
11.205	11315	0.06
11.210	8178	0.04
11.215	7850	0.04
11.220	9400	0.05
11.225	8335	0.04
11.230	9039	0.05
11.235	9065	0.05
11.240	7652	0.04
11.245	7356	0.04
11.250	9149	0.05
11.255	10644	0.06
11.260	10881	0.06
11.265	9272	0.05
11.270	12341	0.06
11.275	11071	0.06
11.280	10656	0.06
11.285	11081	0.06
11.290	10119	0.05
11.295	11169	0.06
11.300	10062	0.05
11.305	12362	0.06
11.310	12047	0.06
11.315	12941	0.07
11.320	14507	0.08
11.325	16316	0.09
11.330	18460	0.10
11.335	19962	0.10
11.340	21593	0.11
11.345	21320	0.11
11.350	19413	0.10
11.355	18150	0.09
11.360	14642	0.08
11.365	17632	0.09
11.370	15495	0.08
11.375	15905	0.08
11.380	15779	0.08
11.385	12340	0.06
11.390	12457	0.07
11.395	11615	0.06
11.400	10179	0.05
11.405	11354	0.06
11.410	13348	0.07
11.415	16283	0.09
11.420	18632	0.10
11.425	19592	0.10
11.430	19086	0.10
11.435	18481	0.10
11.440	17257	0.09
11.445	18640	0.10
11.450	19276	0.10
11.455	19226	0.10
11.460	20649	0.11
11.465	25408	0.13
11.470	26489	0.14
11.475	25651	0.13
11.480	23638	0.12
11.485	21393	0.11
11.490	21328	0.11
11.495	19856	0.10
11.500	19331	0.10
11.505	16939	0.09
11.510	17878	0.09
11.515	16259	0.08
11.520	17301	0.09
11.525	15876	0.08
11.530	16130	0.08
11.535	18099	0.09
11.540	17062	0.09
11.545	14535	0.08
11.550	14155	0.07
11.555	15184	0.08
11.560	16158	0.08
11.565	14878	0.08
11.570	14546	0.08
11.575	13462	0.07
11.580	14552	0.08
11.585	14798	0.08
11.590	15223	0.08
11.595	17390	0.09
11.600	15357	0.08
11.605	15395	0.08
11.610	16265	0.08
11.615	15600	0.08
11.620	16423	0.09
11.625	16604	0.09
11.630	15596	0.08
11.635	15553	0.08
11.640	16502	0.09
11.645	15095	0.08
11.650	14231	0.07
11.655	16472	0.09
11.660	15755	0.08
11.665	16369	0.09
11.670	15917	0.08
11.675	15881	0.08
11.680	13580	0.07
11.685	14777	0.08
11.690	15089	0.08
11.695	15882	0.08
11.700	17443	0.09
11.705	18557	0.10
11.710	15399	0.08
11.715	16060	0.08
11.720	15985	0.08
11.725	15574	0.08
11.730	15774	0.08
11.735	14850	0.08
11.740	15553	0.08
11.745	14865	0.08
11.750	15182	0.08
11.755	16102	0.08
11.760	16049	0.08
11.765	13700	0.07
11.770	13697	0.07
11.775	13041	0.07
11.780	13143	0.07
11.785	14150	0.07
11.790	13168	0.07
11.795	13123	0.07
11.800	13910	0.07
11.805	12967	0.07
11.810	12488	0.07
11.815	12637	0.07
11.820	13974	0.07
11.825	17472	0.09
11.830	39081	0.20
11.835	79365	0.41
11.840	108085	0.56
11.845	120666	0.63
11.850	116971	0.61
11.855	108716	0.57
11.860	98571	0.51
11.865	92990	0.49
11.870	85018	0.44
11.875	73582	0.38
11.880	64329	0.34
11.885	57235	0.30
11.890	49546	0.26
11.895	46021	0.24
11.900	42424	0.22
11.905	39453	0.21
11.910	37118	0.19
11.915	27049	0.14
11.920	26469	0.14
11.925	24012	0.13
11.930	22945	0.12
11.935	25099	0.13
11.940	22811	0.12
11.945	27300	0.14
11.950	27492	0.14
11.955	24804	0.13
11.960	24138	0.13
11.965	20038	0.10
11.970	18666	0.10
11.975	16579	0.09
11.980	17930	0.09
11.985	20485	0.11
11.990	16884	0.09
11.995	16970	0.09
12.000	15638	0.08
12.005	16833	0.09
12.010	16165	0.08
12.015	15051	0.08
12.020	15650	0.08
12.025	16105	0.08
12.030	16379	0.09
12.035	15053	0.08
12.040	14901	0.08
12.045	15221	0.08
12.050	14447	0.08
12.055	13958	0.07
12.060	15215	0.08
12.065	14715	0.08
12.070	12585	0.07
12.075	13805	0.07
12.080	15978	0.08
12.085	13987	0.07
12.090	12923	0.07
12.095	13821	0.07
12.100	15874	0.08
12.105	15138	0.08
12.110	14285	0.07
12.115	14486	0.08
12.120	12292	0.06
12.125	14545	0.08
12.130	13456	0.07
12.135	11522	0.06
12.140	18463	0.10
12.145	15299	0.08
12.150	15208	0.08
12.155	14180	0.07
12.160	15131	0.08
12.165	16435	0.09
12.170	17036	0.09
12.175	18076	0.09
12.180	18128	0.09
12.185	16030	0.08
12.190	16197	0.08
12.195	17033	0.09
12.200	18152	0.09
12.205	25011	0.13
12.210	21835	0.11
12.215	18802	0.10
12.220	16765	0.09
12.225	15311	0.08
12.230	16412	0.09
12.235	16998	0.09
12.240	17169	0.09
12.245	15890	0.08
12.250	14477	0.08
12.255	16331	0.09
12.260	14540	0.08
12.265	15220	0.08
12.270	18623	0.10
12.275	14939	0.08
12.280	15759	0.08
12.285	15319	0.08
12.290	17027	0.09
12.295	16381	0.09
12.300	14575	0.08
12.305	16186	0.08
12.310	18063	0.09
12.315	16871	0.09
12.320	15251	0.08
12.325	16885	0.09
12.330	14016	0.07
12.335	15520	0.08
12.340	13284	0.07
12.345	14987	0.08
12.350	18279	0.10
12.355	17249	0.09
12.360	16040	0.08
12.365	16771	0.09
12.370	15142	0.08
12.375	16165	0.08
12.380	17978	0.09
12.385	18284	0.10
12.390	20568	0.11
12.395	20623	0.11
12.400	19078	0.10
12.405	18832	0.10
12.410	18479	0.10
12.415	17955	0.09
12.420	19833	0.10
12.425	21232	0.11
12.430	19904	0.10
12.435	19766	0.10
12.440	19779	0.10
12.445	21762	0.11
12.450	23263	0.12
12.455	24878	0.13
12.460	23496	0.12
12.465	21771	0.11
12.470	20460	0.11
12.475	19090	0.10
12.480	18308	0.10
12.485	19553	0.10
12.490	17114	0.09
12.495	19013	0.10
12.500	17461	0.09
12.505	18629	0.10
12.510	18885	0.10
12.515	18363	0.10
12.520	18535	0.10
12.525	18431	0.10
12.530	18639	0.10
12.535	18239	0.10
12.540	21014	0.11
12.545	22514	0.12
12.550	21694	0.11
12.555	22525	0.12
12.560	23404	0.12
12.565	24115	0.13
12.570	23248	0.12
12.575	23946	0.13
12.580	20027	0.10
12.585	20392	0.11
12.590	20303	0.11
12.595	19035	0.10
12.600	21357	0.11
12.605	20011	0.10
12.610	20709	0.11
12.615	19623	0.10
12.620	20685	0.11
12.625	19580	0.10
12.630	18317	0.10
12.635	20462	0.11
12.640	18379	0.10
12.645	19372	0.10
12.650	20946	0.11
12.655	20446	0.11
12.660	20324	0.11
12.665	19528	0.10
12.670	20101	0.10
12.675	18565	0.10
12.680	20794	0.11
12.685	20633	0.11
12.690	18140	0.09
12.695	19296	0.10
12.700	19412	0.10
12.705	19570	0.10
12.710	17708	0.09
12.715	20652	0.11
12.720	21263	0.11
12.725	20787	0.11
12.730	20837	0.11
12.735	21410	0.11
12.740	20741	0.11
12.745	20327	0.11
12.750	22447	0.12
12.755	23158	0.12
12.760	23914	0.12
12.765	25458	0.13
12.770	28028	0.15
12.775	24047	0.13
12.780	20416	0.11
12.785	20958	0.11
12.790	20928	0.11
12.795	19957	0.10
12.800	20318	0.11
12.805	19236	0.10
12.810	20551	0.11
12.815	19577	0.10
12.820	19884	0.10
12.825	19999	0.10
12.830	17735	0.09
12.835	21067	0.11
12.840	21081	0.11
12.845	20100	0.10
12.850	20845	0.11
12.855	17421	0.09
12.860	21369	0.11
12.865	21279	0.11
12.870	25606	0.13
12.875	25901	0.14
12.880	19115	0.10
12.885	18807	0.10
12.890	16345	0.09
12.895	19143	0.10
12.900	21159	0.11
12.905	16868	0.09
12.910	19063	0.10
12.915	19263	0.10
12.920	20895	0.11
12.925	19870	0.10
12.930	21357	0.11
12.935	22750	0.12
12.940	22295	0.12
12.945	24537	0.13
12.950	22256	0.12
12.955	20552	0.11
12.960	20598	0.11
12.965	19147	0.10
12.970	19624	0.10
12.975	17519	0.09
12.980	19576	0.10
12.985	21549	0.11
12.990	23802	0.12
12.995	31029	0.16
13.000	38298	0.20
13.005	35708	0.19
13.010	28409	0.15
13.015	27133	0.14
13.020	23652	0.12
13.025	19965	0.10
13.030	19435	0.10
13.035	21138	0.11
13.040	19866	0.10
13.045	18796	0.10
13.050	19057	0.10
13.055	17991	0.09
13.060	19177	0.10
13.065	18645	0.10
13.070	15217	0.08
13.075	17487	0.09
13.080	18711	0.10
13.085	17234	0.09
13.090	16678	0.09
13.095	17940	0.09
13.100	18529	0.10
13.105	20825	0.11
13.110	18562	0.10
13.115	19566	0.10
13.120	20226	0.11
13.125	20507	0.11
13.130	20096	0.10
13.135	18359	0.10
13.140	18484	0.10
13.145	17762	0.09
13.150	17169	0.09
13.155	16526	0.09
13.160	13992	0.07
13.165	16613	0.09
13.170	15101	0.08
13.175	14876	0.08
13.180	15905	0.08
13.185	16642	0.09
13.190	17513	0.09
13.195	17323	0.09
13.200	18340	0.10
13.205	17233	0.09
13.210	18912	0.10
13.215	18677	0.10
13.220	18428	0.10
13.225	15619	0.08
13.230	16720	0.09
13.235	15597	0.08
13.240	14702	0.08
13.245	18931	0.10
13.250	17405	0.09
13.255	16091	0.08
13.260	16501	0.09
13.265	16591	0.09
13.270	14661	0.08
13.275	16433	0.09
13.280	17685	0.09
13.285	16113	0.08
13.290	15838	0.08
13.295	15080	0.08
13.300	16627	0.09
13.305	16358	0.09
13.310	19024	0.10
13.315	16743	0.09
13.320	21477	0.11
13.325	23672	0.12
13.330	27033	0.14
13.335	27953	0.15
13.340	27665	0.14
13.345	25994	0.14
13.350	26984	0.14
13.355	25673	0.13
13.360	25251	0.13
13.365	24954	0.13
13.370	20144	0.11
13.375	21392	0.11
13.380	21118	0.11
13.385	21791	0.11
13.390	20498	0.11
13.395	21116	0.11
13.400	22006	0.11
13.405	19824	0.10
13.410	19874	0.10
13.415	20677	0.11
13.420	19137	0.10
13.425	19393	0.10
13.430	18057	0.09
13.435	16438	0.09
13.440	17966	0.09
13.445	17418	0.09
13.450	17879	0.09
13.455	17858	0.09
13.460	17679	0.09
13.465	19373	0.10
13.470	18251	0.10
13.475	16859	0.09
13.480	17757	0.09
13.485	18815	0.10
13.490	19282	0.10
13.495	18831	0.10
13.500	22553	0.12
13.505	26688	0.14
13.510	28001	0.15
13.515	23453	0.12
13.520	18667	0.10
13.525	18974	0.10
13.530	18756	0.10
13.535	17993	0.09
13.540	17066	0.09
13.545	18200	0.10
13.550	16795	0.09
13.555	16894	0.09
13.560	16012	0.08
13.565	17073	0.09
13.570	16935	0.09
13.575	19020	0.10
13.580	18960	0.10
13.585	19355	0.10
13.590	19661	0.10
13.595	20839	0.11
13.600	20715	0.11
13.605	20502	0.11
13.610	19470	0.10
13.615	19270	0.10
13.620	18080	0.09
13.625	19140	0.10
13.630	19290	0.10
13.635	17358	0.09
13.640	17536	0.09
13.645	18406	0.10
13.650	19097	0.10
13.655	17951	0.09
13.660	17395	0.09
13.665	18124	0.09
13.670	18418	0.10
13.675	19005	0.10
13.680	20578	0.11
13.685	17728	0.09
13.690	17566	0.09
13.695	17789	0.09
13.700	19635	0.10
13.705	16700	0.09
13.710	16590	0.09
13.715	15916	0.08
13.720	17350	0.09
13.725	15754	0.08
13.730	16665	0.09
13.735	16956	0.09
13.740	17074	0.09
13.745	14607	0.08
13.750	17703	0.09
13.755	17245	0.09
13.760	17658	0.09
13.765	18691	0.10
13.770	17517	0.09
13.775	15047	0.08
13.780	18788	0.10
13.785	17640	0.09
13.790	17962	0.09
13.795	17851	0.09
13.800	20050	0.10
13.805	20076	0.10
13.810	18602	0.10
13.815	18276	0.10
13.820	15984	0.08
13.825	16349	0.09
13.830	17009	0.09
13.835	17714	0.09
13.840	15942	0.08
13.845	16239	0.08
13.850	15416	0.08
13.855	16935	0.09
13.860	15124	0.08
13.865	12843	0.07
13.870	15127	0.08
13.875	14242	0.07
13.880	15558	0.08
13.885	15464	0.08
13.890	15831	0.08
13.895	15490	0.08
13.900	14608	0.08
13.905	14956	0.08
13.910	15720	0.08
13.915	17482	0.09
13.920	18737	0.10
13.925	18107	0.09
13.930	17919	0.09
13.935	18011	0.09
13.940	18038	0.09
13.945	16598	0.09
13.950	18157	0.09
13.955	18103	0.09
13.960	18916	0.10
13.965	15645	0.08
13.970	15071	0.08
13.975	15367	0.08
13.980	16747	0.09
13.985	14681	0.08
13.990	17765	0.09
13.995	18175	0.09
14.000	21507	0.11
14.005	21680	0.11
14.010	21044	0.11
14.015	20081	0.10
14.020	17473	0.09
14.025	17989	0.09
14.030	18035	0.09
14.035	16735	0.09
14.040	16079	0.08
14.045	15205	0.08
14.050	16155	0.08
14.055	15069	0.08
14.060	16007	0.08
14.065	17256	0.09
14.070	15787	0.08
14.075	15433	0.08
14.080	16147	0.08
14.085	15686	0.08
14.090	15081	0.08
14.095	17125	0.09
14.100	16417	0.09
14.105	16284	0.09
14.110	15935	0.08
14.115	17060	0.09
14.120	16593	0.09
14.125	15332	0.08
14.130	15689	0.08
14.135	17442	0.09
14.140	17000	0.09
14.145	17581	0.09
14.150	14929	0.08
14.155	18838	0.10
14.160	17476	0.09
14.165	18288	0.10
14.170	17660	0.09
14.175	16423	0.09
14.180	17968	0.09
14.185	17212	0.09
14.190	19281	0.10
14.195	25019	0.13
14.200	25480	0.13
14.205	29667	0.15
14.210	26471	0.14
14.215	22265	0.12
14.220	18246	0.10
14.225	16224	0.08
14.230	18502	0.10
14.235	19060	0.10
14.240	19804	0.10
14.245	16838	0.09
14.250	16448	0.09
14.255	18145	0.09
14.260	17790	0.09
14.265	18504	0.10
14.270	17247	0.09
14.275	17048	0.09
14.280	19380	0.10
14.285	18348	0.10
14.290	18267	0.10
14.295	18409	0.10
14.300	20425	0.11
14.305	17152	0.09
14.310	17365	0.09
14.315	18462	0.10
14.320	18073	0.09
14.325	18119	0.09
14.330	16335	0.09
14.335	16218	0.08
14.340	16660	0.09
14.345	16341	0.09
14.350	16342	0.09
14.355	15855	0.08
14.360	16177	0.08
14.365	15766	0.08
14.370	17209	0.09
14.375	17925	0.09
14.380	16121	0.08
14.385	16350	0.09
14.390	15059	0.08
14.395	16921	0.09
14.400	16364	0.09
14.405	17973	0.09
14.410	20326	0.11
14.415	21228	0.11
14.420	22229	0.12
14.425	21325	0.11
14.430	22644	0.12
14.435	21786	0.11
14.440	20861	0.11
14.445	20940	0.11
14.450	19710	0.10
14.455	20676	0.11
14.460	21423	0.11
14.465	19162	0.10
14.470	19728	0.10
14.475	20075	0.10
14.480	18172	0.09
14.485	20007	0.10
14.490	19460	0.10
14.495	19762	0.10
14.500	19520	0.10
14.505	19794	0.10
14.510	18953	0.10
14.515	17690	0.09
14.520	18331	0.10
14.525	18166	0.09
14.530	17427	0.09
14.535	17978	0.09
14.540	20573	0.11
14.545	20220	0.11
14.550	20804	0.11
14.555	24815	0.13
14.560	23726	0.12
14.565	26167	0.14
14.570	25326	0.13
14.575	24728	0.13
14.580	23101	0.12
14.585	25681	0.13
14.590	24850	0.13
14.595	23386	0.12
14.600	22572	0.12
14.605	22251	0.12
14.610	20997	0.11
14.615	19475	0.10
14.620	21941	0.11
14.625	18010	0.09
14.630	23327	0.12
14.635	20784	0.11
14.640	20435	0.11
14.645	19623	0.10
14.650	22746	0.12
14.655	20187	0.11
14.660	19202	0.10
14.665	20113	0.11
14.670	19934	0.10
14.675	21663	0.11
14.680	18519	0.10
14.685	19442	0.10
14.690	18959	0.10
14.695	17742	0.09
14.700	17012	0.09
14.705	16692	0.09
14.710	16207	0.08
14.715	16701	0.09
14.720	16226	0.08
14.725	15773	0.08
14.730	15063	0.08
14.735	18970	0.10
14.740	15151	0.08
14.745	16317	0.09
14.750	16376	0.09
14.755	16512	0.09
14.760	18115	0.09
14.765	18181	0.09
14.770	17340	0.09
14.775	16718	0.09
14.780	18932	0.10
14.785	17004	0.09
14.790	16455	0.09
14.795	17552	0.09
14.800	18138	0.09
14.805	19434	0.10
14.810	18367	0.10
14.815	19774	0.10
14.820	19998	0.10
14.825	19317	0.10
14.830	19386	0.10
14.835	18652	0.10
14.840	16203	0.08
14.845	17794	0.09
14.850	13588	0.07
14.855	15270	0.08
14.860	16084	0.08
14.865	15772	0.08
14.870	16609	0.09
14.875	15147	0.08
14.880	14613	0.08
14.885	14613	0.08
14.890	16293	0.09
14.895	16381	0.09
14.900	15291	0.08
14.905	14286	0.07
14.910	14685	0.08
14.915	14578	0.08
14.920	11294	0.06
14.925	16773	0.09
14.930	14590	0.08
14.935	17518	0.09
14.940	17246	0.09
14.945	19312	0.10
14.950	18873	0.10
14.955	17130	0.09
14.960	21260	0.11
14.965	19567	0.10
14.970	22577	0.12
14.975	20516	0.11
14.980	20002	0.10
14.985	20183	0.11
14.990	23642	0.12
14.995	26595	0.14
15.000	30255	0.16
15.005	34034	0.18
15.010	34973	0.18
15.015	30602	0.16
15.020	26396	0.14
15.025	24413	0.13
15.030	23291	0.12
15.035	22162	0.12
15.040	19168	0.10
15.045	21704	0.11
15.050	21499	0.11
15.055	19565	0.10
15.060	19185	0.10
15.065	18890	0.10
15.070	19466	0.10
15.075	17019	0.09
15.080	17892	0.09
15.085	19401	0.10
15.090	16454	0.09
15.095	18004	0.09
15.100	16154	0.08
15.105	15236	0.08
15.110	17110	0.09
15.115	14815	0.08
15.120	14733	0.08
15.125	14234	0.07
15.130	12900	0.07
15.135	13884	0.07
15.140	15742	0.08
15.145	15303	0.08
15.150	15040	0.08
15.155	15338	0.08
15.160	16142	0.08
15.165	14631	0.08
15.170	12250	0.06
15.175	15517	0.08
15.180	13751	0.07
15.185	12377	0.06
15.190	13370	0.07
15.195	11653	0.06
15.200	14416	0.08
15.205	12938	0.07
15.210	13165	0.07
15.215	14428	0.08
15.220	13190	0.07
15.225	14732	0.08
15.230	14583	0.08
15.235	14315	0.07
15.240	14292	0.07
15.245	10879	0.06
15.250	11842	0.06
15.255	12783	0.07
15.260	14169	0.07
15.265	11797	0.06
15.270	11185	0.06
15.275	11654	0.06
15.280	12706	0.07
15.285	10883	0.06
15.290	12630	0.07
15.295	12064	0.06
15.300	13150	0.07
15.305	11966	0.06
15.310	12001	0.06
15.315	10238	0.05
15.320	11977	0.06
15.325	12646	0.07
15.330	12742	0.07
15.335	11004	0.06
15.340	13889	0.07
15.345	11973	0.06
15.350	12701	0.07
15.355	12844	0.07
15.360	10834	0.06
15.365	12698	0.07
15.370	12218	0.06
15.375	11502	0.06
15.380	12141	0.06
15.385	13229	0.07
15.390	13140	0.07
15.395	13204	0.07
15.400	10424	0.05
15.405	12984	0.07
15.410	12817	0.07
15.415	11911	0.06
15.420	11299	0.06
15.425	12639	0.07
15.430	11301	0.06
15.435	11506	0.06
15.440	11590	0.06
15.445	9880	0.05
15.450	12849	0.07
15.455	10768	0.06
15.460	10713	0.06
15.465	13590	0.07
15.470	13205	0.07
15.475	14742	0.08
15.480	14364	0.08
15.485	10975	0.06
15.490	12594	0.07
15.495	9529	0.05
15.500	12650	0.07
15.505	12237	0.06
15.510	11296	0.06
15.515	10532	0.05
15.520	11180	0.06
15.525	10383	0.05
15.530	10120	0.05
15.535	11166	0.06
15.540	9485	0.05
15.545	10803	0.06
15.550	11888	0.06
15.555	11897	0.06
15.560	13624	0.07
15.565	11361	0.06
15.570	12034	0.06
15.575	14244	0.07
15.580	12788	0.07
15.585	13463	0.07
15.590	13140	0.07
15.595	12326	0.06
15.600	13581	0.07
15.605	11572	0.06
15.610	11061	0.06
15.615	14889	0.08
15.620	11678	0.06
15.625	11697	0.06
15.630	12847	0.07
15.635	13388	0.07
15.640	13422	0.07
15.645	12991	0.07
15.650	10919	0.06
15.655	11911	0.06
15.660	12641	0.07
15.665	13711	0.07
15.670	11153	0.06
15.675	12643	0.07
15.680	10816	0.06
15.685	11221	0.06
15.690	13887	0.07
15.695	12240	0.06
15.700	13163	0.07
15.705	10212	0.05
15.710	11766	0.06
15.715	11742	0.06
15.720	13098	0.07
15.725	12495	0.07
15.730	13029	0.07
15.735	14113	0.07
15.740	12699	0.07
15.745	9953	0.05
15.750	14225	0.07
15.755	11712	0.06
15.760	11688	0.06
15.765	10787	0.06
15.770	12718	0.07
15.775	10687	0.06
15.780	8981	0.05
15.785	9228	0.05
15.790	10105	0.05
15.795	9330	0.05
15.800	10218	0.05
15.805	10857	0.06
15.810	10613	0.06
15.815	9882	0.05
15.820	11459	0.06
15.825	11382	0.06
15.830	8851	0.05
15.835	10422	0.05
15.840	10426	0.05
15.845	10387	0.05
15.850	9578	0.05
15.855	10500	0.05
15.860	11516	0.06
15.865	9887	0.05
15.870	10302	0.05
15.875	11302	0.06
15.880	12778	0.07
15.885	10468	0.05
15.890	12462	0.07
15.895	11375	0.06
15.900	10116	0.05
15.905	10316	0.05
15.910	11424	0.06
15.915	10347	0.05
15.920	10603	0.06
15.925	10762	0.06
15.930	13194	0.07
15.935	10569	0.06
15.940	13112	0.07
15.945	13289	0.07
15.950	10869	0.06
15.955	11040	0.06
15.960	13328	0.07
15.965	13353	0.07
15.970	13871	0.07
15.975	16026	0.08
15.980	20716	0.11
15.985	21719	0.11
15.990	22726	0.12
15.995	23622	0.12
16.000	19012	0.10
16.005	19618	0.10
16.010	13760	0.07
16.015	9949	0.05
16.020	11254	0.06
16.025	14709	0.08
16.030	12396	0.06
16.035	12437	0.06
16.040	12955	0.07
16.045	13740	0.07
16.050	13869	0.07
16.055	11309	0.06
16.060	12484	0.07
16.065	12893	0.07
16.070	11366	0.06
16.075	11495	0.06
16.080	12680	0.07
16.085	13258	0.07
16.090	11413	0.06
16.095	12357	0.06
16.100	12168	0.06
16.105	12282	0.06
16.110	12509	0.07
16.115	10954	0.06
16.120	11448	0.06
16.125	11022	0.06
16.130	12273	0.06
16.135	11724	0.06
16.140	11031	0.06
16.145	10748	0.06
16.150	11798	0.06
16.155	10587	0.06
16.160	10829	0.06
16.165	13168	0.07
16.170	10557	0.06
16.175	10004	0.05
16.180	8941	0.05
16.185	10159	0.05
16.190	8888	0.05
16.195	9173	0.05
16.200	9333	0.05
16.205	10271	0.05
16.210	10002	0.05
16.215	11302	0.06
16.220	14433	0.08
16.225	13037	0.07
16.230	18860	0.10
16.235	24173	0.13
16.240	23842	0.12
16.245	26686	0.14
16.250	24243	0.13
16.255	21318	0.11
16.260	21625	0.11
16.265	18687	0.10
16.270	16447	0.09
16.275	12218	0.06
16.280	13189	0.07
16.285	11084	0.06
16.290	11172	0.06
16.295	12259	0.06
16.300	11061	0.06
16.305	11560	0.06
16.310	10568	0.06
16.315	8036	0.04
16.320	10641	0.06
16.325	9407	0.05
16.330	11405	0.06
16.335	9976	0.05
16.340	8819	0.05
16.345	10658	0.06
16.350	11549	0.06
16.355	10201	0.05
16.360	9828	0.05
16.365	9323	0.05
16.370	10616	0.06
16.375	9145	0.05
16.380	10091	0.05
16.385	10877	0.06
16.390	11368	0.06
16.395	11627	0.06
16.400	10869	0.06
16.405	10391	0.05
16.410	11732	0.06
16.415	12202	0.06
16.420	12614	0.07
16.425	12317	0.06
16.430	11023	0.06
16.435	13852	0.07
16.440	13402	0.07
16.445	10932	0.06
16.450	10681	0.06
16.455	10896	0.06
16.460	9822	0.05
16.465	10558	0.06
16.470	9851	0.05
16.475	10283	0.05
16.480	9360	0.05
16.485	10642	0.06
16.490	10064	0.05
16.495	8482	0.04
16.500	10135	0.05
16.505	9430	0.05
16.510	10254	0.05
16.515	9798	0.05
16.520	9588	0.05
16.525	9963	0.05
16.530	10147	0.05
16.535	8912	0.05
16.540	8884	0.05
16.545	8863	0.05
16.550	8806	0.05
16.555	9082	0.05
16.560	10358	0.05
16.565	8849	0.05
16.570	8655	0.05
16.575	9558	0.05
16.580	8669	0.05
16.585	8989	0.05
16.590	9899	0.05
16.595	8451	0.04
16.600	9880	0.05
16.605	9144	0.05
16.610	9059	0.05
16.615	10255	0.05
16.620	9933	0.05
16.625	9208	0.05
16.630	11127	0.06
16.635	10064	0.05
16.640	9616	0.05
16.645	10371	0.05
16.650	9532	0.05
16.655	11976	0.06
16.660	11429	0.06
16.665	13333	0.07
16.670	10757	0.06
16.675	9131	0.05
16.680	8943	0.05
16.685	9094	0.05
16.690	10179	0.05
16.695	9123	0.05
16.700	8669	0.05
16.705	10347	0.05
16.710	10064	0.05
16.715	8758	0.05
16.720	8435	0.04
16.725	9872	0.05
16.730	8619	0.05
16.735	9749	0.05
16.740	8741	0.05
16.745	9868	0.05
16.750	8348	0.04
16.755	9592	0.05
16.760	8287	0.04
16.765	8454	0.04
16.770	8120	0.04
16.775	8765	0.05
16.780	9364	0.05
16.785	8406	0.04
16.790	8073	0.04
16.795	9508	0.05
16.800	7568	0.04
16.805	8599	0.04
16.810	8302	0.04
16.815	8429	0.04
16.820	8524	0.04
16.825	8855	0.05
16.830	7408	0.04
16.835	7752	0.04
16.840	9575	0.05
16.845	8474	0.04
16.850	8441	0.04
16.855	8355	0.04
16.860	8379	0.04
16.865	8599	0.04
16.870	7344	0.04
16.875	7415	0.04
16.880	7484	0.04
16.885	8657	0.05
16.890	8225	0.04
16.895	8285	0.04
16.900	8503	0.04
16.905	7241	0.04
16.910	8851	0.05
16.915	9052	0.05
16.920	8302	0.04
16.925	7456	0.04
16.930	7422	0.04
16.935	8477	0.04
16.940	9684	0.05
16.945	9725	0.05
16.950	9829	0.05
16.955	9990	0.05
16.960	10147	0.05
16.965	9606	0.05
16.970	10761	0.06
16.975	10611	0.06
16.980	11555	0.06
16.985	9661	0.05
16.990	7408	0.04
16.995	10706	0.06
