# Supplementary material for: Sustainable Electrochemical Strategy for Selective Double Bond Oxidation in the Presence of Aldehyde Groups with Mo─N─O Catalysts
Source: Adv Sci (Weinh). 2025 Jun 23;12(36):e06584. doi: 10.1002/advs.202506584 (PMC12463080; doi:10.1002/advs.202506584)
Supplement: Supplementary file 2 — Supporting Information [file ADVS-12-e06584-s002.zip › GC/-50-L.txt]

[Header]
Data File Name	C:\Users\acer\Desktop\��־��\����\ZHIPU\2023-7-21\-50-l.qgd
Output Date	2024/3/1
Output Time	18:03:10

[MS Chromatogram]
m/z	1-1 TIC
Event Time(msec)	300
# of Points	3000
Start Time(min)	2.000
End Time(min)	16.995
Ret.Time	Absolute Intensity	Relative Intensity
2.000	633119	3.28
2.005	581549	3.01
2.010	532588	2.76
2.015	496216	2.57
2.020	461090	2.39
2.025	436543	2.26
2.030	619476	3.21
2.035	2456305	12.73
2.040	7473810	38.73
2.045	12222753	63.34
2.050	15622090	80.96
2.055	18026637	93.42
2.060	19118768	99.08
2.065	19296995	100.00
2.070	18730120	97.06
2.075	16478705	85.40
2.080	13603942	70.50
2.085	11180329	57.94
2.090	8798240	45.59
2.095	6727084	34.86
2.100	4999586	25.91
2.105	3752785	19.45
2.110	2815569	14.59
2.115	2144529	11.11
2.120	1629627	8.44
2.125	1269247	6.58
2.130	997073	5.17
2.135	791044	4.10
2.140	648399	3.36
2.145	534140	2.77
2.150	450291	2.33
2.155	385138	2.00
2.160	334544	1.73
2.165	294358	1.53
2.170	261498	1.36
2.175	236973	1.23
2.180	217997	1.13
2.185	200711	1.04
2.190	186707	0.97
2.195	176070	0.91
2.200	167869	0.87
2.205	156387	0.81
2.210	150276	0.78
2.215	144864	0.75
2.220	138465	0.72
2.225	135260	0.70
2.230	130047	0.67
2.235	125694	0.65
2.240	122620	0.64
2.245	119457	0.62
2.250	117233	0.61
2.255	110769	0.57
2.260	112236	0.58
2.265	107804	0.56
2.270	106183	0.55
2.275	101559	0.53
2.280	103240	0.54
2.285	100467	0.52
2.290	99180	0.51
2.295	95108	0.49
2.300	92052	0.48
2.305	94993	0.49
2.310	89781	0.47
2.315	87720	0.45
2.320	87307	0.45
2.325	85761	0.44
2.330	83109	0.43
2.335	84373	0.44
2.340	82222	0.43
2.345	83228	0.43
2.350	80092	0.42
2.355	79448	0.41
2.360	78065	0.40
2.365	76710	0.40
2.370	75913	0.39
2.375	73287	0.38
2.380	74304	0.39
2.385	71877	0.37
2.390	71621	0.37
2.395	71791	0.37
2.400	69663	0.36
2.405	68602	0.36
2.410	68573	0.36
2.415	69176	0.36
2.420	67954	0.35
2.425	66895	0.35
2.430	66737	0.35
2.435	63972	0.33
2.440	64203	0.33
2.445	63709	0.33
2.450	60131	0.31
2.455	60722	0.31
2.460	60262	0.31
2.465	61175	0.32
2.470	57803	0.30
2.475	58878	0.31
2.480	55649	0.29
2.485	58677	0.30
2.490	56099	0.29
2.495	54885	0.28
2.500	56385	0.29
2.505	52236	0.27
2.510	52400	0.27
2.515	53437	0.28
2.520	52770	0.27
2.525	51006	0.26
2.530	50870	0.26
2.535	53360	0.28
2.540	51849	0.27
2.545	52153	0.27
2.550	51583	0.27
2.555	51364	0.27
2.560	53599	0.28
2.565	51840	0.27
2.570	52709	0.27
2.575	50279	0.26
2.580	50422	0.26
2.585	49778	0.26
2.590	49219	0.26
2.595	48532	0.25
2.600	47348	0.25
2.605	46186	0.24
2.610	46221	0.24
2.615	45250	0.23
2.620	45714	0.24
2.625	44428	0.23
2.630	43547	0.23
2.635	44196	0.23
2.640	43452	0.23
2.645	42499	0.22
2.650	42059	0.22
2.655	41480	0.21
2.660	41198	0.21
2.665	40590	0.21
2.670	40259	0.21
2.675	40331	0.21
2.680	40925	0.21
2.685	39334	0.20
2.690	39940	0.21
2.695	39568	0.21
2.700	39298	0.20
2.705	38534	0.20
2.710	37897	0.20
2.715	37704	0.20
2.720	37592	0.19
2.725	37427	0.19
2.730	37616	0.19
2.735	37488	0.19
2.740	36527	0.19
2.745	35994	0.19
2.750	36550	0.19
2.755	36515	0.19
2.760	35668	0.18
2.765	35854	0.19
2.770	35432	0.18
2.775	35430	0.18
2.780	35078	0.18
2.785	34904	0.18
2.790	35175	0.18
2.795	34619	0.18
2.800	33629	0.17
2.805	34143	0.18
2.810	33748	0.17
2.815	33651	0.17
2.820	32286	0.17
2.825	33878	0.18
2.830	33035	0.17
2.835	33492	0.17
2.840	32323	0.17
2.845	32510	0.17
2.850	32104	0.17
2.855	31180	0.16
2.860	31497	0.16
2.865	32236	0.17
2.870	31335	0.16
2.875	31644	0.16
2.880	31941	0.17
2.885	31390	0.16
2.890	31631	0.16
2.895	31083	0.16
2.900	31930	0.17
2.905	31685	0.16
2.910	32447	0.17
2.915	31643	0.16
2.920	31658	0.16
2.925	32744	0.17
2.930	31489	0.16
2.935	32117	0.17
2.940	33368	0.17
2.945	31009	0.16
2.950	30501	0.16
2.955	29931	0.16
2.960	30408	0.16
2.965	29600	0.15
2.970	30351	0.16
2.975	29334	0.15
2.980	28402	0.15
2.985	28310	0.15
2.990	27695	0.14
2.995	27795	0.14
3.000	26884	0.14
3.005	27502	0.14
3.010	27251	0.14
3.015	27604	0.14
3.020	27104	0.14
3.025	26752	0.14
3.030	26243	0.14
3.035	26908	0.14
3.040	26761	0.14
3.045	26629	0.14
3.050	26225	0.14
3.055	26195	0.14
3.060	25809	0.13
3.065	26561	0.14
3.070	25640	0.13
3.075	26514	0.14
3.080	25947	0.13
3.085	25905	0.13
3.090	25334	0.13
3.095	25116	0.13
3.100	25104	0.13
3.105	24930	0.13
3.110	25234	0.13
3.115	25713	0.13
3.120	25015	0.13
3.125	25143	0.13
3.130	25279	0.13
3.135	25285	0.13
3.140	24755	0.13
3.145	24440	0.13
3.150	24138	0.13
3.155	24610	0.13
3.160	25099	0.13
3.165	23977	0.12
3.170	24297	0.13
3.175	25154	0.13
3.180	24163	0.13
3.185	23763	0.12
3.190	23693	0.12
3.195	23962	0.12
3.200	24002	0.12
3.205	23251	0.12
3.210	23087	0.12
3.215	23015	0.12
3.220	22657	0.12
3.225	23159	0.12
3.230	22819	0.12
3.235	22826	0.12
3.240	23529	0.12
3.245	22440	0.12
3.250	22957	0.12
3.255	22220	0.12
3.260	22647	0.12
3.265	23069	0.12
3.270	22093	0.11
3.275	21658	0.11
3.280	21539	0.11
3.285	21916	0.11
3.290	21820	0.11
3.295	21637	0.11
3.300	21996	0.11
3.305	22091	0.11
3.310	21271	0.11
3.315	21421	0.11
3.320	20453	0.11
3.325	20887	0.11
3.330	20439	0.11
3.335	21054	0.11
3.340	21362	0.11
3.345	20747	0.11
3.350	20324	0.11
3.355	20410	0.11
3.360	20459	0.11
3.365	20747	0.11
3.370	19800	0.10
3.375	20808	0.11
3.380	20388	0.11
3.385	20441	0.11
3.390	20209	0.10
3.395	19203	0.10
3.400	18713	0.10
3.405	20333	0.11
3.410	19270	0.10
3.415	20207	0.10
3.420	19907	0.10
3.425	20329	0.11
3.430	19167	0.10
3.435	19161	0.10
3.440	19389	0.10
3.445	19209	0.10
3.450	19251	0.10
3.455	18792	0.10
3.460	18962	0.10
3.465	19257	0.10
3.470	18997	0.10
3.475	18400	0.10
3.480	18725	0.10
3.485	19150	0.10
3.490	18799	0.10
3.495	17997	0.09
3.500	17437	0.09
3.505	19115	0.10
3.510	18814	0.10
3.515	18499	0.10
3.520	18375	0.10
3.525	16457	0.09
3.530	17460	0.09
3.535	16935	0.09
3.540	18154	0.09
3.545	17057	0.09
3.550	18884	0.10
3.555	16873	0.09
3.560	16645	0.09
3.565	17903	0.09
3.570	18164	0.09
3.575	15286	0.08
3.580	17576	0.09
3.585	16473	0.09
3.590	15761	0.08
3.595	16876	0.09
3.600	16269	0.08
3.605	17627	0.09
3.610	17669	0.09
3.615	16384	0.08
3.620	17751	0.09
3.625	16679	0.09
3.630	16322	0.08
3.635	16136	0.08
3.640	16220	0.08
3.645	15883	0.08
3.650	16128	0.08
3.655	16600	0.09
3.660	14490	0.08
3.665	14614	0.08
3.670	15790	0.08
3.675	13735	0.07
3.680	15144	0.08
3.685	14479	0.08
3.690	17042	0.09
3.695	15352	0.08
3.700	15862	0.08
3.705	14007	0.07
3.710	83408	0.43
3.715	1001434	5.19
3.720	2720493	14.10
3.725	4064849	21.06
3.730	4596060	23.82
3.735	4636570	24.03
3.740	4214749	21.84
3.745	3709111	19.22
3.750	3185278	16.51
3.755	2763011	14.32
3.760	2382081	12.34
3.765	2084455	10.80
3.770	1846761	9.57
3.775	1641728	8.51
3.780	1453056	7.53
3.785	1290723	6.69
3.790	1157287	6.00
3.795	1050257	5.44
3.800	948421	4.91
3.805	876423	4.54
3.810	802527	4.16
3.815	725408	3.76
3.820	675968	3.50
3.825	619786	3.21
3.830	577746	2.99
3.835	541383	2.81
3.840	498251	2.58
3.845	474765	2.46
3.850	447164	2.32
3.855	414399	2.15
3.860	392719	2.04
3.865	363507	1.88
3.870	351076	1.82
3.875	328629	1.70
3.880	313005	1.62
3.885	303633	1.57
3.890	287139	1.49
3.895	271202	1.41
3.900	262854	1.36
3.905	251437	1.30
3.910	241361	1.25
3.915	234813	1.22
3.920	224010	1.16
3.925	212181	1.10
3.930	204933	1.06
3.935	195684	1.01
3.940	191476	0.99
3.945	180734	0.94
3.950	178656	0.93
3.955	173356	0.90
3.960	169642	0.88
3.965	163603	0.85
3.970	161967	0.84
3.975	154552	0.80
3.980	147573	0.76
3.985	142589	0.74
3.990	139209	0.72
3.995	132656	0.69
4.000	131913	0.68
4.005	128877	0.67
4.010	123404	0.64
4.015	119255	0.62
4.020	118969	0.62
4.025	114619	0.59
4.030	114624	0.59
4.035	110941	0.57
4.040	106820	0.55
4.045	106484	0.55
4.050	102670	0.53
4.055	98761	0.51
4.060	96613	0.50
4.065	97277	0.50
4.070	93841	0.49
4.075	92529	0.48
4.080	90285	0.47
4.085	89368	0.46
4.090	88199	0.46
4.095	86398	0.45
4.100	83382	0.43
4.105	79913	0.41
4.110	80257	0.42
4.115	76755	0.40
4.120	75379	0.39
4.125	72115	0.37
4.130	71394	0.37
4.135	70055	0.36
4.140	71470	0.37
4.145	67404	0.35
4.150	65541	0.34
4.155	66327	0.34
4.160	63677	0.33
4.165	63506	0.33
4.170	62849	0.33
4.175	60265	0.31
4.180	60506	0.31
4.185	59101	0.31
4.190	59717	0.31
4.195	56767	0.29
4.200	55697	0.29
4.205	53628	0.28
4.210	52450	0.27
4.215	52667	0.27
4.220	53301	0.28
4.225	50475	0.26
4.230	51273	0.27
4.235	50171	0.26
4.240	47799	0.25
4.245	48389	0.25
4.250	45567	0.24
4.255	47898	0.25
4.260	47422	0.25
4.265	44042	0.23
4.270	46000	0.24
4.275	44427	0.23
4.280	42500	0.22
4.285	41248	0.21
4.290	41595	0.22
4.295	41779	0.22
4.300	41006	0.21
4.305	40925	0.21
4.310	39795	0.21
4.315	39410	0.20
4.320	38363	0.20
4.325	36925	0.19
4.330	37705	0.20
4.335	37956	0.20
4.340	37258	0.19
4.345	36071	0.19
4.350	36600	0.19
4.355	34313	0.18
4.360	35927	0.19
4.365	37165	0.19
4.370	34924	0.18
4.375	36124	0.19
4.380	35756	0.19
4.385	33404	0.17
4.390	32955	0.17
4.395	32663	0.17
4.400	33561	0.17
4.405	31693	0.16
4.410	32976	0.17
4.415	32034	0.17
4.420	33349	0.17
4.425	31027	0.16
4.430	29809	0.15
4.435	29927	0.16
4.440	29809	0.15
4.445	30520	0.16
4.450	30851	0.16
4.455	28428	0.15
4.460	29017	0.15
4.465	28236	0.15
4.470	28987	0.15
4.475	28329	0.15
4.480	28869	0.15
4.485	28876	0.15
4.490	26397	0.14
4.495	27920	0.14
4.500	25660	0.13
4.505	27767	0.14
4.510	28998	0.15
4.515	24863	0.13
4.520	27164	0.14
4.525	26201	0.14
4.530	25598	0.13
4.535	27142	0.14
4.540	24861	0.13
4.545	25880	0.13
4.550	25961	0.13
4.555	27752	0.14
4.560	24378	0.13
4.565	26255	0.14
4.570	23959	0.12
4.575	26235	0.14
4.580	26179	0.14
4.585	23815	0.12
4.590	25670	0.13
4.595	24004	0.12
4.600	25247	0.13
4.605	24155	0.13
4.610	24830	0.13
4.615	24270	0.13
4.620	24968	0.13
4.625	22876	0.12
4.630	22589	0.12
4.635	24123	0.13
4.640	23157	0.12
4.645	22077	0.11
4.650	22850	0.12
4.655	21377	0.11
4.660	22252	0.12
4.665	22221	0.12
4.670	21039	0.11
4.675	21591	0.11
4.680	22578	0.12
4.685	20445	0.11
4.690	21619	0.11
4.695	22729	0.12
4.700	21284	0.11
4.705	21725	0.11
4.710	19421	0.10
4.715	20380	0.11
4.720	19799	0.10
4.725	19512	0.10
4.730	20883	0.11
4.735	21003	0.11
4.740	19746	0.10
4.745	18889	0.10
4.750	20610	0.11
4.755	19874	0.10
4.760	18898	0.10
4.765	20109	0.10
4.770	19586	0.10
4.775	19634	0.10
4.780	21198	0.11
4.785	19434	0.10
4.790	24074	0.12
4.795	22136	0.11
4.800	21092	0.11
4.805	21271	0.11
4.810	19806	0.10
4.815	20223	0.10
4.820	18722	0.10
4.825	20072	0.10
4.830	18994	0.10
4.835	18722	0.10
4.840	19798	0.10
4.845	18315	0.09
4.850	18044	0.09
4.855	18357	0.10
4.860	18948	0.10
4.865	20048	0.10
4.870	21334	0.11
4.875	19539	0.10
4.880	18196	0.09
4.885	18597	0.10
4.890	17958	0.09
4.895	19022	0.10
4.900	18747	0.10
4.905	18446	0.10
4.910	18065	0.09
4.915	17499	0.09
4.920	18097	0.09
4.925	17127	0.09
4.930	17501	0.09
4.935	18251	0.09
4.940	17557	0.09
4.945	18063	0.09
4.950	17237	0.09
4.955	17768	0.09
4.960	19492	0.10
4.965	18559	0.10
4.970	17561	0.09
4.975	17050	0.09
4.980	19351	0.10
4.985	16675	0.09
4.990	18572	0.10
4.995	17259	0.09
5.000	18148	0.09
5.005	17883	0.09
5.010	18107	0.09
5.015	20260	0.10
5.020	17033	0.09
5.025	17293	0.09
5.030	17716	0.09
5.035	15626	0.08
5.040	18620	0.10
5.045	18593	0.10
5.050	18528	0.10
5.055	18749	0.10
5.060	18164	0.09
5.065	15845	0.08
5.070	18331	0.09
5.075	17982	0.09
5.080	16620	0.09
5.085	17288	0.09
5.090	16714	0.09
5.095	16914	0.09
5.100	17567	0.09
5.105	16278	0.08
5.110	16949	0.09
5.115	16517	0.09
5.120	16506	0.09
5.125	17023	0.09
5.130	18304	0.09
5.135	16677	0.09
5.140	18957	0.10
5.145	21039	0.11
5.150	19963	0.10
5.155	23974	0.12
5.160	26213	0.14
5.165	23696	0.12
5.170	25391	0.13
5.175	26403	0.14
5.180	26247	0.14
5.185	26357	0.14
5.190	25433	0.13
5.195	25682	0.13
5.200	27877	0.14
5.205	28581	0.15
5.210	27671	0.14
5.215	26552	0.14
5.220	27846	0.14
5.225	30832	0.16
5.230	26476	0.14
5.235	28693	0.15
5.240	26670	0.14
5.245	28686	0.15
5.250	26670	0.14
5.255	28967	0.15
5.260	29593	0.15
5.265	28231	0.15
5.270	26383	0.14
5.275	28633	0.15
5.280	26749	0.14
5.285	26389	0.14
5.290	27470	0.14
5.295	25447	0.13
5.300	26330	0.14
5.305	26734	0.14
5.310	25220	0.13
5.315	24654	0.13
5.320	25240	0.13
5.325	25969	0.13
5.330	25298	0.13
5.335	28151	0.15
5.340	23922	0.12
5.345	22036	0.11
5.350	26409	0.14
5.355	26312	0.14
5.360	22921	0.12
5.365	24848	0.13
5.370	23414	0.12
5.375	23524	0.12
5.380	23339	0.12
5.385	21834	0.11
5.390	22869	0.12
5.395	22613	0.12
5.400	23087	0.12
5.405	22353	0.12
5.410	23519	0.12
5.415	24189	0.13
5.420	21118	0.11
5.425	20895	0.11
5.430	21379	0.11
5.435	21649	0.11
5.440	22562	0.12
5.445	21836	0.11
5.450	18352	0.10
5.455	22437	0.12
5.460	21900	0.11
5.465	21230	0.11
5.470	21866	0.11
5.475	22274	0.12
5.480	24517	0.13
5.485	24892	0.13
5.490	25839	0.13
5.495	26654	0.14
5.500	24283	0.13
5.505	27688	0.14
5.510	27041	0.14
5.515	28114	0.15
5.520	27133	0.14
5.525	28768	0.15
5.530	28325	0.15
5.535	30149	0.16
5.540	30400	0.16
5.545	28233	0.15
5.550	30742	0.16
5.555	31554	0.16
5.560	29293	0.15
5.565	27878	0.14
5.570	29500	0.15
5.575	30162	0.16
5.580	27337	0.14
5.585	29459	0.15
5.590	27382	0.14
5.595	28532	0.15
5.600	26043	0.13
5.605	28081	0.15
5.610	27721	0.14
5.615	30360	0.16
5.620	27765	0.14
5.625	26500	0.14
5.630	28547	0.15
5.635	27063	0.14
5.640	28000	0.15
5.645	25319	0.13
5.650	26894	0.14
5.655	24905	0.13
5.660	26986	0.14
5.665	25966	0.13
5.670	26040	0.13
5.675	27150	0.14
5.680	27771	0.14
5.685	27062	0.14
5.690	26398	0.14
5.695	26568	0.14
5.700	25695	0.13
5.705	25349	0.13
5.710	25597	0.13
5.715	25098	0.13
5.720	25117	0.13
5.725	24501	0.13
5.730	25874	0.13
5.735	24685	0.13
5.740	27101	0.14
5.745	23810	0.12
5.750	25185	0.13
5.755	25007	0.13
5.760	26892	0.14
5.765	25429	0.13
5.770	26027	0.13
5.775	25770	0.13
5.780	26408	0.14
5.785	25976	0.13
5.790	26563	0.14
5.795	24943	0.13
5.800	26046	0.13
5.805	26494	0.14
5.810	25526	0.13
5.815	27456	0.14
5.820	24991	0.13
5.825	25000	0.13
5.830	24892	0.13
5.835	23749	0.12
5.840	24519	0.13
5.845	25638	0.13
5.850	25947	0.13
5.855	25147	0.13
5.860	25318	0.13
5.865	25993	0.13
5.870	25360	0.13
5.875	25490	0.13
5.880	25128	0.13
5.885	27135	0.14
5.890	25683	0.13
5.895	22744	0.12
5.900	26287	0.14
5.905	25182	0.13
5.910	23949	0.12
5.915	24010	0.12
5.920	22291	0.12
5.925	22907	0.12
5.930	23102	0.12
5.935	22767	0.12
5.940	23554	0.12
5.945	25367	0.13
5.950	21970	0.11
5.955	21030	0.11
5.960	23485	0.12
5.965	24094	0.12
5.970	25125	0.13
5.975	23787	0.12
5.980	24464	0.13
5.985	24653	0.13
5.990	22733	0.12
5.995	22868	0.12
6.000	22896	0.12
6.005	22586	0.12
6.010	23777	0.12
6.015	22825	0.12
6.020	23029	0.12
6.025	24250	0.13
6.030	22979	0.12
6.035	22330	0.12
6.040	22151	0.11
6.045	22139	0.11
6.050	19299	0.10
6.055	19128	0.10
6.060	20417	0.11
6.065	23275	0.12
6.070	21167	0.11
6.075	22564	0.12
6.080	20028	0.10
6.085	22450	0.12
6.090	20276	0.11
6.095	19587	0.10
6.100	21250	0.11
6.105	20661	0.11
6.110	20182	0.10
6.115	22120	0.11
6.120	20006	0.10
6.125	20340	0.11
6.130	18969	0.10
6.135	19295	0.10
6.140	19345	0.10
6.145	20097	0.10
6.150	19510	0.10
6.155	18910	0.10
6.160	20166	0.10
6.165	19331	0.10
6.170	18786	0.10
6.175	19537	0.10
6.180	19365	0.10
6.185	20934	0.11
6.190	22251	0.12
6.195	21107	0.11
6.200	22213	0.12
6.205	23051	0.12
6.210	22566	0.12
6.215	22116	0.11
6.220	24645	0.13
6.225	21339	0.11
6.230	22442	0.12
6.235	23313	0.12
6.240	21900	0.11
6.245	22342	0.12
6.250	20840	0.11
6.255	20604	0.11
6.260	23184	0.12
6.265	20403	0.11
6.270	20716	0.11
6.275	21513	0.11
6.280	20501	0.11
6.285	22059	0.11
6.290	19953	0.10
6.295	17735	0.09
6.300	19394	0.10
6.305	19000	0.10
6.310	20928	0.11
6.315	19130	0.10
6.320	19688	0.10
6.325	18803	0.10
6.330	19306	0.10
6.335	18359	0.10
6.340	19350	0.10
6.345	15460	0.08
6.350	17999	0.09
6.355	16640	0.09
6.360	16877	0.09
6.365	15188	0.08
6.370	17807	0.09
6.375	16390	0.08
6.380	16096	0.08
6.385	17315	0.09
6.390	18584	0.10
6.395	15076	0.08
6.400	15952	0.08
6.405	15307	0.08
6.410	18442	0.10
6.415	16081	0.08
6.420	15741	0.08
6.425	17516	0.09
6.430	14523	0.08
6.435	15789	0.08
6.440	13773	0.07
6.445	15382	0.08
6.450	19813	0.10
6.455	21171	0.11
6.460	24646	0.13
6.465	24449	0.13
6.470	22594	0.12
6.475	19960	0.10
6.480	17437	0.09
6.485	16550	0.09
6.490	18872	0.10
6.495	16238	0.08
6.500	15179	0.08
6.505	16749	0.09
6.510	15009	0.08
6.515	14721	0.08
6.520	15100	0.08
6.525	15692	0.08
6.530	18362	0.10
6.535	16988	0.09
6.540	22241	0.12
6.545	19201	0.10
6.550	20375	0.11
6.555	19482	0.10
6.560	19165	0.10
6.565	20184	0.10
6.570	17986	0.09
6.575	20014	0.10
6.580	18716	0.10
6.585	16622	0.09
6.590	17171	0.09
6.595	15956	0.08
6.600	18626	0.10
6.605	16234	0.08
6.610	17544	0.09
6.615	17060	0.09
6.620	14544	0.08
6.625	15543	0.08
6.630	16554	0.09
6.635	14180	0.07
6.640	15508	0.08
6.645	16363	0.08
6.650	16364	0.08
6.655	14831	0.08
6.660	13782	0.07
6.665	17683	0.09
6.670	13821	0.07
6.675	14724	0.08
6.680	15414	0.08
6.685	13277	0.07
6.690	14441	0.07
6.695	14162	0.07
6.700	12933	0.07
6.705	13242	0.07
6.710	13903	0.07
6.715	13153	0.07
6.720	15106	0.08
6.725	13396	0.07
6.730	13160	0.07
6.735	12941	0.07
6.740	13469	0.07
6.745	13821	0.07
6.750	12703	0.07
6.755	12572	0.07
6.760	12776	0.07
6.765	13491	0.07
6.770	12907	0.07
6.775	12402	0.06
6.780	13816	0.07
6.785	11199	0.06
6.790	11537	0.06
6.795	12317	0.06
6.800	10568	0.05
6.805	12116	0.06
6.810	12692	0.07
6.815	12630	0.07
6.820	11207	0.06
6.825	11701	0.06
6.830	11978	0.06
6.835	11824	0.06
6.840	11399	0.06
6.845	11723	0.06
6.850	12355	0.06
6.855	12370	0.06
6.860	9887	0.05
6.865	10926	0.06
6.870	11709	0.06
6.875	11097	0.06
6.880	12489	0.06
6.885	22063	0.11
6.890	43834	0.23
6.895	65064	0.34
6.900	73473	0.38
6.905	70792	0.37
6.910	66128	0.34
6.915	58992	0.31
6.920	53663	0.28
6.925	53923	0.28
6.930	47332	0.25
6.935	42989	0.22
6.940	38488	0.20
6.945	49314	0.26
6.950	175491	0.91
6.955	491666	2.55
6.960	748092	3.88
6.965	799621	4.14
6.970	730664	3.79
6.975	621310	3.22
6.980	504526	2.61
6.985	429647	2.23
6.990	360180	1.87
6.995	313417	1.62
7.000	270567	1.40
7.005	228600	1.18
7.010	196680	1.02
7.015	171099	0.89
7.020	152370	0.79
7.025	131645	0.68
7.030	114188	0.59
7.035	98861	0.51
7.040	81499	0.42
7.045	73874	0.38
7.050	63160	0.33
7.055	58990	0.31
7.060	52782	0.27
7.065	49212	0.26
7.070	46181	0.24
7.075	42690	0.22
7.080	40595	0.21
7.085	36448	0.19
7.090	36598	0.19
7.095	36708	0.19
7.100	76488	0.40
7.105	646473	3.35
7.110	2468176	12.79
7.115	5022265	26.03
7.120	7138261	36.99
7.125	7408463	38.39
7.130	5336021	27.65
7.135	3084800	15.99
7.140	2175087	11.27
7.145	1739868	9.02
7.150	1436746	7.45
7.155	1212997	6.29
7.160	1031673	5.35
7.165	917150	4.75
7.170	789593	4.09
7.175	673663	3.49
7.180	562521	2.92
7.185	449562	2.33
7.190	372712	1.93
7.195	320818	1.66
7.200	283321	1.47
7.205	252962	1.31
7.210	227740	1.18
7.215	200253	1.04
7.220	186437	0.97
7.225	169211	0.88
7.230	159356	0.83
7.235	147906	0.77
7.240	134015	0.69
7.245	123406	0.64
7.250	114442	0.59
7.255	106536	0.55
7.260	100703	0.52
7.265	97709	0.51
7.270	94918	0.49
7.275	87186	0.45
7.280	84381	0.44
7.285	83387	0.43
7.290	261937	1.36
7.295	1621220	8.40
7.300	4580470	23.74
7.305	7612045	39.45
7.310	10107178	52.38
7.315	11756259	60.92
7.320	12968396	67.20
7.325	13970099	72.40
7.330	14862062	77.02
7.335	15646549	81.08
7.340	16380053	84.88
7.345	17128687	88.76
7.350	16228292	84.10
7.355	8146146	42.21
7.360	3241211	16.80
7.365	2823719	14.63
7.370	2564642	13.29
7.375	2327205	12.06
7.380	2165298	11.22
7.385	2068620	10.72
7.390	1977499	10.25
7.395	1856421	9.62
7.400	1803964	9.35
7.405	1670998	8.66
7.410	1554140	8.05
7.415	1510293	7.83
7.420	1464905	7.59
7.425	1375191	7.13
7.430	1302719	6.75
7.435	1234953	6.40
7.440	1209078	6.27
7.445	1162320	6.02
7.450	1149114	5.95
7.455	1128944	5.85
7.460	1080160	5.60
7.465	1023040	5.30
7.470	954387	4.95
7.475	942179	4.88
7.480	921263	4.77
7.485	903040	4.68
7.490	879111	4.56
7.495	854604	4.43
7.500	841368	4.36
7.505	807619	4.19
7.510	772649	4.00
7.515	764372	3.96
7.520	754545	3.91
7.525	734736	3.81
7.530	719041	3.73
7.535	709216	3.68
7.540	687355	3.56
7.545	665740	3.45
7.550	657379	3.41
7.555	644196	3.34
7.560	634277	3.29
7.565	618324	3.20
7.570	619389	3.21
7.575	602661	3.12
7.580	602846	3.12
7.585	583673	3.02
7.590	569177	2.95
7.595	551647	2.86
7.600	541146	2.80
7.605	538245	2.79
7.610	530003	2.75
7.615	523577	2.71
7.620	528386	2.74
7.625	536272	2.78
7.630	540672	2.80
7.635	536512	2.78
7.640	521522	2.70
7.645	490130	2.54
7.650	475458	2.46
7.655	480650	2.49
7.660	486476	2.52
7.665	482224	2.50
7.670	486320	2.52
7.675	481746	2.50
7.680	474316	2.46
7.685	476702	2.47
7.690	474274	2.46
7.695	465195	2.41
7.700	466485	2.42
7.705	466480	2.42
7.710	460448	2.39
7.715	447138	2.32
7.720	450753	2.34
7.725	453241	2.35
7.730	451429	2.34
7.735	443941	2.30
7.740	432386	2.24
7.745	420637	2.18
7.750	410767	2.13
7.755	413043	2.14
7.760	416734	2.16
7.765	409169	2.12
7.770	399682	2.07
7.775	401939	2.08
7.780	403542	2.09
7.785	397131	2.06
7.790	389006	2.02
7.795	380015	1.97
7.800	365937	1.90
7.805	358295	1.86
7.810	351036	1.82
7.815	349918	1.81
7.820	346951	1.80
7.825	345186	1.79
7.830	348997	1.81
7.835	341465	1.77
7.840	336220	1.74
7.845	326454	1.69
7.850	322226	1.67
7.855	312707	1.62
7.860	298922	1.55
7.865	297778	1.54
7.870	293967	1.52
7.875	293387	1.52
7.880	290074	1.50
7.885	288874	1.50
7.890	292348	1.51
7.895	280368	1.45
7.900	278045	1.44
7.905	267850	1.39
7.910	263770	1.37
7.915	260425	1.35
7.920	256957	1.33
7.925	250030	1.30
7.930	245120	1.27
7.935	245005	1.27
7.940	248599	1.29
7.945	240614	1.25
7.950	234043	1.21
7.955	229829	1.19
7.960	228523	1.18
7.965	223907	1.16
7.970	222417	1.15
7.975	222650	1.15
7.980	216262	1.12
7.985	215757	1.12
7.990	220610	1.14
7.995	213299	1.11
8.000	209158	1.08
8.005	204503	1.06
8.010	199155	1.03
8.015	198318	1.03
8.020	194627	1.01
8.025	193044	1.00
8.030	190780	0.99
8.035	192176	1.00
8.040	189983	0.98
8.045	188354	0.98
8.050	184870	0.96
8.055	180944	0.94
8.060	180559	0.94
8.065	179585	0.93
8.070	178349	0.92
8.075	178626	0.93
8.080	176255	0.91
8.085	171126	0.89
8.090	172468	0.89
8.095	168799	0.87
8.100	166780	0.86
8.105	161019	0.83
8.110	162830	0.84
8.115	164661	0.85
8.120	163246	0.85
8.125	161817	0.84
8.130	159980	0.83
8.135	157273	0.82
8.140	155908	0.81
8.145	155615	0.81
8.150	153846	0.80
8.155	155206	0.80
8.160	151772	0.79
8.165	151386	0.78
8.170	154135	0.80
8.175	165019	0.86
8.180	172981	0.90
8.185	164857	0.85
8.190	156423	0.81
8.195	141955	0.74
8.200	140458	0.73
8.205	134803	0.70
8.210	136081	0.71
8.215	135927	0.70
8.220	136116	0.71
8.225	135727	0.70
8.230	131955	0.68
8.235	130981	0.68
8.240	128838	0.67
8.245	132667	0.69
8.250	128493	0.67
8.255	131495	0.68
8.260	125251	0.65
8.265	122604	0.64
8.270	121063	0.63
8.275	121517	0.63
8.280	120959	0.63
8.285	117037	0.61
8.290	114440	0.59
8.295	115400	0.60
8.300	114647	0.59
8.305	115443	0.60
8.310	108931	0.56
8.315	111422	0.58
8.320	111144	0.58
8.325	106709	0.55
8.330	106314	0.55
8.335	104477	0.54
8.340	105547	0.55
8.345	107468	0.56
8.350	103772	0.54
8.355	103241	0.54
8.360	101107	0.52
8.365	101870	0.53
8.370	99987	0.52
8.375	99956	0.52
8.380	101400	0.53
8.385	96556	0.50
8.390	96553	0.50
8.395	97165	0.50
8.400	94548	0.49
8.405	92749	0.48
8.410	93052	0.48
8.415	92352	0.48
8.420	91136	0.47
8.425	93067	0.48
8.430	89660	0.46
8.435	88272	0.46
8.440	90042	0.47
8.445	92381	0.48
8.450	91763	0.48
8.455	88462	0.46
8.460	84885	0.44
8.465	84109	0.44
8.470	83274	0.43
8.475	84936	0.44
8.480	83449	0.43
8.485	84519	0.44
8.490	84484	0.44
8.495	80464	0.42
8.500	79049	0.41
8.505	79391	0.41
8.510	80836	0.42
8.515	79131	0.41
8.520	81266	0.42
8.525	79182	0.41
8.530	78523	0.41
8.535	75539	0.39
8.540	75470	0.39
8.545	76988	0.40
8.550	75358	0.39
8.555	76441	0.40
8.560	74472	0.39
8.565	76089	0.39
8.570	70074	0.36
8.575	76627	0.40
8.580	71616	0.37
8.585	72244	0.37
8.590	69301	0.36
8.595	71929	0.37
8.600	71198	0.37
8.605	72981	0.38
8.610	70175	0.36
8.615	68100	0.35
8.620	68127	0.35
8.625	74636	0.39
8.630	70658	0.37
8.635	69231	0.36
8.640	66345	0.34
8.645	66356	0.34
8.650	69305	0.36
8.655	63234	0.33
8.660	63801	0.33
8.665	64304	0.33
8.670	65315	0.34
8.675	62649	0.32
8.680	62496	0.32
8.685	61230	0.32
8.690	60262	0.31
8.695	61487	0.32
8.700	58955	0.31
8.705	59177	0.31
8.710	58712	0.30
8.715	55292	0.29
8.720	59776	0.31
8.725	56408	0.29
8.730	57166	0.30
8.735	57426	0.30
8.740	57320	0.30
8.745	56372	0.29
8.750	53953	0.28
8.755	56751	0.29
8.760	55188	0.29
8.765	53683	0.28
8.770	54564	0.28
8.775	55758	0.29
8.780	56286	0.29
8.785	53010	0.27
8.790	53064	0.27
8.795	55668	0.29
8.800	53991	0.28
8.805	53218	0.28
8.810	50660	0.26
8.815	55140	0.29
8.820	53655	0.28
8.825	59686	0.31
8.830	59962	0.31
8.835	65701	0.34
8.840	59517	0.31
8.845	54227	0.28
8.850	49726	0.26
8.855	48974	0.25
8.860	48064	0.25
8.865	47738	0.25
8.870	48131	0.25
8.875	49564	0.26
8.880	49128	0.25
8.885	48977	0.25
8.890	46849	0.24
8.895	44779	0.23
8.900	45638	0.24
8.905	45664	0.24
8.910	44649	0.23
8.915	47789	0.25
8.920	47881	0.25
8.925	47423	0.25
8.930	47419	0.25
8.935	44556	0.23
8.940	43577	0.23
8.945	44392	0.23
8.950	42179	0.22
8.955	43714	0.23
8.960	41759	0.22
8.965	42994	0.22
8.970	43009	0.22
8.975	40268	0.21
8.980	40310	0.21
8.985	41886	0.22
8.990	38471	0.20
8.995	40766	0.21
9.000	40105	0.21
9.005	38413	0.20
9.010	40069	0.21
9.015	40035	0.21
9.020	36961	0.19
9.025	40683	0.21
9.030	40289	0.21
9.035	38990	0.20
9.040	39956	0.21
9.045	38060	0.20
9.050	35464	0.18
9.055	37408	0.19
9.060	39367	0.20
9.065	38125	0.20
9.070	37850	0.20
9.075	37219	0.19
9.080	35583	0.18
9.085	36307	0.19
9.090	35297	0.18
9.095	35405	0.18
9.100	35017	0.18
9.105	36318	0.19
9.110	35073	0.18
9.115	35364	0.18
9.120	36623	0.19
9.125	34504	0.18
9.130	35579	0.18
9.135	36782	0.19
9.140	37922	0.20
9.145	38012	0.20
9.150	41096	0.21
9.155	40592	0.21
9.160	36912	0.19
9.165	32330	0.17
9.170	32177	0.17
9.175	30937	0.16
9.180	33112	0.17
9.185	31062	0.16
9.190	31487	0.16
9.195	33622	0.17
9.200	31886	0.17
9.205	31989	0.17
9.210	30664	0.16
9.215	29904	0.15
9.220	29629	0.15
9.225	32313	0.17
9.230	29537	0.15
9.235	29129	0.15
9.240	29834	0.15
9.245	31307	0.16
9.250	30256	0.16
9.255	27805	0.14
9.260	28984	0.15
9.265	27766	0.14
9.270	27405	0.14
9.275	28133	0.15
9.280	27567	0.14
9.285	27993	0.15
9.290	29076	0.15
9.295	26210	0.14
9.300	27844	0.14
9.305	26819	0.14
9.310	27924	0.14
9.315	26237	0.14
9.320	26453	0.14
9.325	25236	0.13
9.330	28462	0.15
9.335	25590	0.13
9.340	26074	0.14
9.345	25551	0.13
9.350	25370	0.13
9.355	25427	0.13
9.360	26303	0.14
9.365	25943	0.13
9.370	27506	0.14
9.375	27615	0.14
9.380	26153	0.14
9.385	26793	0.14
9.390	23527	0.12
9.395	25574	0.13
9.400	24525	0.13
9.405	25933	0.13
9.410	25168	0.13
9.415	23067	0.12
9.420	24664	0.13
9.425	24747	0.13
9.430	24407	0.13
9.435	23797	0.12
9.440	24901	0.13
9.445	25984	0.13
9.450	24981	0.13
9.455	24658	0.13
9.460	24748	0.13
9.465	23039	0.12
9.470	22267	0.12
9.475	22367	0.12
9.480	22933	0.12
9.485	23407	0.12
9.490	22271	0.12
9.495	23342	0.12
9.500	21959	0.11
9.505	22385	0.12
9.510	22045	0.11
9.515	21936	0.11
9.520	22366	0.12
9.525	19371	0.10
9.530	22395	0.12
9.535	23325	0.12
9.540	22095	0.11
9.545	20352	0.11
9.550	20738	0.11
9.555	20974	0.11
9.560	24051	0.12
9.565	23440	0.12
9.570	25131	0.13
9.575	24240	0.13
9.580	22844	0.12
9.585	23565	0.12
9.590	23325	0.12
9.595	24288	0.13
9.600	27540	0.14
9.605	30575	0.16
9.610	30302	0.16
9.615	28660	0.15
9.620	28428	0.15
9.625	25362	0.13
9.630	23824	0.12
9.635	24493	0.13
9.640	26558	0.14
9.645	25838	0.13
9.650	25655	0.13
9.655	24377	0.13
9.660	25328	0.13
9.665	25489	0.13
9.670	22756	0.12
9.675	22265	0.12
9.680	20658	0.11
9.685	20408	0.11
9.690	23279	0.12
9.695	21896	0.11
9.700	21268	0.11
9.705	23418	0.12
9.710	21127	0.11
9.715	22007	0.11
9.720	22386	0.12
9.725	21766	0.11
9.730	22423	0.12
9.735	22471	0.12
9.740	22235	0.12
9.745	21674	0.11
9.750	20180	0.10
9.755	19363	0.10
9.760	20893	0.11
9.765	22666	0.12
9.770	23102	0.12
9.775	22553	0.12
9.780	21344	0.11
9.785	21944	0.11
9.790	22071	0.11
9.795	22023	0.11
9.800	22072	0.11
9.805	20459	0.11
9.810	19926	0.10
9.815	21112	0.11
9.820	19575	0.10
9.825	19175	0.10
9.830	20078	0.10
9.835	19925	0.10
9.840	18611	0.10
9.845	19521	0.10
9.850	19448	0.10
9.855	18814	0.10
9.860	19332	0.10
9.865	20608	0.11
9.870	19270	0.10
9.875	18822	0.10
9.880	21625	0.11
9.885	20398	0.11
9.890	19006	0.10
9.895	19190	0.10
9.900	20044	0.10
9.905	19466	0.10
9.910	18700	0.10
9.915	19760	0.10
9.920	18481	0.10
9.925	18077	0.09
9.930	17468	0.09
9.935	16225	0.08
9.940	16291	0.08
9.945	15442	0.08
9.950	17326	0.09
9.955	17227	0.09
9.960	17130	0.09
9.965	17015	0.09
9.970	17071	0.09
9.975	17631	0.09
9.980	17360	0.09
9.985	17004	0.09
9.990	17502	0.09
9.995	17887	0.09
10.000	17160	0.09
10.005	15698	0.08
10.010	16702	0.09
10.015	15887	0.08
10.020	18171	0.09
10.025	16504	0.09
10.030	17564	0.09
10.035	15940	0.08
10.040	15939	0.08
10.045	17976	0.09
10.050	17548	0.09
10.055	16945	0.09
10.060	19617	0.10
10.065	18108	0.09
10.070	19537	0.10
10.075	19336	0.10
10.080	19322	0.10
10.085	17274	0.09
10.090	18253	0.09
10.095	19498	0.10
10.100	21412	0.11
10.105	19810	0.10
10.110	19701	0.10
10.115	20341	0.11
10.120	19915	0.10
10.125	20346	0.11
10.130	19578	0.10
10.135	19681	0.10
10.140	19094	0.10
10.145	19573	0.10
10.150	19193	0.10
10.155	19220	0.10
10.160	17796	0.09
10.165	19869	0.10
10.170	18787	0.10
10.175	17438	0.09
10.180	17705	0.09
10.185	19394	0.10
10.190	18683	0.10
10.195	22324	0.12
10.200	24138	0.13
10.205	24226	0.13
10.210	20970	0.11
10.215	18230	0.09
10.220	18691	0.10
10.225	21787	0.11
10.230	24713	0.13
10.235	29861	0.15
10.240	27788	0.14
10.245	29880	0.15
10.250	25052	0.13
10.255	23692	0.12
10.260	22778	0.12
10.265	23904	0.12
10.270	19980	0.10
10.275	16775	0.09
10.280	16818	0.09
10.285	16272	0.08
10.290	18240	0.09
10.295	16844	0.09
10.300	19354	0.10
10.305	18852	0.10
10.310	15878	0.08
10.315	14642	0.08
10.320	15762	0.08
10.325	16872	0.09
10.330	15378	0.08
10.335	14204	0.07
10.340	14027	0.07
10.345	15417	0.08
10.350	14314	0.07
10.355	14830	0.08
10.360	14114	0.07
10.365	14034	0.07
10.370	14070	0.07
10.375	13667	0.07
10.380	13986	0.07
10.385	14155	0.07
10.390	13665	0.07
10.395	15267	0.08
10.400	14640	0.08
10.405	13828	0.07
10.410	15639	0.08
10.415	16460	0.09
10.420	13849	0.07
10.425	13543	0.07
10.430	13882	0.07
10.435	13841	0.07
10.440	14992	0.08
10.445	15847	0.08
10.450	15243	0.08
10.455	13600	0.07
10.460	14941	0.08
10.465	13173	0.07
10.470	14886	0.08
10.475	16106	0.08
10.480	16612	0.09
10.485	16858	0.09
10.490	17915	0.09
10.495	17293	0.09
10.500	22148	0.11
10.505	20537	0.11
10.510	23123	0.12
10.515	20178	0.10
10.520	21074	0.11
10.525	18594	0.10
10.530	20929	0.11
10.535	18550	0.10
10.540	19393	0.10
10.545	14774	0.08
10.550	15394	0.08
10.555	17343	0.09
10.560	16197	0.08
10.565	16207	0.08
10.570	16355	0.08
10.575	17749	0.09
10.580	18728	0.10
10.585	14383	0.07
10.590	14601	0.08
10.595	14912	0.08
10.600	13166	0.07
10.605	15337	0.08
10.610	15352	0.08
10.615	14429	0.07
10.620	14622	0.08
10.625	13810	0.07
10.630	17194	0.09
10.635	15554	0.08
10.640	17428	0.09
10.645	18644	0.10
10.650	16850	0.09
10.655	16615	0.09
10.660	18068	0.09
10.665	15945	0.08
10.670	14731	0.08
10.675	15790	0.08
10.680	16066	0.08
10.685	14069	0.07
10.690	15060	0.08
10.695	16135	0.08
10.700	14155	0.07
10.705	15168	0.08
10.710	13969	0.07
10.715	14963	0.08
10.720	14695	0.08
10.725	15342	0.08
10.730	12747	0.07
10.735	13812	0.07
10.740	13732	0.07
10.745	14076	0.07
10.750	13354	0.07
10.755	15120	0.08
10.760	15687	0.08
10.765	16647	0.09
10.770	15324	0.08
10.775	14661	0.08
10.780	16996	0.09
10.785	15925	0.08
10.790	14077	0.07
10.795	15428	0.08
10.800	14493	0.08
10.805	15253	0.08
10.810	14453	0.07
10.815	13393	0.07
10.820	15535	0.08
10.825	15375	0.08
10.830	14155	0.07
10.835	12161	0.06
10.840	13490	0.07
10.845	15101	0.08
10.850	16053	0.08
10.855	19713	0.10
10.860	20967	0.11
10.865	22657	0.12
10.870	21614	0.11
10.875	22323	0.12
10.880	21572	0.11
10.885	19689	0.10
10.890	18107	0.09
10.895	17627	0.09
10.900	17275	0.09
10.905	16955	0.09
10.910	16511	0.09
10.915	17826	0.09
10.920	17838	0.09
10.925	14407	0.07
10.930	18071	0.09
10.935	15383	0.08
10.940	15376	0.08
10.945	16885	0.09
10.950	17344	0.09
10.955	15594	0.08
10.960	15935	0.08
10.965	15978	0.08
10.970	13669	0.07
10.975	14584	0.08
10.980	15717	0.08
10.985	14857	0.08
10.990	13873	0.07
10.995	13394	0.07
11.000	15369	0.08
11.005	12925	0.07
11.010	13148	0.07
11.015	14011	0.07
11.020	13897	0.07
11.025	14918	0.08
11.030	13918	0.07
11.035	15528	0.08
11.040	16764	0.09
11.045	17990	0.09
11.050	18887	0.10
11.055	17523	0.09
11.060	17815	0.09
11.065	19715	0.10
11.070	19104	0.10
11.075	18463	0.10
11.080	18474	0.10
11.085	16485	0.09
11.090	19638	0.10
11.095	15767	0.08
11.100	17202	0.09
11.105	15874	0.08
11.110	15869	0.08
11.115	16862	0.09
11.120	16488	0.09
11.125	17125	0.09
11.130	16855	0.09
11.135	16186	0.08
11.140	17791	0.09
11.145	16348	0.08
11.150	17000	0.09
11.155	17307	0.09
11.160	15730	0.08
11.165	16405	0.09
11.170	17591	0.09
11.175	16326	0.08
11.180	17261	0.09
11.185	17569	0.09
11.190	17587	0.09
11.195	16018	0.08
11.200	16312	0.08
11.205	19354	0.10
11.210	18311	0.09
11.215	16888	0.09
11.220	18447	0.10
11.225	16724	0.09
11.230	15841	0.08
11.235	14867	0.08
11.240	14338	0.07
11.245	14460	0.07
11.250	16016	0.08
11.255	17153	0.09
11.260	16420	0.09
11.265	16899	0.09
11.270	17238	0.09
11.275	16431	0.09
11.280	17448	0.09
11.285	15344	0.08
11.290	18705	0.10
11.295	18987	0.10
11.300	17464	0.09
11.305	19405	0.10
11.310	22711	0.12
11.315	25763	0.13
11.320	31528	0.16
11.325	29455	0.15
11.330	29894	0.15
11.335	28771	0.15
11.340	28155	0.15
11.345	27380	0.14
11.350	23079	0.12
11.355	22888	0.12
11.360	22793	0.12
11.365	22673	0.12
11.370	23434	0.12
11.375	23324	0.12
11.380	19838	0.10
11.385	19442	0.10
11.390	22797	0.12
11.395	19634	0.10
11.400	19251	0.10
11.405	18352	0.10
11.410	20904	0.11
11.415	25282	0.13
11.420	25989	0.13
11.425	23145	0.12
11.430	21231	0.11
11.435	21110	0.11
11.440	21547	0.11
11.445	18832	0.10
11.450	22524	0.12
11.455	24056	0.12
11.460	24204	0.13
11.465	28314	0.15
11.470	29993	0.16
11.475	27239	0.14
11.480	24671	0.13
11.485	23268	0.12
11.490	24379	0.13
11.495	21271	0.11
11.500	23537	0.12
11.505	20798	0.11
11.510	20406	0.11
11.515	21656	0.11
11.520	18224	0.09
11.525	18716	0.10
11.530	20805	0.11
11.535	20057	0.10
11.540	19711	0.10
11.545	16415	0.09
11.550	16887	0.09
11.555	18856	0.10
11.560	18386	0.10
11.565	17590	0.09
11.570	17997	0.09
11.575	18233	0.09
11.580	19080	0.10
11.585	20866	0.11
11.590	18782	0.10
11.595	21550	0.11
11.600	24897	0.13
11.605	25141	0.13
11.610	21986	0.11
11.615	24950	0.13
11.620	22396	0.12
11.625	24793	0.13
11.630	23366	0.12
11.635	24088	0.12
11.640	18849	0.10
11.645	20176	0.10
11.650	20907	0.11
11.655	20240	0.10
11.660	21510	0.11
11.665	19407	0.10
11.670	18150	0.09
11.675	19528	0.10
11.680	24547	0.13
11.685	21551	0.11
11.690	23353	0.12
11.695	22296	0.12
11.700	21093	0.11
11.705	19349	0.10
11.710	23739	0.12
11.715	22317	0.12
11.720	19813	0.10
11.725	21672	0.11
11.730	20684	0.11
11.735	21561	0.11
11.740	21411	0.11
11.745	22927	0.12
11.750	21536	0.11
11.755	18358	0.10
11.760	20123	0.10
11.765	18953	0.10
11.770	19667	0.10
11.775	17929	0.09
11.780	16967	0.09
11.785	20275	0.11
11.790	18714	0.10
11.795	20462	0.11
11.800	21845	0.11
11.805	21369	0.11
11.810	20120	0.10
11.815	24569	0.13
11.820	48630	0.25
11.825	94775	0.49
11.830	145196	0.75
11.835	164760	0.85
11.840	167922	0.87
11.845	147528	0.76
11.850	132088	0.68
11.855	113132	0.59
11.860	103327	0.54
11.865	92684	0.48
11.870	84715	0.44
11.875	76382	0.40
11.880	70517	0.37
11.885	64154	0.33
11.890	57446	0.30
11.895	52022	0.27
11.900	48650	0.25
11.905	42918	0.22
11.910	37850	0.20
11.915	38023	0.20
11.920	35730	0.19
11.925	29924	0.16
11.930	30986	0.16
11.935	34438	0.18
11.940	35442	0.18
11.945	39644	0.21
11.950	34498	0.18
11.955	33631	0.17
11.960	30419	0.16
11.965	27009	0.14
11.970	27642	0.14
11.975	26609	0.14
11.980	27061	0.14
11.985	26209	0.14
11.990	28268	0.15
11.995	29340	0.15
12.000	28373	0.15
12.005	25203	0.13
12.010	25512	0.13
12.015	27233	0.14
12.020	27877	0.14
12.025	25931	0.13
12.030	24141	0.13
12.035	22547	0.12
12.040	24038	0.12
12.045	24208	0.13
12.050	24613	0.13
12.055	26127	0.14
12.060	25449	0.13
12.065	25354	0.13
12.070	25806	0.13
12.075	30772	0.16
12.080	25660	0.13
12.085	28134	0.15
12.090	24985	0.13
12.095	24646	0.13
12.100	27700	0.14
12.105	27412	0.14
12.110	23225	0.12
12.115	26175	0.14
12.120	26043	0.13
12.125	23302	0.12
12.130	23970	0.12
12.135	25730	0.13
12.140	27845	0.14
12.145	27574	0.14
12.150	26116	0.14
12.155	26086	0.14
12.160	28897	0.15
12.165	30464	0.16
12.170	32711	0.17
12.175	36242	0.19
12.180	34189	0.18
12.185	35173	0.18
12.190	35296	0.18
12.195	37760	0.20
12.200	40115	0.21
12.205	39598	0.21
12.210	41623	0.22
12.215	37377	0.19
12.220	35697	0.18
12.225	30283	0.16
12.230	32945	0.17
12.235	30472	0.16
12.240	27427	0.14
12.245	24489	0.13
12.250	25528	0.13
12.255	24277	0.13
12.260	26244	0.14
12.265	25471	0.13
12.270	25499	0.13
12.275	24040	0.12
12.280	25776	0.13
12.285	26534	0.14
12.290	26247	0.14
12.295	26804	0.14
12.300	27924	0.14
12.305	27555	0.14
12.310	26255	0.14
12.315	24993	0.13
12.320	24671	0.13
12.325	24708	0.13
12.330	23930	0.12
12.335	23631	0.12
12.340	25992	0.13
12.345	24015	0.12
12.350	26411	0.14
12.355	25924	0.13
12.360	25123	0.13
12.365	28030	0.15
12.370	25833	0.13
12.375	27398	0.14
12.380	25624	0.13
12.385	27232	0.14
12.390	27049	0.14
12.395	27375	0.14
12.400	29566	0.15
12.405	26437	0.14
12.410	26624	0.14
12.415	27476	0.14
12.420	28032	0.15
12.425	29240	0.15
12.430	27197	0.14
12.435	27275	0.14
12.440	30119	0.16
12.445	32026	0.17
12.450	32287	0.17
12.455	31212	0.16
12.460	28470	0.15
12.465	29893	0.15
12.470	30116	0.16
12.475	27972	0.14
12.480	27488	0.14
12.485	26741	0.14
12.490	25594	0.13
12.495	28650	0.15
12.500	26826	0.14
12.505	29047	0.15
12.510	26538	0.14
12.515	28742	0.15
12.520	27469	0.14
12.525	26929	0.14
12.530	27969	0.14
12.535	29443	0.15
12.540	29989	0.16
12.545	29784	0.15
12.550	29188	0.15
12.555	33394	0.17
12.560	32936	0.17
12.565	34345	0.18
12.570	29782	0.15
12.575	31216	0.16
12.580	30902	0.16
12.585	28041	0.15
12.590	28417	0.15
12.595	31123	0.16
12.600	31366	0.16
12.605	31848	0.17
12.610	31412	0.16
12.615	31211	0.16
12.620	31698	0.16
12.625	31310	0.16
12.630	30785	0.16
12.635	30307	0.16
12.640	28902	0.15
12.645	29155	0.15
12.650	30513	0.16
12.655	29674	0.15
12.660	31652	0.16
12.665	33907	0.18
12.670	30717	0.16
12.675	30627	0.16
12.680	29567	0.15
12.685	29380	0.15
12.690	29386	0.15
12.695	29854	0.15
12.700	30880	0.16
12.705	30133	0.16
12.710	30198	0.16
12.715	29914	0.16
12.720	31717	0.16
12.725	31558	0.16
12.730	36556	0.19
12.735	33347	0.17
12.740	36361	0.19
12.745	34424	0.18
12.750	34941	0.18
12.755	36128	0.19
12.760	38701	0.20
12.765	37520	0.19
12.770	32809	0.17
12.775	30553	0.16
12.780	33495	0.17
12.785	30608	0.16
12.790	30230	0.16
12.795	30017	0.16
12.800	31719	0.16
12.805	31439	0.16
12.810	28312	0.15
12.815	29857	0.15
12.820	31423	0.16
12.825	31302	0.16
12.830	32130	0.17
12.835	30270	0.16
12.840	30686	0.16
12.845	28919	0.15
12.850	29970	0.16
12.855	28524	0.15
12.860	30605	0.16
12.865	36273	0.19
12.870	35856	0.19
12.875	36202	0.19
12.880	32759	0.17
12.885	27960	0.14
12.890	30044	0.16
12.895	26918	0.14
12.900	27623	0.14
12.905	30516	0.16
12.910	29516	0.15
12.915	29336	0.15
12.920	29790	0.15
12.925	32626	0.17
12.930	31967	0.17
12.935	35561	0.18
12.940	33486	0.17
12.945	33324	0.17
12.950	32075	0.17
12.955	29391	0.15
12.960	30313	0.16
12.965	31297	0.16
12.970	30212	0.16
12.975	29686	0.15
12.980	32811	0.17
12.985	39680	0.21
12.990	50170	0.26
12.995	47078	0.24
13.000	46546	0.24
13.005	41449	0.21
13.010	35790	0.19
13.015	33827	0.18
13.020	30559	0.16
13.025	30066	0.16
13.030	27586	0.14
13.035	29325	0.15
13.040	26456	0.14
13.045	26619	0.14
13.050	28619	0.15
13.055	25727	0.13
13.060	27515	0.14
13.065	28792	0.15
13.070	28616	0.15
13.075	27035	0.14
13.080	25619	0.13
13.085	27844	0.14
13.090	28241	0.15
13.095	29705	0.15
13.100	28961	0.15
13.105	30104	0.16
13.110	27308	0.14
13.115	29870	0.15
13.120	27466	0.14
13.125	26707	0.14
13.130	27635	0.14
13.135	26954	0.14
13.140	27619	0.14
13.145	26857	0.14
13.150	26710	0.14
13.155	28650	0.15
13.160	24370	0.13
13.165	24371	0.13
13.170	25348	0.13
13.175	24623	0.13
13.180	26684	0.14
13.185	25754	0.13
13.190	25036	0.13
13.195	26366	0.14
13.200	26350	0.14
13.205	26018	0.13
13.210	27623	0.14
13.215	27020	0.14
13.220	24123	0.13
13.225	26126	0.14
13.230	24079	0.12
13.235	22529	0.12
13.240	24563	0.13
13.245	23627	0.12
13.250	22888	0.12
13.255	25245	0.13
13.260	24436	0.13
13.265	24498	0.13
13.270	27272	0.14
13.275	25121	0.13
13.280	23013	0.12
13.285	23324	0.12
13.290	24365	0.13
13.295	26710	0.14
13.300	26735	0.14
13.305	29397	0.15
13.310	34417	0.18
13.315	38001	0.20
13.320	40903	0.21
13.325	41604	0.22
13.330	38925	0.20
13.335	37621	0.19
13.340	34631	0.18
13.345	34502	0.18
13.350	32594	0.17
13.355	29652	0.15
13.360	29697	0.15
13.365	27597	0.14
13.370	26021	0.13
13.375	27965	0.14
13.380	27025	0.14
13.385	27549	0.14
13.390	26110	0.14
13.395	26685	0.14
13.400	24691	0.13
13.405	27914	0.14
13.410	27046	0.14
13.415	29044	0.15
13.420	25161	0.13
13.425	23139	0.12
13.430	24475	0.13
13.435	23290	0.12
13.440	24358	0.13
13.445	24345	0.13
13.450	26211	0.14
13.455	24986	0.13
13.460	23699	0.12
13.465	28625	0.15
13.470	25492	0.13
13.475	24931	0.13
13.480	26489	0.14
13.485	29722	0.15
13.490	31092	0.16
13.495	33166	0.17
13.500	38142	0.20
13.505	40297	0.21
13.510	39661	0.21
13.515	38110	0.20
13.520	36368	0.19
13.525	37438	0.19
13.530	32703	0.17
13.535	34145	0.18
13.540	33937	0.18
13.545	32440	0.17
13.550	32679	0.17
13.555	33526	0.17
13.560	35162	0.18
13.565	37387	0.19
13.570	44524	0.23
13.575	41540	0.22
13.580	42546	0.22
13.585	43654	0.23
13.590	44087	0.23
13.595	40504	0.21
13.600	37542	0.19
13.605	36959	0.19
13.610	35874	0.19
13.615	32658	0.17
13.620	35456	0.18
13.625	30554	0.16
13.630	32474	0.17
13.635	32227	0.17
13.640	32876	0.17
13.645	34297	0.18
13.650	35542	0.18
13.655	32431	0.17
13.660	32889	0.17
13.665	34195	0.18
13.670	36064	0.19
13.675	35649	0.18
13.680	33455	0.17
13.685	34515	0.18
13.690	35416	0.18
13.695	33760	0.17
13.700	30222	0.16
13.705	30939	0.16
13.710	34033	0.18
13.715	31128	0.16
13.720	27171	0.14
13.725	27244	0.14
13.730	28618	0.15
13.735	30685	0.16
13.740	29661	0.15
13.745	30025	0.16
13.750	31166	0.16
13.755	33989	0.18
13.760	29100	0.15
13.765	31495	0.16
13.770	29886	0.15
13.775	29180	0.15
13.780	27403	0.14
13.785	29293	0.15
13.790	27954	0.14
13.795	27414	0.14
13.800	30596	0.16
13.805	29192	0.15
13.810	28579	0.15
13.815	26110	0.14
13.820	26278	0.14
13.825	26039	0.13
13.830	26142	0.14
13.835	29637	0.15
13.840	26546	0.14
13.845	28013	0.15
13.850	25634	0.13
13.855	25542	0.13
13.860	24568	0.13
13.865	24226	0.13
13.870	25939	0.13
13.875	29130	0.15
13.880	23304	0.12
13.885	27057	0.14
13.890	25156	0.13
13.895	26016	0.13
13.900	28378	0.15
13.905	25876	0.13
13.910	26080	0.14
13.915	30246	0.16
13.920	27259	0.14
13.925	31512	0.16
13.930	29269	0.15
13.935	26345	0.14
13.940	29276	0.15
13.945	28140	0.15
13.950	29542	0.15
13.955	28048	0.15
13.960	25947	0.13
13.965	25159	0.13
13.970	27873	0.14
13.975	29088	0.15
13.980	26175	0.14
13.985	29554	0.15
13.990	31522	0.16
13.995	31873	0.17
14.000	30072	0.16
14.005	29179	0.15
14.010	30833	0.16
14.015	27827	0.14
14.020	29797	0.15
14.025	30182	0.16
14.030	29677	0.15
14.035	28529	0.15
14.040	30513	0.16
14.045	31705	0.16
14.050	32246	0.17
14.055	32224	0.17
14.060	31248	0.16
14.065	31613	0.16
14.070	30198	0.16
14.075	31048	0.16
14.080	30729	0.16
14.085	30981	0.16
14.090	31565	0.16
14.095	30028	0.16
14.100	29343	0.15
14.105	27172	0.14
14.110	29284	0.15
14.115	27232	0.14
14.120	24768	0.13
14.125	26429	0.14
14.130	25133	0.13
14.135	24797	0.13
14.140	25476	0.13
14.145	25595	0.13
14.150	25239	0.13
14.155	25250	0.13
14.160	23716	0.12
14.165	24091	0.12
14.170	26175	0.14
14.175	24282	0.13
14.180	26198	0.14
14.185	26334	0.14
14.190	30173	0.16
14.195	33202	0.17
14.200	34873	0.18
14.205	35584	0.18
14.210	32240	0.17
14.215	30214	0.16
14.220	27252	0.14
14.225	24680	0.13
14.230	26894	0.14
14.235	27720	0.14
14.240	27023	0.14
14.245	26503	0.14
14.250	27081	0.14
14.255	28102	0.15
14.260	28294	0.15
14.265	29509	0.15
14.270	26620	0.14
14.275	28645	0.15
14.280	29126	0.15
14.285	26594	0.14
14.290	26720	0.14
14.295	28206	0.15
14.300	27284	0.14
14.305	29179	0.15
14.310	25601	0.13
14.315	26846	0.14
14.320	28136	0.15
14.325	26026	0.13
14.330	26445	0.14
14.335	25848	0.13
14.340	26818	0.14
14.345	28132	0.15
14.350	29117	0.15
14.355	27451	0.14
14.360	26907	0.14
14.365	26951	0.14
14.370	26918	0.14
14.375	25334	0.13
14.380	26526	0.14
14.385	26179	0.14
14.390	28057	0.15
14.395	29585	0.15
14.400	34495	0.18
14.405	33761	0.17
14.410	34275	0.18
14.415	31890	0.17
14.420	31603	0.16
14.425	30859	0.16
14.430	28634	0.15
14.435	28644	0.15
14.440	30414	0.16
14.445	29432	0.15
14.450	30150	0.16
14.455	29681	0.15
14.460	30980	0.16
14.465	29017	0.15
14.470	30250	0.16
14.475	29144	0.15
14.480	30693	0.16
14.485	30375	0.16
14.490	27261	0.14
14.495	29618	0.15
14.500	29283	0.15
14.505	29396	0.15
14.510	28280	0.15
14.515	26933	0.14
14.520	26773	0.14
14.525	27817	0.14
14.530	26827	0.14
14.535	28742	0.15
14.540	30263	0.16
14.545	30225	0.16
14.550	31467	0.16
14.555	32313	0.17
14.560	34685	0.18
14.565	34311	0.18
14.570	33934	0.18
14.575	36664	0.19
14.580	37464	0.19
14.585	37361	0.19
14.590	34323	0.18
14.595	33721	0.17
14.600	33310	0.17
14.605	32071	0.17
14.610	30950	0.16
14.615	30609	0.16
14.620	28019	0.15
14.625	29294	0.15
14.630	29582	0.15
14.635	28755	0.15
14.640	30750	0.16
14.645	28644	0.15
14.650	27347	0.14
14.655	27595	0.14
14.660	29409	0.15
14.665	30345	0.16
14.670	29172	0.15
14.675	27619	0.14
14.680	27159	0.14
14.685	25844	0.13
14.690	28928	0.15
14.695	29210	0.15
14.700	29775	0.15
14.705	26237	0.14
14.710	27446	0.14
14.715	26808	0.14
14.720	26535	0.14
14.725	24482	0.13
14.730	27264	0.14
14.735	26048	0.13
14.740	26889	0.14
14.745	25378	0.13
14.750	24778	0.13
14.755	24347	0.13
14.760	26602	0.14
14.765	27052	0.14
14.770	29615	0.15
14.775	25919	0.13
14.780	27985	0.15
14.785	28299	0.15
14.790	30457	0.16
14.795	34060	0.18
14.800	40921	0.21
14.805	48823	0.25
14.810	51968	0.27
14.815	53340	0.28
14.820	51834	0.27
14.825	47854	0.25
14.830	46091	0.24
14.835	47010	0.24
14.840	46356	0.24
14.845	42073	0.22
14.850	42710	0.22
14.855	39759	0.21
14.860	36241	0.19
14.865	36176	0.19
14.870	36439	0.19
14.875	35162	0.18
14.880	34124	0.18
14.885	31559	0.16
14.890	31790	0.16
14.895	30653	0.16
14.900	31352	0.16
14.905	31263	0.16
14.910	30832	0.16
14.915	28866	0.15
14.920	32001	0.17
14.925	26767	0.14
14.930	28252	0.15
14.935	27102	0.14
14.940	28649	0.15
14.945	31290	0.16
14.950	29644	0.15
14.955	26976	0.14
14.960	29381	0.15
14.965	28547	0.15
14.970	29173	0.15
14.975	29555	0.15
14.980	29908	0.15
14.985	28362	0.15
14.990	30675	0.16
14.995	35221	0.18
15.000	38068	0.20
15.005	38207	0.20
15.010	39095	0.20
15.015	36588	0.19
15.020	34914	0.18
15.025	32312	0.17
15.030	30710	0.16
15.035	29683	0.15
15.040	29605	0.15
15.045	29351	0.15
15.050	28100	0.15
15.055	24853	0.13
15.060	27705	0.14
15.065	24920	0.13
15.070	23838	0.12
15.075	23406	0.12
15.080	24496	0.13
15.085	25250	0.13
15.090	24495	0.13
15.095	22380	0.12
15.100	23411	0.12
15.105	23781	0.12
15.110	24777	0.13
15.115	25018	0.13
15.120	21679	0.11
15.125	24920	0.13
15.130	26079	0.14
15.135	23794	0.12
15.140	22951	0.12
15.145	24721	0.13
15.150	22531	0.12
15.155	24114	0.12
15.160	22663	0.12
15.165	22186	0.11
15.170	23843	0.12
15.175	21176	0.11
15.180	24607	0.13
15.185	22539	0.12
15.190	20885	0.11
15.195	22426	0.12
15.200	21251	0.11
15.205	21593	0.11
15.210	22360	0.12
15.215	20990	0.11
15.220	23080	0.12
15.225	24374	0.13
15.230	23568	0.12
15.235	23113	0.12
15.240	22898	0.12
15.245	24340	0.13
15.250	23007	0.12
15.255	24489	0.13
15.260	21587	0.11
15.265	21675	0.11
15.270	19916	0.10
15.275	18656	0.10
15.280	17700	0.09
15.285	21066	0.11
15.290	22713	0.12
15.295	18388	0.10
15.300	20367	0.11
15.305	19983	0.10
15.310	20824	0.11
15.315	21715	0.11
15.320	22354	0.12
15.325	21023	0.11
15.330	21407	0.11
15.335	22006	0.11
15.340	22959	0.12
15.345	22971	0.12
15.350	23316	0.12
15.355	21545	0.11
15.360	21534	0.11
15.365	23961	0.12
15.370	22727	0.12
15.375	22752	0.12
15.380	22508	0.12
15.385	19039	0.10
15.390	23151	0.12
15.395	21176	0.11
15.400	21035	0.11
15.405	20103	0.10
15.410	20596	0.11
15.415	19707	0.10
15.420	20508	0.11
15.425	21533	0.11
15.430	19332	0.10
15.435	19584	0.10
15.440	22111	0.11
15.445	20355	0.11
15.450	21877	0.11
15.455	18342	0.10
15.460	20340	0.11
15.465	22050	0.11
15.470	19126	0.10
15.475	21261	0.11
15.480	21760	0.11
15.485	20240	0.10
15.490	21070	0.11
15.495	22310	0.12
15.500	18780	0.10
15.505	20888	0.11
15.510	18900	0.10
15.515	18411	0.10
15.520	19835	0.10
15.525	21175	0.11
15.530	22056	0.11
15.535	22045	0.11
15.540	22159	0.11
15.545	20580	0.11
15.550	20640	0.11
15.555	21011	0.11
15.560	24182	0.13
15.565	22641	0.12
15.570	21469	0.11
15.575	21814	0.11
15.580	25089	0.13
15.585	23317	0.12
15.590	21546	0.11
15.595	21691	0.11
15.600	20308	0.11
15.605	20892	0.11
15.610	20473	0.11
15.615	20451	0.11
15.620	20262	0.11
15.625	20261	0.10
15.630	20679	0.11
15.635	20404	0.11
15.640	20617	0.11
15.645	22001	0.11
15.650	19578	0.10
15.655	21461	0.11
15.660	19830	0.10
15.665	21092	0.11
15.670	20467	0.11
15.675	20509	0.11
15.680	20412	0.11
15.685	20477	0.11
15.690	20207	0.10
15.695	19943	0.10
15.700	21409	0.11
15.705	19912	0.10
15.710	19311	0.10
15.715	19474	0.10
15.720	21944	0.11
15.725	21354	0.11
15.730	20841	0.11
15.735	20892	0.11
15.740	20552	0.11
15.745	21187	0.11
15.750	19870	0.10
15.755	20131	0.10
15.760	19857	0.10
15.765	20224	0.10
15.770	19865	0.10
15.775	20536	0.11
15.780	18551	0.10
15.785	18314	0.09
15.790	17423	0.09
15.795	19303	0.10
15.800	18508	0.10
15.805	17780	0.09
15.810	18227	0.09
15.815	18244	0.09
15.820	19246	0.10
15.825	18242	0.09
15.830	20805	0.11
15.835	18765	0.10
15.840	18169	0.09
15.845	18168	0.09
15.850	19130	0.10
15.855	20172	0.10
15.860	19841	0.10
15.865	17292	0.09
15.870	18156	0.09
15.875	18211	0.09
15.880	19625	0.10
15.885	18588	0.10
15.890	19125	0.10
15.895	18631	0.10
15.900	19840	0.10
15.905	18284	0.09
15.910	19286	0.10
15.915	21113	0.11
15.920	19489	0.10
15.925	20406	0.11
15.930	20407	0.11
15.935	20556	0.11
15.940	24015	0.12
15.945	23157	0.12
15.950	21303	0.11
15.955	22494	0.12
15.960	27015	0.14
15.965	27556	0.14
15.970	32746	0.17
15.975	32364	0.17
15.980	36512	0.19
15.985	38434	0.20
15.990	41600	0.22
15.995	44625	0.23
16.000	45157	0.23
16.005	46823	0.24
16.010	49412	0.26
16.015	53334	0.28
16.020	59551	0.31
16.025	63272	0.33
16.030	67912	0.35
16.035	78068	0.40
16.040	85700	0.44
16.045	88220	0.46
16.050	95433	0.49
16.055	97068	0.50
16.060	100785	0.52
16.065	110819	0.57
16.070	110214	0.57
16.075	114293	0.59
16.080	120368	0.62
16.085	119033	0.62
16.090	123527	0.64
16.095	134238	0.70
16.100	143918	0.75
16.105	152520	0.79
16.110	163771	0.85
16.115	154686	0.80
16.120	153093	0.79
16.125	153668	0.80
16.130	141037	0.73
16.135	131600	0.68
16.140	110729	0.57
16.145	99688	0.52
16.150	86119	0.45
16.155	71325	0.37
16.160	61357	0.32
16.165	51930	0.27
16.170	45174	0.23
16.175	40825	0.21
16.180	37631	0.20
16.185	34393	0.18
16.190	30492	0.16
16.195	30735	0.16
16.200	29770	0.15
16.205	31375	0.16
16.210	30166	0.16
16.215	33706	0.17
16.220	37851	0.20
16.225	38859	0.20
16.230	43400	0.22
16.235	45881	0.24
16.240	40721	0.21
16.245	38369	0.20
16.250	31055	0.16
16.255	27992	0.15
16.260	24795	0.13
16.265	22598	0.12
16.270	22150	0.11
16.275	23904	0.12
16.280	21054	0.11
16.285	21525	0.11
16.290	20241	0.10
16.295	18939	0.10
16.300	20427	0.11
16.305	20596	0.11
16.310	20438	0.11
16.315	21161	0.11
16.320	19417	0.10
16.325	20678	0.11
16.330	21291	0.11
16.335	21704	0.11
16.340	20644	0.11
16.345	20051	0.10
16.350	20943	0.11
16.355	19411	0.10
16.360	19368	0.10
16.365	21336	0.11
16.370	22753	0.12
16.375	21680	0.11
16.380	21927	0.11
16.385	22194	0.12
16.390	21739	0.11
16.395	23361	0.12
16.400	24056	0.12
16.405	24758	0.13
16.410	25576	0.13
16.415	25977	0.13
16.420	25886	0.13
16.425	25241	0.13
16.430	23479	0.12
16.435	24198	0.13
16.440	24471	0.13
16.445	23079	0.12
16.450	22530	0.12
16.455	19466	0.10
16.460	21839	0.11
16.465	20348	0.11
16.470	21888	0.11
16.475	19016	0.10
16.480	19565	0.10
16.485	20336	0.11
16.490	18587	0.10
16.495	19334	0.10
16.500	18663	0.10
16.505	19602	0.10
16.510	20372	0.11
16.515	18848	0.10
16.520	19722	0.10
16.525	18134	0.09
16.530	17911	0.09
16.535	18900	0.10
16.540	20187	0.10
16.545	18196	0.09
16.550	19305	0.10
16.555	16920	0.09
16.560	19030	0.10
16.565	18612	0.10
16.570	18803	0.10
16.575	17971	0.09
16.580	18460	0.10
16.585	19122	0.10
16.590	18784	0.10
16.595	19446	0.10
16.600	19142	0.10
16.605	18129	0.09
16.610	19170	0.10
16.615	19166	0.10
16.620	18380	0.10
16.625	18327	0.09
16.630	17849	0.09
16.635	21678	0.11
16.640	20277	0.11
16.645	19025	0.10
16.650	18243	0.09
16.655	17837	0.09
16.660	19141	0.10
16.665	18816	0.10
16.670	18813	0.10
16.675	21014	0.11
16.680	17689	0.09
16.685	16639	0.09
16.690	18883	0.10
16.695	17225	0.09
16.700	17329	0.09
16.705	19427	0.10
16.710	19811	0.10
16.715	18141	0.09
16.720	18652	0.10
16.725	17639	0.09
16.730	17607	0.09
16.735	18411	0.10
16.740	18021	0.09
16.745	18575	0.10
16.750	19153	0.10
16.755	18310	0.09
16.760	19715	0.10
16.765	17054	0.09
16.770	19510	0.10
16.775	17077	0.09
16.780	15930	0.08
16.785	17218	0.09
16.790	18127	0.09
16.795	16406	0.09
16.800	16083	0.08
16.805	17944	0.09
16.810	17984	0.09
16.815	15106	0.08
16.820	18191	0.09
16.825	16830	0.09
16.830	16958	0.09
16.835	16182	0.08
16.840	16203	0.08
16.845	18446	0.10
16.850	17286	0.09
16.855	17267	0.09
16.860	17366	0.09
16.865	18552	0.10
16.870	16359	0.08
16.875	17108	0.09
16.880	17984	0.09
16.885	17510	0.09
16.890	15867	0.08
16.895	17030	0.09
16.900	20266	0.11
16.905	16984	0.09
16.910	17396	0.09
16.915	18875	0.10
16.920	17157	0.09
16.925	18200	0.09
16.930	18557	0.10
16.935	18964	0.10
16.940	17324	0.09
16.945	17957	0.09
16.950	19767	0.10
16.955	18958	0.10
16.960	18300	0.09
16.965	18476	0.10
16.970	19600	0.10
16.975	19816	0.10
16.980	17503	0.09
16.985	20629	0.11
16.990	19466	0.10
16.995	20812	0.11
