# Supplementary material for: Sustainable Electrochemical Strategy for Selective Double Bond Oxidation in the Presence of Aldehyde Groups with Mo─N─O Catalysts
Source: Adv Sci (Weinh). 2025 Jun 23;12(36):e06584. doi: 10.1002/advs.202506584 (PMC12463080; doi:10.1002/advs.202506584)
Supplement: Supplementary file 2 — Supporting Information [file ADVS-12-e06584-s002.zip › GC/O2 After Reaction.txt]

时间[min]	信号[un]
0.00166666666666667	-324.5
0.00333333333333333	-324.5
0.005	-324.5
0.00666666666666667	-324.49
0.00833333333333333	-324.48
0.01	-324.47
0.0116666666666667	-324.47
0.0133333333333333	-324.46
0.015	-324.45
0.0166666666666667	-324.43
0.0183333333333333	-324.42
0.02	-324.41
0.0216666666666667	-324.4
0.0233333333333333	-324.4
0.025	-324.39
0.0266666666666667	-324.37
0.0283333333333333	-324.37
0.03	-324.35
0.0316666666666667	-324.34
0.0333333333333333	-324.32
0.035	-324.31
0.0366666666666667	-324.29
0.0383333333333333	-324.27
0.04	-324.25
0.0416666666666667	-324.23
0.0433333333333333	-324.22
0.045	-324.2
0.0466666666666667	-324.19
0.0483333333333333	-324.17
0.05	-324.15
0.0516666666666667	-324.14
0.0533333333333333	-324.12
0.055	-324.12
0.0566666666666667	-324.11
0.0583333333333333	-324.12
0.06	-324.12
0.0616666666666667	-324.12
0.0633333333333333	-324.12
0.065	-324.12
0.0666666666666667	-324.12
0.0683333333333333	-324.13
0.07	-324.12
0.0716666666666667	-324.12
0.0733333333333333	-324.11
0.075	-324.1
0.0766666666666667	-324.1
0.0783333333333333	-324.1
0.08	-324.1
0.0816666666666667	-324.1
0.0833333333333333	-324.11
0.085	-324.11
0.0866666666666667	-324.12
0.0883333333333333	-324.12
0.09	-324.12
0.0916666666666667	-324.12
0.0933333333333333	-324.12
0.095	-324.11
0.0966666666666667	-324.11
0.0983333333333333	-324.11
0.1	-324.11
0.101666666666667	-324.11
0.103333333333333	-324.11
0.105	-324.11
0.106666666666667	-324.12
0.108333333333333	-324.13
0.11	-324.14
0.111666666666667	-324.15
0.113333333333333	-324.17
0.115	-324.17
0.116666666666667	-324.18
0.118333333333333	-324.18
0.12	-324.18
0.121666666666667	-324.17
0.123333333333333	-324.17
0.125	-324.17
0.126666666666667	-324.16
0.128333333333333	-324.15
0.13	-324.15
0.131666666666667	-324.15
0.133333333333333	-324.15
0.135	-324.15
0.136666666666667	-324.15
0.138333333333333	-324.15
0.14	-324.15
0.141666666666667	-324.15
0.143333333333333	-324.15
0.145	-324.15
0.146666666666667	-324.15
0.148333333333333	-324.14
0.15	-324.13
0.151666666666667	-324.13
0.153333333333333	-324.12
0.155	-324.11
0.156666666666667	-324.1
0.158333333333333	-324.08
0.16	-324.07
0.161666666666667	-324.06
0.163333333333333	-324.05
0.165	-324.04
0.166666666666667	-324.04
0.168333333333333	-324.04
0.17	-324.04
0.171666666666667	-324.04
0.173333333333333	-324.03
0.175	-324.03
0.176666666666667	-324.02
0.178333333333333	-324.02
0.18	-324.01
0.181666666666667	-324
0.183333333333333	-323.99
0.185	-323.99
0.186666666666667	-323.98
0.188333333333333	-323.98
0.19	-323.97
0.191666666666667	-323.96
0.193333333333333	-323.95
0.195	-323.95
0.196666666666667	-323.94
0.198333333333333	-323.94
0.2	-323.93
0.201666666666667	-323.93
0.203333333333333	-323.92
0.205	-323.91
0.206666666666667	-323.9
0.208333333333333	-323.87
0.21	-323.85
0.211666666666667	-323.83
0.213333333333333	-323.82
0.215	-323.8
0.216666666666667	-323.79
0.218333333333333	-323.79
0.22	-323.78
0.221666666666667	-323.77
0.223333333333333	-323.76
0.225	-323.75
0.226666666666667	-323.74
0.228333333333333	-323.72
0.23	-323.71
0.231666666666667	-323.7
0.233333333333333	-323.69
0.235	-323.68
0.236666666666667	-323.67
0.238333333333333	-323.65
0.24	-323.63
0.241666666666667	-323.62
0.243333333333333	-323.6
0.245	-323.58
0.246666666666667	-323.57
0.248333333333333	-323.56
0.25	-323.54
0.251666666666667	-323.52
0.253333333333333	-323.5
0.255	-323.47
0.256666666666667	-323.45
0.258333333333333	-323.43
0.26	-323.42
0.261666666666667	-323.41
0.263333333333333	-323.4
0.265	-323.39
0.266666666666667	-323.37
0.268333333333333	-323.36
0.27	-323.35
0.271666666666667	-323.33
0.273333333333333	-323.32
0.275	-323.3
0.276666666666667	-323.28
0.278333333333333	-323.27
0.28	-323.25
0.281666666666667	-323.24
0.283333333333333	-323.22
0.285	-323.2
0.286666666666667	-323.17
0.288333333333333	-323.15
0.29	-323.13
0.291666666666667	-323.12
0.293333333333333	-323.1
0.295	-323.09
0.296666666666667	-323.07
0.298333333333333	-323.06
0.3	-323.04
0.301666666666667	-323.03
0.303333333333333	-323.01
0.305	-323
0.306666666666667	-322.97
0.308333333333333	-322.96
0.31	-322.94
0.311666666666667	-322.93
0.313333333333333	-322.91
0.315	-322.9
0.316666666666667	-322.88
0.318333333333333	-322.87
0.32	-322.86
0.321666666666667	-322.85
0.323333333333333	-322.85
0.325	-322.85
0.326666666666667	-322.84
0.328333333333333	-322.83
0.33	-322.83
0.331666666666667	-322.82
0.333333333333333	-322.81
0.335	-322.8
0.336666666666667	-322.78
0.338333333333333	-322.77
0.34	-322.75
0.341666666666667	-322.74
0.343333333333333	-322.72
0.345	-322.7
0.346666666666667	-322.68
0.348333333333333	-322.66
0.35	-322.64
0.351666666666667	-322.62
0.353333333333333	-322.6
0.355	-322.57
0.356666666666667	-322.55
0.358333333333333	-322.53
0.36	-322.51
0.361666666666667	-322.49
0.363333333333333	-322.47
0.365	-322.45
0.366666666666667	-322.43
0.368333333333333	-322.41
0.37	-322.4
0.371666666666667	-322.38
0.373333333333333	-322.37
0.375	-322.37
0.376666666666667	-322.37
0.378333333333333	-322.37
0.38	-322.37
0.381666666666667	-322.37
0.383333333333333	-322.37
0.385	-322.38
0.386666666666667	-322.39
0.388333333333333	-322.39
0.39	-322.4
0.391666666666667	-322.4
0.393333333333333	-322.42
0.395	-322.43
0.396666666666667	-322.45
0.398333333333333	-322.47
0.4	-322.49
0.401666666666667	-322.5
0.403333333333333	-322.52
0.405	-322.54
0.406666666666667	-322.55
0.408333333333333	-322.57
0.41	-322.59
0.411666666666667	-322.6
0.413333333333333	-322.62
0.415	-322.63
0.416666666666667	-322.65
0.418333333333333	-322.67
0.42	-322.68
0.421666666666667	-322.7
0.423333333333333	-322.71
0.425	-322.72
0.426666666666667	-322.73
0.428333333333333	-322.74
0.43	-322.75
0.431666666666667	-322.75
0.433333333333333	-322.75
0.435	-322.75
0.436666666666667	-322.75
0.438333333333333	-322.74
0.44	-322.73
0.441666666666667	-322.72
0.443333333333333	-322.72
0.445	-322.71
0.446666666666667	-322.71
0.448333333333333	-322.7
0.45	-322.69
0.451666666666667	-322.68
0.453333333333333	-322.67
0.455	-322.66
0.456666666666667	-322.65
0.458333333333333	-322.65
0.46	-322.65
0.461666666666667	-322.65
0.463333333333333	-322.65
0.465	-322.64
0.466666666666667	-322.63
0.468333333333333	-322.62
0.47	-322.61
0.471666666666667	-322.6
0.473333333333333	-322.58
0.475	-322.57
0.476666666666667	-322.55
0.478333333333333	-322.54
0.48	-322.53
0.481666666666667	-322.51
0.483333333333333	-322.5
0.485	-322.49
0.486666666666667	-322.47
0.488333333333333	-322.46
0.49	-322.45
0.491666666666667	-322.43
0.493333333333333	-322.42
0.495	-322.41
0.496666666666667	-322.4
0.498333333333333	-322.4
0.5	-322.38
0.501666666666667	-322.37
0.503333333333333	-322.37
0.505	-322.36
0.506666666666667	-322.35
0.508333333333333	-322.35
0.51	-322.34
0.511666666666667	-322.33
0.513333333333333	-322.32
0.515	-322.31
0.516666666666667	-322.3
0.518333333333333	-322.28
0.52	-322.25
0.521666666666667	-322.24
0.523333333333333	-322.22
0.525	-322.2
0.526666666666667	-322.19
0.528333333333333	-322.17
0.53	-322.17
0.531666666666667	-322.16
0.533333333333333	-322.17
0.535	-322.17
0.536666666666667	-322.17
0.538333333333333	-322.18
0.54	-322.2
0.541666666666667	-322.2
0.543333333333333	-322.21
0.545	-322.21
0.546666666666667	-322.22
0.548333333333333	-322.25
0.55	-322.28
0.551666666666667	-322.32
0.553333333333333	-322.35
0.555	-322.39
0.556666666666667	-322.42
0.558333333333333	-322.47
0.56	-322.51
0.561666666666667	-322.56
0.563333333333333	-322.6
0.565	-322.65
0.566666666666667	-322.69
0.568333333333333	-322.73
0.57	-322.77
0.571666666666667	-322.8
0.573333333333333	-322.82
0.575	-322.85
0.576666666666667	-322.87
0.578333333333333	-322.89
0.58	-322.91
0.581666666666667	-322.93
0.583333333333333	-322.94
0.585	-322.95
0.586666666666667	-322.97
0.588333333333333	-322.97
0.59	-322.98
0.591666666666667	-322.99
0.593333333333333	-322.99
0.595	-323
0.596666666666667	-323
0.598333333333333	-323
0.6	-322.99
0.601666666666667	-322.99
0.603333333333333	-322.98
0.605	-322.98
0.606666666666667	-322.97
0.608333333333333	-322.96
0.61	-322.95
0.611666666666667	-322.93
0.613333333333333	-322.92
0.615	-322.9
0.616666666666667	-322.9
0.618333333333333	-322.88
0.62	-322.88
0.621666666666667	-322.88
0.623333333333333	-322.88
0.625	-322.89
0.626666666666667	-322.89
0.628333333333333	-322.88
0.63	-322.87
0.631666666666667	-322.87
0.633333333333333	-322.85
0.635	-322.84
0.636666666666667	-322.82
0.638333333333333	-322.81
0.64	-322.79
0.641666666666667	-322.79
0.643333333333333	-322.77
0.645	-322.77
0.646666666666667	-322.75
0.648333333333333	-322.73
0.65	-322.71
0.651666666666667	-322.7
0.653333333333333	-322.68
0.655	-322.67
0.656666666666667	-322.67
0.658333333333333	-322.67
0.66	-322.66
0.661666666666667	-322.66
0.663333333333333	-322.66
0.665	-322.66
0.666666666666667	-322.66
0.668333333333333	-322.67
0.67	-322.67
0.671666666666667	-322.68
0.673333333333333	-322.69
0.675	-322.7
0.676666666666667	-322.71
0.678333333333333	-322.71
0.68	-322.72
0.681666666666667	-322.72
0.683333333333333	-322.73
0.685	-322.75
0.686666666666667	-322.76
0.688333333333333	-322.77
0.69	-322.79
0.691666666666667	-322.81
0.693333333333333	-322.83
0.695	-322.85
0.696666666666667	-322.87
0.698333333333333	-322.89
0.7	-322.9
0.701666666666667	-322.92
0.703333333333333	-322.94
0.705	-322.95
0.706666666666667	-322.96
0.708333333333333	-322.97
0.71	-322.97
0.711666666666667	-322.97
0.713333333333333	-322.98
0.715	-322.99
0.716666666666667	-322.99
0.718333333333333	-323
0.72	-323
0.721666666666667	-323
0.723333333333333	-323.01
0.725	-323.01
0.726666666666667	-323.01
0.728333333333333	-323.01
0.73	-323.02
0.731666666666667	-323.01
0.733333333333333	-323
0.735	-323
0.736666666666667	-322.98
0.738333333333333	-322.97
0.74	-322.97
0.741666666666667	-322.96
0.743333333333333	-322.95
0.745	-322.95
0.746666666666667	-322.93
0.748333333333333	-322.92
0.75	-322.91
0.751666666666667	-322.89
0.753333333333333	-322.87
0.755	-322.85
0.756666666666667	-322.83
0.758333333333333	-322.82
0.76	-322.81
0.761666666666667	-322.8
0.763333333333333	-322.79
0.765	-322.78
0.766666666666667	-322.78
0.768333333333333	-322.78
0.77	-322.79
0.771666666666667	-322.8
0.773333333333333	-322.81
0.775	-322.82
0.776666666666667	-322.82
0.778333333333333	-322.82
0.78	-322.83
0.781666666666667	-322.83
0.783333333333333	-322.83
0.785	-322.82
0.786666666666667	-322.82
0.788333333333333	-322.81
0.79	-322.81
0.791666666666667	-322.81
0.793333333333333	-322.81
0.795	-322.82
0.796666666666667	-322.82
0.798333333333333	-322.84
0.8	-322.85
0.801666666666667	-322.87
0.803333333333333	-322.88
0.805	-322.9
0.806666666666667	-322.92
0.808333333333333	-322.94
0.81	-322.96
0.811666666666667	-322.98
0.813333333333333	-322.99
0.815	-323
0.816666666666667	-323.01
0.818333333333333	-323
0.82	-323
0.821666666666667	-323
0.823333333333333	-323
0.825	-323
0.826666666666667	-323
0.828333333333333	-323.01
0.83	-323.01
0.831666666666667	-323.02
0.833333333333333	-323.02
0.835	-323.03
0.836666666666667	-323.02
0.838333333333333	-323.02
0.84	-323.01
0.841666666666667	-323
0.843333333333333	-323
0.845	-323.01
0.846666666666667	-323.02
0.848333333333333	-323.02
0.85	-323.02
0.851666666666667	-323.03
0.853333333333333	-323.03
0.855	-323.04
0.856666666666667	-323.04
0.858333333333333	-323.04
0.86	-323.05
0.861666666666667	-323.06
0.863333333333333	-323.07
0.865	-323.08
0.866666666666667	-323.09
0.868333333333333	-323.1
0.87	-323.1
0.871666666666667	-323.11
0.873333333333333	-323.12
0.875	-323.12
0.876666666666667	-323.12
0.878333333333333	-323.11
0.88	-323.1
0.881666666666667	-323.1
0.883333333333333	-323.09
0.885	-323.08
0.886666666666667	-323.08
0.888333333333333	-323.08
0.89	-323.09
0.891666666666667	-323.1
0.893333333333333	-323.1
0.895	-323.1
0.896666666666667	-323.11
0.898333333333333	-323.11
0.9	-323.12
0.901666666666667	-323.12
0.903333333333333	-323.13
0.905	-323.15
0.906666666666667	-323.16
0.908333333333333	-323.17
0.91	-323.18
0.911666666666667	-323.19
0.913333333333333	-323.21
0.915	-323.22
0.916666666666667	-323.24
0.918333333333333	-323.26
0.92	-323.27
0.921666666666667	-323.29
0.923333333333333	-323.31
0.925	-323.32
0.926666666666667	-323.33
0.928333333333333	-323.34
0.93	-323.34
0.931666666666667	-323.34
0.933333333333333	-323.34
0.935	-323.34
0.936666666666667	-323.35
0.938333333333333	-323.35
0.94	-323.37
0.941666666666667	-323.37
0.943333333333333	-323.39
0.945	-323.4
0.946666666666667	-323.41
0.948333333333333	-323.41
0.95	-323.41
0.951666666666667	-323.41
0.953333333333333	-323.4
0.955	-323.39
0.956666666666667	-323.38
0.958333333333333	-323.37
0.96	-323.37
0.961666666666667	-323.37
0.963333333333333	-323.36
0.965	-323.37
0.966666666666667	-323.37
0.968333333333333	-323.37
0.97	-323.38
0.971666666666667	-323.4
0.973333333333333	-323.41
0.975	-323.43
0.976666666666667	-323.45
0.978333333333333	-323.47
0.98	-323.48
0.981666666666667	-323.49
0.983333333333333	-323.5
0.985	-323.5
0.986666666666667	-323.5
0.988333333333333	-323.5
0.99	-323.51
0.991666666666667	-323.52
0.993333333333333	-323.52
0.995	-323.54
0.996666666666667	-323.55
0.998333333333333	-323.56
1	-323.57
1.00166666666667	-323.58
1.00333333333333	-323.58
1.005	-323.58
1.00666666666667	-323.57
1.00833333333333	-323.56
1.01	-323.54
1.01166666666667	-323.52
1.01333333333333	-323.5
1.015	-323.47
1.01666666666667	-323.45
1.01833333333333	-323.42
1.02	-323.4
1.02166666666667	-323.39
1.02333333333333	-323.37
1.025	-323.37
1.02666666666667	-323.36
1.02833333333333	-323.35
1.03	-323.34
1.03166666666667	-323.32
1.03333333333333	-323.31
1.035	-323.29
1.03666666666667	-323.29
1.03833333333333	-323.28
1.04	-323.27
1.04166666666667	-323.27
1.04333333333333	-323.27
1.045	-323.27
1.04666666666667	-323.27
1.04833333333333	-323.26
1.05	-323.27
1.05166666666667	-323.27
1.05333333333333	-323.27
1.055	-323.28
1.05666666666667	-323.29
1.05833333333333	-323.3
1.06	-323.32
1.06166666666667	-323.33
1.06333333333333	-323.34
1.065	-323.35
1.06666666666667	-323.35
1.06833333333333	-323.35
1.07	-323.35
1.07166666666667	-323.35
1.07333333333333	-323.35
1.075	-323.35
1.07666666666667	-323.36
1.07833333333333	-323.36
1.08	-323.37
1.08166666666667	-323.37
1.08333333333333	-323.39
1.085	-323.4
1.08666666666667	-323.42
1.08833333333333	-323.42
1.09	-323.43
1.09166666666667	-323.43
1.09333333333333	-323.42
1.095	-323.42
1.09666666666667	-323.41
1.09833333333333	-323.4
1.1	-323.4
1.10166666666667	-323.4
1.10333333333333	-323.4
1.105	-323.4
1.10666666666667	-323.4
1.10833333333333	-323.4
1.11	-323.4
1.11166666666667	-323.39
1.11333333333333	-323.39
1.115	-323.4
1.11666666666667	-323.4
1.11833333333333	-323.41
1.12	-323.42
1.12166666666667	-323.43
1.12333333333333	-323.44
1.125	-323.45
1.12666666666667	-323.46
1.12833333333333	-323.47
1.13	-323.48
1.13166666666667	-323.49
1.13333333333333	-323.5
1.135	-323.51
1.13666666666667	-323.52
1.13833333333333	-323.54
1.14	-323.54
1.14166666666667	-323.56
1.14333333333333	-323.57
1.145	-323.57
1.14666666666667	-323.57
1.14833333333333	-323.58
1.15	-323.58
1.15166666666667	-323.57
1.15333333333333	-323.57
1.155	-323.56
1.15666666666667	-323.55
1.15833333333333	-323.54
1.16	-323.53
1.16166666666667	-323.52
1.16333333333333	-323.51
1.165	-323.5
1.16666666666667	-323.49
1.16833333333333	-323.48
1.17	-323.48
1.17166666666667	-323.48
1.17333333333333	-323.48
1.175	-323.48
1.17666666666667	-323.48
1.17833333333333	-323.49
1.18	-323.49
1.18166666666667	-323.5
1.18333333333333	-323.51
1.185	-323.53
1.18666666666667	-323.54
1.18833333333333	-323.56
1.19	-323.57
1.19166666666667	-323.57
1.19333333333333	-323.57
1.195	-323.56
1.19666666666667	-323.56
1.19833333333333	-323.56
1.2	-323.56
1.20166666666667	-323.56
1.20333333333333	-323.56
1.205	-323.55
1.20666666666667	-323.55
1.20833333333333	-323.55
1.21	-323.55
1.21166666666667	-323.55
1.21333333333333	-323.55
1.215	-323.54
1.21666666666667	-323.54
1.21833333333333	-323.54
1.22	-323.53
1.22166666666667	-323.54
1.22333333333333	-323.54
1.225	-323.55
1.22666666666667	-323.55
1.22833333333333	-323.55
1.23	-323.55
1.23166666666667	-323.54
1.23333333333333	-323.54
1.235	-323.54
1.23666666666667	-323.54
1.23833333333333	-323.55
1.24	-323.55
1.24166666666667	-323.56
1.24333333333333	-323.56
1.245	-323.57
1.24666666666667	-323.57
1.24833333333333	-323.56
1.25	-323.56
1.25166666666667	-323.56
1.25333333333333	-323.56
1.255	-323.56
1.25666666666667	-323.56
1.25833333333333	-323.56
1.26	-323.57
1.26166666666667	-323.59
1.26333333333333	-323.61
1.265	-323.62
1.26666666666667	-323.64
1.26833333333333	-323.65
1.27	-323.66
1.27166666666667	-323.68
1.27333333333333	-323.69
1.275	-323.7
1.27666666666667	-323.7
1.27833333333333	-323.71
1.28	-323.71
1.28166666666667	-323.72
1.28333333333333	-323.73
1.285	-323.73
1.28666666666667	-323.74
1.28833333333333	-323.74
1.29	-323.75
1.29166666666667	-323.75
1.29333333333333	-323.76
1.295	-323.77
1.29666666666667	-323.79
1.29833333333333	-323.8
1.3	-323.81
1.30166666666667	-323.82
1.30333333333333	-323.82
1.305	-323.83
1.30666666666667	-323.83
1.30833333333333	-323.83
1.31	-323.83
1.31166666666667	-323.83
1.31333333333333	-323.84
1.315	-323.84
1.31666666666667	-323.84
1.31833333333333	-323.83
1.32	-323.83
1.32166666666667	-323.83
1.32333333333333	-323.83
1.325	-323.83
1.32666666666667	-323.83
1.32833333333333	-323.83
1.33	-323.83
1.33166666666667	-323.83
1.33333333333333	-323.83
1.335	-323.82
1.33666666666667	-323.82
1.33833333333333	-323.82
1.34	-323.81
1.34166666666667	-323.8
1.34333333333333	-323.8
1.345	-323.8
1.34666666666667	-323.81
1.34833333333333	-323.82
1.35	-323.82
1.35166666666667	-323.82
1.35333333333333	-323.82
1.355	-323.82
1.35666666666667	-323.83
1.35833333333333	-323.83
1.36	-323.83
1.36166666666667	-323.84
1.36333333333333	-323.84
1.365	-323.83
1.36666666666667	-323.82
1.36833333333333	-323.8
1.37	-323.79
1.37166666666667	-323.78
1.37333333333333	-323.77
1.375	-323.77
1.37666666666667	-323.77
1.37833333333333	-323.76
1.38	-323.76
1.38166666666667	-323.75
1.38333333333333	-323.75
1.385	-323.74
1.38666666666667	-323.74
1.38833333333333	-323.74
1.39	-323.73
1.39166666666667	-323.73
1.39333333333333	-323.72
1.395	-323.71
1.39666666666667	-323.7
1.39833333333333	-323.68
1.4	-323.67
1.40166666666667	-323.65
1.40333333333333	-323.65
1.405	-323.64
1.40666666666667	-323.64
1.40833333333333	-323.63
1.41	-323.62
1.41166666666667	-323.62
1.41333333333333	-323.61
1.415	-323.6
1.41666666666667	-323.59
1.41833333333333	-323.58
1.42	-323.57
1.42166666666667	-323.56
1.42333333333333	-323.55
1.425	-323.55
1.42666666666667	-323.55
1.42833333333333	-323.55
1.43	-323.55
1.43166666666667	-323.55
1.43333333333333	-323.55
1.435	-323.56
1.43666666666667	-323.56
1.43833333333333	-323.57
1.44	-323.57
1.44166666666667	-323.57
1.44333333333333	-323.58
1.445	-323.59
1.44666666666667	-323.6
1.44833333333333	-323.6
1.45	-323.61
1.45166666666667	-323.62
1.45333333333333	-323.62
1.455	-323.62
1.45666666666667	-323.63
1.45833333333333	-323.64
1.46	-323.65
1.46166666666667	-323.65
1.46333333333333	-323.65
1.465	-323.66
1.46666666666667	-323.66
1.46833333333333	-323.66
1.47	-323.66
1.47166666666667	-323.66
1.47333333333333	-323.65
1.475	-323.65
1.47666666666667	-323.65
1.47833333333333	-323.65
1.48	-323.64
1.48166666666667	-323.64
1.48333333333333	-323.65
1.485	-323.65
1.48666666666667	-323.65
1.48833333333333	-323.66
1.49	-323.66
1.49166666666667	-323.66
1.49333333333333	-323.66
1.495	-323.67
1.49666666666667	-323.67
1.49833333333333	-323.67
1.5	-323.67
1.50166666666667	-323.67
1.50333333333333	-323.67
1.505	-323.67
1.50666666666667	-323.68
1.50833333333333	-323.68
1.51	-323.68
1.51166666666667	-323.68
1.51333333333333	-323.67
1.515	-323.67
1.51666666666667	-323.67
1.51833333333333	-323.68
1.52	-323.68
1.52166666666667	-323.7
1.52333333333333	-323.7
1.525	-323.72
1.52666666666667	-323.72
1.52833333333333	-323.72
1.53	-323.72
1.53166666666667	-323.72
1.53333333333333	-323.72
1.535	-323.72
1.53666666666667	-323.72
1.53833333333333	-323.72
1.54	-323.71
1.54166666666667	-323.71
1.54333333333333	-323.71
1.545	-323.7
1.54666666666667	-323.7
1.54833333333333	-323.7
1.55	-323.69
1.55166666666667	-323.69
1.55333333333333	-323.69
1.555	-323.7
1.55666666666667	-323.7
1.55833333333333	-323.71
1.56	-323.71
1.56166666666667	-323.72
1.56333333333333	-323.72
1.565	-323.73
1.56666666666667	-323.73
1.56833333333333	-323.74
1.57	-323.74
1.57166666666667	-323.75
1.57333333333333	-323.75
1.575	-323.75
1.57666666666667	-323.75
1.57833333333333	-323.76
1.58	-323.76
1.58166666666667	-323.76
1.58333333333333	-323.77
1.585	-323.77
1.58666666666667	-323.78
1.58833333333333	-323.79
1.59	-323.8
1.59166666666667	-323.81
1.59333333333333	-323.82
1.595	-323.82
1.59666666666667	-323.83
1.59833333333333	-323.83
1.6	-323.84
1.60166666666667	-323.84
1.60333333333333	-323.84
1.605	-323.83
1.60666666666667	-323.83
1.60833333333333	-323.82
1.61	-323.82
1.61166666666667	-323.82
1.61333333333333	-323.82
1.615	-323.82
1.61666666666667	-323.82
1.61833333333333	-323.81
1.62	-323.81
1.62166666666667	-323.81
1.62333333333333	-323.8
1.625	-323.8
1.62666666666667	-323.8
1.62833333333333	-323.8
1.63	-323.79
1.63166666666667	-323.79
1.63333333333333	-323.78
1.635	-323.77
1.63666666666667	-323.75
1.63833333333333	-323.72
1.64	-323.71
1.64166666666667	-323.69
1.64333333333333	-323.68
1.645	-323.66
1.64666666666667	-323.64
1.64833333333333	-323.61
1.65	-323.59
1.65166666666667	-323.57
1.65333333333333	-323.55
1.655	-323.54
1.65666666666667	-323.52
1.65833333333333	-323.52
1.66	-323.51
1.66166666666667	-323.5
1.66333333333333	-323.5
1.665	-323.49
1.66666666666667	-323.48
1.66833333333333	-323.47
1.67	-323.45
1.67166666666667	-323.44
1.67333333333333	-323.42
1.675	-323.42
1.67666666666667	-323.41
1.67833333333333	-323.41
1.68	-323.42
1.68166666666667	-323.42
1.68333333333333	-323.42
1.685	-323.43
1.68666666666667	-323.43
1.68833333333333	-323.43
1.69	-323.43
1.69166666666667	-323.42
1.69333333333333	-323.41
1.695	-323.4
1.69666666666667	-323.4
1.69833333333333	-323.4
1.7	-323.41
1.70166666666667	-323.42
1.70333333333333	-323.42
1.705	-323.43
1.70666666666667	-323.44
1.70833333333333	-323.44
1.71	-323.45
1.71166666666667	-323.45
1.71333333333333	-323.47
1.715	-323.49
1.71666666666667	-323.52
1.71833333333333	-323.54
1.72	-323.57
1.72166666666667	-323.6
1.72333333333333	-323.61
1.725	-323.63
1.72666666666667	-323.65
1.72833333333333	-323.66
1.73	-323.67
1.73166666666667	-323.67
1.73333333333333	-323.67
1.735	-323.68
1.73666666666667	-323.68
1.73833333333333	-323.68
1.74	-323.67
1.74166666666667	-323.66
1.74333333333333	-323.65
1.745	-323.63
1.74666666666667	-323.62
1.74833333333333	-323.62
1.75	-323.6
1.75166666666667	-323.6
1.75333333333333	-323.59
1.755	-323.59
1.75666666666667	-323.58
1.75833333333333	-323.57
1.76	-323.55
1.76166666666667	-323.54
1.76333333333333	-323.53
1.765	-323.52
1.76666666666667	-323.52
1.76833333333333	-323.52
1.77	-323.52
1.77166666666667	-323.52
1.77333333333333	-323.52
1.775	-323.52
1.77666666666667	-323.52
1.77833333333333	-323.51
1.78	-323.5
1.78166666666667	-323.5
1.78333333333333	-323.49
1.785	-323.48
1.78666666666667	-323.47
1.78833333333333	-323.46
1.79	-323.46
1.79166666666667	-323.45
1.79333333333333	-323.45
1.795	-323.44
1.79666666666667	-323.43
1.79833333333333	-323.42
1.8	-323.4
1.80166666666667	-323.39
1.80333333333333	-323.37
1.805	-323.35
1.80666666666667	-323.34
1.80833333333333	-323.32
1.81	-323.3
1.81166666666667	-323.28
1.81333333333333	-323.26
1.815	-323.25
1.81666666666667	-323.24
1.81833333333333	-323.23
1.82	-323.22
1.82166666666667	-323.21
1.82333333333333	-323.2
1.825	-323.19
1.82666666666667	-323.18
1.82833333333333	-323.18
1.83	-323.17
1.83166666666667	-323.17
1.83333333333333	-323.17
1.835	-323.17
1.83666666666667	-323.17
1.83833333333333	-323.18
1.84	-323.18
1.84166666666667	-323.17
1.84333333333333	-323.17
1.845	-323.17
1.84666666666667	-323.17
1.84833333333333	-323.17
1.85	-323.19
1.85166666666667	-323.2
1.85333333333333	-323.21
1.855	-323.22
1.85666666666667	-323.22
1.85833333333333	-323.23
1.86	-323.23
1.86166666666667	-323.24
1.86333333333333	-323.26
1.865	-323.27
1.86666666666667	-323.29
1.86833333333333	-323.31
1.87	-323.32
1.87166666666667	-323.34
1.87333333333333	-323.36
1.875	-323.38
1.87666666666667	-323.4
1.87833333333333	-323.42
1.88	-323.44
1.88166666666667	-323.45
1.88333333333333	-323.46
1.885	-323.46
1.88666666666667	-323.46
1.88833333333333	-323.46
1.89	-323.45
1.89166666666667	-323.44
1.89333333333333	-323.43
1.895	-323.42
1.89666666666667	-323.4
1.89833333333333	-323.39
1.9	-323.38
1.90166666666667	-323.37
1.90333333333333	-323.35
1.905	-323.34
1.90666666666667	-323.32
1.90833333333333	-323.31
1.91	-323.3
1.91166666666667	-323.29
1.91333333333333	-323.29
1.915	-323.28
1.91666666666667	-323.26
1.91833333333333	-323.25
1.92	-323.23
1.92166666666667	-323.22
1.92333333333333	-323.2
1.925	-323.19
1.92666666666667	-323.17
1.92833333333333	-323.16
1.93	-323.15
1.93166666666667	-323.14
1.93333333333333	-323.13
1.935	-323.12
1.93666666666667	-323.11
1.93833333333333	-323.1
1.94	-323.08
1.94166666666667	-323.07
1.94333333333333	-323.06
1.945	-323.05
1.94666666666667	-323.04
1.94833333333333	-323.03
1.95	-323.02
1.95166666666667	-323.02
1.95333333333333	-323.02
1.955	-323.02
1.95666666666667	-323.02
1.95833333333333	-323.03
1.96	-323.04
1.96166666666667	-323.05
1.96333333333333	-323.06
1.965	-323.06
1.96666666666667	-323.06
1.96833333333333	-323.06
1.97	-323.06
1.97166666666667	-323.06
1.97333333333333	-323.06
1.975	-323.06
1.97666666666667	-323.07
1.97833333333333	-323.07
1.98	-323.06
1.98166666666667	-323.05
1.98333333333333	-323.04
1.985	-323.04
1.98666666666667	-323.03
1.98833333333333	-323.03
1.99	-323.04
1.99166666666667	-323.04
1.99333333333333	-323.05
1.995	-323.06
1.99666666666667	-323.07
1.99833333333333	-323.07
2	-323.08
2.00166666666667	-323.09
2.00333333333333	-323.1
2.005	-323.1
2.00666666666667	-323.11
2.00833333333333	-323.12
2.01	-323.12
2.01166666666667	-323.13
2.01333333333333	-323.14
2.015	-323.15
2.01666666666667	-323.14
2.01833333333333	-323.14
2.02	-323.13
2.02166666666667	-323.12
2.02333333333333	-323.11
2.025	-323.11
2.02666666666667	-323.1
2.02833333333333	-323.1
2.03	-323.1
2.03166666666667	-323.1
2.03333333333333	-323.09
2.035	-323.07
2.03666666666667	-323.05
2.03833333333333	-323.03
2.04	-323
2.04166666666667	-322.98
2.04333333333333	-322.96
2.045	-322.93
2.04666666666667	-322.91
2.04833333333333	-322.9
2.05	-322.88
2.05166666666667	-322.86
2.05333333333333	-322.85
2.055	-322.83
2.05666666666667	-322.81
2.05833333333333	-322.79
2.06	-322.77
2.06166666666667	-322.76
2.06333333333333	-322.75
2.065	-322.74
2.06666666666667	-322.73
2.06833333333333	-322.72
2.07	-322.71
2.07166666666667	-322.7
2.07333333333333	-322.69
2.075	-322.68
2.07666666666667	-322.67
2.07833333333333	-322.66
2.08	-322.65
2.08166666666667	-322.63
2.08333333333333	-322.61
2.085	-322.58
2.08666666666667	-322.54
2.08833333333333	-322.51
2.09	-322.48
2.09166666666667	-322.44
2.09333333333333	-322.41
2.095	-322.37
2.09666666666667	-322.34
2.09833333333333	-322.31
2.1	-322.27
2.10166666666667	-322.23
2.10333333333333	-322.19
2.105	-322.15
2.10666666666667	-322.11
2.10833333333333	-322.07
2.11	-322.03
2.11166666666667	-321.99
2.11333333333333	-321.95
2.115	-321.91
2.11666666666667	-321.87
2.11833333333333	-321.84
2.12	-321.81
2.12166666666667	-321.77
2.12333333333333	-321.72
2.125	-321.68
2.12666666666667	-321.64
2.12833333333333	-321.6
2.13	-321.56
2.13166666666667	-321.52
2.13333333333333	-321.49
2.135	-321.46
2.13666666666667	-321.44
2.13833333333333	-321.42
2.14	-321.41
2.14166666666667	-321.4
2.14333333333333	-321.41
2.145	-321.41
2.14666666666667	-321.42
2.14833333333333	-321.44
2.15	-321.45
2.15166666666667	-321.47
2.15333333333333	-321.5
2.155	-321.52
2.15666666666667	-321.55
2.15833333333333	-321.57
2.16	-321.6
2.16166666666667	-321.62
2.16333333333333	-321.65
2.165	-321.67
2.16666666666667	-321.69
2.16833333333333	-321.71
2.17	-321.73
2.17166666666667	-321.74
2.17333333333333	-321.75
2.175	-321.76
2.17666666666667	-321.77
2.17833333333333	-321.78
2.18	-321.79
2.18166666666667	-321.8
2.18333333333333	-321.82
2.185	-321.83
2.18666666666667	-321.85
2.18833333333333	-321.87
2.19	-321.89
2.19166666666667	-321.92
2.19333333333333	-321.94
2.195	-321.96
2.19666666666667	-321.98
2.19833333333333	-321.99
2.2	-322.01
2.20166666666667	-322.03
2.20333333333333	-322.04
2.205	-322.06
2.20666666666667	-322.08
2.20833333333333	-322.1
2.21	-322.11
2.21166666666667	-322.12
2.21333333333333	-322.14
2.215	-322.15
2.21666666666667	-322.17
2.21833333333333	-322.18
2.22	-322.19
2.22166666666667	-322.2
2.22333333333333	-322.21
2.225	-322.22
2.22666666666667	-322.22
2.22833333333333	-322.22
2.23	-322.22
2.23166666666667	-322.22
2.23333333333333	-322.23
2.235	-322.24
2.23666666666667	-322.25
2.23833333333333	-322.27
2.24	-322.29
2.24166666666667	-322.31
2.24333333333333	-322.34
2.245	-322.37
2.24666666666667	-322.4
2.24833333333333	-322.42
2.25	-322.45
2.25166666666667	-322.48
2.25333333333333	-322.5
2.255	-322.53
2.25666666666667	-322.56
2.25833333333333	-322.58
2.26	-322.61
2.26166666666667	-322.64
2.26333333333333	-322.68
2.265	-322.72
2.26666666666667	-322.75
2.26833333333333	-322.78
2.27	-322.81
2.27166666666667	-322.84
2.27333333333333	-322.87
2.275	-322.89
2.27666666666667	-322.91
2.27833333333333	-322.93
2.28	-322.95
2.28166666666667	-322.97
2.28333333333333	-322.98
2.285	-323
2.28666666666667	-323.02
2.28833333333333	-323.03
2.29	-323.04
2.29166666666667	-323.05
2.29333333333333	-323.05
2.295	-323.05
2.29666666666667	-323.04
2.29833333333333	-323.03
2.3	-323.01
2.30166666666667	-322.98
2.30333333333333	-322.95
2.305	-322.91
2.30666666666667	-322.87
2.30833333333333	-322.82
2.31	-322.76
2.31166666666667	-322.68
2.31333333333333	-322.59
2.315	-322.48
2.31666666666667	-322.35
2.31833333333333	-322.2
2.32	-322.03
2.32166666666667	-321.83
2.32333333333333	-321.6
2.325	-321.34
2.32666666666667	-321.04
2.32833333333333	-320.7
2.33	-320.32
2.33166666666667	-319.89
2.33333333333333	-319.41
2.335	-318.9
2.33666666666667	-318.32
2.33833333333333	-317.68
2.34	-316.98
2.34166666666667	-316.22
2.34333333333333	-315.4
2.345	-314.5
2.34666666666667	-313.54
2.34833333333333	-312.51
2.35	-311.4
2.35166666666667	-310.21
2.35333333333333	-308.94
2.355	-307.6
2.35666666666667	-306.17
2.35833333333333	-304.67
2.36	-303.09
2.36166666666667	-301.44
2.36333333333333	-299.72
2.365	-297.96
2.36666666666667	-296.13
2.36833333333333	-294.25
2.37	-292.31
2.37166666666667	-290.34
2.37333333333333	-288.32
2.375	-286.28
2.37666666666667	-284.22
2.37833333333333	-282.14
2.38	-280.05
2.38166666666667	-277.96
2.38333333333333	-275.87
2.385	-273.8
2.38666666666667	-271.75
2.38833333333333	-269.72
2.39	-267.74
2.39166666666667	-265.81
2.39333333333333	-263.94
2.395	-262.13
2.39666666666667	-260.39
2.39833333333333	-258.72
2.4	-257.15
2.40166666666667	-255.65
2.40333333333333	-254.25
2.405	-252.95
2.40666666666667	-251.75
2.40833333333333	-250.65
2.41	-249.68
2.41166666666667	-248.81
2.41333333333333	-248.06
2.415	-247.43
2.41666666666667	-246.92
2.41833333333333	-246.51
2.42	-246.24
2.42166666666667	-246.08
2.42333333333333	-246.05
2.425	-246.12
2.42666666666667	-246.32
2.42833333333333	-246.62
2.43	-247.02
2.43166666666667	-247.53
2.43333333333333	-248.14
2.435	-248.84
2.43666666666667	-249.62
2.43833333333333	-250.49
2.44	-251.45
2.44166666666667	-252.48
2.44333333333333	-253.58
2.445	-254.75
2.44666666666667	-255.97
2.44833333333333	-257.25
2.45	-258.57
2.45166666666667	-259.93
2.45333333333333	-261.33
2.455	-262.76
2.45666666666667	-264.21
2.45833333333333	-265.67
2.46	-267.16
2.46166666666667	-268.65
2.46333333333333	-270.15
2.465	-271.66
2.46666666666667	-273.17
2.46833333333333	-274.67
2.47	-276.16
2.47166666666667	-277.64
2.47333333333333	-279.1
2.475	-280.55
2.47666666666667	-281.98
2.47833333333333	-283.39
2.48	-284.77
2.48166666666667	-286.14
2.48333333333333	-287.47
2.485	-288.78
2.48666666666667	-290.06
2.48833333333333	-291.31
2.49	-292.53
2.49166666666667	-293.72
2.49333333333333	-294.89
2.495	-296.02
2.49666666666667	-297.12
2.49833333333333	-298.18
2.5	-299.21
2.50166666666667	-300.21
2.50333333333333	-301.18
2.505	-302.12
2.50666666666667	-303.02
2.50833333333333	-303.89
2.51	-304.73
2.51166666666667	-305.54
2.51333333333333	-306.32
2.515	-307.07
2.51666666666667	-307.79
2.51833333333333	-308.49
2.52	-309.17
2.52166666666667	-309.82
2.52333333333333	-310.44
2.525	-311.04
2.52666666666667	-311.6
2.52833333333333	-312.15
2.53	-312.67
2.53166666666667	-313.16
2.53333333333333	-313.63
2.535	-314.08
2.53666666666667	-314.51
2.53833333333333	-314.92
2.54	-315.32
2.54166666666667	-315.7
2.54333333333333	-316.06
2.545	-316.4
2.54666666666667	-316.72
2.54833333333333	-317.04
2.55	-317.34
2.55166666666667	-317.63
2.55333333333333	-317.9
2.555	-318.15
2.55666666666667	-318.39
2.55833333333333	-318.63
2.56	-318.86
2.56166666666667	-319.08
2.56333333333333	-319.29
2.565	-319.5
2.56666666666667	-319.7
2.56833333333333	-319.9
2.57	-320.08
2.57166666666667	-320.26
2.57333333333333	-320.42
2.575	-320.58
2.57666666666667	-320.72
2.57833333333333	-320.86
2.58	-320.98
2.58166666666667	-321.1
2.58333333333333	-321.22
2.585	-321.34
2.58666666666667	-321.45
2.58833333333333	-321.56
2.59	-321.67
2.59166666666667	-321.77
2.59333333333333	-321.86
2.595	-321.95
2.59666666666667	-322.03
2.59833333333333	-322.11
2.6	-322.17
2.60166666666667	-322.23
2.60333333333333	-322.29
2.605	-322.34
2.60666666666667	-322.4
2.60833333333333	-322.45
2.61	-322.5
2.61166666666667	-322.54
2.61333333333333	-322.6
2.615	-322.64
2.61666666666667	-322.68
2.61833333333333	-322.72
2.62	-322.76
2.62166666666667	-322.79
2.62333333333333	-322.83
2.625	-322.87
2.62666666666667	-322.91
2.62833333333333	-322.94
2.63	-322.97
2.63166666666667	-323
2.63333333333333	-323.04
2.635	-323.07
2.63666666666667	-323.1
2.63833333333333	-323.13
2.64	-323.16
2.64166666666667	-323.19
2.64333333333333	-323.22
2.645	-323.24
2.64666666666667	-323.27
2.64833333333333	-323.29
2.65	-323.32
2.65166666666667	-323.34
2.65333333333333	-323.36
2.655	-323.38
2.65666666666667	-323.4
2.65833333333333	-323.41
2.66	-323.42
2.66166666666667	-323.44
2.66333333333333	-323.45
2.665	-323.47
2.66666666666667	-323.48
2.66833333333333	-323.5
2.67	-323.51
2.67166666666667	-323.53
2.67333333333333	-323.55
2.675	-323.57
2.67666666666667	-323.6
2.67833333333333	-323.62
2.68	-323.64
2.68166666666667	-323.66
2.68333333333333	-323.68
2.685	-323.7
2.68666666666667	-323.72
2.68833333333333	-323.74
2.69	-323.75
2.69166666666667	-323.76
2.69333333333333	-323.77
2.695	-323.77
2.69666666666667	-323.78
2.69833333333333	-323.78
2.7	-323.78
2.70166666666667	-323.78
2.70333333333333	-323.78
2.705	-323.77
2.70666666666667	-323.77
2.70833333333333	-323.77
2.71	-323.76
2.71166666666667	-323.76
2.71333333333333	-323.76
2.715	-323.76
2.71666666666667	-323.76
2.71833333333333	-323.76
2.72	-323.77
2.72166666666667	-323.78
2.72333333333333	-323.79
2.725	-323.79
2.72666666666667	-323.79
2.72833333333333	-323.79
2.73	-323.79
2.73166666666667	-323.79
2.73333333333333	-323.79
2.735	-323.79
2.73666666666667	-323.79
2.73833333333333	-323.8
2.74	-323.81
2.74166666666667	-323.83
2.74333333333333	-323.85
2.745	-323.86
2.74666666666667	-323.87
2.74833333333333	-323.89
2.75	-323.9
2.75166666666667	-323.91
2.75333333333333	-323.93
2.755	-323.95
2.75666666666667	-323.96
2.75833333333333	-323.97
2.76	-323.98
2.76166666666667	-323.99
2.76333333333333	-324.01
2.765	-324.02
2.76666666666667	-324.04
2.76833333333333	-324.05
2.77	-324.06
2.77166666666667	-324.06
2.77333333333333	-324.06
2.775	-324.06
2.77666666666667	-324.07
2.77833333333333	-324.07
2.78	-324.07
2.78166666666667	-324.07
2.78333333333333	-324.07
2.785	-324.07
2.78666666666667	-324.08
2.78833333333333	-324.08
2.79	-324.08
2.79166666666667	-324.08
2.79333333333333	-324.08
2.795	-324.08
2.79666666666667	-324.08
2.79833333333333	-324.08
2.8	-324.09
2.80166666666667	-324.1
2.80333333333333	-324.1
2.805	-324.09
2.80666666666667	-324.1
2.80833333333333	-324.1
2.81	-324.1
2.81166666666667	-324.1
2.81333333333333	-324.1
2.815	-324.1
2.81666666666667	-324.1
2.81833333333333	-324.1
2.82	-324.1
2.82166666666667	-324.1
2.82333333333333	-324.09
2.825	-324.08
2.82666666666667	-324.07
2.82833333333333	-324.07
2.83	-324.06
2.83166666666667	-324.06
2.83333333333333	-324.06
2.835	-324.05
2.83666666666667	-324.04
2.83833333333333	-324.04
2.84	-324.04
2.84166666666667	-324.05
2.84333333333333	-324.05
2.845	-324.05
2.84666666666667	-324.05
2.84833333333333	-324.06
2.85	-324.06
2.85166666666667	-324.07
2.85333333333333	-324.07
2.855	-324.07
2.85666666666667	-324.07
2.85833333333333	-324.06
2.86	-324.05
2.86166666666667	-324.05
2.86333333333333	-324.05
2.865	-324.05
2.86666666666667	-324.05
2.86833333333333	-324.06
2.87	-324.07
2.87166666666667	-324.07
2.87333333333333	-324.08
2.875	-324.08
2.87666666666667	-324.08
2.87833333333333	-324.08
2.88	-324.08
2.88166666666667	-324.08
2.88333333333333	-324.09
2.885	-324.1
2.88666666666667	-324.1
2.88833333333333	-324.1
2.89	-324.11
2.89166666666667	-324.11
2.89333333333333	-324.1
2.895	-324.1
2.89666666666667	-324.1
2.89833333333333	-324.1
2.9	-324.1
2.90166666666667	-324.1
2.90333333333333	-324.1
2.905	-324.09
2.90666666666667	-324.09
2.90833333333333	-324.09
2.91	-324.09
2.91166666666667	-324.09
2.91333333333333	-324.09
2.915	-324.09
2.91666666666667	-324.08
2.91833333333333	-324.08
2.92	-324.07
2.92166666666667	-324.07
2.92333333333333	-324.07
2.925	-324.07
2.92666666666667	-324.08
2.92833333333333	-324.09
2.93	-324.1
2.93166666666667	-324.1
2.93333333333333	-324.12
2.935	-324.13
2.93666666666667	-324.15
2.93833333333333	-324.16
2.94	-324.17
2.94166666666667	-324.18
2.94333333333333	-324.19
2.945	-324.19
2.94666666666667	-324.19
2.94833333333333	-324.18
2.95	-324.17
2.95166666666667	-324.17
2.95333333333333	-324.17
2.955	-324.17
2.95666666666667	-324.17
2.95833333333333	-324.18
2.96	-324.18
2.96166666666667	-324.18
2.96333333333333	-324.18
2.965	-324.19
2.96666666666667	-324.19
2.96833333333333	-324.2
2.97	-324.2
2.97166666666667	-324.2
2.97333333333333	-324.21
2.975	-324.21
2.97666666666667	-324.21
2.97833333333333	-324.21
2.98	-324.21
2.98166666666667	-324.2
2.98333333333333	-324.2
2.985	-324.18
2.98666666666667	-324.16
2.98833333333333	-324.15
2.99	-324.13
2.99166666666667	-324.12
2.99333333333333	-324.12
2.995	-324.1
2.99666666666667	-324.09
2.99833333333333	-324.07
3	-324.07
3.00166666666667	-324.05
3.00333333333333	-324.04
3.005	-324.04
3.00666666666667	-324.03
3.00833333333333	-324.02
3.01	-324.01
3.01166666666667	-324
3.01333333333333	-323.99
3.015	-323.99
3.01666666666667	-323.98
3.01833333333333	-323.97
3.02	-323.96
3.02166666666667	-323.95
3.02333333333333	-323.95
3.025	-323.95
3.02666666666667	-323.84
3.02833333333333	-323.64
3.03	-323.4
3.03166666666667	-323.14
3.03333333333333	-322.92
3.035	-322.74
3.03666666666667	-322.55
3.03833333333333	-322.36
3.04	-322.19
3.04166666666667	-322.04
3.04333333333333	-321.89
3.045	-321.74
3.04666666666667	-321.6
3.04833333333333	-321.46
3.05	-321.32
3.05166666666667	-321.19
3.05333333333333	-321.05
3.055	-320.93
3.05666666666667	-320.8
3.05833333333333	-320.67
3.06	-320.56
3.06166666666667	-320.45
3.06333333333333	-320.34
3.065	-320.23
3.06666666666667	-320.13
3.06833333333333	-320.04
3.07	-319.95
3.07166666666667	-319.86
3.07333333333333	-319.78
3.075	-319.7
3.07666666666667	-319.63
3.07833333333333	-319.56
3.08	-319.5
3.08166666666667	-319.43
3.08333333333333	-319.37
3.085	-319.32
3.08666666666667	-319.27
3.08833333333333	-319.22
3.09	-319.17
3.09166666666667	-319.13
3.09333333333333	-319.09
3.095	-319.04
3.09666666666667	-319
3.09833333333333	-318.97
3.1	-318.93
3.10166666666667	-318.9
3.10333333333333	-318.79
3.105	-318.64
3.10666666666667	-318.4
3.10833333333333	-318.1
3.11	-317.79
3.11166666666667	-317.48
3.11333333333333	-317.19
3.115	-316.91
3.11666666666667	-316.65
3.11833333333333	-316.4
3.12	-316.18
3.12166666666667	-315.97
3.12333333333333	-315.78
3.125	-315.61
3.12666666666667	-315.47
3.12833333333333	-315.34
3.13	-315.23
3.13166666666667	-315.14
3.13333333333333	-315.07
3.135	-315.01
3.13666666666667	-314.97
3.13833333333333	-314.94
3.14	-314.92
3.14166666666667	-314.92
3.14333333333333	-314.93
3.145	-314.95
3.14666666666667	-314.98
3.14833333333333	-315.01
3.15	-315.04
3.15166666666667	-315.08
3.15333333333333	-315.12
3.155	-315.16
3.15666666666667	-315.21
3.15833333333333	-315.26
3.16	-315.31
3.16166666666667	-315.37
3.16333333333333	-315.42
3.165	-315.47
3.16666666666667	-315.52
3.16833333333333	-315.57
3.17	-315.63
3.17166666666667	-315.68
3.17333333333333	-315.74
3.175	-315.79
3.17666666666667	-315.86
3.17833333333333	-315.92
3.18	-315.98
3.18166666666667	-316.05
3.18333333333333	-316.12
3.185	-316.19
3.18666666666667	-316.25
3.18833333333333	-316.32
3.19	-316.4
3.19166666666667	-316.47
3.19333333333333	-316.54
3.195	-316.61
3.19666666666667	-316.68
3.19833333333333	-316.75
3.2	-316.82
3.20166666666667	-316.89
3.20333333333333	-316.95
3.205	-317.01
3.20666666666667	-317.07
3.20833333333333	-317.12
3.21	-317.17
3.21166666666667	-317.23
3.21333333333333	-317.29
3.215	-317.35
3.21666666666667	-317.4
3.21833333333333	-317.46
3.22	-317.52
3.22166666666667	-317.57
3.22333333333333	-317.62
3.225	-317.67
3.22666666666667	-317.72
3.22833333333333	-317.76
3.23	-317.8
3.23166666666667	-317.84
3.23333333333333	-317.88
3.235	-317.92
3.23666666666667	-317.95
3.23833333333333	-317.98
3.24	-318.01
3.24166666666667	-318.03
3.24333333333333	-318.05
3.245	-318.07
3.24666666666667	-318.09
3.24833333333333	-318.1
3.25	-318.12
3.25166666666667	-318.14
3.25333333333333	-318.16
3.255	-318.18
3.25666666666667	-318.2
3.25833333333333	-318.22
3.26	-318.24
3.26166666666667	-318.26
3.26333333333333	-318.29
3.265	-318.32
3.26666666666667	-318.35
3.26833333333333	-318.38
3.27	-318.4
3.27166666666667	-318.42
3.27333333333333	-318.44
3.275	-318.46
3.27666666666667	-318.47
3.27833333333333	-318.49
3.28	-318.5
3.28166666666667	-318.52
3.28333333333333	-318.53
3.285	-318.54
3.28666666666667	-318.54
3.28833333333333	-318.56
3.29	-318.57
3.29166666666667	-318.57
3.29333333333333	-318.58
3.295	-318.59
3.29666666666667	-318.59
3.29833333333333	-318.59
3.3	-318.59
3.30166666666667	-318.59
3.30333333333333	-318.59
3.305	-318.59
3.30666666666667	-318.59
3.30833333333333	-318.6
3.31	-318.61
3.31166666666667	-318.62
3.31333333333333	-318.64
3.315	-318.64
3.31666666666667	-318.65
3.31833333333333	-318.65
3.32	-318.65
3.32166666666667	-318.66
3.32333333333333	-318.67
3.325	-318.67
3.32666666666667	-318.68
3.32833333333333	-318.69
3.33	-318.7
3.33166666666667	-318.7
[truncated: 8,800 more rows]
